# Supplementary material for: Rubisco is evolving for improved catalytic efficiency and CO2 assimilation in plants
Source: Proc Natl Acad Sci U S A. 2024 Mar 5;121(11):e2321050121. doi: 10.1073/pnas.2321050121 (PMC10945770; doi:10.1073/pnas.2321050121)
Supplement: Supplementary file 2 — Dataset S01 (XLSX) [file pnas.2321050121.sd01.xlsx]

## Sheet: Notes
* Supplemental File 2 file contains the following information in each sheet
Sheet Name	Contents
RBcL	The complete set of raw rbcL/RbcL sequences, as well as the complete set of aligned and trimmed rbcL/RbcL sequences, in the rubisco sequence dataset downloaded from NCBI
RbcS	The complete set of raw rbcS/RbcS sequences, as well as the complete set of aligned and trimmed rbcS/RbcS sequences, in the rubisco sequence dataset downloaded from NCBI

## Sheet: RbcL
Taxa	Species	Bouvier_Species_ID	NCBI_Sequence_ID	Nucleotide_Raw	Protein_Raw	Nucleotide_Aligned_Processed	Protein_Aligned_Processed
Bacteria	Acaryochloris_marina_MBIC11017	425	ABW26806.1	ATGTCCTATTCACAAACTAGAACTCAGTCAAAGGCCGGATATGATGCTGGCGTTAAAGACTACAAGCTAACCTATTACACGCCGGACTACACCCCAAAAGATACAGATATCCTCGCTGCCTTCCGGATGACCCCTCAACCAGGTGTTCCTCCCGAAGAAGCTGGTGCTGCTGTTGCGGCTGAATCCTCAACAGGAACCTGGACCACTGTGTGGACTGACCTGTTAACCGATTTGGATCGATACAAAGGCCGTTGCTACGACATCGAAGCAGTTGCCAACGAAGATAATCAGTACATTGCCTATATTGCCTATCCCCTCGATTTGTTTGAGGAAGGGTCAGTCGTCAACTTGTTGACCTCCCTTGTGGGTAACGTGTTTGGTTTCAAAGCACTTCGGGCC…	MSYSQTRTQSKAGYDAGVKDYKLTYYTPDYTPKDTDILAAFRMTPQPGVPPEEAGAAVAAESSTGTWTTVWTDLLTDLDRYKGRCYDIEAVANEDNQYIAYIAYPLDLFEEGSVVNLLTSLVGNVFGFKALRALRLEDIRIPVAYMKTFQGPPHGITVERDKINKYGRPLLGCTIKPKLGLSAKNYGRAVYECLRGGLDFTKDDENINSQPFMRWRDRFLFVAEAIHKAQAETGEIKGHYLNVTAATCEEMLKRAEFAKELEMPIIMHDFITGGFTANTTLSHWCRDNGVLLHIHRAMHAVIDRQKNHGMHFRVLSKCLRMSGGDHIHTGTVVGKLEGEKGITMGFVDLLRENYVEKDLSRGIYFTQDWASMGGVMAVASGGIHVWHMPALVEIFGDDS…	GACTACACCCCAAAAGATACAGATATCCTCGCTGCCTTCCGGATGACCCCTCAACCAGGTGTTCCTCCCGAAGAAGCTGGTGCTGCTGTTGCGGCTGAATCCTCAACATGGACCACTGTGTGGACTGACCTGTTAACCGATTTGGATCGAAAAGGCCGTTGCTACGACATCGAAGCAGTTAACAATCAGTACATTGCCTATATTGCCTATCCCCTCGATTTGTTTGAGGAAGGGTCAGTCGTCAACTTGTTGACCTCCCTTGTGGGTAACGTGTTTGGTTTCAAAGCACTTCGGGCCTTACGTCTTGAAGATATTCGTATCCCAGTTGCCTACATGAAGACCTTCCAAGGTCCTCCTCACGGAATCACGGTTGAGCGTGACAAGATCAACAAGTATGGC…	DYTPKDTDILAAFRMTPQPGVPPEEAGAAVAAESSTWTTVWTDLLTDLDRKGRCYDIEAVNNQYIAYIAYPLDLFEEGSVVNLLTSLVGNVFGFKALRALRLEDIRIPVAYMKTFQGPPHGITVERDKINKYGRPLLGCTIKPKLGLSAKNYGRAVYECLRGGLDFTKDDENINSQPFMRWRDRFLFVAEAIHKAQAETGEIKGHYLNVTAATCEEMLKRAEFAKELEMPIIMHDITGGFTANTTLSHWCRDNGVLLHIHRAMHAVIDRQKNHGMHFRVLSKCLRMSGGDHIHTGTVVGKLEGEKGITMGFVDLLRENYVEKDLSRGIYFTQDWASMGGVMAVASGGIHVWHMPALVEIFGDDSVLQFGGGTLGHPWGCAPGATANRVALEACQARNGR…
Bacteria	Acidithiobacillus_ferrooxidans	485	PZD81024.1	ATGGCCGTCAAGACCTATAACGCGGGTGTGAAGGATTACCGGAACACCTATTGGGAACCGGATTACAGCGTCAAGGATACCGATATCCTTGCCGTGTTCAAGATTACTCCCCAGGCGGGCGTGGATCGTGAGGAGGCCGCTGCTGCGGTTGCCGCCGAATCCTCTACCGGCACCTGGACCACGGTGTGGACGGACCTTCTCACCGACCTTGACTACTACAAGGGGCGCGCATACAGGATTGAAGACGTTCCGGGCGATGATACCTGTTTCTATGCGTTCATTGCCTACCCCATCGATCTCTTCGAAGAAGGTTCCGTGGTCAACGTCTTCACCTCGCTGGTTGGTAACGTCTTCGGCTTCAAGGCGGTACGTGCCCTGCGCCTGGAAGACGTCCGTTTC…	MAVKTYNAGVKDYRNTYWEPDYSVKDTDILAVFKITPQAGVDREEAAAAVAAESSTGTWTTVWTDLLTDLDYYKGRAYRIEDVPGDDTCFYAFIAYPIDLFEEGSVVNVFTSLVGNVFGFKAVRALRLEDVRFPIAYVKTCGGPPHGIQVERDIMNKYGRPLLGCTIKPKLGLSAKNYGRACYEGLRGGLDFTKDDENVNSQPFMRWRQRFDFVMEAIQKAEAETGERKGHYLNVTAPTPEEMYKRAEYAKEIGAPIIMHDYITGGFCANTGLANWCRDNGMLLHIHRAMHAVLDRNPHHGIHFRVLTKILRLSGGDHLHSGTVVGKLEGDREATLGWIDIMRDRFIKEDRSRGIFFDQDWGSMPGVMPVASGGIHVWHMPALVTIFGDDSVLQFGGGT…	GATTACAGCGTCAAGGATACCGATATCCTTGCCGTGTTCAAGATTACTCCCCAGGCGGGCGTGGATCGTGAGGAGGCCGCTGCTGCGGTTGCCGCCGAATCCTCTACCTGGACCACGGTGTGGACGGACCTTCTCACCGACCTTGACTACAAGGGGCGCGCATACAGGATTGAAGACGTTGGCACCTGTTTCTATGCGTTCATTGCCTACCCCATCGATCTCTTCGAAGAAGGTTCCGTGGTCAACGTCTTCACCTCGCTGGTTGGTAACGTCTTCGGCTTCAAGGCGGTACGTGCCCTGCGCCTGGAAGACGTCCGTTTCCCCATCGCCTACGTCAAGACCTGCGGTGGGCCACCCCACGGGATTCAGGTCGAACGCGACATCATGAACAAGTATGGT…	DYSVKDTDILAVFKITPQAGVDREEAAAAVAAESSTWTTVWTDLLTDLDYKGRAYRIEDVGTCFYAFIAYPIDLFEEGSVVNVFTSLVGNVFGFKAVRALRLEDVRFPIAYVKTCGGPPHGIQVERDIMNKYGRPLLGCTIKPKLGLSAKNYGRACYEGLRGGLDFTKDDENVNSQPFMRWRQRFDFVMEAIQKAEAETGERKGHYLNVTAPTPEEMYKRAEYAKEIGAPIIMHDITGGFCANTGLANWCRDNGMLLHIHRAMHAVLDRNPHHGIHFRVLTKILRLSGGDHLHSGTVVGKLEGDREATLGWIDIMRDRFIKEDRSRGIFFDQDWGSMPGVMPVASGGIHVWHMPALVTIFGDDSVLQFGGGTLGHPWGNAAGAAANRVALEACEARNGV…
Bacteria	Allochromatium_vinosum_DSM_180	478	BAA14229.1	ATGAGCACGAAGACGTATGACGCCGGCGTCAAAGATTACGCCCTGACCTACTGGACCCCGGACTATGTGCCCCTGGATTCCGACTTGCTGGCCTGCTTCAAGGTCACGCCGCAGGCCAAGGTGTCACGCGAGGAGGCCGCCGCCGCCGTCGCCGCCGAGTCCTCGACCGGCACCTGGACCACGGTCTGGTCGGATCTGCTGACCGATCTCGATTACTACAAGGGTCGCGCCTACCGGATCGAGGACGTGCCGGGCGACAAGGAGAGCTTCTATGCCTTCATCGCCTATCCGCTCGATCTGTTCGAGGAAGGCTCGATCGTCAACGTGCTCACCTCGCTGGTGGGCAACGTGTTCGGCTTCAAGGCGGTGCGCGCCCTGCGTCTGGAAGACATCCGCTTC…	MSTKTYDAGVKDYALTYWTPDYVPLDSDLLACFKVTPQAKVSREEAAAAVAAESSTGTWTTVWSDLLTDLDYYKGRAYRIEDVPGDKESFYAFIAYPLDLFEEGSIVNVLTSLVGNVFGFKAVRALRLEDIRFPLHYVKTCGGPRNGIQVERDRMDKYGRPFLGATVKPKLGLSAKNYGRAVYEMLRGGLDFTKDDENVNSQPFMRWQNRFEFVSEAVRKAREETGERKGHYLNVTAPTCEEMFKRAEFAKECGAPIIMHDFLTGGFTANTSLANWCRDNGMLLHIHRAMHAVIDRHPKHGIHFRVLAKCLRLSGGDHLHTGTVVGKLEGDRQSTLGFVDQLRESFIPEDRSRGLFFDQDWGGMPGVMAVASGGIHVWHIPALVTIFGDDSVLQFGGGT…	GACTATGTGCCCCTGGATTCCGACTTGCTGGCCTGCTTCAAGGTCACGCCGCAGGCCAAGGTGTCACGCGAGGAGGCCGCCGCCGCCGTCGCCGCCGAGTCCTCGACCTGGACCACGGTCTGGTCGGATCTGCTGACCGATCTCGATTACAAGGGTCGCGCCTACCGGATCGAGGACGTGGGCGAGAGCTTCTATGCCTTCATCGCCTATCCGCTCGATCTGTTCGAGGAAGGCTCGATCGTCAACGTGCTCACCTCGCTGGTGGGCAACGTGTTCGGCTTCAAGGCGGTGCGCGCCCTGCGTCTGGAAGACATCCGCTTCCCGCTGCACTATGTGAAGACCTGCGGCGGCCCGCGCAACGGCATCCAGGTCGAGCGCGACCGCATGGACAAGTATGGC…	DYVPLDSDLLACFKVTPQAKVSREEAAAAVAAESSTWTTVWSDLLTDLDYKGRAYRIEDVGESFYAFIAYPLDLFEEGSIVNVLTSLVGNVFGFKAVRALRLEDIRFPLHYVKTCGGPRNGIQVERDRMDKYGRPFLGATVKPKLGLSAKNYGRAVYEMLRGGLDFTKDDENVNSQPFMRWQNRFEFVSEAVRKAREETGERKGHYLNVTAPTCEEMFKRAEFAKECGAPIIMHDLTGGFTANTSLANWCRDNGMLLHIHRAMHAVIDRHPKHGIHFRVLAKCLRLSGGDHLHTGTVVGKLEGDRQSTLGFVDQLRESFIPEDRSRGLFFDQDWGGMPGVMAVASGGIHVWHIPALVTIFGDDSVLQFGGGTQGHPWGNAAGAAANRVATEACKARNGV…
Bacteria	Anabaena_sp._90	418	AFW94116.1	ATGTCTTACGCGCAAACTAAGACTCAGGCTAAGTCTGGGTATAAAGCTGGGGTTCAAGATTACAGACTAACTTATTACACACCTGATTACACTCCTAAAGATACAGATTTATTAGCAGCTTTCCGGATGACCCCCCAACCCGGAGTTCCTCCTGAAGAAGCTGGTGCGGCTGTAGCTGCTGAGTCTTCCACTGGTACTTGGACAACAGTATGGACAGACTTGCTCACCGACCTAGATCGCTACAAAGGTCGTTGTTACGACATCGAACCAGTTCCCGGTGAAGATAACCAATATATTTGTTATGTTGCTTATCCTTTGGACTTGTTTGAAGAAGGTTCTATCACCAACGTACTAACCTCCATCGTCGGTAACGTATTTGGTTTTAAAGCTTTACGGGCG…	MSYAQTKTQAKSGYKAGVQDYRLTYYTPDYTPKDTDLLAAFRMTPQPGVPPEEAGAAVAAESSTGTWTTVWTDLLTDLDRYKGRCYDIEPVPGEDNQYICYVAYPLDLFEEGSITNVLTSIVGNVFGFKALRALRLEDIRFPVAYIKTFQGPPHGIQVERDKLNKYGRPLLGCTIKPKLGLSAKNYGRAVYECLRGGLDFTKDDENINSAPFQRWRDRFLFVSEAINKAQAETGEIKGHYLNVTAPTCEQMIQRAEYAKELKQPIIMHDYLTAGFTANTTLSRWCRDNGILLHIHRAMHAVIDRQKNHGIHFRVLAKALRLSGGDHIHTGTVVGKLEGERGITMGFVDLLRENYIEQDKSRGIYFTQDWASLPGVMAVASGGIHVWHMPALVEIFGDDS…	GATTACACTCCTAAAGATACAGATTTATTAGCAGCTTTCCGGATGACCCCCCAACCCGGAGTTCCTCCTGAAGAAGCTGGTGCGGCTGTAGCTGCTGAGTCTTCCACTTGGACAACAGTATGGACAGACTTGCTCACCGACCTAGATCGCAAAGGTCGTTGTTACGACATCGAACCAGTTGGTAACCAATATATTTGTTATGTTGCTTATCCTTTGGACTTGTTTGAAGAAGGTTCTATCACCAACGTACTAACCTCCATCGTCGGTAACGTATTTGGTTTTAAAGCTTTACGGGCGTTACGTTTGGAAGACATTCGTTTCCCTGTAGCTTACATCAAGACTTTCCAAGGACCTCCTCACGGTATCCAAGTAGAGCGCGACAAATTGAACAAATACGGT…	DYTPKDTDLLAAFRMTPQPGVPPEEAGAAVAAESSTWTTVWTDLLTDLDRKGRCYDIEPVGNQYICYVAYPLDLFEEGSITNVLTSIVGNVFGFKALRALRLEDIRFPVAYIKTFQGPPHGIQVERDKLNKYGRPLLGCTIKPKLGLSAKNYGRAVYECLRGGLDFTKDDENINSAPFQRWRDRFLFVSEAINKAQAETGEIKGHYLNVTAPTCEQMIQRAEYAKELKQPIIMHDLTAGFTANTTLSRWCRDNGILLHIHRAMHAVIDRQKNHGIHFRVLAKALRLSGGDHIHTGTVVGKLEGERGITMGFVDLLRENYIEQDKSRGIYFTQDWASLPGVMAVASGGIHVWHMPALVEIFGDDSVLQFGGGTLGHPWGNAPGATANRVALEAVQARNGR…
Bacteria	Anabaenopsis_circularis_NIES-21	239	BAY17489.1	ATGTCTTACGCTCAAACGAAGACTCAGGCAAAATCTGGGTATAAAGCCGGGGTTCAAGATTACCGACTAACTTATTACACACCTGATTACACACCTAAAGATACAGATCTTCTGGCGGCGTTCCGTGTGACACCCCAGCCCGGAGTTCCCTTTGAGGAAGCAGCTGCGGCTGTAGCGGCTGAGTCTTCCACTGGTACATGGACAACCGTATGGACAGACTTGTTAACCGACCTAGATCGCTACAAAGGTCGTTGCTACGATATCGAACCAGTTCCTGGCGAAGACAACCAATTTATCGCTTACATTGCCTATCCTCTGGATCTCTTTGAAGAAGGCTCCATCACCAACGTTCTAACCTCAATTGTAGGTAACGTATTTGGTTTTAAAGCTCTGCGGGCA…	MSYAQTKTQAKSGYKAGVQDYRLTYYTPDYTPKDTDLLAAFRVTPQPGVPFEEAAAAVAAESSTGTWTTVWTDLLTDLDRYKGRCYDIEPVPGEDNQFIAYIAYPLDLFEEGSITNVLTSIVGNVFGFKALRALRLEDLRFPVAYIKTFQGPPHGIQVERDKLNKYGRPLLGCTIKPKLGLSAKNYGRAVYECLRGGLDFTKDDENINSAPFQRWRDRFLFVSDAISKAQAETGEIKGHYLNVTAPTCEEMLKRAEYAKELNQPIIMHDYLTAGFTANTTLARWCRDNGVLLHIHRAMHAVIDRQKNHGIHFRVLAKALRLSGGDHIHTGTVVGKLEGERGITMGFVDLLRENYVEQDKSRGIYFTQDWASLPGVMAVASGGIHIWHMPALVEIFGDDS…	GATTACACACCTAAAGATACAGATCTTCTGGCGGCGTTCCGTGTGACACCCCAGCCCGGAGTTCCCTTTGAGGAAGCAGCTGCGGCTGTAGCGGCTGAGTCTTCCACTTGGACAACCGTATGGACAGACTTGTTAACCGACCTAGATCGCAAAGGTCGTTGCTACGATATCGAACCAGTTGGCAACCAATTTATCGCTTACATTGCCTATCCTCTGGATCTCTTTGAAGAAGGCTCCATCACCAACGTTCTAACCTCAATTGTAGGTAACGTATTTGGTTTTAAAGCTCTGCGGGCATTGCGTTTGGAAGACCTTCGCTTTCCTGTTGCTTACATCAAGACCTTCCAAGGGCCTCCTCACGGTATCCAAGTTGAGCGTGACAAATTAAACAAATACGGT…	DYTPKDTDLLAAFRVTPQPGVPFEEAAAAVAAESSTWTTVWTDLLTDLDRKGRCYDIEPVGNQFIAYIAYPLDLFEEGSITNVLTSIVGNVFGFKALRALRLEDLRFPVAYIKTFQGPPHGIQVERDKLNKYGRPLLGCTIKPKLGLSAKNYGRAVYECLRGGLDFTKDDENINSAPFQRWRDRFLFVSDAISKAQAETGEIKGHYLNVTAPTCEEMLKRAEYAKELNQPIIMHDLTAGFTANTTLARWCRDNGVLLHIHRAMHAVIDRQKNHGIHFRVLAKALRLSGGDHIHTGTVVGKLEGERGITMGFVDLLRENYVEQDKSRGIYFTQDWASLPGVMAVASGGIHIWHMPALVEIFGDDSVLQFGGGTLGHPWGNAPGATANRVALEACQARNGR…
Bacteria	Arthrospira_platensis_NIES-39	276	BAI91932.1	ATGTCTTACTCTCAAACTCAAACCAAATCGAAAGCCGGATATCAGGCTGGTGTAAAAGACTATAAGCTGACGTATTACACGCCGGATTACACACCCAAAGATACAGATATTCTGGCAGCGTTCCGTGTTTCACCTCAACCAGGAGTTCCCCCGGAAGAAGCGGGAGCAGCAGTAGCAGCAGAATCTTCAACCGGAACTTGGACAACTGTATGGACTGACCTGTTAACAGACCTCGATCGCTACAAAGGTCGTTGCTACCACATCGAACCAGTACCCGGCGAAGACAATCAGTTTTTCTGCTTTGTTGCCTATCCCTTGGATCTGTTTGAAGAAGGTTCTGTTACCAATATGTTAACCTCCATCGTGGGTAACGTATTTGGATTTAAGGCACTGCGGGGC…	MSYSQTQTKSKAGYQAGVKDYKLTYYTPDYTPKDTDILAAFRVSPQPGVPPEEAGAAVAAESSTGTWTTVWTDLLTDLDRYKGRCYHIEPVPGEDNQFFCFVAYPLDLFEEGSVTNMLTSIVGNVFGFKALRGLRLEDMRIPIAYLKTFQGPPHGITVERDKLNKYGRPLLGCTIKPKLGLSAKNYGRAVYECLRGGLDFTKDDENINSQPFMRWRDRFLFVQEAIEKAQAETNEIKGHYLNVTAPTCEEMMKRAEFAKEIGTPIIMHDFFTAGFTANTTLARWCRDNGLLLHIHRAMHAVVDRQRNHGIHFRVLAKCLRMSGGDHLHSGTVVGKLEGEKGITMGFVDLMREDHIEEDRSRGIFFTQDWASMPGVMPVASGGIHVWHMPALVEIFGDDS…	GATTACACACCCAAAGATACAGATATTCTGGCAGCGTTCCGTGTTTCACCTCAACCAGGAGTTCCCCCGGAAGAAGCGGGAGCAGCAGTAGCAGCAGAATCTTCAACCTGGACAACTGTATGGACTGACCTGTTAACAGACCTCGATCGCAAAGGTCGTTGCTACCACATCGAACCAGTAGGCAATCAGTTTTTCTGCTTTGTTGCCTATCCCTTGGATCTGTTTGAAGAAGGTTCTGTTACCAATATGTTAACCTCCATCGTGGGTAACGTATTTGGATTTAAGGCACTGCGGGGCTTGCGCCTGGAAGATATGCGGATTCCAATTGCTTACCTCAAAACCTTCCAAGGCCCTCCCCACGGTATCACCGTTGAGCGGGACAAATTGAACAAATACGGT…	DYTPKDTDILAAFRVSPQPGVPPEEAGAAVAAESSTWTTVWTDLLTDLDRKGRCYHIEPVGNQFFCFVAYPLDLFEEGSVTNMLTSIVGNVFGFKALRGLRLEDMRIPIAYLKTFQGPPHGITVERDKLNKYGRPLLGCTIKPKLGLSAKNYGRAVYECLRGGLDFTKDDENINSQPFMRWRDRFLFVQEAIEKAQAETNEIKGHYLNVTAPTCEEMMKRAEFAKEIGTPIIMHDFTAGFTANTTLARWCRDNGLLLHIHRAMHAVVDRQRNHGIHFRVLAKCLRMSGGDHLHSGTVVGKLEGEKGITMGFVDLMREDHIEEDRSRGIFFTQDWASMPGVMPVASGGIHVWHMPALVEIFGDDSCLQFGGGTLGHPWGNAPGATANRVALEACQARNGR…
Bacteria	Arthrospira_platensis_NIES-46	57	GCE92105.1	ATGTCTTACTCTCAAACTCAAACCAAATCGAAAGCCGGATATCAGGCTGGTGTAAAAGACTATAAGCTGACGTATTACACGCCGGATTACACACCCAAAGATACAGATATTCTGGCAGCGTTCCGTGTTTCACCTCAACCAGGAGTTCCCCCGGAAGAAGCGGGAGCAGCAGTAGCAGCAGAATCTTCAACCGGAACTTGGACAACTGTATGGACTGACCTGTTAACAGACCTCGATCGCTACAAAGGTCGTTGCTACCACATCGAACCAGTACCCGGCGAAGACAATCAGTTTTTCTGCTTTGTTGCCTATCCCTTGGATCTGTTTGAAGAAGGTTCTGTTACCAATATGTTAACCTCCATCGTGGGTAACGTATTTGGATTTAAGGCACTGCGGGGC…	MSYSQTQTKSKAGYQAGVKDYKLTYYTPDYTPKDTDILAAFRVSPQPGVPPEEAGAAVAAESSTGTWTTVWTDLLTDLDRYKGRCYHIEPVPGEDNQFFCFVAYPLDLFEEGSVTNMLTSIVGNVFGFKALRGLRLEDMRIPIAYLKTFQGPPHGITVERDKLNKYGRPLLGCTIKPKLGLSAKNYGRAVYECLRGGLDFTKDDENINSQPFMRWRDRFLFVQEAIEKAQAETNEIKGHYLNVTAPTCEEMMKRAEFAKEIGTPIIMHDFFTAGFTANTTLARWCRDNGLLLHIHRAMHAVVDRQRNHGIHFRVLAKCLRMSGGDHLHSGTVVGKLEGEKGITMGFVDLMREDHIEEDRSRGIFFTQDWASMPGVMPVASGGIHVWHMPALVEIFGDDS…	GATTACACACCCAAAGATACAGATATTCTGGCAGCGTTCCGTGTTTCACCTCAACCAGGAGTTCCCCCGGAAGAAGCGGGAGCAGCAGTAGCAGCAGAATCTTCAACCTGGACAACTGTATGGACTGACCTGTTAACAGACCTCGATCGCAAAGGTCGTTGCTACCACATCGAACCAGTAGGCAATCAGTTTTTCTGCTTTGTTGCCTATCCCTTGGATCTGTTTGAAGAAGGTTCTGTTACCAATATGTTAACCTCCATCGTGGGTAACGTATTTGGATTTAAGGCACTGCGGGGCTTGCGCCTGGAAGATATGCGGATTCCAATTGCTTACCTCAAAACCTTCCAAGGCCCTCCCCACGGTATCACCGTTGAGCGGGACAAATTGAACAAATACGGT…	DYTPKDTDILAAFRVSPQPGVPPEEAGAAVAAESSTWTTVWTDLLTDLDRKGRCYHIEPVGNQFFCFVAYPLDLFEEGSVTNMLTSIVGNVFGFKALRGLRLEDMRIPIAYLKTFQGPPHGITVERDKLNKYGRPLLGCTIKPKLGLSAKNYGRAVYECLRGGLDFTKDDENINSQPFMRWRDRFLFVQEAIEKAQAETNEIKGHYLNVTAPTCEEMMKRAEFAKEIGTPIIMHDFTAGFTANTTLARWCRDNGLLLHIHRAMHAVVDRQRNHGIHFRVLAKCLRMSGGDHLHSGTVVGKLEGEKGITMGFVDLMREDHIEEDRSRGIFFTQDWASMPGVMPVASGGIHVWHMPALVEIFGDDSCLQFGGGTLGHPWGNAPGATANRVALEACQARNGR…
Bacteria	Aurantimonas_manganoxydans_SI85-9A1	464	AAB41464.1	ATGGATCAGGGCTCGCAGACCATCAAGGGCAAGGACCGCTACAAGTCAGGTGTCATGGAATACCGCAAGATGGGCTATTGGGAGCCCGACTACGAACCCAAGGAGACGGACGTCATCGCCTGTTTCCGGATCACGCCCCAGGACGGCGTCGATCCGATCGAGGCGGCGGCGGCGGTGGCCGGCGAATCCTCCACCGCGACATGGACCGTCGTGTGGACCGACCGGCTGACGGCGGCCGAGAAGTACCGGGCCAAGGCCTACCGGGTCGATCAGGTGCCGAACACCGACGACCAGTATTTCGCCTATATCGCCTACGACCTCGACCTGTTCGAGAACGGCTCGATCGCCAATCTGACGGCGTCGATCATCGGCAATGTCTTCGGCTTCAAGCCGCTGAAG…	MDQGSQTIKGKDRYKSGVMEYRKMGYWEPDYEPKETDVIACFRITPQDGVDPIEAAAAVAGESSTATWTVVWTDRLTAAEKYRAKAYRVDQVPNTDDQYFAYIAYDLDLFENGSIANLTASIIGNVFGFKPLKGLRLEDMRLPTAYVKTFQGPATGIVVERERLDKFGRPLLGATVKPKLGLSGRNYGRVVYEALKGGLDFTKDDENINSQPFMDWRERFLYCMEAVNKAQAATGEIKGTYLNVTAATMEDMYERAEFARDLGSNIIMIDLVIGWTAMQSMAKWARRNNMILHLHRAGHSTYTRQKTHGVSFRVIAKWARLAGVDHIHAGTVVGKLEGDPATTKGYYDICRDEFTHRKLENGIFFDQPWASLNKMMPVASGGIHAGQMHQLLDLLGDDT…	GACTACGAACCCAAGGAGACGGACGTCATCGCCTGTTTCCGGATCACGCCCCAGGACGGCGTCGATCCGATCGAGGCGGCGGCGGCGGTGGCCGGCGAATCCTCCACCTGGACCGTCGTGTGGACCGACCGGCTGACGGCGGCCGAGAAGCGGGCCAAGGCCTACCGGGTCGATCAGGTGAACGACCAGTATTTCGCCTATATCGCCTACGACCTCGACCTGTTCGAGAACGGCTCGATCGCCAATCTGACGGCGTCGATCATCGGCAATGTCTTCGGCTTCAAGCCGCTGAAGGGCCTGCGGCTGGAGGACATGCGCCTGCCGACCGCCTATGTGAAGACCTTCCAGGGGCCGGCGACCGGCATCGTCGTCGAGCGCGAACGCCTCGACAAGTTCGGC…	DYEPKETDVIACFRITPQDGVDPIEAAAAVAGESSTWTVVWTDRLTAAEKRAKAYRVDQVNDQYFAYIAYDLDLFENGSIANLTASIIGNVFGFKPLKGLRLEDMRLPTAYVKTFQGPATGIVVERERLDKFGRPLLGATVKPKLGLSGRNYGRVVYEALKGGLDFTKDDENINSQPFMDWRERFLYCMEAVNKAQAATGEIKGTYLNVTAATMEDMYERAEFARDLGSNIIMIDLVIGWTAMQSMAKWARRNNMILHLHRAGHSTYTRQKTHGVSFRVIAKWARLAGVDHIHAGTVVGKLEGDPATTKGYYDICRDEFTHRKLENGIFFDQPWASLNKMMPVASGGIHAGQMHQLLDLLGDDTVLQFGGGTIGHPMGIAAGATANRVALECMLARNGR…
Bacteria	Beggiatoa_sp._PS	387	EDN69613.1	GTGGCAGTAAAAACTTACCAAGCTGGCGTAAAAGAATACCGCGAAACTTACTGGGCTCCTGACTATACACCGTTGGATAGTGATATTTTGGCTTGCTTTAAAATTACCCCTCAAGAAGGGGTACCGCGTGAAGAAGCCGCAGCGGCAGTAGCAGCCGAATCTTCCACCGGCACATGGACAACCGTGTGGACTGACTTACTCACCGATTTAGATTACTACAAAGGTCGCGCTTATCGCATCGAAGATGTCCCTGGTGATGACACTTGTTTTTATGCCTTTATTGCTTATCCCATTGATTTATTTGAAGAAGGTTCAGTTGTCAATGTATTTACGTCATTGGTCGGTAATGTGTTTGGTTTTAAAGCGATACGCGCTTTACGGTTAGAAGACGTGCGTTTT…	MAVKTYQAGVKEYRETYWAPDYTPLDSDILACFKITPQEGVPREEAAAAVAAESSTGTWTTVWTDLLTDLDYYKGRAYRIEDVPGDDTCFYAFIAYPIDLFEEGSVVNVFTSLVGNVFGFKAIRALRLEDVRFPLPYVMTCGGPPNGIQVERDKMNKYGRPLLGCTIKPKLGLSAKNYGRAVYECLRGGLDFTKDDENVNSQPFMRWRNRFEYVMQAIEKAEHETGERKGHYLNVTAPTPEEMYKRAEFAKELGAPIIMHDYLTGGFCANTGLANWCRDNGMLLHIHRAMHAVIDRNPHHGIHFRVLTKALRLSGGDHLHSGTVVGKLEGDRAATLGWIDTMRDKFIAEDRARGLMFDQDWGSMPGVLPVASGGIHVWHMPALVSIFGDDSVLQFGGGT…	GACTATACACCGTTGGATAGTGATATTTTGGCTTGCTTTAAAATTACCCCTCAAGAAGGGGTACCGCGTGAAGAAGCCGCAGCGGCAGTAGCAGCCGAATCTTCCACCTGGACAACCGTGTGGACTGACTTACTCACCGATTTAGATTACAAAGGTCGCGCTTATCGCATCGAAGATGTCGGTACTTGTTTTTATGCCTTTATTGCTTATCCCATTGATTTATTTGAAGAAGGTTCAGTTGTCAATGTATTTACGTCATTGGTCGGTAATGTGTTTGGTTTTAAAGCGATACGCGCTTTACGGTTAGAAGACGTGCGTTTTCCACTGCCTTATGTCATGACTTGTGGCGGTCCACCTAATGGCATTCAAGTGGAACGTGATAAGATGAACAAATATGGT…	DYTPLDSDILACFKITPQEGVPREEAAAAVAAESSTWTTVWTDLLTDLDYKGRAYRIEDVGTCFYAFIAYPIDLFEEGSVVNVFTSLVGNVFGFKAIRALRLEDVRFPLPYVMTCGGPPNGIQVERDKMNKYGRPLLGCTIKPKLGLSAKNYGRAVYECLRGGLDFTKDDENVNSQPFMRWRNRFEYVMQAIEKAEHETGERKGHYLNVTAPTPEEMYKRAEFAKELGAPIIMHDLTGGFCANTGLANWCRDNGMLLHIHRAMHAVIDRNPHHGIHFRVLTKALRLSGGDHLHSGTVVGKLEGDRAATLGWIDTMRDKFIAEDRARGLMFDQDWGSMPGVLPVASGGIHVWHMPALVSIFGDDSVLQFGGGTLGHPWGNAAGAAANRVALEACEARNGV…
Bacteria	Bradyrhizobium_sp._BTAi1	430	ABQ32737.1	ATGAACGAAGCATTGAAGTCCCTGACCGTCACCGGCAAGGAACGCTACAAGTCTGGCGTCCTCGAATACAAGCGAATGGGCTACTGGGAGCCCGACTACGAGCCTAAGGACACCGACGTCATTGCGCTCTTCCGCGTCACGCCCCAGAACGGCGTCGACCCGATCGAGGCCTCGGCGGCGGTGGCGGGCGAATCCTCGACCGCGACCTGGACGGTGGTGTGGACCGACCGTCTGACGGCGGCGGAGAAGTACCGCGCCAAATGCTACCGGGTCGATCCTGTCCCGAACACGCCTGGCTCCTACTTCGCCTACATCGCGTACGATCTCGACCTGTTCGAGCCGGGCTCGATCGCCAATCTTTCGGCCTCGATCATCGGCAACGTTTTCGGCTTCAAGCCG…	MNEALKSLTVTGKERYKSGVLEYKRMGYWEPDYEPKDTDVIALFRVTPQNGVDPIEASAAVAGESSTATWTVVWTDRLTAAEKYRAKCYRVDPVPNTPGSYFAYIAYDLDLFEPGSIANLSASIIGNVFGFKPLKALRLEDMRFPVAYVKTFQGPATGIVVERERLDKFGRPLLGATVKPKLGLSGRNYGRVVYEALKGGLDFTKDDENTNSQPFMHWRDRFLYCMEAVNKAQAATGEVKGTYLNVTAATMEDMYERAEFAKELGSVIIMIDLVIGYTAIQSMAKWARRNDMILHLHRAGHGTYTRQKSHGVSFRVIAKWMRLAGVDHIHAGTVVGKLEGDPNTTRGYYDICREDHNPMALEYGLFFEQHWASLNKLMPVASGGIHAGQMHQLLNYLGE…	GACTACGAGCCTAAGGACACCGACGTCATTGCGCTCTTCCGCGTCACGCCCCAGAACGGCGTCGACCCGATCGAGGCCTCGGCGGCGGTGGCGGGCGAATCCTCGACCTGGACGGTGGTGTGGACCGACCGTCTGACGGCGGCGGAGAAGCGCGCCAAATGCTACCGGGTCGATCCTGTCAACGGCTCCTACTTCGCCTACATCGCGTACGATCTCGACCTGTTCGAGCCGGGCTCGATCGCCAATCTTTCGGCCTCGATCATCGGCAACGTTTTCGGCTTCAAGCCGCTCAAGGCGTTACGCCTCGAGGACATGCGCTTCCCCGTCGCCTATGTGAAGACCTTCCAGGGGCCAGCGACCGGCATCGTGGTGGAGCGCGAGCGGCTCGACAAGTTCGGT…	DYEPKDTDVIALFRVTPQNGVDPIEASAAVAGESSTWTVVWTDRLTAAEKRAKCYRVDPVNGSYFAYIAYDLDLFEPGSIANLSASIIGNVFGFKPLKALRLEDMRFPVAYVKTFQGPATGIVVERERLDKFGRPLLGATVKPKLGLSGRNYGRVVYEALKGGLDFTKDDENTNSQPFMHWRDRFLYCMEAVNKAQAATGEVKGTYLNVTAATMEDMYERAEFAKELGSVIIMIDLVIGYTAIQSMAKWARRNDMILHLHRAGHGTYTRQKSHGVSFRVIAKWMRLAGVDHIHAGTVVGKLEGDPNTTRGYYDICREDHNPMALEYGLFFEQHWASLNKLMPVASGGIHAGQMHQLLNYLGEDVVLQFGGGTIGHPLGIQAGATANRVALEAMLARNGR…
Bacteria	Chondrocystis_sp._NIES-4102	237	BAZ45808.1	ATGGCAACTAAGACAAGTGCTGGGTTTAAGGCTGGTGTACAGGATTATCGCCTAACTTATTACACCCCAGACTATACCCCCAAGGATACAGACCTATTGGCTTGTTTCCGTATGACTCCTCAGCCAGGTGTTCCAGCAGAAGAATGTGCTGCTGCTGTAGCTGCTGAATCATCTACTGGTACTTGGACAACAGTTTGGACTGATGGTTTAACAGACCTAGATCGTTATAAAGGTCGTTGTTATGAAGTTGAACCAGTTCCTGGAGAAGACAATCAATATTTTTGTTTTGTAGCTTATCCTATGGACTTGTTTGAAGAGGGTTCTGTAACCAACATTCTTACTTCTTTAGTAGGTAACGTATTTGGTTTTAAAGCTCTACGTGCATTACGTCTAGAGGAC…	MATKTSAGFKAGVQDYRLTYYTPDYTPKDTDLLACFRMTPQPGVPAEECAAAVAAESSTGTWTTVWTDGLTDLDRYKGRCYEVEPVPGEDNQYFCFVAYPMDLFEEGSVTNILTSLVGNVFGFKALRALRLEDIRFPVALLKTFQGPPHGITVERDLLNKYGRPLLGCTIKPKLGLSAKNYGRAVYECLRGGLDFTKDDENINSQPFMRWRDRFLFVQEAIEKSQAETNEVKGHYLNVTAATCEEMLERANFAKEIGTPIVMHDFLTGGFTANTTLAKWCRKNGVLLHIHRAMHAVIDRQRNHGIHFRVLAKCLRLSGGDHLHSGTVVGKLEGERDITLGFVDQMREDYVEEDRSRGNFFTQDWASLPGVMPVASGGIHVWHMPALVEIFGDDSCLQFG…	GACTATACCCCCAAGGATACAGACCTATTGGCTTGTTTCCGTATGACTCCTCAGCCAGGTGTTCCAGCAGAAGAATGTGCTGCTGCTGTAGCTGCTGAATCATCTACTTGGACAACAGTTTGGACTGATGGTTTAACAGACCTAGATCGTAAAGGTCGTTGTTATGAAGTTGAACCAGTTGGAAATCAATATTTTTGTTTTGTAGCTTATCCTATGGACTTGTTTGAAGAGGGTTCTGTAACCAACATTCTTACTTCTTTAGTAGGTAACGTATTTGGTTTTAAAGCTCTACGTGCATTACGTCTAGAGGACATTCGTTTTCCTGTAGCTTTGCTAAAAACATTCCAAGGACCTCCACACGGTATTACTGTAGAAAGAGATTTACTAAACAAATATGGT…	DYTPKDTDLLACFRMTPQPGVPAEECAAAVAAESSTWTTVWTDGLTDLDRKGRCYEVEPVGNQYFCFVAYPMDLFEEGSVTNILTSLVGNVFGFKALRALRLEDIRFPVALLKTFQGPPHGITVERDLLNKYGRPLLGCTIKPKLGLSAKNYGRAVYECLRGGLDFTKDDENINSQPFMRWRDRFLFVQEAIEKSQAETNEVKGHYLNVTAATCEEMLERANFAKEIGTPIVMHDLTGGFTANTTLAKWCRKNGVLLHIHRAMHAVIDRQRNHGIHFRVLAKCLRLSGGDHLHSGTVVGKLEGERDITLGFVDQMREDYVEEDRSRGNFFTQDWASLPGVMPVASGGIHVWHMPALVEIFGDDSCLQFGGGTLGHPWGNAPGATANRVALEACQARNGR…
Bacteria	Crocosphaera_subtropica_ATCC_51142	424	ACB52514.1	ATGGCACAGGCCACAAAATCAGGGTTTAATGCCGGTGTTCAGGACTACCGCTTAACCTATTACACCCCCGACTACACTCCGAAAGATACCGATCTACTGGCGTGCTTCCGTATGACCCCCCAACCGGGTGTTCCTCCTGAAGAAGCCGGTGCAGCCGTTGCAGCAGAATCTTCTACCGGAACCTGGACAACTGTTTGGACCGACAACTTAACCGACTTAGATCGTTACAAAGGTCGTTGTTATGACATCGAACCCGTACCTAACGAAGACAACCAGTATTTCTGTTTCATTGCCTATCCTTTAGATTTATTTGAAGAAGGATCTGTAACCAACGTTTTAACCTCATTAGTAGGTAACGTCTTCGGGTTCAAAGCATTACGGGCGTTACGTTTAGAAGAC…	MAQATKSGFNAGVQDYRLTYYTPDYTPKDTDLLACFRMTPQPGVPPEEAGAAVAAESSTGTWTTVWTDNLTDLDRYKGRCYDIEPVPNEDNQYFCFIAYPLDLFEEGSVTNVLTSLVGNVFGFKALRALRLEDIRFPVALIKTFQGPPHGITVERDKLNKYGRPLLGCTIKPKLGLSAKNYGRAVYECLRGGLDFTKDDENINSQPFMRWRDRFLFVQEAIEKAQAETNEVKGHYLNVTAGTCEEMMKRAEFAKEIGTPIVMHDFLTGGFTANTTLAKFCRDNGILLHIHRAMHAVIDRQKNHGIHFRVLAKCLRLSGGDHLHSGTVVGKLEGERGITMGFVDLMREDYVEEDRSRGIFFTQDYASMPGTMPVASGGIHVWHMPALVEIFGDDSCLQFG…	GACTACACTCCGAAAGATACCGATCTACTGGCGTGCTTCCGTATGACCCCCCAACCGGGTGTTCCTCCTGAAGAAGCCGGTGCAGCCGTTGCAGCAGAATCTTCTACCTGGACAACTGTTTGGACCGACAACTTAACCGACTTAGATCGTAAAGGTCGTTGTTATGACATCGAACCCGTAAACAACCAGTATTTCTGTTTCATTGCCTATCCTTTAGATTTATTTGAAGAAGGATCTGTAACCAACGTTTTAACCTCATTAGTAGGTAACGTCTTCGGGTTCAAAGCATTACGGGCGTTACGTTTAGAAGACATCCGTTTCCCCGTTGCTTTAATCAAAACCTTCCAAGGGCCTCCTCATGGGATCACCGTGGAACGGGATAAATTAAACAAATATGGT…	DYTPKDTDLLACFRMTPQPGVPPEEAGAAVAAESSTWTTVWTDNLTDLDRKGRCYDIEPVNNQYFCFIAYPLDLFEEGSVTNVLTSLVGNVFGFKALRALRLEDIRFPVALIKTFQGPPHGITVERDKLNKYGRPLLGCTIKPKLGLSAKNYGRAVYECLRGGLDFTKDDENINSQPFMRWRDRFLFVQEAIEKAQAETNEVKGHYLNVTAGTCEEMMKRAEFAKEIGTPIVMHDLTGGFTANTTLAKFCRDNGILLHIHRAMHAVIDRQKNHGIHFRVLAKCLRLSGGDHLHSGTVVGKLEGERGITMGFVDLMREDYVEEDRSRGIFFTQDYASMPGTMPVASGGIHVWHMPALVEIFGDDSCLQFGGGTLGHPWGNAPGATANRVALEACQARNGR…
Bacteria	Cyanobacterium_sp._HL-69	180	AUC61080.1	ATGCCACTAATGGCACAAGCTGGATTTAAAGCTGGTGTTCAGGATTATCGTTTAACCTACTACACCCCTGATTACACCCCTAAAGATACCGATTTATTAGCCTGTTTTAGAATGACTCCCCAACCAGGAGTTCCCCCCGAAGAATGTGCGGCGGCGGTAGCGGCTGAATCTTCTACTGGTACTTGGACCACCGTATGGACTGATGGTCTAACCGACTTGGATCGTTATAAAGGTCGTTGTTACAACGTTGAGCCTGTACCTGGTGAAGATAACCAATATTTCGTATTTGTTGCTTATCCTTTAGATCTATTTGAAGAAGGTTCTATCACTAACGTATTAACCTCCTTAGTCGGTAACGTATTCGGATTCAAAGCTCTTCGTGCTTTACGTTTAGAAGAC…	MPLMAQAGFKAGVQDYRLTYYTPDYTPKDTDLLACFRMTPQPGVPPEECAAAVAAESSTGTWTTVWTDGLTDLDRYKGRCYNVEPVPGEDNQYFVFVAYPLDLFEEGSITNVLTSLVGNVFGFKALRALRLEDIRFPVALIKTYQGPPHGITVERDLLNKYGRPLLGCTIKPKLGLSAKNYGRAVYECLRGGLDFTKDDENINSQPFMRWRDRFLFVQEAIVKAQAETNEMKGHYLNVTAGTCEEMMKRAEFAKEIGTPIIMHDFFTGGFTANTTLAKWCRDNGILLHIHRAMHAVVDRQKNHGIHFRVLAKCLRLSGGDHLHSGTVVGKLEGDRAVTLGFVDLMREDYVEEDRSRGVFFTQDYASLPGVMPVASGGIHVWHMPALVEIFGDDSCLQFG…	GATTACACCCCTAAAGATACCGATTTATTAGCCTGTTTTAGAATGACTCCCCAACCAGGAGTTCCCCCCGAAGAATGTGCGGCGGCGGTAGCGGCTGAATCTTCTACTTGGACCACCGTATGGACTGATGGTCTAACCGACTTGGATCGTAAAGGTCGTTGTTACAACGTTGAGCCTGTAGGTAACCAATATTTCGTATTTGTTGCTTATCCTTTAGATCTATTTGAAGAAGGTTCTATCACTAACGTATTAACCTCCTTAGTCGGTAACGTATTCGGATTCAAAGCTCTTCGTGCTTTACGTTTAGAAGACATCCGTTTCCCCGTTGCTTTAATCAAAACTTACCAAGGACCTCCCCACGGTATCACCGTAGAGCGTGACTTGTTAAATAAATATGGT…	DYTPKDTDLLACFRMTPQPGVPPEECAAAVAAESSTWTTVWTDGLTDLDRKGRCYNVEPVGNQYFVFVAYPLDLFEEGSITNVLTSLVGNVFGFKALRALRLEDIRFPVALIKTYQGPPHGITVERDLLNKYGRPLLGCTIKPKLGLSAKNYGRAVYECLRGGLDFTKDDENINSQPFMRWRDRFLFVQEAIVKAQAETNEMKGHYLNVTAGTCEEMMKRAEFAKEIGTPIIMHDFTGGFTANTTLAKWCRDNGILLHIHRAMHAVVDRQKNHGIHFRVLAKCLRLSGGDHLHSGTVVGKLEGDRAVTLGFVDLMREDYVEEDRSRGVFFTQDYASLPGVMPVASGGIHVWHMPALVEIFGDDSCLQFGGGTLGHPWGNAPGATANRVALEACQARNGR…
Bacteria	Gloeobacter_kilaueensis_JS1	417	AGY56915.1	GTGACGTACACGCAGACGAAGCCCAAGACAGGTTATCAGGCAGGTGTGAAGGATTACCGCCTCACCTATTACATGCCGGATTACATTCCACGGGACACAGACGTTTTAGCGGCTTTTCGCGTCACCCCACAGCCGGGCGTTCCGATCGAAGAAGCGGCGGCAGCGGTGGCAGCCGAATCCTCGACTGGTACCTGGACGACGGTCTGGACTGACAATCTCACCGATCTAGACCGCTACAAGGGGCGCGCCTACGACATCGAGCCGGTACCCGGCGAGAGCAACCAGTTCATCTGCTACGTGGCCTACCCGCTCGATCTCTTCGAAGAAGGTTCGATCACCAACCTGCTCACTTCACTGGTGGGCAACGTCTTCGGCTTCAAGGCGCTCAAGGCGCTGCGC…	MTYTQTKPKTGYQAGVKDYRLTYYMPDYIPRDTDVLAAFRVTPQPGVPIEEAAAAVAAESSTGTWTTVWTDNLTDLDRYKGRAYDIEPVPGESNQFICYVAYPLDLFEEGSITNLLTSLVGNVFGFKALKALRLEDIRFPIALVKTYPGPPHGIVVERDKLNKYGRPLLGCTIKPKLGLSAKNYGRAVYECLRGGLDLTKDDENINSQPFMRWRDRFLFVQEAINKAQAETGEIKGHYLNVTAGTCEDMMERAEFAKEIGSPVVMHDYLTGGFTANTTLSKWCRRNGMLLHIHRAMHAVIDRQKNHGIHFRVLAKCLRLSGGDHIHTGTVVGKLEGDRAATLGFVDLLREDHIERDLSRGIYFTQDYASMGGVMAVASGGIHVWHMPALVEIFGDDSIL…	GATTACATTCCACGGGACACAGACGTTTTAGCGGCTTTTCGCGTCACCCCACAGCCGGGCGTTCCGATCGAAGAAGCGGCGGCAGCGGTGGCAGCCGAATCCTCGACTTGGACGACGGTCTGGACTGACAATCTCACCGATCTAGACCGCAAGGGGCGCGCCTACGACATCGAGCCGGTAGGCAACCAGTTCATCTGCTACGTGGCCTACCCGCTCGATCTCTTCGAAGAAGGTTCGATCACCAACCTGCTCACTTCACTGGTGGGCAACGTCTTCGGCTTCAAGGCGCTCAAGGCGCTGCGCCTCGAAGACATTCGCTTTCCGATCGCCCTGGTCAAGACCTACCCCGGACCGCCCCACGGCATCGTCGTCGAGCGCGACAAGCTCAACAAGTACGGC…	DYIPRDTDVLAAFRVTPQPGVPIEEAAAAVAAESSTWTTVWTDNLTDLDRKGRAYDIEPVGNQFICYVAYPLDLFEEGSITNLLTSLVGNVFGFKALKALRLEDIRFPIALVKTYPGPPHGIVVERDKLNKYGRPLLGCTIKPKLGLSAKNYGRAVYECLRGGLDLTKDDENINSQPFMRWRDRFLFVQEAINKAQAETGEIKGHYLNVTAGTCEDMMERAEFAKEIGSPVVMHDLTGGFTANTTLSKWCRRNGMLLHIHRAMHAVIDRQKNHGIHFRVLAKCLRLSGGDHIHTGTVVGKLEGDRAATLGFVDLLREDHIERDLSRGIYFTQDYASMGGVMAVASGGIHVWHMPALVEIFGDDSILQFGGGTLGHPWGNAPGATANRVALEACQARNGR…
Bacteria	Gloeobacter_violaceus_PCC_7421	279	BAC90097.1	GTGTCCTATACGAAGACGCAAGCCAAAGCGGGTTATCAAGCAGGGGTCAAGGACTATCGCCTGACCTACTACACCCCGGACTACACGCCCAAGGACACCGATGTCCTGGCGGCGTTCCGCGTCACCCCGCAGCCGGGGGTACCGATCGAGGAAGCGGGCGCCGCCGTGGCCGCCGAATCTTCCACCGGTACCTGGACGACGGTCTGGACCGACGGCCTCACCGAACTGGACCGCTACAAGGGCCGCTGCTACGATATCGAGCCGGTGCCGGGCGAAGATAACCAGTGGATCTGCTATATCGCCTACCCGCTCGACCTGTTCGAAGAAGGTTCGGTCACCAACGTGCTTACCTCGCTGGTGGGCAACGTCTTCGGCTTCAAGGCGCTGCGCGCTTTGCGC…	MSYTKTQAKAGYQAGVKDYRLTYYTPDYTPKDTDVLAAFRVTPQPGVPIEEAGAAVAAESSTGTWTTVWTDGLTELDRYKGRCYDIEPVPGEDNQWICYIAYPLDLFEEGSVTNVLTSLVGNVFGFKALRALRLEDIRFPIALVKTYQGPPHGIVVERDKINKYGRPLLGCTIKPKLGLSAKNYGRAVYECLRGGLDFTKDDENINSQPFMRWRDRFLFVQDAIVKSQAETGEIKGHYLNCTAGTCEEMMERAEFAKELKTPIIMHDYLTGGFTANTTLAKWCRRNGILLHIHRAMHAVIDRQKNHGIHFRVLAKCLRLSGGDHIHTGTVVGKLEGERASTMGFVDLLREEHVERDLSRGIYFTQDWASMPGVMAVASGGIHVWHMPALLDIFGDDAVL…	GACTACACGCCCAAGGACACCGATGTCCTGGCGGCGTTCCGCGTCACCCCGCAGCCGGGGGTACCGATCGAGGAAGCGGGCGCCGCCGTGGCCGCCGAATCTTCCACCTGGACGACGGTCTGGACCGACGGCCTCACCGAACTGGACCGCAAGGGCCGCTGCTACGATATCGAGCCGGTGGGCAACCAGTGGATCTGCTATATCGCCTACCCGCTCGACCTGTTCGAAGAAGGTTCGGTCACCAACGTGCTTACCTCGCTGGTGGGCAACGTCTTCGGCTTCAAGGCGCTGCGCGCTTTGCGCCTGGAGGACATCCGCTTTCCCATCGCCCTGGTGAAGACTTACCAGGGGCCGCCCCACGGCATCGTCGTCGAGCGCGACAAAATCAACAAGTACGGC…	DYTPKDTDVLAAFRVTPQPGVPIEEAGAAVAAESSTWTTVWTDGLTELDRKGRCYDIEPVGNQWICYIAYPLDLFEEGSVTNVLTSLVGNVFGFKALRALRLEDIRFPIALVKTYQGPPHGIVVERDKINKYGRPLLGCTIKPKLGLSAKNYGRAVYECLRGGLDFTKDDENINSQPFMRWRDRFLFVQDAIVKSQAETGEIKGHYLNCTAGTCEEMMERAEFAKELKTPIIMHDLTGGFTANTTLAKWCRRNGILLHIHRAMHAVIDRQKNHGIHFRVLAKCLRLSGGDHIHTGTVVGKLEGERASTMGFVDLLREEHVERDLSRGIYFTQDWASMPGVMAVASGGIHVWHMPALLDIFGDDAVLQFGGGTLGHPWGNAPGATANRVALEACKARNGR…
Bacteria	Gloeomargarita_lithophora_Alchichica-D10	186	APB32635.1	ATGGCCCCACGAACCCAAGCCCAGGCCGGATTTCAGGCCGGGGTGAAAGATTATCGCCTCACCTATTACACCCCGGATTACACCCCCAAAGATACGGATTTGTTGGCCTGTTTCCGGGTCACGCCCCAGCCGGGGGTACCACCGGAGGAAGCCGGAGCCGCCGTGGCCGCCGAATCTTCCACCGGGACTTGGACAACGGTGTGGACGGACAATTTGACGGATTTGGAACGCTACAAAGGCCGGTGCTACGACATTGAGCCGGTGCCGGGGGAAGACAACCAATATTTTATGTTTGTGGCCTACCCTTTGGATTTGTTTGAAGAGGGTTCCGTTACCAATATGCTCACCTCGATTGTGGGGAACGTGTTTGGGTTCAAAGCCCTGAAAGCCCTGCGGTTA…	MAPRTQAQAGFQAGVKDYRLTYYTPDYTPKDTDLLACFRVTPQPGVPPEEAGAAVAAESSTGTWTTVWTDNLTDLERYKGRCYDIEPVPGEDNQYFMFVAYPLDLFEEGSVTNMLTSIVGNVFGFKALKALRLEDLRIPVAYLKTFQGPPHGIVVERDKLNKYGRPLLGCTIKPKLGLSAKNYGRAVYECLRGGLDFTKDDENINSQPFMRWRDRFLFVQEAIEKAQAETGEVKGHYLNVTAPTCEQMMQRAEFAKEIKTPIVMHDYLTGGFTANTSLAKYCRDNGLLLHIHRAMHAVIDRQRNHGIHFRVLAKCLRMSGGDHLHSGTVVGKLEGERGITMGFVDLMREDYVEEDRSRGIFFTQDYASMPGVMPVASGGIHVWHMPALVEIFGDDSCLQ…	GATTACACCCCCAAAGATACGGATTTGTTGGCCTGTTTCCGGGTCACGCCCCAGCCGGGGGTACCACCGGAGGAAGCCGGAGCCGCCGTGGCCGCCGAATCTTCCACCTGGACAACGGTGTGGACGGACAATTTGACGGATTTGGAACGCAAAGGCCGGTGCTACGACATTGAGCCGGTGGGGAACCAATATTTTATGTTTGTGGCCTACCCTTTGGATTTGTTTGAAGAGGGTTCCGTTACCAATATGCTCACCTCGATTGTGGGGAACGTGTTTGGGTTCAAAGCCCTGAAAGCCCTGCGGTTAGAGGATTTACGCATCCCGGTGGCCTACCTAAAGACCTTCCAAGGGCCGCCCCACGGCATTGTGGTCGAGCGGGATAAGTTAAACAAGTACGGT…	DYTPKDTDLLACFRVTPQPGVPPEEAGAAVAAESSTWTTVWTDNLTDLERKGRCYDIEPVGNQYFMFVAYPLDLFEEGSVTNMLTSIVGNVFGFKALKALRLEDLRIPVAYLKTFQGPPHGIVVERDKLNKYGRPLLGCTIKPKLGLSAKNYGRAVYECLRGGLDFTKDDENINSQPFMRWRDRFLFVQEAIEKAQAETGEVKGHYLNVTAPTCEQMMQRAEFAKEIKTPIVMHDLTGGFTANTSLAKYCRDNGLLLHIHRAMHAVIDRQRNHGIHFRVLAKCLRMSGGDHLHSGTVVGKLEGERGITMGFVDLMREDYVEEDRSRGIFFTQDYASMPGVMPVASGGIHVWHMPALVEIFGDDSCLQFGGGTLGHPWGNAPGATANRVALEACQARNGR…
Bacteria	Halomicronema_hongdechloris_C2206	115	ASC70202.1	ATGTCTTACTCTCAGACATCGACTCAGTCAAAAGCTGGATATAAAGCCGGGGTACAGGACTACAAGCTGACCTACTACACCCCGGATTACACCCCGAAAGATACCGACATTCTGGCCGCCTTTAGAATGTCTCCCCAGCCTGGGGTGCCTCCAGAGGAAGCTGGAGCCGCCGTTGCAGCAGAATCCTCCACGGGGACCTGGACGACGGTGTGGACCGACCTGCTAACCGACCTGGATCGCTATAAGGGTCGGTGCTATGACATCGAGCCTGTCCCTGGCGAAGACAATCAATACATCGCCTACGTCGCCTATCCTTTGGATCTCTTCGAGGAAGGCTCTGTGACCAACATGCTCACCTCGATCGTAGGCAATGTGTTTGGGTTCAAGGCTCTGCGAGCC…	MSYSQTSTQSKAGYKAGVQDYKLTYYTPDYTPKDTDILAAFRMSPQPGVPPEEAGAAVAAESSTGTWTTVWTDLLTDLDRYKGRCYDIEPVPGEDNQYIAYVAYPLDLFEEGSVTNMLTSIVGNVFGFKALRALRLEDLRIPVAYLKTFQGPPHGITVERDKLNKYGRPLLGCTIKPKLGLSAKNYGRACYECLRGGLDFTKDDENINSQPFMRWRDRFLFVADAIHKAQAETGEIKGHYLNCTAPTCEEMLKRAQFAKDLEMPIVMHDYLTAGFTANTTLARWCRDNGLLLHIHRAMHAVIDRQRNHGMHFRVLAKCLRMSGGDHIHTGTVVGKLEGDRESTLGFIDLLRENYVEEDKSRGVYFTQDWASMGGVFAVASGGIHVWHMPALVEIFGDDS…	GATTACACCCCGAAAGATACCGACATTCTGGCCGCCTTTAGAATGTCTCCCCAGCCTGGGGTGCCTCCAGAGGAAGCTGGAGCCGCCGTTGCAGCAGAATCCTCCACGTGGACGACGGTGTGGACCGACCTGCTAACCGACCTGGATCGCAAGGGTCGGTGCTATGACATCGAGCCTGTCGGCAATCAATACATCGCCTACGTCGCCTATCCTTTGGATCTCTTCGAGGAAGGCTCTGTGACCAACATGCTCACCTCGATCGTAGGCAATGTGTTTGGGTTCAAGGCTCTGCGAGCCCTGCGTCTAGAAGACCTGAGAATACCCGTTGCTTACCTCAAGACCTTCCAGGGTCCCCCCCATGGCATCACCGTGGAGCGGGACAAGCTAAATAAGTACGGT…	DYTPKDTDILAAFRMSPQPGVPPEEAGAAVAAESSTWTTVWTDLLTDLDRKGRCYDIEPVGNQYIAYVAYPLDLFEEGSVTNMLTSIVGNVFGFKALRALRLEDLRIPVAYLKTFQGPPHGITVERDKLNKYGRPLLGCTIKPKLGLSAKNYGRACYECLRGGLDFTKDDENINSQPFMRWRDRFLFVADAIHKAQAETGEIKGHYLNCTAPTCEEMLKRAQFAKDLEMPIVMHDLTAGFTANTTLARWCRDNGLLLHIHRAMHAVIDRQRNHGMHFRVLAKCLRMSGGDHIHTGTVVGKLEGDRESTLGFIDLLRENYVEEDKSRGVYFTQDWASMGGVFAVASGGIHVWHMPALVEIFGDDSVLQFGGGTLGHPWGNAPGATANRVALEACQARNGR…
Bacteria	Hydrogenophaga_pseudoflava	468	AAD10331.1	ATGGCGACGAAAACCTACAACGCGGGCGTCAAGGAGTACCGCAGCACGTACTGGGAGCCCCACTACACCCCCAAGGACACCGACATCCTCGCGTGTTTCAAGATCACGCCGCAGCCGGGCGTGGACCGCGAGGAAGTGGCCGCCGCCGTCGCCGCCGAGTCGTCCACCGGCACCTGGACCACGGTCTGGACCGACCTGCTGACCGACCTGGACTACTACAAGGGACGCGCCTACCGCATCGAGGACGTGCCCGGCGACGACACCTGCTTCTACGCCTTCGTGGCCTACCCGATCGACCTGTTCGAGGAGGGCTCGGTGGTCAACGTACTGACCTCGCTGGTGGGCAACGTGTTCGGCTTCAAGGCCCTGCGCGCCCTGCGCTCGGAAGACGTGCGCTTC…	MATKTYNAGVKEYRSTYWEPHYTPKDTDILACFKITPQPGVDREEVAAAVAAESSTGTWTTVWTDLLTDLDYYKGRAYRIEDVPGDDTCFYAFVAYPIDLFEEGSVVNVLTSLVGNVFGFKALRALRSEDVRFPIAYVKTCGGPPHGIQVERDIMNKYGRPLLGCTIKPKLGLSGKNYGRAVYECLRGGLDFTKDDENVNSQPFMRWPQRFDFEQEAIEKAHGETGERKVHYLNVTAPTPGEMYKRAEYAKELGAPIIMHDYLTGGLCANTGLANWCRDNGMLLHIHRAMHAELDRNPHHGIHFRVLTKVLRLSGRDHLHSGTVVGKLEGDRASTLGWIDIMRDTFIKEDRSRGIFFDQDFGSMPGVMPVASGGIHVWHMPALVNIFGDDSVLQFGGGT…	CACTACACCCCCAAGGACACCGACATCCTCGCGTGTTTCAAGATCACGCCGCAGCCGGGCGTGGACCGCGAGGAAGTGGCCGCCGCCGTCGCCGCCGAGTCGTCCACCTGGACCACGGTCTGGACCGACCTGCTGACCGACCTGGACTACAAGGGACGCGCCTACCGCATCGAGGACGTGGGCACCTGCTTCTACGCCTTCGTGGCCTACCCGATCGACCTGTTCGAGGAGGGCTCGGTGGTCAACGTACTGACCTCGCTGGTGGGCAACGTGTTCGGCTTCAAGGCCCTGCGCGCCCTGCGCTCGGAAGACGTGCGCTTCCCGATCGCCTACGTGAAGACCTGCGGCGGACCGCCCCACGGCATCCAGGTCGAGCGCGACATCATGAACAAGTACGGC…	HYTPKDTDILACFKITPQPGVDREEVAAAVAAESSTWTTVWTDLLTDLDYKGRAYRIEDVGTCFYAFVAYPIDLFEEGSVVNVLTSLVGNVFGFKALRALRSEDVRFPIAYVKTCGGPPHGIQVERDIMNKYGRPLLGCTIKPKLGLSGKNYGRAVYECLRGGLDFTKDDENVNSQPFMRWPQRFDFEQEAIEKAHGETGERKVHYLNVTAPTPGEMYKRAEYAKELGAPIIMHDLTGGLCANTGLANWCRDNGMLLHIHRAMHAELDRNPHHGIHFRVLTKVLRLSGRDHLHSGTVVGKLEGDRASTLGWIDIMRDTFIKEDRSRGIFFDQDFGSMPGVMPVASGGIHVWHMPALVNIFGDDSVLQFGGGTVGHPWGNAPGATANRVELEACKARNGI…
Bacteria	Methylacidimicrobium_cyclopophantes	61	VVM07636.1	ATGGCGATGGTCAAAAGCAGCGGGGATGGGCAGGCGAAGAAGAGCCGGTGGTCGGCCGGCGTGAGCCCGTACGCGGAGATGGGCTACTACAACGCGGACTACAAGCCGAAGGACACCGACATTCTCGCGGCGTTTCGGCTGGTGCCGCAGCCGGGGATGGATCCGGTGGAGGCGGCGGCGGCGGTCGCGGGGGAGAGCTCGACGGCGACCTGGACGGTGGTCTGGACCGACCGGTTGACGGCCTACGAGCATTACCAGGGGAAGTGTTACCGGGTCGACCAGGTGCCAGGAAGCGACCAGTATATCGCCTACATCGCCTATGATCTCGATTTGTTCGAGGAGGGTTCGATCGCGAACATGTCCTCCTCGATCATCGGGAACGTCTTCGGCTTCAAGGCG…	MAMVKSSGDGQAKKSRWSAGVSPYAEMGYYNADYKPKDTDILAAFRLVPQPGMDPVEAAAAVAGESSTATWTVVWTDRLTAYEHYQGKCYRVDQVPGSDQYIAYIAYDLDLFEEGSIANMSSSIIGNVFGFKALKSVRLEDLRIPPHYTKTFQGPPHGIMMEREYLNKYGRPLLGATVKPKLGLSARNYGRVVYEALRGGLDFTKDDENINSQPFMRWRDRWLFAMEAVNRAQADTGEVKGHYLNVTAATMEEMYERADFAKELGSVIVMVDLTAGFTAIQSMSKWCRRNGLLLHLHRAGHSTYTRQKTHGVNFRVISKWMRLAGVDHIHAGTVVGKLEGDVHSVQGYYRTLRCNRTDADPSLGLYFEQDWASMAAVMPVASGGIHAGQMHLLLHYLGE…	GACTACAAGCCGAAGGACACCGACATTCTCGCGGCGTTTCGGCTGGTGCCGCAGCCGGGGATGGATCCGGTGGAGGCGGCGGCGGCGGTCGCGGGGGAGAGCTCGACGTGGACGGTGGTCTGGACCGACCGGTTGACGGCCTACGAGCATCAGGGGAAGTGTTACCGGGTCGACCAGGTGGGAGACCAGTATATCGCCTACATCGCCTATGATCTCGATTTGTTCGAGGAGGGTTCGATCGCGAACATGTCCTCCTCGATCATCGGGAACGTCTTCGGCTTCAAGGCGCTCAAGTCGGTACGACTGGAGGATTTGCGGATTCCGCCGCACTACACGAAGACCTTCCAGGGTCCTCCCCACGGAATCATGATGGAGCGGGAGTACCTGAACAAGTATGGG…	DYKPKDTDILAAFRLVPQPGMDPVEAAAAVAGESSTWTVVWTDRLTAYEHQGKCYRVDQVGDQYIAYIAYDLDLFEEGSIANMSSSIIGNVFGFKALKSVRLEDLRIPPHYTKTFQGPPHGIMMEREYLNKYGRPLLGATVKPKLGLSARNYGRVVYEALRGGLDFTKDDENINSQPFMRWRDRWLFAMEAVNRAQADTGEVKGHYLNVTAATMEEMYERADFAKELGSVIVMVDLTAGFTAIQSMSKWCRRNGLLLHLHRAGHSTYTRQKTHGVNFRVISKWMRLAGVDHIHAGTVVGKLEGDVHSVQGYYRTLRCNRTDADPSLGLYFEQDWASMAAVMPVASGGIHAGQMHLLLHYLGEDCILQFGGGTIGHPDGIAAGATANRVALEAMQARNGR…
Bacteria	Methylacidimicrobium_tartarophylax	60	VVM07189.1	ATGGCGATGGTGAAGCACGATGGGCAGGGGCAGAAGAAGAGCCGATGGGCGGCCGGGGTGACTCCCTATGTGGAGATGGGGTACTACAAGGCGGACTACAAGCCGAAGGATACGGACATTATCGCGGCGTTTCGGCTGGTGCCGCAGCCGGGGATGGATCCGGTGGAAGCGGCGGCGGCGGTAGCCGGGGAGAGTTCGACGGCGACCTGGACGGTGGTCTGGACCGACCGGCTGACGGCCTACGAGCACTACCAGGGGAAGTGCTATCGGGTCGATCAGGTGCCGGGGAGCGACCAGTACATTGCCTACATTGCCTACGACCTGGATCTGTTCGAGGAGGGTTCGATTGCGAACATGTCCTCTTCGATCATTGGGAACGTTTTCGGCTTTAAGGCGCTC…	MAMVKHDGQGQKKSRWAAGVTPYVEMGYYKADYKPKDTDIIAAFRLVPQPGMDPVEAAAAVAGESSTATWTVVWTDRLTAYEHYQGKCYRVDQVPGSDQYIAYIAYDLDLFEEGSIANMSSSIIGNVFGFKALKSVRLEDLRIPPHYTKTFQGPPHGIMMEREYLNKYGRPLLGATVKPKLGLSARNYGRVVYEALRGGLDFTKDDENINSQPFMRWRDRWLFSMEAVNRAQADTGEVKGHYLNVTAATMEEMYERADFAKELGSVVVMVDLTAGFTAIQSMAKWCRRSGLLLHLHRAGHSTYTRQKSHGVNFRVISKWMRLAGVDHIHAGTVVGKLEGDVHSVQGYYKTLRCNRTEADPSIGLFFEQDWASMAAVMPVASGGIHAGQMHLLLHYLGED…	GACTACAAGCCGAAGGATACGGACATTATCGCGGCGTTTCGGCTGGTGCCGCAGCCGGGGATGGATCCGGTGGAAGCGGCGGCGGCGGTAGCCGGGGAGAGTTCGACGTGGACGGTGGTCTGGACCGACCGGCTGACGGCCTACGAGCACCAGGGGAAGTGCTATCGGGTCGATCAGGTGGGGGACCAGTACATTGCCTACATTGCCTACGACCTGGATCTGTTCGAGGAGGGTTCGATTGCGAACATGTCCTCTTCGATCATTGGGAACGTTTTCGGCTTTAAGGCGCTCAAGTCGGTCCGGCTGGAGGATTTGCGGATTCCGCCGCACTACACGAAGACCTTTCAGGGGCCTCCGCACGGGATCATGATGGAGCGGGAGTACCTGAACAAGTATGGG…	DYKPKDTDIIAAFRLVPQPGMDPVEAAAAVAGESSTWTVVWTDRLTAYEHQGKCYRVDQVGDQYIAYIAYDLDLFEEGSIANMSSSIIGNVFGFKALKSVRLEDLRIPPHYTKTFQGPPHGIMMEREYLNKYGRPLLGATVKPKLGLSARNYGRVVYEALRGGLDFTKDDENINSQPFMRWRDRWLFSMEAVNRAQADTGEVKGHYLNVTAATMEEMYERADFAKELGSVVVMVDLTAGFTAIQSMAKWCRRSGLLLHLHRAGHSTYTRQKSHGVNFRVISKWMRLAGVDHIHAGTVVGKLEGDVHSVQGYYKTLRCNRTEADPSIGLFFEQDWASMAAVMPVASGGIHAGQMHLLLHYLGEDCILQFGGGTIGHPDGIAAGATANRVALEAMQARNGR…
Bacteria	Methylacidiphilum_fumariolicum	444	TFE76232.1	ATGACAGTTGCAGGTTATGGAAAAGCTGGAGCAAAAAAGAACAGGTGGTCTGCGGGGGTGACTCCCTATGCGGAGATGGGCTATTATAACGCTGACTACGTACCAAAGGATACGGATATTCTAGCGGCATTTCGATTTGTGCCTCAGGAAGGAGTAGAACCCATAGAAGCTGGGGCGGCTGTGGCTGGGGAATCTTCTACAGCGACATGGACTGTAGTATGGACAGACAGATTGACTGCCTATGAGCATTATCAAGGCAAATGTTACCGAGTAGAAAAAGTCCCTGGAACTAACCAATATATTGCTTTTATTGCATATGATCTAGATTTGTTTGAGGAAGGTTCAATAGCCAATATGTCCTCGTCCATCATCGGCAATGTCTTTGGCTTTAAAGCTCTA…	MTVAGYGKAGAKKNRWSAGVTPYAEMGYYNADYVPKDTDILAAFRFVPQEGVEPIEAGAAVAGESSTATWTVVWTDRLTAYEHYQGKCYRVEKVPGTNQYIAFIAYDLDLFEEGSIANMSSSIIGNVFGFKALKSLRLEDLRIPPHYTKTFQGPAHGIMMEREYLNKYGRPLLGATVKPKLGLSAKNYGRVVYEALRGGLDFTKDDENINSQPFMRWRDRWLFCMEAVNKAMAETGEIKGHYLNVTAATMEEMYERAEFAKELGSVIIMVDLTAGFTAIQSMAKWCRKNGVLLHLHRAGHSTYTRQKTHGVNFRVIAKWMRLAGVDHIHAGTVVGKLEGDLHSVQGYYKTLRTQYTEADPMLGLYFEQDWASMPGVMPVASGGIHAGQMHLLLTYLGED…	GACTACGTACCAAAGGATACGGATATTCTAGCGGCATTTCGATTTGTGCCTCAGGAAGGAGTAGAACCCATAGAAGCTGGGGCGGCTGTGGCTGGGGAATCTTCTACATGGACTGTAGTATGGACAGACAGATTGACTGCCTATGAGCATCAAGGCAAATGTTACCGAGTAGAAAAAGTCGGAAACCAATATATTGCTTTTATTGCATATGATCTAGATTTGTTTGAGGAAGGTTCAATAGCCAATATGTCCTCGTCCATCATCGGCAATGTCTTTGGCTTTAAAGCTCTAAAATCTCTAAGATTAGAAGACTTGAGGATTCCCCCTCATTATACAAAGACTTTTCAAGGACCTGCCCATGGGATCATGATGGAAAGGGAGTATCTCAACAAATATGGC…	DYVPKDTDILAAFRFVPQEGVEPIEAGAAVAGESSTWTVVWTDRLTAYEHQGKCYRVEKVGNQYIAFIAYDLDLFEEGSIANMSSSIIGNVFGFKALKSLRLEDLRIPPHYTKTFQGPAHGIMMEREYLNKYGRPLLGATVKPKLGLSAKNYGRVVYEALRGGLDFTKDDENINSQPFMRWRDRWLFCMEAVNKAMAETGEIKGHYLNVTAATMEEMYERAEFAKELGSVIIMVDLTAGFTAIQSMAKWCRKNGVLLHLHRAGHSTYTRQKTHGVNFRVIAKWMRLAGVDHIHAGTVVGKLEGDLHSVQGYYKTLRTQYTEADPMLGLYFEQDWASMPGVMPVASGGIHAGQMHLLLTYLGEDTILQFGGGTIGHPDGIAAGATANRVAVEVMQARNGK…
Bacteria	Methylacidiphilum_infernorum_V4	423	ACD83318.1	ATGGTGATAGCAGGCGATGGAAAAGCAGGTGCAAAAAAAAGCAGGTGGTCCGCAGGTGTTACCCCTTATGCCGAAATGGGGTATTATAATGCCGATTACGTTCCCAAGGATACCGATATTCTTGCTGCGTTTCGGTTCGTCCCGCAAGAAGGGGTAGAACCCATTGAAGCTGGGGCCGCTGTTGCAGGAGAATCTTCAACGGCAACCTGGACGGTGGTATGGACGGATAGACTCACCGCCTACGAACATTACCAAGGAAAATGCTTCCGCGTTGAACCGGTTCCCGGGACAAACCAGTATATAGCCTTTATTGCTTACGACCTCGATCTCTTTGAGGAAGGATCGATAGCCAACATGTCCTCCTCTATCATCGGAAATGTATTTGGCTTTAAAGCTCTG…	MVIAGDGKAGAKKSRWSAGVTPYAEMGYYNADYVPKDTDILAAFRFVPQEGVEPIEAGAAVAGESSTATWTVVWTDRLTAYEHYQGKCFRVEPVPGTNQYIAFIAYDLDLFEEGSIANMSSSIIGNVFGFKALKSLRLEDLRIPPHYVKTFQGPAHGIMMEREYLNKYGRPLLGATVKPKLGLSAKNYGRVVYEALRGGLDFTKDDENINSQPFMRWRDRWLFCMEAVNKAMAETGEIKGHYLNVTAATMEEMYERAEFAKELGSVIIMVDLTAGFTAIQSMAKWCRKNGVLLHLHRAGHSTYTRQKIHGVNFRVIAKWMRLAGVDHIHAGTVVGKLEGDLHSVQGYYKTLRTQYTEADPLLGLYFEQDWASMPGVMPVASGGIHAGQMHLLLSYLGED…	GATTACGTTCCCAAGGATACCGATATTCTTGCTGCGTTTCGGTTCGTCCCGCAAGAAGGGGTAGAACCCATTGAAGCTGGGGCCGCTGTTGCAGGAGAATCTTCAACGTGGACGGTGGTATGGACGGATAGACTCACCGCCTACGAACATCAAGGAAAATGCTTCCGCGTTGAACCGGTTGGGAACCAGTATATAGCCTTTATTGCTTACGACCTCGATCTCTTTGAGGAAGGATCGATAGCCAACATGTCCTCCTCTATCATCGGAAATGTATTTGGCTTTAAAGCTCTGAAGTCTTTGAGGCTTGAGGATTTGAGGATTCCACCCCATTACGTGAAAACTTTTCAGGGACCGGCCCACGGTATAATGATGGAGAGAGAATACCTCAATAAGTATGGA…	DYVPKDTDILAAFRFVPQEGVEPIEAGAAVAGESSTWTVVWTDRLTAYEHQGKCFRVEPVGNQYIAFIAYDLDLFEEGSIANMSSSIIGNVFGFKALKSLRLEDLRIPPHYVKTFQGPAHGIMMEREYLNKYGRPLLGATVKPKLGLSAKNYGRVVYEALRGGLDFTKDDENINSQPFMRWRDRWLFCMEAVNKAMAETGEIKGHYLNVTAATMEEMYERAEFAKELGSVIIMVDLTAGFTAIQSMAKWCRKNGVLLHLHRAGHSTYTRQKIHGVNFRVIAKWMRLAGVDHIHAGTVVGKLEGDLHSVQGYYKTLRTQYTEADPLLGLYFEQDWASMPGVMPVASGGIHAGQMHLLLSYLGEDTILQFGGGTIGHPDGIAAGATANRVAVEVMQARNGK…
Bacteria	Microcystis_aeruginosa_NIES-298	169	GBD54265.1	ATGGTGCAAGCCAAATCCAAAGGTTTCCAGGCCGGCGTAAAAGACTACCGCCTGACTTACTACACCCCCGACTACACCCCCAAAGATACCGATCTACTAGCTTGCTTCCGGGTAACACCCCAACCAGGAGTTCCTCCTGAAGAAGCAGGTGCGGCGGTAGCGGCGGAATCTTCCACAGGTACCTGGACCACCGTTTGGACCGATAACTTAACCGACCTCGATCGCTATAAAGGCCGTTGTTATGATATCGAACCCGTACCCAACGAAGATAACCAATTCTTCTGTTTCGTTGCCTATCCTTTAGATCTATTTGAAGAAGGTTCCGTCACCAACATCCTCACCTCGATCGTTGGTAACGTTTTCGGTTTCAAAGCTCTACGCGGTCTCCGTTTAGAAGAT…	MVQAKSKGFQAGVKDYRLTYYTPDYTPKDTDLLACFRVTPQPGVPPEEAGAAVAAESSTGTWTTVWTDNLTDLDRYKGRCYDIEPVPNEDNQFFCFVAYPLDLFEEGSVTNILTSIVGNVFGFKALRGLRLEDIRFPVALIKTFQGPPHGITVERDKLNKYGRPLLGCTIKPKLGLSAKNYGRAVYECLRGGLDFTKDDENINSQPFMRWRDRFLFVQEAIVKSQAETNEVKGHYLNVTAPTCEQMMQRAEFAAEIKTPIIMHDYLTGGFTANTTLAKFCRDKGLLLHIHRAMHAVIDRQKNHGIHFRVLAKCLRLSGGDHLHSGTVVGKLEGERGITMGFVDLMREDYVEEDRARGIFFTQDYASLPGVMPVASGGIHVWHMPALVEIFGDDSCLQFG…	GACTACACCCCCAAAGATACCGATCTACTAGCTTGCTTCCGGGTAACACCCCAACCAGGAGTTCCTCCTGAAGAAGCAGGTGCGGCGGTAGCGGCGGAATCTTCCACATGGACCACCGTTTGGACCGATAACTTAACCGACCTCGATCGCAAAGGCCGTTGTTATGATATCGAACCCGTAAACAACCAATTCTTCTGTTTCGTTGCCTATCCTTTAGATCTATTTGAAGAAGGTTCCGTCACCAACATCCTCACCTCGATCGTTGGTAACGTTTTCGGTTTCAAAGCTCTACGCGGTCTCCGTTTAGAAGATATCCGTTTCCCCGTCGCTTTAATCAAAACCTTCCAAGGTCCTCCCCACGGTATCACCGTTGAACGGGACAAATTAAACAAATACGGT…	DYTPKDTDLLACFRVTPQPGVPPEEAGAAVAAESSTWTTVWTDNLTDLDRKGRCYDIEPVNNQFFCFVAYPLDLFEEGSVTNILTSIVGNVFGFKALRGLRLEDIRFPVALIKTFQGPPHGITVERDKLNKYGRPLLGCTIKPKLGLSAKNYGRAVYECLRGGLDFTKDDENINSQPFMRWRDRFLFVQEAIVKSQAETNEVKGHYLNVTAPTCEQMMQRAEFAAEIKTPIIMHDLTGGFTANTTLAKFCRDKGLLLHIHRAMHAVIDRQKNHGIHFRVLAKCLRLSGGDHLHSGTVVGKLEGERGITMGFVDLMREDYVEEDRARGIFFTQDYASLPGVMPVASGGIHVWHMPALVEIFGDDSCLQFGGGTLGHPWGNAPGATANRVALEACQARNGR…
Bacteria	Microcystis_aeruginosa_NIES-3787	44	GCL44593.1	ATGGTGCAAGCCAAATCCAAAGGTTTCCAGGCCGGCGTAAAAGACTACCGCCTGACCTACTACACCCCCGACTACACCCCCAAAGATACCGATCTACTAGCTTGCTTCCGGGTAACACCCCAACCAGGAGTTCCTCCTGAAGAAGCAGGTGCGGCAGTAGCGGCGGAATCTTCCACAGGTACCTGGACCACCGTTTGGACCGATAACTTAACCGACCTCGATCGCTATAAAGGTCGTTGTTATGATATCGAACCCGTACCCAACGAAGATAACCAGTTCTTCTGTTTCGTTGCCTATCCTTTAGATCTATTTGAAGAAGGTTCCGTCACCAACATCCTCACCTCGATCGTTGGTAACGTTTTCGGTTTCAAAGCTCTACGCGGTCTCCGGTTAGAAGAT…	MVQAKSKGFQAGVKDYRLTYYTPDYTPKDTDLLACFRVTPQPGVPPEEAGAAVAAESSTGTWTTVWTDNLTDLDRYKGRCYDIEPVPNEDNQFFCFVAYPLDLFEEGSVTNILTSIVGNVFGFKALRGLRLEDIRFPVALIKTFQGPPHGITVERDKLNKYGRPLLGCTIKPKLGLSAKNYGRAVYECLRGGLDFTKDDENINSQPFMRWRDRFLFVQEAIAKSQAETNEVKGHYLNVTAPTCEQMMQRAEFAAEIKTPIIMHDYLTGGFTANTTLAKFCRDKGLLLHIHRAMHAVIDRQKNHGIHFRVLAKCLRLSGGDHLHSGTVVGKLEGERGITMGFVDLMREDYVEEDRARGIFFTQDYASLPGVMPVASGGIHVWHMPALVEIFGDDSCLQFG…	GACTACACCCCCAAAGATACCGATCTACTAGCTTGCTTCCGGGTAACACCCCAACCAGGAGTTCCTCCTGAAGAAGCAGGTGCGGCAGTAGCGGCGGAATCTTCCACATGGACCACCGTTTGGACCGATAACTTAACCGACCTCGATCGCAAAGGTCGTTGTTATGATATCGAACCCGTAAACAACCAGTTCTTCTGTTTCGTTGCCTATCCTTTAGATCTATTTGAAGAAGGTTCCGTCACCAACATCCTCACCTCGATCGTTGGTAACGTTTTCGGTTTCAAAGCTCTACGCGGTCTCCGGTTAGAAGATATCCGTTTCCCCGTCGCTTTAATCAAAACCTTCCAAGGTCCTCCCCACGGTATCACCGTTGAACGGGACAAATTAAACAAATACGGT…	DYTPKDTDLLACFRVTPQPGVPPEEAGAAVAAESSTWTTVWTDNLTDLDRKGRCYDIEPVNNQFFCFVAYPLDLFEEGSVTNILTSIVGNVFGFKALRGLRLEDIRFPVALIKTFQGPPHGITVERDKLNKYGRPLLGCTIKPKLGLSAKNYGRAVYECLRGGLDFTKDDENINSQPFMRWRDRFLFVQEAIAKSQAETNEVKGHYLNVTAPTCEQMMQRAEFAAEIKTPIIMHDLTGGFTANTTLAKFCRDKGLLLHIHRAMHAVIDRQKNHGIHFRVLAKCLRLSGGDHLHSGTVVGKLEGERGITMGFVDLMREDYVEEDRARGIFFTQDYASLPGVMPVASGGIHVWHMPALVEIFGDDSCLQFGGGTLGHPWGNAPGATANRVALEACQARNGR…
Bacteria	Microcystis_aeruginosa_NIES-3804	42	GCL49518.1	ATGGTGCAAGCCAAATCCAAAGGTTTCCAGGCCGGCGTAAAAGACTACCGACTGACCTACTACACCCCCGACTACACCCCCAAAGATACCGATCTACTAGCTTGCTTCCGGGTGACACCCCAACCCGGAGTTCCTCCGGAAGAAGCAGGTGCGGCAGTAGCGGCGGAATCTTCCACAGGTACCTGGACCACCGTTTGGACCGATAACTTAACCGACCTCGATCGCTATAAAGGTCGTTGTTATGATATCGAACCCGTACCCAACGAAGATAACCAGTTCTTCTGTTTCGTTGCCTATCCTTTAGATCTATTTGAAGAAGGTTCCGTCACCAACATCCTCACCTCGATCGTTGGTAACGTTTTCGGTTTCAAAGCTCTGCGCGGTCTCCGTTTAGAAGAT…	MVQAKSKGFQAGVKDYRLTYYTPDYTPKDTDLLACFRVTPQPGVPPEEAGAAVAAESSTGTWTTVWTDNLTDLDRYKGRCYDIEPVPNEDNQFFCFVAYPLDLFEEGSVTNILTSIVGNVFGFKALRGLRLEDIRFPVALIKTFQGPPHGITVERDKLNKYGRPLLGCTIKPKLGLSAKNYGRAVYECLRGGLDFTKDDENINSQPFMRWRDRFLFVQEAIVKSQAETNEVKGHYLNVTAPTCEQMMQRAEFAAEIKTPIIMHDYLTGGFTANTTLAKFCRDKGLLLHIHRAMHAVIDRQKNHGIHFRVLAKCLRLSGGDHLHSGTVVGKLEGERGITMGFVDLMREDYVEEDRARGIFFTQDYASLPGVMPVASGGIHVWHMPALVEIFGDDSCLQFG…	GACTACACCCCCAAAGATACCGATCTACTAGCTTGCTTCCGGGTGACACCCCAACCCGGAGTTCCTCCGGAAGAAGCAGGTGCGGCAGTAGCGGCGGAATCTTCCACATGGACCACCGTTTGGACCGATAACTTAACCGACCTCGATCGCAAAGGTCGTTGTTATGATATCGAACCCGTAAACAACCAGTTCTTCTGTTTCGTTGCCTATCCTTTAGATCTATTTGAAGAAGGTTCCGTCACCAACATCCTCACCTCGATCGTTGGTAACGTTTTCGGTTTCAAAGCTCTGCGCGGTCTCCGTTTAGAAGATATCCGTTTCCCCGTCGCTTTAATCAAAACCTTCCAAGGTCCTCCCCACGGTATCACCGTTGAACGGGACAAATTAAACAAATACGGT…	DYTPKDTDLLACFRVTPQPGVPPEEAGAAVAAESSTWTTVWTDNLTDLDRKGRCYDIEPVNNQFFCFVAYPLDLFEEGSVTNILTSIVGNVFGFKALRGLRLEDIRFPVALIKTFQGPPHGITVERDKLNKYGRPLLGCTIKPKLGLSAKNYGRAVYECLRGGLDFTKDDENINSQPFMRWRDRFLFVQEAIVKSQAETNEVKGHYLNVTAPTCEQMMQRAEFAAEIKTPIIMHDLTGGFTANTTLAKFCRDKGLLLHIHRAMHAVIDRQKNHGIHFRVLAKCLRLSGGDHLHSGTVVGKLEGERGITMGFVDLMREDYVEEDRARGIFFTQDYASLPGVMPVASGGIHVWHMPALVEIFGDDSCLQFGGGTLGHPWGNAPGATANRVALEACQARNGR…
Bacteria	Microcystis_aeruginosa_NIES-3807	43	GCL58275.1	ATGGTGCAAGCCAAATCCAAAGGTTTCCAGGCCGGCGTAAAAGACTACCGCCTGACCTACTACACCCCCGACTACACCCCCAAAGATACCGATCTACTAGCTTGCTTCCGGGTAACACCCCAACCAGGAGTTCCTCCGGAAGAAGCAGGTGCGGCGGTAGCGGCGGAATCTTCCACAGGTACCTGGACCACCGTTTGGACCGATAACTTAACCGACCTCGATCGCTATAAAGGTCGTTGTTATGATATCGAACCCGTACCCAACGAAGATAACCAGTTCTTCTGTTTCGTTGCCTATCCTTTAGATCTATTTGAAGAAGGTTCCGTCACCAACATCCTCACCTCGATCGTTGGTAACGTTTTCGGTTTCAAAGCTCTACGCGGTCTCCGGTTAGAAGAT…	MVQAKSKGFQAGVKDYRLTYYTPDYTPKDTDLLACFRVTPQPGVPPEEAGAAVAAESSTGTWTTVWTDNLTDLDRYKGRCYDIEPVPNEDNQFFCFVAYPLDLFEEGSVTNILTSIVGNVFGFKALRGLRLEDIRFPVALIKTFQGPPHGITVERDKLNKYGRPLLGCTIKPKLGLSAKNYGRAVYECLRGGLDFTKDDENINSQPFMRWRDRFLFVQEAIVKSQAETNEVKGHYLNVTAPTCEQMMQRAEFAAEIKTPIIMHDYLTGGFTANTTLAKFCRDKGLLLHIHRAMHAVIDRQKNHGIHFRVLAKCLRLSGGDHLHSGTVVGKLEGERGITMGFVDLMREDYVEEDRARGIFFTQDYASLPGVMPVASGGIHVWHMPALVEIFGDDSCLQFG…	GACTACACCCCCAAAGATACCGATCTACTAGCTTGCTTCCGGGTAACACCCCAACCAGGAGTTCCTCCGGAAGAAGCAGGTGCGGCGGTAGCGGCGGAATCTTCCACATGGACCACCGTTTGGACCGATAACTTAACCGACCTCGATCGCAAAGGTCGTTGTTATGATATCGAACCCGTAAACAACCAGTTCTTCTGTTTCGTTGCCTATCCTTTAGATCTATTTGAAGAAGGTTCCGTCACCAACATCCTCACCTCGATCGTTGGTAACGTTTTCGGTTTCAAAGCTCTACGCGGTCTCCGGTTAGAAGATATCCGTTTCCCCGTCGCTTTAATCAAAACCTTCCAAGGTCCTCCCCACGGTATCACCGTTGAACGGGACAAATTAAACAAATACGGT…	DYTPKDTDLLACFRVTPQPGVPPEEAGAAVAAESSTWTTVWTDNLTDLDRKGRCYDIEPVNNQFFCFVAYPLDLFEEGSVTNILTSIVGNVFGFKALRGLRLEDIRFPVALIKTFQGPPHGITVERDKLNKYGRPLLGCTIKPKLGLSAKNYGRAVYECLRGGLDFTKDDENINSQPFMRWRDRFLFVQEAIVKSQAETNEVKGHYLNVTAPTCEQMMQRAEFAAEIKTPIIMHDLTGGFTANTTLAKFCRDKGLLLHIHRAMHAVIDRQKNHGIHFRVLAKCLRLSGGDHLHSGTVVGKLEGERGITMGFVDLMREDYVEEDRARGIFFTQDYASLPGVMPVASGGIHVWHMPALVEIFGDDSCLQFGGGTLGHPWGNAPGATANRVALEACQARNGR…
Bacteria	Microcystis_aeruginosa_NIES-843	277	BAG04611.1	ATGGTGCAAGCCAAATCCAAAGGTTTCCAGGCCGGCGTAAAAGACTACCGACTGACCTACTACACCCCCGACTACACCCCCAAAGATACCGATCTACTAGCTTGCTTCCGGGTGACACCCCAACCCGGAGTTCCTCCGGAAGAAGCAGGTGCGGCAGTAGCGGCGGAATCTTCCACAGGTACCTGGACCACCGTTTGGACCGATAACTTAACCGACCTCGATCGCTATAAAGGTCGTTGTTATGATATCGAACCCGTACCCAACGAAGATAACCAGTTCTTCTGTTTCGTTGCCTATCCTTTAGATCTATTTGAAGAAGGTTCCGTCACCAACATCCTCACCTCGATCGTTGGTAACGTTTTCGGTTTCAAAGCTCTACGCGGTCTCCGTTTAGAAGAT…	MVQAKSKGFQAGVKDYRLTYYTPDYTPKDTDLLACFRVTPQPGVPPEEAGAAVAAESSTGTWTTVWTDNLTDLDRYKGRCYDIEPVPNEDNQFFCFVAYPLDLFEEGSVTNILTSIVGNVFGFKALRGLRLEDIRFPVALIKTFQGPPHGITVERDKLNKYGRPLLGCTIKPKLGLSAKNYGRAVYECLRGGLDFTKDDENINSQPFMRWRDRFLFVQEAIVKSQAETNEVKGHYLNVTAPTCEQMMQRAEFAAEIKTPIIMHDYLTGGFTANTTLAKFCRDKGLLLHIHRAMHAVIDRQKNHGIHFRVLAKCLRLSGGDHLHSGTVVGKLEGERGITMGFVDLMREDYVEEDRARGIFFTQDYASLPGVMPVASGGIHVWHMPALVEIFGDDSCLQFG…	GACTACACCCCCAAAGATACCGATCTACTAGCTTGCTTCCGGGTGACACCCCAACCCGGAGTTCCTCCGGAAGAAGCAGGTGCGGCAGTAGCGGCGGAATCTTCCACATGGACCACCGTTTGGACCGATAACTTAACCGACCTCGATCGCAAAGGTCGTTGTTATGATATCGAACCCGTAAACAACCAGTTCTTCTGTTTCGTTGCCTATCCTTTAGATCTATTTGAAGAAGGTTCCGTCACCAACATCCTCACCTCGATCGTTGGTAACGTTTTCGGTTTCAAAGCTCTACGCGGTCTCCGTTTAGAAGATATCCGTTTCCCCGTCGCTTTAATCAAAACCTTCCAAGGTCCTCCCCACGGTATCACCGTTGAACGGGACAAATTAAACAAATACGGT…	DYTPKDTDLLACFRVTPQPGVPPEEAGAAVAAESSTWTTVWTDNLTDLDRKGRCYDIEPVNNQFFCFVAYPLDLFEEGSVTNILTSIVGNVFGFKALRGLRLEDIRFPVALIKTFQGPPHGITVERDKLNKYGRPLLGCTIKPKLGLSAKNYGRAVYECLRGGLDFTKDDENINSQPFMRWRDRFLFVQEAIVKSQAETNEVKGHYLNVTAPTCEQMMQRAEFAAEIKTPIIMHDLTGGFTANTTLAKFCRDKGLLLHIHRAMHAVIDRQKNHGIHFRVLAKCLRLSGGDHLHSGTVVGKLEGERGITMGFVDLMREDYVEEDRARGIFFTQDYASLPGVMPVASGGIHVWHMPALVEIFGDDSCLQFGGGTLGHPWGNAPGATANRVALEACQARNGR…
Bacteria	Microcystis_aeruginosa_NIES-87	170	GBE73053.1	ATGGTGCAAGCCAAATCCAAAGGTTTCCAGGCCGGCGTAAAAGACTACCGCCTGACCTACTACACCCCCGACTACACCCCCAAAGATACCGATCTACTAGCTTGCTTCCGGGTAACACCCCAACCCGGAGTTCCTCCTGAAGAAGCAGGTGCGGCGGTAGCGGCGGAATCTTCCACAGGTACCTGGACCACCGTTTGGACCGATAACTTAACCGACCTCGATCGCTATAAAGGTCGTTGTTATGATATCGAACCCGTACCCAACGAAGATAACCAGTTCTTCTGTTTCGTTGCCTATCCTTTAGATCTATTTGAAGAAGGTTCCGTCACCAACATCCTCACCTCGATCGTTGGTAACGTTTTCGGTTTCAAAGCTCTACGCGGTCTCCGGTTAGAAGAT…	MVQAKSKGFQAGVKDYRLTYYTPDYTPKDTDLLACFRVTPQPGVPPEEAGAAVAAESSTGTWTTVWTDNLTDLDRYKGRCYDIEPVPNEDNQFFCFVAYPLDLFEEGSVTNILTSIVGNVFGFKALRGLRLEDIRFPVALIKTFQGPPHGITVERDKLNKYGRPLLGCTIKPKLGLSAKNYGRAVYECLRGGLDFTKDDENINSQPFMRWRDRFLFVQEAIVKSQAETNEVKGHYLNVTAPTCEQMMQRAEFAAEIKTPIIMHDYLTGGFTANTTLAKFCRDKGLLLHIHRAMHAVIDRQKNHGIHFRVLAKCLRLSGGDHLHSGTVVGKLEGERGITMGFVDLMREDYVEEDRARGIFFTQDYASLPGVMPVASGGIHVWHMPALVEIFGDDSCLQFG…	GACTACACCCCCAAAGATACCGATCTACTAGCTTGCTTCCGGGTAACACCCCAACCCGGAGTTCCTCCTGAAGAAGCAGGTGCGGCGGTAGCGGCGGAATCTTCCACATGGACCACCGTTTGGACCGATAACTTAACCGACCTCGATCGCAAAGGTCGTTGTTATGATATCGAACCCGTAAACAACCAGTTCTTCTGTTTCGTTGCCTATCCTTTAGATCTATTTGAAGAAGGTTCCGTCACCAACATCCTCACCTCGATCGTTGGTAACGTTTTCGGTTTCAAAGCTCTACGCGGTCTCCGGTTAGAAGATATCCGTTTCCCCGTCGCTTTAATCAAAACCTTCCAAGGTCCTCCCCACGGTATCACCGTTGAACGGGACAAATTAAACAAATACGGT…	DYTPKDTDLLACFRVTPQPGVPPEEAGAAVAAESSTWTTVWTDNLTDLDRKGRCYDIEPVNNQFFCFVAYPLDLFEEGSVTNILTSIVGNVFGFKALRGLRLEDIRFPVALIKTFQGPPHGITVERDKLNKYGRPLLGCTIKPKLGLSAKNYGRAVYECLRGGLDFTKDDENINSQPFMRWRDRFLFVQEAIVKSQAETNEVKGHYLNVTAPTCEQMMQRAEFAAEIKTPIIMHDLTGGFTANTTLAKFCRDKGLLLHIHRAMHAVIDRQKNHGIHFRVLAKCLRLSGGDHLHSGTVVGKLEGERGITMGFVDLMREDYVEEDRARGIFFTQDYASLPGVMPVASGGIHVWHMPALVEIFGDDSCLQFGGGTLGHPWGNAPGATANRVALEACQARNGR…
Bacteria	Microcystis_aeruginosa_PCC_7806	477	CAO87107.1	ATGGTGCAAGCCAAATCCAAAGGTTTCCAGGCCGGCGTAAAAGACTACCGCCTGACCTACTACACCCCCGACTACACCCCCAAAGATACCGATCTACTAGCTTGCTTCCGGGTAACACCCCAACCCGGAGTTCCTCCTGAAGAAGCAGGTGCGGCGGTAGCGGCGGAATCTTCCACAGGTACCTGGACCACCGTTTGGACCGATAACTTAACCGACCTCGATCGCTATAAAGGTCGTTGTTATGATATCGAACCCGTACCCAACGAAGATAACCAGTTCTTCTGTTTCGTTGCCTATCCTTTAGATCTATTTGAAGAAGGTTCCGTCACCAACATCCTCACCTCGATCGTTGGTAACGTTTTCGGTTTCAAAGCTCTGCGCGGTCTCCGTTTAGAAGAT…	MVQAKSKGFQAGVKDYRLTYYTPDYTPKDTDLLACFRVTPQPGVPPEEAGAAVAAESSTGTWTTVWTDNLTDLDRYKGRCYDIEPVPNEDNQFFCFVAYPLDLFEEGSVTNILTSIVGNVFGFKALRGLRLEDIRFPVALIKTFQGPPHGITVERDKLNKYGRPLLGCTIKPKLGLSAKNYGRAVYECLRGGLDFTKDDENINSQPFMRWRDRFLFVQEAIVKSQAETNEVKGHYLNVTAPTCEQMMQRAEFAAEIKTPIIMHDYLTGGFTANTTLAKFCRDKGLLLHIHRAMHAVIDRQKNHGIHFRVLAKCLRLSGGDHLHSGTVVGKLEGERGITMGFVDLMREDYVEEDRARGIFFTQDYASLPGVMPVASGGIHVWHMPALVEIFGDDSCLQFG…	GACTACACCCCCAAAGATACCGATCTACTAGCTTGCTTCCGGGTAACACCCCAACCCGGAGTTCCTCCTGAAGAAGCAGGTGCGGCGGTAGCGGCGGAATCTTCCACATGGACCACCGTTTGGACCGATAACTTAACCGACCTCGATCGCAAAGGTCGTTGTTATGATATCGAACCCGTAAACAACCAGTTCTTCTGTTTCGTTGCCTATCCTTTAGATCTATTTGAAGAAGGTTCCGTCACCAACATCCTCACCTCGATCGTTGGTAACGTTTTCGGTTTCAAAGCTCTGCGCGGTCTCCGTTTAGAAGATATCCGTTTCCCCGTCGCTTTAATCAAAACCTTCCAAGGTCCTCCCCACGGTATCACCGTTGAACGGGACAAATTAAACAAATACGGT…	DYTPKDTDLLACFRVTPQPGVPPEEAGAAVAAESSTWTTVWTDNLTDLDRKGRCYDIEPVNNQFFCFVAYPLDLFEEGSVTNILTSIVGNVFGFKALRGLRLEDIRFPVALIKTFQGPPHGITVERDKLNKYGRPLLGCTIKPKLGLSAKNYGRAVYECLRGGLDFTKDDENINSQPFMRWRDRFLFVQEAIVKSQAETNEVKGHYLNVTAPTCEQMMQRAEFAAEIKTPIIMHDLTGGFTANTTLAKFCRDKGLLLHIHRAMHAVIDRQKNHGIHFRVLAKCLRLSGGDHLHSGTVVGKLEGERGITMGFVDLMREDYVEEDRARGIFFTQDYASLPGVMPVASGGIHVWHMPALVEIFGDDSCLQFGGGTLGHPWGNAPGATANRVALEACQARNGR…
Bacteria	Microcystis_viridis_NIES-102	133	BBH39591.1	ATGGTGCAAGCCAAATCCAAAGGTTTCCAGGCCGGCGTAAAAGACTACCGACTGACCTACTACACCCCCGACTACACCCCCAAAGATACCGATCTACTAGCTTGCTTCCGGGTGACACCCCAACCCGGAGTTCCTCCGGAAGAAGCAGGTGCGGCAGTAGCGGCGGAATCTTCCACAGGTACCTGGACCACCGTTTGGACCGATAACTTAACCGACCTCGATCGCTATAAAGGTCGTTGTTATGATATCGAACCCGTACCCAACGAAGATAACCAGTTCTTCTGTTTCGTTGCCTATCCTTTAGATCTATTTGAAGAAGGTTCCGTCACCAACATCCTCACCTCGATCGTTGGTAACGTTTTCGGTTTCAAAGCTCTACGCGGTCTCCGTTTAGAAGAT…	MVQAKSKGFQAGVKDYRLTYYTPDYTPKDTDLLACFRVTPQPGVPPEEAGAAVAAESSTGTWTTVWTDNLTDLDRYKGRCYDIEPVPNEDNQFFCFVAYPLDLFEEGSVTNILTSIVGNVFGFKALRGLRLEDIRFPVALIKTFQGPPHGITVERDKLNKYGRPLLGCTIKPKLGLSAKNYGRAVYECLRGGLDFTKDDENINSQPFMRWRDRFLFVQEAIVKSQAETNEVKGHYLNVTAPTCEQMMQRAEFAAEIKTPIIMHDYLTGGFTANTTLAKFCRDKGLLLHIHRAMHAVIDRQKNHGIHFRVLAKCLRLSGGDHLHSGTVVGKLEGERGITMGFVDLMREDYVEEDRARGIFFTQDYASLPGVMPVASGGIHVWHMPALVEIFGDDSCLQFG…	GACTACACCCCCAAAGATACCGATCTACTAGCTTGCTTCCGGGTGACACCCCAACCCGGAGTTCCTCCGGAAGAAGCAGGTGCGGCAGTAGCGGCGGAATCTTCCACATGGACCACCGTTTGGACCGATAACTTAACCGACCTCGATCGCAAAGGTCGTTGTTATGATATCGAACCCGTAAACAACCAGTTCTTCTGTTTCGTTGCCTATCCTTTAGATCTATTTGAAGAAGGTTCCGTCACCAACATCCTCACCTCGATCGTTGGTAACGTTTTCGGTTTCAAAGCTCTACGCGGTCTCCGTTTAGAAGATATCCGTTTCCCCGTCGCTTTAATCAAAACCTTCCAAGGTCCTCCCCACGGTATCACCGTTGAACGGGACAAATTAAACAAATACGGT…	DYTPKDTDLLACFRVTPQPGVPPEEAGAAVAAESSTWTTVWTDNLTDLDRKGRCYDIEPVNNQFFCFVAYPLDLFEEGSVTNILTSIVGNVFGFKALRGLRLEDIRFPVALIKTFQGPPHGITVERDKLNKYGRPLLGCTIKPKLGLSAKNYGRAVYECLRGGLDFTKDDENINSQPFMRWRDRFLFVQEAIVKSQAETNEVKGHYLNVTAPTCEQMMQRAEFAAEIKTPIIMHDLTGGFTANTTLAKFCRDKGLLLHIHRAMHAVIDRQKNHGIHFRVLAKCLRLSGGDHLHSGTVVGKLEGERGITMGFVDLMREDYVEEDRARGIFFTQDYASLPGVMPVASGGIHVWHMPALVEIFGDDSCLQFGGGTLGHPWGNAPGATANRVALEACQARNGR…
Bacteria	Nocardia_nova_SH22a	386	AHH18767.1	ATGACCGACGAATCCACCCGTGATCGCTGGGATCCGGGCGTGCACTCGTACGCGTCCATGGGCTATTACGACGCCGATTACCGGCCGTCCGATACCGATGTGCTCGCGGTGTTCCGGGTGACCCCGCAACCGGGTGTGGACCCGATCGAGGCCGCTGCCGCCGTGGCCGGTGAATCCTCCACCGCCACTTGGACTGTCGTGTGGACCGACCGGCTCACCGCACACGACCGCTACCGCGCCAAGTGCTACCGGATCGACGAGGTGCCCGGCCGGCCGGGGGAGTATTTCGCCTACATCGCCTACGATCTGGACCTTTTCGAAGAGGGGTCGATCACCAATCTCACCTCCTCGGTGATCGGCAATGTATTCGGATTCAAGCCGCTGAAAGCGCTTCGGCTC…	MTDESTRDRWDPGVHSYASMGYYDADYRPSDTDVLAVFRVTPQPGVDPIEAAAAVAGESSTATWTVVWTDRLTAHDRYRAKCYRIDEVPGRPGEYFAYIAYDLDLFEEGSITNLTSSVIGNVFGFKPLKALRLEDMRIPVAYVKTFQGPPHGIVMEREYLNKYGRPLLGATVKPKLGLSARNYGRVVYEACKGGLDFTKDDENINSQPFMRWRDRYLFAMEGVNRATAETGELKGHYLNITAATMEDMYERAEFAKSLGSVIVMMDLTVGYTAMQSMSKWARRNGMLLHLHRAGHSTFTRQKTHGVSFRVLAKWCRLIGVDHLHAGTVIGKLEGDPHTVKGFYDTLRDNHIPENPRNGIFFDQDWASLPGVMPVASGGIHAGQMHQLLDLFGDDAILQF…	GATTACCGGCCGTCCGATACCGATGTGCTCGCGGTGTTCCGGGTGACCCCGCAACCGGGTGTGGACCCGATCGAGGCCGCTGCCGCCGTGGCCGGTGAATCCTCCACCTGGACTGTCGTGTGGACCGACCGGCTCACCGCACACGACCGCCGCGCCAAGTGCTACCGGATCGACGAGGTGGGCGGGGAGTATTTCGCCTACATCGCCTACGATCTGGACCTTTTCGAAGAGGGGTCGATCACCAATCTCACCTCCTCGGTGATCGGCAATGTATTCGGATTCAAGCCGCTGAAAGCGCTTCGGCTCGAGGACATGCGCATTCCGGTCGCCTATGTCAAGACCTTCCAGGGTCCGCCGCACGGAATCGTGATGGAGCGGGAGTATCTGAACAAGTACGGG…	DYRPSDTDVLAVFRVTPQPGVDPIEAAAAVAGESSTWTVVWTDRLTAHDRRAKCYRIDEVGGEYFAYIAYDLDLFEEGSITNLTSSVIGNVFGFKPLKALRLEDMRIPVAYVKTFQGPPHGIVMEREYLNKYGRPLLGATVKPKLGLSARNYGRVVYEACKGGLDFTKDDENINSQPFMRWRDRYLFAMEGVNRATAETGELKGHYLNITAATMEDMYERAEFAKSLGSVIVMMDLTVGYTAMQSMSKWARRNGMLLHLHRAGHSTFTRQKTHGVSFRVLAKWCRLIGVDHLHAGTVIGKLEGDPHTVKGFYDTLRDNHIPENPRNGIFFDQDWASLPGVMPVASGGIHAGQMHQLLDLFGDDAILQFGGGTIGHPMGIAAGAEANRVALEAMKARNGR…
Bacteria	Nocardia_seriolae	178	APA98613.1	ATGGCGGGATCTGCCGATGATCAGCGCGGCCGGTGGGATCCGGGTGTGCAGTCCTACGCGTCGATGGGATACTACGCACCCGACTACCAACCGAAGGACACCGATGTGCTGGCGGTGTTCCGGGTGACGCCGCAGCAGGGCGTCGATCCGGTGGAGGCGTCGGCCGCGGTGGCGGGCGAATCCTCCACCGCGACATGGACGGTCGTCTGGACCGACCGGCTCACCGCACACGACCGCTACCAGGGAAAGTGCTACCGCGTAGACGAGGTGCCGGGCCGCAAGGGCGAGTACTTCGCCTATGTCGCTTACGATCTCGACCTTTTCGAGGAGGGTTCCATTACGAACCTGACATCCTCGGTCATCGGCAATGTATTCGGATTCAAACCATTACAGGCCCTG…	MAGSADDQRGRWDPGVQSYASMGYYAPDYQPKDTDVLAVFRVTPQQGVDPVEASAAVAGESSTATWTVVWTDRLTAHDRYQGKCYRVDEVPGRKGEYFAYVAYDLDLFEEGSITNLTSSVIGNVFGFKPLQALRLEDMRIPVAYVKTFQGPPHGIVMEREYLNKYGRPLLGATVKPKLGLSARNYGRVVYEACKGGLDFTKDDENINSQPFMRWRDRFLFAMEGVNRAIAETGEMKGHYLNVTAGTMEDMYERAEFAKSLGSIIVMIDLTIGYTAMQSMSKWARRNGMLLHLHRAGHSTFTRQKTHGVSFRVLAKWCRLIGVDHLHAGTVIGKLEGDPHTVRGFYDTLRDNHIPLNPVNGIFFDQDWASLPGVMPLASGGIHAGQMHQLLDLFGDDAIL…	GACTACCAACCGAAGGACACCGATGTGCTGGCGGTGTTCCGGGTGACGCCGCAGCAGGGCGTCGATCCGGTGGAGGCGTCGGCCGCGGTGGCGGGCGAATCCTCCACCTGGACGGTCGTCTGGACCGACCGGCTCACCGCACACGACCGCCAGGGAAAGTGCTACCGCGTAGACGAGGTGGGCGGCGAGTACTTCGCCTATGTCGCTTACGATCTCGACCTTTTCGAGGAGGGTTCCATTACGAACCTGACATCCTCGGTCATCGGCAATGTATTCGGATTCAAACCATTACAGGCCCTGCGGCTGGAGGATATGCGCATTCCGGTGGCGTATGTCAAGACCTTTCAGGGTCCGCCGCACGGAATCGTTATGGAAAGGGAGTACCTCAATAAATACGGC…	DYQPKDTDVLAVFRVTPQQGVDPVEASAAVAGESSTWTVVWTDRLTAHDRQGKCYRVDEVGGEYFAYVAYDLDLFEEGSITNLTSSVIGNVFGFKPLQALRLEDMRIPVAYVKTFQGPPHGIVMEREYLNKYGRPLLGATVKPKLGLSARNYGRVVYEACKGGLDFTKDDENINSQPFMRWRDRFLFAMEGVNRAIAETGEMKGHYLNVTAGTMEDMYERAEFAKSLGSIIVMIDLTIGYTAMQSMSKWARRNGMLLHLHRAGHSTFTRQKTHGVSFRVLAKWCRLIGVDHLHAGTVIGKLEGDPHTVRGFYDTLRDNHIPLNPVNGIFFDQDWASLPGVMPLASGGIHAGQMHQLLDLFGDDAILQFGGGTIGHPMGIAAGAEANRVALEAVKARNGR…
Bacteria	Nostoc_sp._HK-01	173	BBD58409.1	ATGTCTTACGCTCAAACGAAGACTCAGGCAAAATCTGGGTATAAAGCCGGGGTTCAAGATTACCGACTAACTTATTACACACCTGATTACACACCTAAAGATACAGATCTTCTGGCGGCGTTCCGTGTTACACCCCAGCCCGGAGTTCCCTTTGAGGAAGCAGCTGCGGCTGTAGCGGCTGAGTCTTCCACTGGTACATGGACAACCGTATGGACAGACTTGTTAACCGACCTAGATCGCTACAAAGGTCGTTGCTACGATATCGAACCAGTTCCTGGCGAAGACAACCAATTTATCGCTTACATTGCCTATCCTCTGGATCTCTTTGAAGAAGGCTCCATCACCAACGTTCTAACCTCAATTGTAGGTAACGTATTTGGTTTTAAAGCTCTGCGGGCA…	MSYAQTKTQAKSGYKAGVQDYRLTYYTPDYTPKDTDLLAAFRVTPQPGVPFEEAAAAVAAESSTGTWTTVWTDLLTDLDRYKGRCYDIEPVPGEDNQFIAYIAYPLDLFEEGSITNVLTSIVGNVFGFKALRALRLEDLRFPVAYIKTFQGPPHGIQVERDKLNKYGRPLLGCTIKPKLGLSAKNYGRAVYECLRGGLDFTKDDENINSAPFQRWRDRFLFVSDAISKAQAETGEIKGHYLNVTAPTCEEMLKRAEYAKELNQPIIMHDYLTAGFTANTTLARWCRDNGVLLHIHRAMHAVIDRQKNHGIHFRVLAKALRLSGGDHIHTGTVVGKLEGERGITMGFVDLLRENYVEQDKSRGIYFTQDWASLPGVMAVASGGIHIWHMPALVEIFGDDS…	GATTACACACCTAAAGATACAGATCTTCTGGCGGCGTTCCGTGTTACACCCCAGCCCGGAGTTCCCTTTGAGGAAGCAGCTGCGGCTGTAGCGGCTGAGTCTTCCACTTGGACAACCGTATGGACAGACTTGTTAACCGACCTAGATCGCAAAGGTCGTTGCTACGATATCGAACCAGTTGGCAACCAATTTATCGCTTACATTGCCTATCCTCTGGATCTCTTTGAAGAAGGCTCCATCACCAACGTTCTAACCTCAATTGTAGGTAACGTATTTGGTTTTAAAGCTCTGCGGGCATTGCGTTTGGAAGACCTTCGCTTTCCTGTTGCTTACATCAAGACCTTCCAAGGGCCTCCTCACGGTATCCAAGTTGAGCGTGACAAATTAAACAAATACGGT…	DYTPKDTDLLAAFRVTPQPGVPFEEAAAAVAAESSTWTTVWTDLLTDLDRKGRCYDIEPVGNQFIAYIAYPLDLFEEGSITNVLTSIVGNVFGFKALRALRLEDLRFPVAYIKTFQGPPHGIQVERDKLNKYGRPLLGCTIKPKLGLSAKNYGRAVYECLRGGLDFTKDDENINSAPFQRWRDRFLFVSDAISKAQAETGEIKGHYLNVTAPTCEEMLKRAEYAKELNQPIIMHDLTAGFTANTTLARWCRDNGVLLHIHRAMHAVIDRQKNHGIHFRVLAKALRLSGGDHIHTGTVVGKLEGERGITMGFVDLLRENYVEQDKSRGIYFTQDWASLPGVMAVASGGIHIWHMPALVEIFGDDSVLQFGGGTLGHPWGNAPGATANRVALEACQARNGR…
Bacteria	Nostoc_sp._NIES-3756	371	BAT52769.1	ATGTCTTACGCTCAAACGAAGACTCAGTCAAAAGCTGGGTATAAAGCCGGGGTTCAAGATTACAGACTAACTTATTACACACCAGACTACACCCCTAAAGATACAGATATTCTGGCGGCGTTCCGTGTTACACCCCAGCCTGGAGTTCCCTTTGAAGAAGCAGCTGCGGCTGTAGCGGCTGAGTCTTCTACTGGTACTTGGACAACCGTATGGACAGACTTATTAACTGACCTAGATCGTTACAAAGGTCGTTGCTACGATATCGAACCAGTTCCTGGCGAAGACAACCAGTTTATTGCTTACATTGCCTATCCTCTGGATCTCTTTGAAGAAGGCTCCATCACCAACGTTTTAACCTCAATTGTAGGTAACGTATTTGGTTTTAAAGCTCTGCGGGCA…	MSYAQTKTQSKAGYKAGVQDYRLTYYTPDYTPKDTDILAAFRVTPQPGVPFEEAAAAVAAESSTGTWTTVWTDLLTDLDRYKGRCYDIEPVPGEDNQFIAYIAYPLDLFEEGSITNVLTSIVGNVFGFKALRALRLEDLRFPVAYIKTFQGPPHGIQVERDKLNKYGRPLLGCTIKPKLGLSAKNYGRAVYECLRGGLDFTKDDENINSAPFQRWRDRFLFVADAITKAQAETGEIKGHYLNVTAPTCEEMLKRAEYAKELDQPIIMHDYLTAGFTANTTLARWCRDNGVLLHIHRAMHAVIDRQKNHGIHFRVLAKALRLSGGDHIHTGTVVGKLEGERGITMGFVDLLRENYIEQDKSRGIYFTQDWASLPGVMAVASGGIHVWHMPALVEIFGDDS…	GACTACACCCCTAAAGATACAGATATTCTGGCGGCGTTCCGTGTTACACCCCAGCCTGGAGTTCCCTTTGAAGAAGCAGCTGCGGCTGTAGCGGCTGAGTCTTCTACTTGGACAACCGTATGGACAGACTTATTAACTGACCTAGATCGTAAAGGTCGTTGCTACGATATCGAACCAGTTGGCAACCAGTTTATTGCTTACATTGCCTATCCTCTGGATCTCTTTGAAGAAGGCTCCATCACCAACGTTTTAACCTCAATTGTAGGTAACGTATTTGGTTTTAAAGCTCTGCGGGCATTGCGTTTGGAAGACCTTCGCTTTCCTGTTGCTTACATTAAGACCTTCCAAGGCCCTCCTCACGGTATCCAAGTTGAGCGTGACAAATTAAACAAATATGGT…	DYTPKDTDILAAFRVTPQPGVPFEEAAAAVAAESSTWTTVWTDLLTDLDRKGRCYDIEPVGNQFIAYIAYPLDLFEEGSITNVLTSIVGNVFGFKALRALRLEDLRFPVAYIKTFQGPPHGIQVERDKLNKYGRPLLGCTIKPKLGLSAKNYGRAVYECLRGGLDFTKDDENINSAPFQRWRDRFLFVADAITKAQAETGEIKGHYLNVTAPTCEEMLKRAEYAKELDQPIIMHDLTAGFTANTTLARWCRDNGVLLHIHRAMHAVIDRQKNHGIHFRVLAKALRLSGGDHIHTGTVVGKLEGERGITMGFVDLLRENYIEQDKSRGIYFTQDWASLPGVMAVASGGIHVWHMPALVEIFGDDSVLQFGGGTLGHPWGNAPGATANRVALEAVQARNGR…
Bacteria	Nostoc_sp._PCC_7120_=_FACHB-418	121	BAB77890.1	ATGTCTTACGCTCAAACGAAGACTCAGACAAAATCTGGGTATAAAGCCGGGGTTCAAGATTACAGACTAACTTATTACACACCTGATTACACACCTAAAGATACAGATATTCTGGCGGCGTTCCGTGTTACACCCCAGCCCGGAGTTCCCTTTGAGGAAGCGGCTGCGGCTGTAGCGGCTGAGTCTTCTACTGGTACTTGGACGACCGTATGGACAGACCTGTTAACCGATCTAGATCGTTACAAAGGTCGTTGCTACGATATCGAACCAGTTCCCGGCGAAGACAACCAATTCATTGCCTACATCGCTTATCCTTTGGATCTGTTTGAAGAAGGCTCCATCACCAACGTTTTGACCTCAATTGTAGGTAACGTATTTGGTTTTAAAGCATTACGCGCA…	MSYAQTKTQTKSGYKAGVQDYRLTYYTPDYTPKDTDILAAFRVTPQPGVPFEEAAAAVAAESSTGTWTTVWTDLLTDLDRYKGRCYDIEPVPGEDNQFIAYIAYPLDLFEEGSITNVLTSIVGNVFGFKALRALRLEDIRFPVAYIKTFQGPPHGIQVERDKLNKYGRPLLGCTIKPKLGLSAKNYGRAVYECLRGGLDFTKDDENINSAPFQRWRDRFLFVADAITKAQAETGEIKGHYLNVTAPTCEEMLKRAEYAKELKQPIIMHDYLTAGFTANTTLARWCRDNGVLLHIHRAMHAVIDRQKNHGIHFRVLAKALRLSGGDHIHTGTVVGKLEGERGITMGFVDLLRENYVEQDKSRGIYFTQDWASLPGVMAVASGGIHVWHMPALVEIFGDDS…	GATTACACACCTAAAGATACAGATATTCTGGCGGCGTTCCGTGTTACACCCCAGCCCGGAGTTCCCTTTGAGGAAGCGGCTGCGGCTGTAGCGGCTGAGTCTTCTACTTGGACGACCGTATGGACAGACCTGTTAACCGATCTAGATCGTAAAGGTCGTTGCTACGATATCGAACCAGTTGGCAACCAATTCATTGCCTACATCGCTTATCCTTTGGATCTGTTTGAAGAAGGCTCCATCACCAACGTTTTGACCTCAATTGTAGGTAACGTATTTGGTTTTAAAGCATTACGCGCATTGCGTTTGGAAGACATTCGCTTTCCTGTTGCTTACATCAAGACCTTCCAAGGCCCTCCTCACGGTATCCAAGTTGAGCGTGACAAATTAAACAAATATGGT…	DYTPKDTDILAAFRVTPQPGVPFEEAAAAVAAESSTWTTVWTDLLTDLDRKGRCYDIEPVGNQFIAYIAYPLDLFEEGSITNVLTSIVGNVFGFKALRALRLEDIRFPVAYIKTFQGPPHGIQVERDKLNKYGRPLLGCTIKPKLGLSAKNYGRAVYECLRGGLDFTKDDENINSAPFQRWRDRFLFVADAITKAQAETGEIKGHYLNVTAPTCEEMLKRAEYAKELKQPIIMHDLTAGFTANTTLARWCRDNGVLLHIHRAMHAVIDRQKNHGIHFRVLAKALRLSGGDHIHTGTVVGKLEGERGITMGFVDLLRENYVEQDKSRGIYFTQDWASLPGVMAVASGGIHVWHMPALVEIFGDDSVLQFGGGTLGHPWGNAPGATANRVALEACQARNGR…
Bacteria	Nostoc_sp._'Peltigera_membranacea_cyanobiont'	436	OYD99056.1	ATGTCTTACGCTCAAACGAAGACTCAGAGCAAATCTGGGTATAAAGCCGGGGTTCAAGATTACAGACTAACTTATTACACACCCGATTACACACCAAAAGATACCGATCTTCTAGCTGCGTTCCGTATGACACCTCAGCCTGGTGTTCCTCCCGAAGAAGCAGGTGCGGCTGTAGCGGCTGAGTCTTCCACAGGTACTTGGACAACTGTGTGGACAGACTTGCTCACCGACCTCGATCGCTACAAAGGTCGTTGCTATGACATCGAACCAGTTCCCGGCGAAGACAACCAGTACATTTGTTACGTTGCCTATCCTTTGGACTTGTTTGAAGAAGGTTCTGTAACCAACGTATTGACCTCAATTGTCGGTAACGTATTTGGTTTCAAAGCTCTGCGGGCA…	MSYAQTKTQSKSGYKAGVQDYRLTYYTPDYTPKDTDLLAAFRMTPQPGVPPEEAGAAVAAESSTGTWTTVWTDLLTDLDRYKGRCYDIEPVPGEDNQYICYVAYPLDLFEEGSVTNVLTSIVGNVFGFKALRALRLEDIRFPVAYIKTFQGPPHGIQVERDKLNKYGRPLLGCTIKPKLGLSAKNYGRAVYECLRGGLDFTKDDENINSAPFQRWRDRFLFVAEAINKAQAETGEIKGHYLNVTAPTCEQMLQRAEYAKELKMPIIMHDYLTAGFTANTTLSRWCRDNGILLHIHRAMHAVIDRQKNHGIHFRVLAKALRLSGGDHIHTGTVVGKLEGERGITMGFVDLLRENYIEQDKSRGIYFTQDWASLPGVMAVASGGIHVWHMPALVEIFGDDS…	GATTACACACCAAAAGATACCGATCTTCTAGCTGCGTTCCGTATGACACCTCAGCCTGGTGTTCCTCCCGAAGAAGCAGGTGCGGCTGTAGCGGCTGAGTCTTCCACATGGACAACTGTGTGGACAGACTTGCTCACCGACCTCGATCGCAAAGGTCGTTGCTATGACATCGAACCAGTTGGCAACCAGTACATTTGTTACGTTGCCTATCCTTTGGACTTGTTTGAAGAAGGTTCTGTAACCAACGTATTGACCTCAATTGTCGGTAACGTATTTGGTTTCAAAGCTCTGCGGGCACTGCGTCTAGAAGACATCCGTTTCCCAGTAGCTTATATCAAAACTTTCCAAGGGCCTCCTCACGGTATCCAAGTTGAGCGCGACAAGTTAAACAAATACGGT…	DYTPKDTDLLAAFRMTPQPGVPPEEAGAAVAAESSTWTTVWTDLLTDLDRKGRCYDIEPVGNQYICYVAYPLDLFEEGSVTNVLTSIVGNVFGFKALRALRLEDIRFPVAYIKTFQGPPHGIQVERDKLNKYGRPLLGCTIKPKLGLSAKNYGRAVYECLRGGLDFTKDDENINSAPFQRWRDRFLFVAEAINKAQAETGEIKGHYLNVTAPTCEQMLQRAEYAKELKMPIIMHDLTAGFTANTTLSRWCRDNGILLHIHRAMHAVIDRQKNHGIHFRVLAKALRLSGGDHIHTGTVVGKLEGERGITMGFVDLLRENYIEQDKSRGIYFTQDWASLPGVMAVASGGIHVWHMPALVEIFGDDSVLQFGGGTLGHPWGNAPGATANRVALEAVQARNGR…
Bacteria	Novimethylophilus_kurashikiensis	175	GBG13318.1	ATGTCAGACATTGGAACGATTAAGGAAGGAAAAGAACGCTATAAATCGGGCGTCATCCCCTATGCCAAGATGGGCTACTGGGAGCCGGACTACAGCCCGAAGGAAACCGATCTCATCGCGCTGTTCCGCATCACCCCGCAGGAAGGCGTGGAGGCCATCGAAGCCGCGGCGGCTGTCGCAGGCGAATCCTCCACCGCCACCTGGACCGTCGTCTGGACCGACCGCCTCACCGCTTGCGAACTCTATCGCGCCAAAGCCTACCGTGTCGACCCAGTGCCCAACACCGGCCCCGGCACCAAGACCGACCAGCAGTATTTTGCCTATATCGCCTACGACCTCGATTTGTTCGAGCCTGGCTCTATCGCCAACCTCACGGCCTCCATTATCGGCAACGTGTTC…	MSDIGTIKEGKERYKSGVIPYAKMGYWEPDYSPKETDLIALFRITPQEGVEAIEAAAAVAGESSTATWTVVWTDRLTACELYRAKAYRVDPVPNTGPGTKTDQQYFAYIAYDLDLFEPGSIANLTASIIGNVFGFKAVKALRLEDMRIPVAYLKTFQGPATGIVVERERLDKFGRPLLGATTKPKLGLSGRNYGRVVYEALKGGLDFVKDDENINSQPFMHWRDRFLYCMEAVNKASAATGEVKGHYLNVTAGTMEEMYERAEFAKSLGSVIVMIDLVIGYTAIQSMAKWARKNDMILHLHRAGNSTYSRQKNHGMNFRVICKWMRMAGVDHIHAGTVVGKLEGDPLMIKGFYDTLREAHTPVSLENGLFFEQDWASLNRVMPVASGGIHAGQMHQLLH…	GACTACAGCCCGAAGGAAACCGATCTCATCGCGCTGTTCCGCATCACCCCGCAGGAAGGCGTGGAGGCCATCGAAGCCGCGGCGGCTGTCGCAGGCGAATCCTCCACCTGGACCGTCGTCTGGACCGACCGCCTCACCGCTTGCGAACTCCGCGCCAAAGCCTACCGTGTCGACCCAGTGAACCAGCAGTATTTTGCCTATATCGCCTACGACCTCGATTTGTTCGAGCCTGGCTCTATCGCCAACCTCACGGCCTCCATTATCGGCAACGTGTTCGGCTTCAAGGCGGTAAAGGCATTGCGCCTCGAAGACATGCGCATCCCCGTCGCGTATCTGAAAACCTTCCAAGGCCCGGCCACCGGCATTGTGGTGGAGCGCGAGCGCCTCGATAAATTCGGC…	DYSPKETDLIALFRITPQEGVEAIEAAAAVAGESSTWTVVWTDRLTACELRAKAYRVDPVNQQYFAYIAYDLDLFEPGSIANLTASIIGNVFGFKAVKALRLEDMRIPVAYLKTFQGPATGIVVERERLDKFGRPLLGATTKPKLGLSGRNYGRVVYEALKGGLDFVKDDENINSQPFMHWRDRFLYCMEAVNKASAATGEVKGHYLNVTAGTMEEMYERAEFAKSLGSVIVMIDLVIGYTAIQSMAKWARKNDMILHLHRAGNSTYSRQKNHGMNFRVICKWMRMAGVDHIHAGTVVGKLEGDPLMIKGFYDTLREAHTPVSLENGLFFEQDWASLNRVMPVASGGIHAGQMHQLLHYLGEDVVLQFGGGTIGHPMGIQAGATANRVALEAMLARNGK…
Bacteria	Paracoccus_sp._SY	385	AKE49382.1	ATGTCGAACCCCAAGATGGATGCCAAGAAGCGCTATTCCGCAGGCGTGCTGAAATACGCGCAGATGGGATATTGGGAACCCGACTATACCCCCAAGGACACCGACGTGATCGCGCTGTTCCGCATCACGCCGCAGGACGGGGTGGACGCCATCGAAGCCGCGGCGGCGGTCGCGGGCGAAAGCTCGACCGCGACCTGGACGGTGGTCTGGACCGACCGCTTGACCGCCTGCGACAAGTACCGCGCCAAGGCTTACCGCGTGGATCCGGTCCCGAACGCCTCGGGCGAATACTTCGCCTATATCGCCTATGACCTGGACCTGTTCGAGCCGGGCTCCATCGCCAACCTGACCGCATCGATCATCGGCAACGTCTTCGGCTTCAAGCCCCTGAAGGCCCTG…	MSNPKMDAKKRYSAGVLKYAQMGYWEPDYTPKDTDVIALFRITPQDGVDAIEAAAAVAGESSTATWTVVWTDRLTACDKYRAKAYRVDPVPNASGEYFAYIAYDLDLFEPGSIANLTASIIGNVFGFKPLKALRLEDMRLPVAYVKTFQGPATGIVVERERLNVYGRPLLGATVKPKLGLSGRNYGRVVYEALKGGLDFTKDDENINSQPFMHWRDRFLYCMEAVNRASAATGEVKGTYLNVTAGTMEQMYERANFAKDLGSVIVMIDLVIGYTAIQSMAKWARDNDMILHLHRAGHSTYTRQRSHGVSFRVIAKWMRLAGVDHLHAGTVVGKLEGDPATTKGYYDIFREERNPMALENGIFFDQDWASLNKMMPVASGGIHAGQMHQLLTYLGEDVVL…	GACTATACCCCCAAGGACACCGACGTGATCGCGCTGTTCCGCATCACGCCGCAGGACGGGGTGGACGCCATCGAAGCCGCGGCGGCGGTCGCGGGCGAAAGCTCGACCTGGACGGTGGTCTGGACCGACCGCTTGACCGCCTGCGACAAGCGCGCCAAGGCTTACCGCGTGGATCCGGTCAACGGCGAATACTTCGCCTATATCGCCTATGACCTGGACCTGTTCGAGCCGGGCTCCATCGCCAACCTGACCGCATCGATCATCGGCAACGTCTTCGGCTTCAAGCCCCTGAAGGCCCTGCGGCTGGAGGACATGCGCCTGCCCGTGGCCTATGTGAAGACCTTCCAGGGCCCGGCCACCGGCATCGTCGTCGAACGCGAACGGCTGAACGTCTATGGC…	DYTPKDTDVIALFRITPQDGVDAIEAAAAVAGESSTWTVVWTDRLTACDKRAKAYRVDPVNGEYFAYIAYDLDLFEPGSIANLTASIIGNVFGFKPLKALRLEDMRLPVAYVKTFQGPATGIVVERERLNVYGRPLLGATVKPKLGLSGRNYGRVVYEALKGGLDFTKDDENINSQPFMHWRDRFLYCMEAVNRASAATGEVKGTYLNVTAGTMEQMYERANFAKDLGSVIVMIDLVIGYTAIQSMAKWARDNDMILHLHRAGHSTYTRQRSHGVSFRVIAKWMRLAGVDHLHAGTVVGKLEGDPATTKGYYDIFREERNPMALENGIFFDQDWASLNKMMPVASGGIHAGQMHQLLTYLGEDVVLQFGGGTIGHPHGIQAGATANRVALEAMFARNGR…
Bacteria	Phaeobacter_gallaeciensis	358	ANP35288.1	ATGAACATGCAAGCCCCAGCCAAGAAATACGATGCCGGCGTCAAGGACTACCGGTCCACCTATTGGGAACCCGCATACACGCCCAAGGACACCGATGTCCTGGCCGTCTTCAAGGTGATCCCGCAGGACGGTGTGCCGCGCGAAGAGGCCGCCGCAGCCGTGGCCGCCGAAAGCTCCACCGGCACCTGGACCACGGTCTGGACCGACCTTTTGACCGATCTTGACCATTACAAAGGCCGCGCCTACCGGATCGAAGACGTGCCCGGCCAGGACGAAGCCTTTTATGCCTTCATCGCCTATCCGGCGGATCTGTTCGAGGAAGGTTCGGTCGTCAACGTCTTTACCTCCATCGTCGGCAATGTCTTTGGCTTCAAGGCCGTGCGCTCCTTGCGCCTCGAG…	MNMQAPAKKYDAGVKDYRSTYWEPAYTPKDTDVLAVFKVIPQDGVPREEAAAAVAAESSTGTWTTVWTDLLTDLDHYKGRAYRIEDVPGQDEAFYAFIAYPADLFEEGSVVNVFTSIVGNVFGFKAVRSLRLEDVRFPIWFVKTCFGPPHGIQVERDKMDKYGRPLLGCTIKPKLGLSAKNYGRAVYEVLRGGLDFSKDDENVNSQPFMRWRDRFLFCQEAIDKAQAETGERKGHYMNVTAPTVEEMFQRAEFAKEIGTPIIMSDYLTVGWAAHNSLSKWCRDNGMLLHVHRAMHAVIDRNPNHGINFRVLTKLLRLLGGDHLHSGTVVGKLEGDRNATLGWINLMRDKFVKEDREMGVFFAQDWGSMPGVFPVASGGIHVWHMPALVSIFGNDSVLQF…	GCATACACGCCCAAGGACACCGATGTCCTGGCCGTCTTCAAGGTGATCCCGCAGGACGGTGTGCCGCGCGAAGAGGCCGCCGCAGCCGTGGCCGCCGAAAGCTCCACCTGGACCACGGTCTGGACCGACCTTTTGACCGATCTTGACCATAAAGGCCGCGCCTACCGGATCGAAGACGTGGGCGAAGCCTTTTATGCCTTCATCGCCTATCCGGCGGATCTGTTCGAGGAAGGTTCGGTCGTCAACGTCTTTACCTCCATCGTCGGCAATGTCTTTGGCTTCAAGGCCGTGCGCTCCTTGCGCCTCGAGGACGTGCGCTTCCCGATCTGGTTCGTAAAAACCTGCTTTGGGCCACCGCACGGCATCCAGGTCGAGCGCGACAAGATGGACAAATACGGT…	AYTPKDTDVLAVFKVIPQDGVPREEAAAAVAAESSTWTTVWTDLLTDLDHKGRAYRIEDVGEAFYAFIAYPADLFEEGSVVNVFTSIVGNVFGFKAVRSLRLEDVRFPIWFVKTCFGPPHGIQVERDKMDKYGRPLLGCTIKPKLGLSAKNYGRAVYEVLRGGLDFSKDDENVNSQPFMRWRDRFLFCQEAIDKAQAETGERKGHYMNVTAPTVEEMFQRAEFAKEIGTPIIMSDLTVGWAAHNSLSKWCRDNGMLLHVHRAMHAVIDRNPNHGINFRVLTKLLRLLGGDHLHSGTVVGKLEGDRNATLGWINLMRDKFVKEDREMGVFFAQDWGSMPGVFPVASGGIHVWHMPALVSIFGNDSVLQFGGGTLGHPWGNAAGAAANRVALEACQARNGR…
Bacteria	Phormidesmis_priestleyi_Ana	376	KPQ33122.1	ATGTCCTACTCACAGACGCAAGCAAAGTCTGGTGCTGGTTACAGCGCTGGTGTTCAGGATTACCGGCTGACTTACTACGCCCCGGATTACACGCCCAGAGATACCGATATTTTGGCTGCTTTCCGGATGACGCCTCAACCCGGCGTGCCTCCTGAAGAGTGCGCAGCAGCTGTGGCCGCAGAATCTTCTACTGGTACTTGGACTACCGTGTGGACTGACCTGTTGACCGATATGGATCGCTACAGAGGTCGTTGCTACGACATTGAGCCCGTTCCCGGTGAAGATAATCAGTACATCGCTTACGTGGCTTACCCCCTCGACTTATTTGAAGAAGGCTCGGTTACTAACCTCCTCACTTCTATTGTCGGTAACGTATTTGGCTTTAAAGCCTTGCGTGCG…	MSYSQTQAKSGAGYSAGVQDYRLTYYAPDYTPRDTDILAAFRMTPQPGVPPEECAAAVAAESSTGTWTTVWTDLLTDMDRYRGRCYDIEPVPGEDNQYIAYVAYPLDLFEEGSVTNLLTSIVGNVFGFKALRALRLEDLRIPVAYLKTFQGPPHGIQVERDRMNKYGRPMLGCTIKPKLGLSAKNYGRAVYECLRGGLDFTKDDENINSQPFQRWRDRFLFVADAIHKSQAETGELKGHYLNVTAHTCEEMLKRAEYAKELEMPIIMHDFLTAGFTANTTLSHWCRDNGLLLHIHRAMHAVLDRQKNHGIHFRVLAKCLRMSGGDHIHTGTVVGKLEGDRAATLGFVDLLRENYIEQDKSRGVYFTQDWASMPGVMAVASGGIHVWHMPALVEIFGDDS…	GATTACACGCCCAGAGATACCGATATTTTGGCTGCTTTCCGGATGACGCCTCAACCCGGCGTGCCTCCTGAAGAGTGCGCAGCAGCTGTGGCCGCAGAATCTTCTACTTGGACTACCGTGTGGACTGACCTGTTGACCGATATGGATCGCAGAGGTCGTTGCTACGACATTGAGCCCGTTGGTAATCAGTACATCGCTTACGTGGCTTACCCCCTCGACTTATTTGAAGAAGGCTCGGTTACTAACCTCCTCACTTCTATTGTCGGTAACGTATTTGGCTTTAAAGCCTTGCGTGCGCTTCGTTTAGAAGATCTGCGGATTCCGGTCGCTTACCTAAAGACTTTCCAAGGGCCTCCTCACGGAATTCAGGTTGAGCGCGATCGCATGAACAAGTACGGT…	DYTPRDTDILAAFRMTPQPGVPPEECAAAVAAESSTWTTVWTDLLTDMDRRGRCYDIEPVGNQYIAYVAYPLDLFEEGSVTNLLTSIVGNVFGFKALRALRLEDLRIPVAYLKTFQGPPHGIQVERDRMNKYGRPMLGCTIKPKLGLSAKNYGRAVYECLRGGLDFTKDDENINSQPFQRWRDRFLFVADAIHKSQAETGELKGHYLNVTAHTCEEMLKRAEYAKELEMPIIMHDLTAGFTANTTLSHWCRDNGLLLHIHRAMHAVLDRQKNHGIHFRVLAKCLRMSGGDHIHTGTVVGKLEGDRAATLGFVDLLRENYIEQDKSRGVYFTQDWASMPGVMAVASGGIHVWHMPALVEIFGDDSVLQFGGGTLGHPWGNAPGATANRVALEACQARNGR…
Bacteria	Phormidium_sp._OSCR	375	KPQ40508.1	ATGAGTGTTGGACATCCAGACTTCAGACCACGACCCAACGTCGTTGAAGTCTTGAATAGGAAGCGTGTAGACCGTTGTTCATTATACGAAACCCTGATACCCAAGGAGAAAGCGAGGAATATGGTACAAGCGAAAGCTGGATACAAAGCAGGCGTTCAGGACTACCGCCTGACTTACTACACCCCTGATTACACCCCCAAAGACACCGACCTGTTGGCATGTTTCCGCATGAGTCCCCAACCCGGTGTTCCGGCAGAAGAAGCCGCTGCCGCTGTTGCTGCTGAATCATCCACCGGAACCTGGACCACGGTGTGGACCGACGGACTCACTGACCTCGATCGCTACAAAGGTCGTTGCTACGATATCGAATCCGTCCCCGGCGAAGACAACCAGTACTTC…	MSVGHPDFRPRPNVVEVLNRKRVDRCSLYETLIPKEKARNMVQAKAGYKAGVQDYRLTYYTPDYTPKDTDLLACFRMSPQPGVPAEEAAAAVAAESSTGTWTTVWTDGLTDLDRYKGRCYDIESVPGEDNQYFCFVAYPMDLFEEGSVTNILTSIVGNVFGFKALKALRLEDIRFPVALVKTFQGPPHGITVERDKLNKYGRPLLGCTIKPKLGLSAKNYGRAVYECLRGGLDFTKDDENINSQPFMRWRDRFLFVQEAIEKAQAETNEIKGHYLNVTAPTVEEMMKRAEFAKELGTPIIMHDFLTGGFTANTTLARWCRDNGMLLHIHRAMHAVIDRQKIHGIHFRVLAKCLRLSGGDHLHSGTVVGKLEGEKGITMGFVDLMREDFVEEDRSRGIFF…	GATTACACCCCCAAAGACACCGACCTGTTGGCATGTTTCCGCATGAGTCCCCAACCCGGTGTTCCGGCAGAAGAAGCCGCTGCCGCTGTTGCTGCTGAATCATCCACCTGGACCACGGTGTGGACCGACGGACTCACTGACCTCGATCGCAAAGGTCGTTGCTACGATATCGAATCCGTCGGCAACCAGTACTTCTGCTTCGTCGCCTATCCGATGGATCTATTTGAAGAAGGCTCTGTCACCAACATCCTCACCTCCATCGTCGGCAACGTATTTGGGTTCAAGGCTCTCAAAGCCCTGCGCTTAGAAGACATCCGCTTCCCGGTTGCCCTGGTTAAAACCTTCCAAGGTCCTCCCCACGGCATTACCGTTGAGCGAGACAAATTGAACAAATACGGT…	DYTPKDTDLLACFRMSPQPGVPAEEAAAAVAAESSTWTTVWTDGLTDLDRKGRCYDIESVGNQYFCFVAYPMDLFEEGSVTNILTSIVGNVFGFKALKALRLEDIRFPVALVKTFQGPPHGITVERDKLNKYGRPLLGCTIKPKLGLSAKNYGRAVYECLRGGLDFTKDDENINSQPFMRWRDRFLFVQEAIEKAQAETNEIKGHYLNVTAPTVEEMMKRAEFAKELGTPIIMHDLTGGFTANTTLARWCRDNGMLLHIHRAMHAVIDRQKIHGIHFRVLAKCLRLSGGDHLHSGTVVGKLEGEKGITMGFVDLMREDFVEEDRSRGIFFTQDWASIPGVMPVASGGIHVWHMPALLEIFGDDSCLQFGGGTLGHPWGNAPGATANRVALEACQARNGR…
Bacteria	Planktothrix_agardhii_CCAP_1459/11A	36	GDZ93099.1	ATGTCTTACTCTCAAACACAAACCAAGTCCAAATCTGGCTATAAAGCTGGTGTACAGGACTATAAACTGACCTATTACACGCCCGACTATACACCTAAAGATACAGACATTCTGGCTGCCTTTCGGATGAGTCCTCAACCTGGAGTACCCCCGGAAGAAGCAGGTGCTGCGGTTGCTGCTGAATCCTCGACCGGAACTTGGACAACGGTGTGGACGGACTTGCTGACTGACCTCGACCGCTATAAAGGTCGTTGCTATGAAGTCGAACCCGTTCCCGGTGAAGATAACCAATATATCTGCTACGTCGCCTATCCTCTGGATCTGTTTGAAGAAGGTTCTGTCACCAACTTACTGACATCTTTAGTCGGTAACGTATTTGGTTTCAAAGCCCTGCGGTCA…	MSYSQTQTKSKSGYKAGVQDYKLTYYTPDYTPKDTDILAAFRMSPQPGVPPEEAGAAVAAESSTGTWTTVWTDLLTDLDRYKGRCYEVEPVPGEDNQYICYVAYPLDLFEEGSVTNLLTSLVGNVFGFKALRSLRLEDLRIPIAYLKTFQGPPHGITVERDKLNKYGRPLLGCTIKPKLGLSAKNYGRAVYEVLRGGLDFTKDDENINSQPFMRWRDRFLFVQEAIEKAQAETGEIKGHYLNVTAPTCEEMMERAEFAKEIKTPIIMHDYLTGGFTANTSLAKWCRRNGVLLHIHRAMHAVIDRQKNHGIHFRVLAKCLRMSGGDHLHSGTVVGKLEGEKGITMGFVDLMREDHVEVDRSRGIYFTQDWASMPGVMPVASGGIHVWHMPALVEIFGDDS…	GACTATACACCTAAAGATACAGACATTCTGGCTGCCTTTCGGATGAGTCCTCAACCTGGAGTACCCCCGGAAGAAGCAGGTGCTGCGGTTGCTGCTGAATCCTCGACCTGGACAACGGTGTGGACGGACTTGCTGACTGACCTCGACCGCAAAGGTCGTTGCTATGAAGTCGAACCCGTTGGTAACCAATATATCTGCTACGTCGCCTATCCTCTGGATCTGTTTGAAGAAGGTTCTGTCACCAACTTACTGACATCTTTAGTCGGTAACGTATTTGGTTTCAAAGCCCTGCGGTCACTGCGTTTAGAAGATTTACGCATCCCCATCGCTTACCTGAAAACCTTCCAAGGCCCTCCTCACGGGATTACCGTTGAGCGCGATAAATTAAACAAATACGGT…	DYTPKDTDILAAFRMSPQPGVPPEEAGAAVAAESSTWTTVWTDLLTDLDRKGRCYEVEPVGNQYICYVAYPLDLFEEGSVTNLLTSLVGNVFGFKALRSLRLEDLRIPIAYLKTFQGPPHGITVERDKLNKYGRPLLGCTIKPKLGLSAKNYGRAVYEVLRGGLDFTKDDENINSQPFMRWRDRFLFVQEAIEKAQAETGEIKGHYLNVTAPTCEEMMERAEFAKEIKTPIIMHDLTGGFTANTSLAKWCRRNGVLLHIHRAMHAVIDRQKNHGIHFRVLAKCLRMSGGDHLHSGTVVGKLEGEKGITMGFVDLMREDHVEVDRSRGIYFTQDWASMPGVMPVASGGIHVWHMPALVEIFGDDSCLQFGGGTLGHPWGNAPGATANRVALEACQARNGR…
Bacteria	Planktothrix_agardhii_NIES-204	174	BBD55915.1	ATGTCTTACTCTCAAACACAAACCAAGTCCAAGTCTGGCTATAAAGCTGGTGTACAGGACTATAAACTGACCTATTACACGCCTGACTATACACCAAAAGATACAGACGTTCTGGCTGCCTTTCGGATGAGTCCTCAACCTGGAGTCCCCCCGGAAGAAGCTGGTGCTGCTGTTGCTGCTGAATCCTCGACTGGAACTTGGACAACGGTGTGGACGGACTTACTGACTGACCTCGACCGCTATAAAGGTCGTTGCTATGAAGTCGAACCCGTTCCCGGTGAAGATAACCAATATATCTGCTACGTTGCCTATCCTCTGGATCTGTTTGAAGAAGGTTCCGTTACCAACTTACTGACATCTTTAGTCGGTAACGTATTTGGTTTCAAAGCCCTGCGGTCA…	MSYSQTQTKSKSGYKAGVQDYKLTYYTPDYTPKDTDVLAAFRMSPQPGVPPEEAGAAVAAESSTGTWTTVWTDLLTDLDRYKGRCYEVEPVPGEDNQYICYVAYPLDLFEEGSVTNLLTSLVGNVFGFKALRSLRLEDLRIPIAYLKTFQGPPHGITVERDKLNKYGRPLLGCTIKPKLGLSAKNYGRAVYEVLRGGLDFTKDDENINSQPFMRWRDRFLFVQEAIEKAQAETGEIKGHYLNVTAPTCEEMMERAEFAKEIKTPIIMHDYLTGGFTANTSLAKWCRRNGILLHIHRAMHAVIDRQKNHGIHFRVLAKCLRMSGGDHLHSGTVVGKLEGEKGITMGFVDLMREDHVEVDRSRGIYFTQDWASMPGVMPVASGGIHVWHMPALVEIFGDDS…	GACTATACACCAAAAGATACAGACGTTCTGGCTGCCTTTCGGATGAGTCCTCAACCTGGAGTCCCCCCGGAAGAAGCTGGTGCTGCTGTTGCTGCTGAATCCTCGACTTGGACAACGGTGTGGACGGACTTACTGACTGACCTCGACCGCAAAGGTCGTTGCTATGAAGTCGAACCCGTTGGTAACCAATATATCTGCTACGTTGCCTATCCTCTGGATCTGTTTGAAGAAGGTTCCGTTACCAACTTACTGACATCTTTAGTCGGTAACGTATTTGGTTTCAAAGCCCTGCGGTCACTGCGTTTAGAAGATTTACGCATCCCCATCGCTTACCTGAAAACCTTCCAAGGCCCTCCTCACGGGATTACCGTTGAGCGCGATAAATTAAACAAATACGGT…	DYTPKDTDVLAAFRMSPQPGVPPEEAGAAVAAESSTWTTVWTDLLTDLDRKGRCYEVEPVGNQYICYVAYPLDLFEEGSVTNLLTSLVGNVFGFKALRSLRLEDLRIPIAYLKTFQGPPHGITVERDKLNKYGRPLLGCTIKPKLGLSAKNYGRAVYEVLRGGLDFTKDDENINSQPFMRWRDRFLFVQEAIEKAQAETGEIKGHYLNVTAPTCEEMMERAEFAKEIKTPIIMHDLTGGFTANTSLAKWCRRNGILLHIHRAMHAVIDRQKNHGIHFRVLAKCLRMSGGDHLHSGTVVGKLEGEKGITMGFVDLMREDHVEVDRSRGIYFTQDWASMPGVMPVASGGIHVWHMPALVEIFGDDSCLQFGGGTLGHPWGNAPGATANRVALEACQARNGR…
Bacteria	Planktothrix_agardhii_NIVA-CYA_126/8	406	KEI68239.1	ATGTCTTACTCTCAAACACAAACCAAGTCCAAGTCTGGCTATAAAGCTGGTGTACAGGACTATAAACTGACCTATTACACGCCTGACTATACACCAAAAGATACAGACGTTCTGGCTGCCTTTCGGATGAGTCCTCAACCTGGAGTCCCCCCGGAAGAAGCTGGTGCTGCTGTTGCTGCTGAATCCTCGACTGGAACTTGGACAACGGTGTGGACGGACTTACTGACTGACCTCGACCGCTATAAAGGTCGTTGCTATGAAGTCGAACCCGTTCCCGGTGAAGATAACCAATATATCTGCTACGTTGCCTATCCTCTGGATCTGTTTGAAGAAGGTTCCGTTACCAACTTACTGACATCTTTAGTCGGTAACGTATTTGGTTTCAAAGCCCTGCGGTCA…	MSYSQTQTKSKSGYKAGVQDYKLTYYTPDYTPKDTDVLAAFRMSPQPGVPPEEAGAAVAAESSTGTWTTVWTDLLTDLDRYKGRCYEVEPVPGEDNQYICYVAYPLDLFEEGSVTNLLTSLVGNVFGFKALRSLRLEDLRIPIAYLKTFQGPPHGITVERDKLNKYGRPLLGCTIKPKLGLSAKNYGRAVYEVLRGGLDFTKDDENINSQPFMRWRDRFLFVQEAIEKAQAETGEIKGHYLNVTAPTCEEMMERAEFAKEIKTPIIMHDYLTGGFTANTSLAKWCRRNGILLHIHRAMHAVIDRQKNHGIHFRVLAKCLRMSGGDHLHSGTVVGKLEGEKGITMGFVDLMREDHVEVDRSRGIYFTQDWASMPGVMPVASGGIHVWHMPALVEIFGDDS…	GACTATACACCAAAAGATACAGACGTTCTGGCTGCCTTTCGGATGAGTCCTCAACCTGGAGTCCCCCCGGAAGAAGCTGGTGCTGCTGTTGCTGCTGAATCCTCGACTTGGACAACGGTGTGGACGGACTTACTGACTGACCTCGACCGCAAAGGTCGTTGCTATGAAGTCGAACCCGTTGGTAACCAATATATCTGCTACGTTGCCTATCCTCTGGATCTGTTTGAAGAAGGTTCCGTTACCAACTTACTGACATCTTTAGTCGGTAACGTATTTGGTTTCAAAGCCCTGCGGTCACTGCGTTTAGAAGATTTACGCATCCCCATCGCTTACCTGAAAACCTTCCAAGGCCCTCCTCACGGGATTACCGTTGAGCGCGATAAATTAAACAAATACGGT…	DYTPKDTDVLAAFRMSPQPGVPPEEAGAAVAAESSTWTTVWTDLLTDLDRKGRCYEVEPVGNQYICYVAYPLDLFEEGSVTNLLTSLVGNVFGFKALRSLRLEDLRIPIAYLKTFQGPPHGITVERDKLNKYGRPLLGCTIKPKLGLSAKNYGRAVYEVLRGGLDFTKDDENINSQPFMRWRDRFLFVQEAIEKAQAETGEIKGHYLNVTAPTCEEMMERAEFAKEIKTPIIMHDLTGGFTANTSLAKWCRRNGILLHIHRAMHAVIDRQKNHGIHFRVLAKCLRMSGGDHLHSGTVVGKLEGEKGITMGFVDLMREDHVEVDRSRGIYFTQDWASMPGVMPVASGGIHVWHMPALVEIFGDDSCLQFGGGTLGHPWGNAPGATANRVALEACQARNGR…
Bacteria	Polyangium_brachysporum	383	AKJ31747.1	GTGAACAAGCCTGTCGAAGAAGGCGTCATCACCGACGCCAAGAAGCGCTACAGCGCCGGCGTCCTCAAGTACCGTCAGATGGGCTACTGGATGCCCGACTATGTGCCGCGCGACACCGACACCATCTGTTTGTTCCGCATCACACCGCAAGAAGGTGTGGACCCGGTCGAGGCCGCGGCCGCGGTGGCGGGCGAATCGAGCACCGCCACCTGGACCGTGGTCTGGACCGACCGGCTCACCGCCTGCGACAACTACCGTGCCAAGGCCTACAAGGTCGAACCGGTGCCCGGCACGCCGGGCCAGTACTTCGCCTGGGTCGCCTACGACCTGATCCTGTTCGAGGAAGGCTCGATCGCCAACATGACGGCCAGCCTGATCGGCAACGTCTTCAGCTTCAAG…	MNKPVEEGVITDAKKRYSAGVLKYRQMGYWMPDYVPRDTDTICLFRITPQEGVDPVEAAAAVAGESSTATWTVVWTDRLTACDNYRAKAYKVEPVPGTPGQYFAWVAYDLILFEEGSIANMTASLIGNVFSFKPLKAIRLEDIRIPVAYVKTFKGPPTGLIVERERLDKFGRPLLGATTKPKLGLSGRNYGRVVYEGLKGGLDFMKDDENINSQPFMHWRDRYLYVMDAVNKASAATGEVKGSYLNVTAATMEDMYERAEFAKELGSVIVMVDLVIGWTAIQSMANWARKHDMILHMHRAGHGTYTRQKTHGVSFRVMAKWLRLAGCDHLHAGTAVGKLEGDPMTVQGYYNVCRDSYTRQDLPRGLFFDQDWADLKKVMPVASGGIHAGQMHQLLDLFG…	GACTATGTGCCGCGCGACACCGACACCATCTGTTTGTTCCGCATCACACCGCAAGAAGGTGTGGACCCGGTCGAGGCCGCGGCCGCGGTGGCGGGCGAATCGAGCACCTGGACCGTGGTCTGGACCGACCGGCTCACCGCCTGCGACAACCGTGCCAAGGCCTACAAGGTCGAACCGGTGGGCGGCCAGTACTTCGCCTGGGTCGCCTACGACCTGATCCTGTTCGAGGAAGGCTCGATCGCCAACATGACGGCCAGCCTGATCGGCAACGTCTTCAGCTTCAAGCCGCTGAAGGCCATCCGCCTCGAAGACATCCGCATCCCGGTCGCCTACGTCAAGACCTTCAAGGGCCCGCCCACCGGGCTGATCGTCGAGCGCGAACGGCTCGACAAGTTCGGC…	DYVPRDTDTICLFRITPQEGVDPVEAAAAVAGESSTWTVVWTDRLTACDNRAKAYKVEPVGGQYFAWVAYDLILFEEGSIANMTASLIGNVFSFKPLKAIRLEDIRIPVAYVKTFKGPPTGLIVERERLDKFGRPLLGATTKPKLGLSGRNYGRVVYEGLKGGLDFMKDDENINSQPFMHWRDRYLYVMDAVNKASAATGEVKGSYLNVTAATMEDMYERAEFAKELGSVIVMVDLVIGWTAIQSMANWARKHDMILHMHRAGHGTYTRQKTHGVSFRVMAKWLRLAGCDHLHAGTAVGKLEGDPMTVQGYYNVCRDSYTRQDLPRGLFFDQDWADLKKVMPVASGGIHAGQMHQLLDLFGDDVVLQFGGGTIGHPQGIQAGAVANRVALEAMKARNGL…
Bacteria	Prochlorococcus_marinus_str._AS9601	421	ABM69892.1	ATGAGTAAGAAGTATGATGCAGGGGTAAAGGAGTACAGAGATACCTACTGGACTCCAGAATATGTACCCCTAGACACCGATTTACTAGCCTGTTTCAAATGTACAGGTCAAGAAGGTGTCCCCAGAGAAGAAGTTGCAGCAGCTGTTGCCGCTGAATCTTCAACAGGTACTTGGTCAACAGTTTGGTCCGAGTTACTTACAGATTTAGAATTTTATAAAGGACGTTGTTATCGAATCGAAGACGTTCCTGGAGACCCTGAAGCTTTTTATGCTTTTATTGCATATCCTTTAGATCTTTTTGAAGAAGGTTCTATTACAAACGTATTAACATCTCTTGTAGGAAACGTTTTTGGATTTAAAGCTCTAAGACACTTACGTCTAGAAGATATTAGATTCCCA…	MSKKYDAGVKEYRDTYWTPEYVPLDTDLLACFKCTGQEGVPREEVAAAVAAESSTGTWSTVWSELLTDLEFYKGRCYRIEDVPGDPEAFYAFIAYPLDLFEEGSITNVLTSLVGNVFGFKALRHLRLEDIRFPIAFIKTCGGPPNGIVVERDRLNKYGRPLLGCTIKPKLGLSGKNYGRVVYECLRGGLDLTKDDENINSQPFQRWRERFEFVAEAVKLAQQETGEVKGHYLNCTANTPEELYERAEFAKELDMPIIMHDYITGGFTANTGLANWCRKNGMLLHIHRAMHAVIDRHPKHGIHFRVLAKCLRLSGGDQLHTGTVVGKLEGDRQTTLGYIDNLRESFVPEDRSRGNFFDQDWGSMPGVFAVASGGIHVWHMPALLAIFGDDSCLQFGGGTH…	GAATATGTACCCCTAGACACCGATTTACTAGCCTGTTTCAAATGTACAGGTCAAGAAGGTGTCCCCAGAGAAGAAGTTGCAGCAGCTGTTGCCGCTGAATCTTCAACATGGTCAACAGTTTGGTCCGAGTTACTTACAGATTTAGAATTTAAAGGACGTTGTTATCGAATCGAAGACGTTGGAGAAGCTTTTTATGCTTTTATTGCATATCCTTTAGATCTTTTTGAAGAAGGTTCTATTACAAACGTATTAACATCTCTTGTAGGAAACGTTTTTGGATTTAAAGCTCTAAGACACTTACGTCTAGAAGATATTAGATTCCCAATCGCTTTCATCAAAACTTGCGGTGGTCCACCAAATGGAATCGTAGTTGAAAGAGATCGTTTAAACAAATATGGA…	EYVPLDTDLLACFKCTGQEGVPREEVAAAVAAESSTWSTVWSELLTDLEFKGRCYRIEDVGEAFYAFIAYPLDLFEEGSITNVLTSLVGNVFGFKALRHLRLEDIRFPIAFIKTCGGPPNGIVVERDRLNKYGRPLLGCTIKPKLGLSGKNYGRVVYECLRGGLDLTKDDENINSQPFQRWRERFEFVAEAVKLAQQETGEVKGHYLNCTANTPEELYERAEFAKELDMPIIMHDITGGFTANTGLANWCRKNGMLLHIHRAMHAVIDRHPKHGIHFRVLAKCLRLSGGDQLHTGTVVGKLEGDRQTTLGYIDNLRESFVPEDRSRGNFFDQDWGSMPGVFAVASGGIHVWHMPALLAIFGDDSCLQFGGGTHGHPWGSAAGAAANRVALEACKARNGR…
Bacteria	Prochlorococcus_marinus_str._MIT_9211	246	ABX08483.1	ATGAGTAAGAAGTATGACGCTGGGGTTAAGGAGTACAGAGACACCTACTGGACTCCGGAATACGTACCCCTAGACACAGACCTTTTGGCTTGCTTTAAATGCACTGGCCAAGAAGGAGTCCCTAGAGAGGAAGTAGCAGCTGCTGTTGCTGCCGAATCATCAACAGGTACTTGGTCCACTGTGTGGTCTGAGTTGTTGACCGACCTCGAATTTTACAAGGGTCGTTGTTATCGCATTGAAGATGTACCTGGAGACAAGGAGTCTTTTTATGCGTTTATAGCTTATCCTCTCGATCTTTTTGAAGAAGGATCCATTACAAACGTTCTAACCTCTTTGGTTGGAAACGTATTTGGTTTTAAAGCTTTACGCCATCTTCGTTTAGAAGATATTCGTTTCCCA…	MSKKYDAGVKEYRDTYWTPEYVPLDTDLLACFKCTGQEGVPREEVAAAVAAESSTGTWSTVWSELLTDLEFYKGRCYRIEDVPGDKESFYAFIAYPLDLFEEGSITNVLTSLVGNVFGFKALRHLRLEDIRFPMAFIKTCGGPPNGIVVERDRLNKYGRPLLGCTIKPKLGLSGKNYGRVVYECLRGGLDLTKDDENINSQPFQRWRERFEFVAEAVKLAQQETGEVKGHYLNCTATTPEEMYERAEFAKELDMPIIMHDYITGGFTANTGLANWCRKNGMLLHIHRAMHAVIDRHPKHGIHFRVLAKCLRLSGGDQLHTGTVVGKLEGDRQTTLGYIDNLRESFVPEDRTRGNFFDQDWGSMPGVFAVASGGIHVWHMPALLAIFGDDSCLQFGGGTH…	GAATACGTACCCCTAGACACAGACCTTTTGGCTTGCTTTAAATGCACTGGCCAAGAAGGAGTCCCTAGAGAGGAAGTAGCAGCTGCTGTTGCTGCCGAATCATCAACATGGTCCACTGTGTGGTCTGAGTTGTTGACCGACCTCGAATTTAAGGGTCGTTGTTATCGCATTGAAGATGTAGGAGAGTCTTTTTATGCGTTTATAGCTTATCCTCTCGATCTTTTTGAAGAAGGATCCATTACAAACGTTCTAACCTCTTTGGTTGGAAACGTATTTGGTTTTAAAGCTTTACGCCATCTTCGTTTAGAAGATATTCGTTTCCCAATGGCTTTCATTAAGACCTGTGGTGGTCCTCCTAATGGAATCGTTGTTGAAAGAGACCGTTTAAATAAGTATGGT…	EYVPLDTDLLACFKCTGQEGVPREEVAAAVAAESSTWSTVWSELLTDLEFKGRCYRIEDVGESFYAFIAYPLDLFEEGSITNVLTSLVGNVFGFKALRHLRLEDIRFPMAFIKTCGGPPNGIVVERDRLNKYGRPLLGCTIKPKLGLSGKNYGRVVYECLRGGLDLTKDDENINSQPFQRWRERFEFVAEAVKLAQQETGEVKGHYLNCTATTPEEMYERAEFAKELDMPIIMHDITGGFTANTGLANWCRKNGMLLHIHRAMHAVIDRHPKHGIHFRVLAKCLRLSGGDQLHTGTVVGKLEGDRQTTLGYIDNLRESFVPEDRTRGNFFDQDWGSMPGVFAVASGGIHVWHMPALLAIFGDDSCLQFGGGTHGHPWGSAAGAAANRVALEACKARNGR…
Bacteria	Prochlorococcus_marinus_str._MIT_9215	429	ABV50246.1	ATGAGTAAGAAGTATGATGCTGGGGTAAAGGAGTACAGAGATACCTACTGGACTCCAGAATATGTACCCCTAGACACCGATTTATTAGCCTGTTTCAAATGTACAGGTCAGGAAGGTGTTCCCAGAGAAGAAGTTGCAGCAGCTGTTGCCGCTGAATCTTCAACAGGTACTTGGTCAACAGTTTGGTCCGAGTTACTTACAGATTTAGAATTTTATAAAGGACGTTGTTATCGAATCGAAGACGTTCCTGGAGATCCTGAAGCTTTTTATGCTTTTATTGCATATCCTTTAGATCTTTTTGAAGAAGGTTCTATTACAAACGTATTAACATCTCTAGTAGGAAATGTTTTCGGATTTAAAGCTCTAAGACATCTACGTCTAGAAGATATTAGATTCCCA…	MSKKYDAGVKEYRDTYWTPEYVPLDTDLLACFKCTGQEGVPREEVAAAVAAESSTGTWSTVWSELLTDLEFYKGRCYRIEDVPGDPEAFYAFIAYPLDLFEEGSITNVLTSLVGNVFGFKALRHLRLEDIRFPIAFIKTCGGPPNGIVVERDRLNKYGRPLLGCTIKPKLGLSGKNYGRVVYECLRGGLDLTKDDENINSQPFQRWRERFEFVAEAVKLAQQETGEVKGHYLNCTANTPEELYERAEFAKELDMPIIMHDYITGGFTANTGLANWCRKNGMLLHIHRAMHAVIDRHPKHGIHFRVLAKCLRLSGGDQLHTGTVVGKLEGDRQTTLGYIDNLRESFVPEDRSRGNFFDQDWGSMPGVFAVASGGIHVWHMPALLAIFGDDSCLQFGGGTH…	GAATATGTACCCCTAGACACCGATTTATTAGCCTGTTTCAAATGTACAGGTCAGGAAGGTGTTCCCAGAGAAGAAGTTGCAGCAGCTGTTGCCGCTGAATCTTCAACATGGTCAACAGTTTGGTCCGAGTTACTTACAGATTTAGAATTTAAAGGACGTTGTTATCGAATCGAAGACGTTGGAGAAGCTTTTTATGCTTTTATTGCATATCCTTTAGATCTTTTTGAAGAAGGTTCTATTACAAACGTATTAACATCTCTAGTAGGAAATGTTTTCGGATTTAAAGCTCTAAGACATCTACGTCTAGAAGATATTAGATTCCCAATCGCTTTCATCAAAACTTGTGGTGGTCCACCAAATGGAATCGTAGTTGAAAGAGATCGTTTAAACAAATATGGA…	EYVPLDTDLLACFKCTGQEGVPREEVAAAVAAESSTWSTVWSELLTDLEFKGRCYRIEDVGEAFYAFIAYPLDLFEEGSITNVLTSLVGNVFGFKALRHLRLEDIRFPIAFIKTCGGPPNGIVVERDRLNKYGRPLLGCTIKPKLGLSGKNYGRVVYECLRGGLDLTKDDENINSQPFQRWRERFEFVAEAVKLAQQETGEVKGHYLNCTANTPEELYERAEFAKELDMPIIMHDITGGFTANTGLANWCRKNGMLLHIHRAMHAVIDRHPKHGIHFRVLAKCLRLSGGDQLHTGTVVGKLEGDRQTTLGYIDNLRESFVPEDRSRGNFFDQDWGSMPGVFAVASGGIHVWHMPALLAIFGDDSCLQFGGGTHGHPWGSAAGAAANRVALEACKARNGR…
Bacteria	Prochlorococcus_marinus_str._MIT_9301	426	ABO17199.1	ATGAGTAAGAAGTATGACGCAGGGGTAAAGGAGTACAGAGATACCTACTGGACTCCAGAATATGTACCCCTAGACACCGATTTACTAGCCTGTTTCAAATGTACAGGTCAAGAAGGTGTCCCAAGAGAAGAAGTTGCAGCAGCTGTTGCCGCTGAATCTTCAACAGGTACTTGGTCAACAGTTTGGTCCGAGTTACTTACAGACTTAGAATTTTATAAAGGACGTTGTTATCGAATCGAAGACGTCCCTGGAGATCCTGAAGCTTTCTATGCTTTTATTGCATATCCTTTAGATCTTTTTGAAGAAGGCTCAATTACAAACGTATTAACATCTCTTGTAGGAAACGTTTTTGGATTTAAAGCTCTAAGGCATCTACGTCTAGAAGATATTAGATTCCCA…	MSKKYDAGVKEYRDTYWTPEYVPLDTDLLACFKCTGQEGVPREEVAAAVAAESSTGTWSTVWSELLTDLEFYKGRCYRIEDVPGDPEAFYAFIAYPLDLFEEGSITNVLTSLVGNVFGFKALRHLRLEDIRFPIAFIKTCGGPPNGIVVERDRLNKYGRPLLGCTIKPKLGLSGKNYGRVVYECLRGGLDLTKDDENINSQPFQRWRERFEFVAEAVKLAQRETGEVKGHYLNCTANTPEELYERAEFAKELDMPIIMHDYITGGFTANTGLANWCRKNGMLLHIHRAMHAVIDRHPKHGIHFRVLAKCLRLSGGDQLHTGTVVGKLEGDRQTTLGYIDNLRESFVPEDRSRGNFFDQDWGSMPGVFAVASGGIHVWHMPALLAIFGDDSCLQFGGGTH…	GAATATGTACCCCTAGACACCGATTTACTAGCCTGTTTCAAATGTACAGGTCAAGAAGGTGTCCCAAGAGAAGAAGTTGCAGCAGCTGTTGCCGCTGAATCTTCAACATGGTCAACAGTTTGGTCCGAGTTACTTACAGACTTAGAATTTAAAGGACGTTGTTATCGAATCGAAGACGTCGGAGAAGCTTTCTATGCTTTTATTGCATATCCTTTAGATCTTTTTGAAGAAGGCTCAATTACAAACGTATTAACATCTCTTGTAGGAAACGTTTTTGGATTTAAAGCTCTAAGGCATCTACGTCTAGAAGATATTAGATTCCCAATTGCTTTCATTAAAACTTGCGGTGGTCCACCAAACGGAATCGTAGTTGAAAGAGATCGACTTAACAAATACGGA…	EYVPLDTDLLACFKCTGQEGVPREEVAAAVAAESSTWSTVWSELLTDLEFKGRCYRIEDVGEAFYAFIAYPLDLFEEGSITNVLTSLVGNVFGFKALRHLRLEDIRFPIAFIKTCGGPPNGIVVERDRLNKYGRPLLGCTIKPKLGLSGKNYGRVVYECLRGGLDLTKDDENINSQPFQRWRERFEFVAEAVKLAQRETGEVKGHYLNCTANTPEELYERAEFAKELDMPIIMHDITGGFTANTGLANWCRKNGMLLHIHRAMHAVIDRHPKHGIHFRVLAKCLRLSGGDQLHTGTVVGKLEGDRQTTLGYIDNLRESFVPEDRSRGNFFDQDWGSMPGVFAVASGGIHVWHMPALLAIFGDDSCLQFGGGTHGHPWGSAAGAAANRVALEACKARNGR…
Bacteria	Prochlorococcus_marinus_str._MIT_9303	419	ABM77559.1	ATGAGCAAGAAGTACGACGCTGGGGTTAAGGAGTACAGAGACACCTACTGGACTCCCGATTATGTACCCCTAGACACCGACCTGCTGGCCTGCTTCAAGGTCACTGGCCAGGAAGGAGTGCCAAGAGAGGAAGTTGCTGCTGCTGTGGCTGCTGAATCTTCAACAGGTACTTGGTCCACAGTTTGGTCAGAACTACTAACTGACCTTGAGTTTTACAAGGGTCGTTGCTACAGGATTGAGGATGTACCGGGAGACAAAGAGTCTTTCTACGCCTTCATTGCCTATCCACTAGACCTTTTTGAAGAAGGTTCAATCACTAACGTTCTGACCTCTTTGGTCGGCAATGTCTTCGGTTTCAAGGCACTTCGCCATCTTCGTCTGGAAGATATTCGCTTCCCG…	MSKKYDAGVKEYRDTYWTPDYVPLDTDLLACFKVTGQEGVPREEVAAAVAAESSTGTWSTVWSELLTDLEFYKGRCYRIEDVPGDKESFYAFIAYPLDLFEEGSITNVLTSLVGNVFGFKALRHLRLEDIRFPMAFIKTCGGPPNGIVVERDRLNKYGRPLLGCTIKPKLGLSGKNYGRVVYECLRGGLDLTKDDENINSQPFQRWRERFEFVAEAVKLAQQETGEVKGHYLNCTATTPEEMYERAEFAKELDMPIIMHDYITGGFTANTGLANWCRKNGMLLHIHRAMHAVIDRHPKHGIHFRVLAKCLRLSGGDQLHTGTVVGKLEGDRQTTLGFIDNLRESFVPEDRNRGNFFDQDWGSMPGVFAVASGGIHVWHMPALLAIFGDDSCLQFGGGTH…	GATTATGTACCCCTAGACACCGACCTGCTGGCCTGCTTCAAGGTCACTGGCCAGGAAGGAGTGCCAAGAGAGGAAGTTGCTGCTGCTGTGGCTGCTGAATCTTCAACATGGTCCACAGTTTGGTCAGAACTACTAACTGACCTTGAGTTTAAGGGTCGTTGCTACAGGATTGAGGATGTAGGAGAGTCTTTCTACGCCTTCATTGCCTATCCACTAGACCTTTTTGAAGAAGGTTCAATCACTAACGTTCTGACCTCTTTGGTCGGCAATGTCTTCGGTTTCAAGGCACTTCGCCATCTTCGTCTGGAAGATATTCGCTTCCCGATGGCCTTCATTAAGACCTGCGGTGGTCCTCCTAATGGCATCGTCGTAGAACGCGATCGTTTGAATAAGTACGGT…	DYVPLDTDLLACFKVTGQEGVPREEVAAAVAAESSTWSTVWSELLTDLEFKGRCYRIEDVGESFYAFIAYPLDLFEEGSITNVLTSLVGNVFGFKALRHLRLEDIRFPMAFIKTCGGPPNGIVVERDRLNKYGRPLLGCTIKPKLGLSGKNYGRVVYECLRGGLDLTKDDENINSQPFQRWRERFEFVAEAVKLAQQETGEVKGHYLNCTATTPEEMYERAEFAKELDMPIIMHDITGGFTANTGLANWCRKNGMLLHIHRAMHAVIDRHPKHGIHFRVLAKCLRLSGGDQLHTGTVVGKLEGDRQTTLGFIDNLRESFVPEDRNRGNFFDQDWGSMPGVFAVASGGIHVWHMPALLAIFGDDSCLQFGGGTHGHPWGSAAGAAANRVALEACKARNGR…
Bacteria	Prochlorococcus_marinus_str._MIT_9515	420	ABM71823.1	ATGAGTAAGAAGTATGACGCTGGGGTAAAGGAGTACAGAGATACATACTGGACTCCTGAATATGTCCCCCTTGACACTGACTTGTTAGCCTGTTTCAAATGCACAGGTCAAGAAGGTGTTCCGAGAGAAGAAGTTGCTGCAGCGGTAGCGGCTGAATCTTCTACAGGTACTTGGTCAACTGTTTGGTCCGAGTTACTTACAGACCTTGAATTTTACAAGGGTCGTTGTTATCGGATTGAAGATGTTCCCGGAGATCCAGAAGCATTCTATGCATTTATTGCATATCCTCTAGATCTTTTCGAAGAAGGTTCAATCACAAACGTATTAACATCATTAGTCGGAAACGTTTTTGGATTTAAAGCTCTAAGACATCTACGTCTTGAAGATATTAGATTCCCA…	MSKKYDAGVKEYRDTYWTPEYVPLDTDLLACFKCTGQEGVPREEVAAAVAAESSTGTWSTVWSELLTDLEFYKGRCYRIEDVPGDPEAFYAFIAYPLDLFEEGSITNVLTSLVGNVFGFKALRHLRLEDIRFPIAFIKTCGGPPNGIVVERDRLNKYGRPLLGCTIKPKLGLSGKNYGRVVYECLRGGLDLTKDDENINSQPFQRWRERFEFVAEAVKLAQQETGEVKGHYLNCTANTPEELYERAEFAKELDMPIIMHDYITGGFTANTGLANWCRKNGMLLHIHRAMHAVIDRHPKHGIHFRVLAKCLRLSGGDQLHTGTVVGKLEGDRQTTLGYIDNLRESFVPEDRSRGNFFDQDWGSMPGVFAVASGGIHVWHMPALLAIFGDDSCLQFGGGTH…	GAATATGTCCCCCTTGACACTGACTTGTTAGCCTGTTTCAAATGCACAGGTCAAGAAGGTGTTCCGAGAGAAGAAGTTGCTGCAGCGGTAGCGGCTGAATCTTCTACATGGTCAACTGTTTGGTCCGAGTTACTTACAGACCTTGAATTTAAGGGTCGTTGTTATCGGATTGAAGATGTTGGAGAAGCATTCTATGCATTTATTGCATATCCTCTAGATCTTTTCGAAGAAGGTTCAATCACAAACGTATTAACATCATTAGTCGGAAACGTTTTTGGATTTAAAGCTCTAAGACATCTACGTCTTGAAGATATTAGATTCCCAATCGCTTTTATTAAGACTTGTGGTGGACCACCTAATGGCATAGTTGTTGAAAGAGATCGACTTAATAAGTATGGA…	EYVPLDTDLLACFKCTGQEGVPREEVAAAVAAESSTWSTVWSELLTDLEFKGRCYRIEDVGEAFYAFIAYPLDLFEEGSITNVLTSLVGNVFGFKALRHLRLEDIRFPIAFIKTCGGPPNGIVVERDRLNKYGRPLLGCTIKPKLGLSGKNYGRVVYECLRGGLDLTKDDENINSQPFQRWRERFEFVAEAVKLAQQETGEVKGHYLNCTANTPEELYERAEFAKELDMPIIMHDITGGFTANTGLANWCRKNGMLLHIHRAMHAVIDRHPKHGIHFRVLAKCLRLSGGDQLHTGTVVGKLEGDRQTTLGYIDNLRESFVPEDRSRGNFFDQDWGSMPGVFAVASGGIHVWHMPALLAIFGDDSCLQFGGGTHGHPWGSAAGAAANRVALEACKARNGR…
Bacteria	Prochlorococcus_marinus_str._NATL1A	427	ABM75166.1	ATGGCTAAAAAGTATGATGCTGGAGTTAAGGAGTATAGAGATACTTACTTCACTCCTGATTACGTCCCCCTAGATACTGATCTACTTGCATGTTTTAAATGCACAGGTCAGGAAGGTGTACCTAAAGAAGAAGTTGCAGCAGCTGTTGCGGCTGAATCATCTACAGGTACATGGTCAACAGTTTGGTCAGAATTACTTGTAGATCTTGAATTCTACAAAGGCCGCTGTTACCGCATTGAAGATGTCCCTGGTGACAAGGATGCCTTCTATGCATTTATTGCTTATCCCTTAGATCTTTTTGAAGAAGGATCTATAACTAACGTTTTGACATCACTTGTTGGAAACGTCTTTGGTTTTAAAGCTTTGCGTCATCTTCGACTTGAAGATATTCGCTTCCCA…	MAKKYDAGVKEYRDTYFTPDYVPLDTDLLACFKCTGQEGVPKEEVAAAVAAESSTGTWSTVWSELLVDLEFYKGRCYRIEDVPGDKDAFYAFIAYPLDLFEEGSITNVLTSLVGNVFGFKALRHLRLEDIRFPMAFIKTCGGPPSGIVVERDRLNKYGRPLLGCTIKPKLGLSGKNYGRVVYECLRGGLDLTKDDENINSQPFQRWRERFEFVAEAVKLAQQETGEVKGHYLNCTATTPEEMYKRAEFAKELDMPIIMHDYITGGFTANTGLANWCRENGMLLHIHRAMHAVIDRHPQHGIHFRVLAKCLRLSGGDQLHTGTVVGKLEGDRQTTLGYIDNLRESFVPEDRTRGNFFDQDWGSMPGVFAVASGGIHVWHMPALLAIFGDDSCLQFGGGTH…	GATTACGTCCCCCTAGATACTGATCTACTTGCATGTTTTAAATGCACAGGTCAGGAAGGTGTACCTAAAGAAGAAGTTGCAGCAGCTGTTGCGGCTGAATCATCTACATGGTCAACAGTTTGGTCAGAATTACTTGTAGATCTTGAATTCAAAGGCCGCTGTTACCGCATTGAAGATGTCGGTGATGCCTTCTATGCATTTATTGCTTATCCCTTAGATCTTTTTGAAGAAGGATCTATAACTAACGTTTTGACATCACTTGTTGGAAACGTCTTTGGTTTTAAAGCTTTGCGTCATCTTCGACTTGAAGATATTCGCTTCCCAATGGCATTTATCAAAACCTGCGGCGGACCACCTAGTGGAATAGTAGTTGAACGTGATCGTCTTAATAAATACGGT…	DYVPLDTDLLACFKCTGQEGVPKEEVAAAVAAESSTWSTVWSELLVDLEFKGRCYRIEDVGDAFYAFIAYPLDLFEEGSITNVLTSLVGNVFGFKALRHLRLEDIRFPMAFIKTCGGPPSGIVVERDRLNKYGRPLLGCTIKPKLGLSGKNYGRVVYECLRGGLDLTKDDENINSQPFQRWRERFEFVAEAVKLAQQETGEVKGHYLNCTATTPEEMYKRAEFAKELDMPIIMHDITGGFTANTGLANWCRENGMLLHIHRAMHAVIDRHPQHGIHFRVLAKCLRLSGGDQLHTGTVVGKLEGDRQTTLGYIDNLRESFVPEDRTRGNFFDQDWGSMPGVFAVASGGIHVWHMPALLAIFGDDSCLQFGGGTHGHPWGSAAGAAANRVALEACKARNGR…
Bacteria	Prochlorococcus_marinus_subsp._marinus_str._CCMP1375	428	AAP99596.1	ATGAGTAAAAAGTATGACGCTGGGGTTAAGGAGTACAGAGACACCTACTGGACTCCCGATTATGTACCCCTAGACACAGACCTTTTGGCTTGTTTTAAATGCACAGGTCAAGAAGGAGTTCCAAGAGAGGAAGTTGCTGCTGCTGTAGCTGCTGAATCATCAACAGGTACTTGGTCTACGGTTTGGTCTGAATTGCTAACTGACCTTGAATTTTACAAGGGCCGTTGTTATCGCATTGAGGACGTACCCGGAGATAAAGAATCTTTTTATGCATTCATTGCATATCCTCTAGATCTTTTTGAAGAAGGCTCAATAACAAACGTTCTGACTTCATTGGTCGGTAATGTCTTTGGATTTAAAGCTTTACGCCATTTGCGTTTAGAAGATATCCGCTTCCCA…	MSKKYDAGVKEYRDTYWTPDYVPLDTDLLACFKCTGQEGVPREEVAAAVAAESSTGTWSTVWSELLTDLEFYKGRCYRIEDVPGDKESFYAFIAYPLDLFEEGSITNVLTSLVGNVFGFKALRHLRLEDIRFPMAFIKTCGGPPQGIVVERDRLNKYGRPLLGCTIKPKLGLSGKNYGRVVYECLRGGLDLTKDDENINSQPFQRWRDRFEFVAEAVKLAQQETGEVKGHYLNCTATTPEEMYERAEFAKELDMPIIMHDYITGGFTANTGLANWCRKNGMLLHIHRAMHAVIDRHPKHGIHFRVLAKCLRLSGGDQLHTGTVVGKLEGDRQTTLGYIDNLRESFVPEDRTRGNFFDQDWGSMPGVFAVASGGIHVWHMPALLAIFGDDSCLQFGGGTH…	GATTATGTACCCCTAGACACAGACCTTTTGGCTTGTTTTAAATGCACAGGTCAAGAAGGAGTTCCAAGAGAGGAAGTTGCTGCTGCTGTAGCTGCTGAATCATCAACATGGTCTACGGTTTGGTCTGAATTGCTAACTGACCTTGAATTTAAGGGCCGTTGTTATCGCATTGAGGACGTAGGAGAATCTTTTTATGCATTCATTGCATATCCTCTAGATCTTTTTGAAGAAGGCTCAATAACAAACGTTCTGACTTCATTGGTCGGTAATGTCTTTGGATTTAAAGCTTTACGCCATTTGCGTTTAGAAGATATCCGCTTCCCAATGGCCTTCATCAAGACATGTGGAGGACCCCCTCAAGGAATCGTTGTTGAGCGTGACCGCTTGAATAAGTATGGT…	DYVPLDTDLLACFKCTGQEGVPREEVAAAVAAESSTWSTVWSELLTDLEFKGRCYRIEDVGESFYAFIAYPLDLFEEGSITNVLTSLVGNVFGFKALRHLRLEDIRFPMAFIKTCGGPPQGIVVERDRLNKYGRPLLGCTIKPKLGLSGKNYGRVVYECLRGGLDLTKDDENINSQPFQRWRDRFEFVAEAVKLAQQETGEVKGHYLNCTATTPEEMYERAEFAKELDMPIIMHDITGGFTANTGLANWCRKNGMLLHIHRAMHAVIDRHPKHGIHFRVLAKCLRLSGGDQLHTGTVVGKLEGDRQTTLGYIDNLRESFVPEDRTRGNFFDQDWGSMPGVFAVASGGIHVWHMPALLAIFGDDSCLQFGGGTHGHPWGSAAGAAANRVALEACKARNGR…
Bacteria	Prochlorothrix_hollandica	487	CAA40632.1	ATGGCAGTACAGACCAAAGGCTATCAGGCCGGTGTAAAAGACTACCGCCTGACCTACTACACCCCCGAATACACCCCCAAGGACACAGACCTGCTGGCTTGTTTCCGCATGACCCCCCAGCCCGGTGTCCCCCCCGAAGAAGCTGGTGCTGCGGTTGCTGCTGAATCTTCCACCGGTACCTGGACCACCGTTTGGACTGACCTTCTGACCGACCTCGATCGCTACAAAGGTCGTTGCTATGAAGTGGAGCCAGTGCCGGGTGAAGACAACCAGTACTTCTGCTTTGTGGCCTATCCCTTGGACCTTTTTGAAGAAGGTTCTGTCACCAACATTCTGACCTCCATCGTCGGTAACGTGTTTGGCTTCAAAGCCCTGCGTGCCCTGCGTTTGGAAGATATC…	MAVQTKGYQAGVKDYRLTYYTPEYTPKDTDLLACFRMTPQPGVPPEEAGAAVAAESSTGTWTTVWTDLLTDLDRYKGRCYEVEPVPGEDNQYFCFVAYPLDLFEEGSVTNILTSIVGNVFGFKALRALRLEDIRFPIALVKTFQGPPHGIQVERDRLNKYGRPLLGCTIKPKLGLSAKNYGRAVYECLRGGLDFTKDDENINSQPFMRWRDRFLFVQEAIEKAQAETGEVKGHYLNVTAATCEEMLKRAEFAKEIGTPIIMHDFLTGGFTANTTLAHYCRDNGLLLHIHRAMHAVIDRQRIHGIHFRVLAKCLRLSGGDHLHSGTVVGKLEGEKDITLGFVDLMREDHIEEDRSRGVFFTQDWASMPGVMPVASGGIHVWHMPALVEIFGDDSCLQFGG…	GAATACACCCCCAAGGACACAGACCTGCTGGCTTGTTTCCGCATGACCCCCCAGCCCGGTGTCCCCCCCGAAGAAGCTGGTGCTGCGGTTGCTGCTGAATCTTCCACCTGGACCACCGTTTGGACTGACCTTCTGACCGACCTCGATCGCAAAGGTCGTTGCTATGAAGTGGAGCCAGTGGGTAACCAGTACTTCTGCTTTGTGGCCTATCCCTTGGACCTTTTTGAAGAAGGTTCTGTCACCAACATTCTGACCTCCATCGTCGGTAACGTGTTTGGCTTCAAAGCCCTGCGTGCCCTGCGTTTGGAAGATATCCGCTTCCCCATCGCCCTGGTCAAGACCTTCCAAGGTCCTCCCCACGGGATTCAGGTGGAGCGCGATCGCTTGAACAAGTATGGT…	EYTPKDTDLLACFRMTPQPGVPPEEAGAAVAAESSTWTTVWTDLLTDLDRKGRCYEVEPVGNQYFCFVAYPLDLFEEGSVTNILTSIVGNVFGFKALRALRLEDIRFPIALVKTFQGPPHGIQVERDRLNKYGRPLLGCTIKPKLGLSAKNYGRAVYECLRGGLDFTKDDENINSQPFMRWRDRFLFVQEAIEKAQAETGEVKGHYLNVTAATCEEMLKRAEFAKEIGTPIIMHDLTGGFTANTTLAHYCRDNGLLLHIHRAMHAVIDRQRIHGIHFRVLAKCLRLSGGDHLHSGTVVGKLEGEKDITLGFVDLMREDHIEEDRSRGVFFTQDWASMPGVMPVASGGIHVWHMPALVEIFGDDSCLQFGGGTLGHPWGNAPGATANRVALEACQARNGR…
Bacteria	Pseudanabaena_sp._ABRG5-3	34	BBC26154.1	ATGTCTTACTCAAAAACACAGTCTAAAGCCAAGGCTGGGTACGACGCTGGTGTTCAGGACTATAAACTAAAGTACTATACCCCCGATTACACACCCAGAGATACTGACCTTCTCGCAGCTTTCCGCTTCGTGCCTCAACCAGGCGTACCTCCCGAAGAAGCAGCAGCAGCAGTTGCCGCAGAATCTTCTACTGGTACATGGACTACTGTATGGACAGACTTGTTGACCGACCTCGATCGCTACAAAGGTCGCTGCTATGATGTCGAGCCAGTACCTAACGAAGACAATCAATATATTGCTTACATCGCATATCCTCTAGATTTGTTTGAAGAAGGTTCTGTAACCAACTTGCTAACCTCATTGGTTGGTAACGTATTTGGTTTCAAAGCTCTTCGCGCA…	MSYSKTQSKAKAGYDAGVQDYKLKYYTPDYTPRDTDLLAAFRFVPQPGVPPEEAAAAVAAESSTGTWTTVWTDLLTDLDRYKGRCYDVEPVPNEDNQYIAYIAYPLDLFEEGSVTNLLTSLVGNVFGFKALRALRLEDIRVPIAYLKTFQGPPHGIQVERDKLNKYGRPLLGCTIKPKLGLSAKNYGRAVYECLRGGLDFTKDDENINSQPFMRWRDRFLFVQEAIEKAQAETGEIKGHYLNVTAPTSEQMMERAAFAKEIGTPIIMHDFLTGGFTANTSLAKYCRENGLLLHIHRAMHAVIDRQKTHGIHFRVLAKCLRMSGGDHLHSGTVVGKLEGEKGITMGFVDLMREDHIELDRDRGIYFTQDWASMPGVLPVASGGIHVWHMPALVEIFGDDS…	GATTACACACCCAGAGATACTGACCTTCTCGCAGCTTTCCGCTTCGTGCCTCAACCAGGCGTACCTCCCGAAGAAGCAGCAGCAGCAGTTGCCGCAGAATCTTCTACTTGGACTACTGTATGGACAGACTTGTTGACCGACCTCGATCGCAAAGGTCGCTGCTATGATGTCGAGCCAGTAAACAATCAATATATTGCTTACATCGCATATCCTCTAGATTTGTTTGAAGAAGGTTCTGTAACCAACTTGCTAACCTCATTGGTTGGTAACGTATTTGGTTTCAAAGCTCTTCGCGCACTTCGTCTAGAAGACATCCGCGTACCTATTGCATACTTGAAGACATTCCAAGGACCTCCTCACGGTATCCAAGTTGAGCGCGACAAGTTGAACAAGTACGGT…	DYTPRDTDLLAAFRFVPQPGVPPEEAAAAVAAESSTWTTVWTDLLTDLDRKGRCYDVEPVNNQYIAYIAYPLDLFEEGSVTNLLTSLVGNVFGFKALRALRLEDIRVPIAYLKTFQGPPHGIQVERDKLNKYGRPLLGCTIKPKLGLSAKNYGRAVYECLRGGLDFTKDDENINSQPFMRWRDRFLFVQEAIEKAQAETGEIKGHYLNVTAPTSEQMMERAAFAKEIGTPIIMHDLTGGFTANTSLAKYCRENGLLLHIHRAMHAVIDRQKTHGIHFRVLAKCLRMSGGDHLHSGTVVGKLEGEKGITMGFVDLMREDHIELDRDRGIYFTQDWASMPGVLPVASGGIHVWHMPALVEIFGDDSCLQFGGGTLGHPWGAAPGATANRVALEACQARNGR…
Bacteria	Raphidiopsis_brookii_D9	469	EFA73038.1	ATGTCTTACGCGCAAACGAAGACTCAGAGCAAATCTGGGTATCAAGCTGGGGTTAAAGATTACAGACTAACATATTACACGCCCGATTACACACCAAAGGATACAGACCTTTTGGCCGCATTCCGGATGACACCCCAACCTGGAGTTCCTCCCGAAGAAGCAGGTGCAGCAGTAGCAGCTGAATCTTCTACAGGTACTTGGACAACAGTTTGGACAGATCTATTGACTGACTTAGATCGTTACAAAGGACGTTGTTATGACATCGAACCAGTAGCAGGTGAAGATAATCAATATATCGCTTATGTAGCTTACCCCCTGGATCTATTTGAAGAAGGTTCCGTAACCAACATGTTTACCTCTATTGTAGGTAACGTGTTTGGATTTAAAGCCCTACGCGCC…	MSYAQTKTQSKSGYQAGVKDYRLTYYTPDYTPKDTDLLAAFRMTPQPGVPPEEAGAAVAAESSTGTWTTVWTDLLTDLDRYKGRCYDIEPVAGEDNQYIAYVAYPLDLFEEGSVTNMFTSIVGNVFGFKALRALRLEDLRIPVAYLKTFQGPPHGIQVERDKLNKYGRPLLGCTIKPKLGLSAKNYGRAVYECLRGGLDFTKDDENINSAPFQRWRDRFLFVAEAIKKSQAETGEIKGHYLNVTAPTCEEMLKRAEFAKELEMPIIMHDYLTAGFTANTTLARWCRDNGLLLHIHRAMHAVIDRQKNHGIHFRVLAKALRMSGGDHIHTGTVVGKLEGDRAITMGFVDLLRENYVEQDKSRGIYFTQDWASMPGVMAVASGGIHVWHMPALVEIFGDDS…	GATTACACACCAAAGGATACAGACCTTTTGGCCGCATTCCGGATGACACCCCAACCTGGAGTTCCTCCCGAAGAAGCAGGTGCAGCAGTAGCAGCTGAATCTTCTACATGGACAACAGTTTGGACAGATCTATTGACTGACTTAGATCGTAAAGGACGTTGTTATGACATCGAACCAGTAGGTAATCAATATATCGCTTATGTAGCTTACCCCCTGGATCTATTTGAAGAAGGTTCCGTAACCAACATGTTTACCTCTATTGTAGGTAACGTGTTTGGATTTAAAGCCCTACGCGCCCTGCGTTTAGAAGATTTACGTATTCCCGTAGCTTACCTCAAGACGTTCCAAGGACCTCCCCACGGTATTCAGGTTGAGCGCGACAAGTTGAATAAATATGGT…	DYTPKDTDLLAAFRMTPQPGVPPEEAGAAVAAESSTWTTVWTDLLTDLDRKGRCYDIEPVGNQYIAYVAYPLDLFEEGSVTNMFTSIVGNVFGFKALRALRLEDLRIPVAYLKTFQGPPHGIQVERDKLNKYGRPLLGCTIKPKLGLSAKNYGRAVYECLRGGLDFTKDDENINSAPFQRWRDRFLFVAEAIKKSQAETGEIKGHYLNVTAPTCEEMLKRAEFAKELEMPIIMHDLTAGFTANTTLARWCRDNGLLLHIHRAMHAVIDRQKNHGIHFRVLAKALRMSGGDHIHTGTVVGKLEGDRAITMGFVDLLRENYVEQDKSRGIYFTQDWASMPGVMAVASGGIHVWHMPALVEIFGDDSVLQFGGGTLGHPWGNAPGATANRVALEACQARNGR…
Bacteria	Rhodobacter_sphaeroides	466	ATN64461.1	ATGGATACCAAGACCACCGAGATCAAGGGCAAGGAACGCTACAAGGCCGGCGTCCTGAAATATGCCCAGATGGGTTACTGGGACGGCGATTACGTCCCCAAGGACACCGACGTGCTGGCGCTGTTCCGCATCACACCGCAGGAGGGGGTGGATCCGGTCGAGGCGGCCGCCGCCGTGGCCGGCGAAAGCTCGACTGCGACCTGGACCGTGGTCTGGACCGACCGGCTGACCGCCTGCGACAGCTACCGCGCCAAGGCCTACCGGGTGGAGCCGGTGCCGGGCACGCCGGGGCAGTATTTCTGCTATGTGGCCTATGACCTGATCCTGTTCGAGGAAGGCTCGATCGCCAACCTCACCGCCTCGATCATCGGCAACGTCTTCAGCTTCAAGCCGCTGAAG…	MDTKTTEIKGKERYKAGVLKYAQMGYWDGDYVPKDTDVLALFRITPQEGVDPVEAAAAVAGESSTATWTVVWTDRLTACDSYRAKAYRVEPVPGTPGQYFCYVAYDLILFEEGSIANLTASIIGNVFSFKPLKAARLEDMRFPVAYVKTYKGPPTGIVGERERLDKFGKPLLGATTKPKLGLSGKNYGRVVYEGLKGGLDFMKDDENINSQPFMHWRDRFLYVMEAVNLASAQTGEVKGHYLNITAGTMEEMYRRAEFAKSLGSVIVMVDLIIGYTAIQSISEWCRQNDMILHMHRAGHGTYTRQKNHGISFRVIAKWLRLAGVDHLHCGTAVGKLEGDPLTVQGYYNVCREPFNTVDLPRGIFFEQDWADLRKVMPVASGGIHAGQMHQLLSLFGDDV…	GATTACGTCCCCAAGGACACCGACGTGCTGGCGCTGTTCCGCATCACACCGCAGGAGGGGGTGGATCCGGTCGAGGCGGCCGCCGCCGTGGCCGGCGAAAGCTCGACTTGGACCGTGGTCTGGACCGACCGGCTGACCGCCTGCGACAGCCGCGCCAAGGCCTACCGGGTGGAGCCGGTGGGCGGGCAGTATTTCTGCTATGTGGCCTATGACCTGATCCTGTTCGAGGAAGGCTCGATCGCCAACCTCACCGCCTCGATCATCGGCAACGTCTTCAGCTTCAAGCCGCTGAAGGCCGCCCGGCTCGAGGACATGCGCTTCCCCGTGGCCTATGTGAAGACCTACAAGGGCCCGCCCACCGGCATCGTGGGCGAGCGCGAGCGGCTGGACAAGTTCGGC…	DYVPKDTDVLALFRITPQEGVDPVEAAAAVAGESSTWTVVWTDRLTACDSRAKAYRVEPVGGQYFCYVAYDLILFEEGSIANLTASIIGNVFSFKPLKAARLEDMRFPVAYVKTYKGPPTGIVGERERLDKFGKPLLGATTKPKLGLSGKNYGRVVYEGLKGGLDFMKDDENINSQPFMHWRDRFLYVMEAVNLASAQTGEVKGHYLNITAGTMEEMYRRAEFAKSLGSVIVMVDLIIGYTAIQSISEWCRQNDMILHMHRAGHGTYTRQKNHGISFRVIAKWLRLAGVDHLHCGTAVGKLEGDPLTVQGYYNVCREPFNTVDLPRGIFFEQDWADLRKVMPVASGGIHAGQMHQLLSLFGDDVVLQFGGGTIGHPMGIQAGATANRVALEAMLARNGR…
Bacteria	Stanieria_sp._NIES-3757	367	BAU64909.1	ATGGTACAAACCAAATCATCTGGTGGGTTTAAAGCTGGTGTACAAGATTATCGCCTGACCTATTACACCCCAGACTACACCCCTAAGGATACCGATCTGCTAGCTTGTTTCCGTATGACCCCCCAGCCTGGTGTTCCTCCAGAAGAAGCTGGTGCTGCGGTAGCTGCTGAATCTTCTACTGGTACTTGGACAACTGTTTGGACTGATGGATTAACCGATTTAGACCGCTACAAAGGTCGTTGTTACGATCTCGAACCAGTTCCAGGCGAAGATAATCAATATTTTGCTTTTATTGCTTATCCTCTTGATTTGTTTGAAGAAGGTTCTGTTACTAACGTTTTGACCTCTTTAGTTGGTAACGTTTTTGGATTTAAAGCTCTACGTGCTTTGCGTTTAGAG…	MVQTKSSGGFKAGVQDYRLTYYTPDYTPKDTDLLACFRMTPQPGVPPEEAGAAVAAESSTGTWTTVWTDGLTDLDRYKGRCYDLEPVPGEDNQYFAFIAYPLDLFEEGSVTNVLTSLVGNVFGFKALRALRLEDIRFPVALIKTFQGPPHGITVERDKLNKYGRPLLGCTIKPKLGLSAKNYGRAVYECLRGGLDFTKDDENINSQPFMRWRDRFLFVQEAIEKSQAETNEIKGHYLNVTAGTCEEMMKRAEFAKEIGTPIIMHDFLTGGFTANTTLAKFCRDNGLLLHIHRAMHAVIDRQKNHGIHFRVLAKCLRLSGGDHLHSGTVVGKLEGERGITMGFVDLMREDYVEEDRSRGIFFTQDYASMPGTMPVASGGIHVWHMPALVEIFGDDSCLQF…	GACTACACCCCTAAGGATACCGATCTGCTAGCTTGTTTCCGTATGACCCCCCAGCCTGGTGTTCCTCCAGAAGAAGCTGGTGCTGCGGTAGCTGCTGAATCTTCTACTTGGACAACTGTTTGGACTGATGGATTAACCGATTTAGACCGCAAAGGTCGTTGTTACGATCTCGAACCAGTTGGCAATCAATATTTTGCTTTTATTGCTTATCCTCTTGATTTGTTTGAAGAAGGTTCTGTTACTAACGTTTTGACCTCTTTAGTTGGTAACGTTTTTGGATTTAAAGCTCTACGTGCTTTGCGTTTAGAGGATATTCGTTTTCCTGTTGCTTTAATTAAAACTTTCCAAGGACCTCCTCACGGTATTACTGTTGAGAGAGATAAGTTGAACAAATACGGT…	DYTPKDTDLLACFRMTPQPGVPPEEAGAAVAAESSTWTTVWTDGLTDLDRKGRCYDLEPVGNQYFAFIAYPLDLFEEGSVTNVLTSLVGNVFGFKALRALRLEDIRFPVALIKTFQGPPHGITVERDKLNKYGRPLLGCTIKPKLGLSAKNYGRAVYECLRGGLDFTKDDENINSQPFMRWRDRFLFVQEAIEKSQAETNEIKGHYLNVTAGTCEEMMKRAEFAKEIGTPIIMHDLTGGFTANTTLAKFCRDNGLLLHIHRAMHAVIDRQKNHGIHFRVLAKCLRLSGGDHLHSGTVVGKLEGERGITMGFVDLMREDYVEEDRSRGIFFTQDYASMPGTMPVASGGIHVWHMPALVEIFGDDSCLQFGGGTLGHPWGNAPGATANRVALEACQARNGR…
Bacteria	Sulfobacillus_acidophilus_TPY	422	AEJ38977.1	ATGACGACCGAAGAAAATAAAAACCGTTGGGCCGCTGGTGTCACGCCTTACTCCAAAATGGGGTACTGGCAGCCTGATTATCAACCCAAAGACACCGATATCCTCTGTGCATTCCGATTTGTCCCGCAAGAAGGGGTGGACCCGGAAGAAGCGGCGGCAGCCGTTGCCGGAGAATCCTCAACAGCTACCTGGACGGTTGTGTGGACTGACCGACTGACGGCTCACGAGCATTACCAAGCGAAAGCGTATCGCGTGGTTCCGGTTCCCGGCACCGATCAATATATCGCCTATATCGCGTACGACCTGGACCTTTTCGAAGAAGGATCAATCGCTAACTTGACGGCCTCCATCATTGGAAACGTCTTCGGGTTCAAAGCGTTGAAGAGCCTCCGGCTGGAA…	MTTEENKNRWAAGVTPYSKMGYWQPDYQPKDTDILCAFRFVPQEGVDPEEAAAAVAGESSTATWTVVWTDRLTAHEHYQAKAYRVVPVPGTDQYIAYIAYDLDLFEEGSIANLTASIIGNVFGFKALKSLRLEDMRIPPHYVKTFQGPAHGIVMEREYLNKYGRPLLGATVKPKLGLSARNYARVVYEALRGGLDFTKDDENINSQPFMRWRDRYLFVMEAVNKATADTGEIKGHYLNVTAATMEDIYERADFAKQIGSPIIMIDLIVGYTAIQSIAKWARKNGVLLHLHRAGHSTYTRQKTHGVSFRVIAKWMRLAGVDHIHAGTVLGKLEGDPRTTAGYYQTLRGMKYDADPTIGLYFEQDWASLPGVMPVASGGIHAGQMHQLIDLLGEDVVLQFG…	GATTATCAACCCAAAGACACCGATATCCTCTGTGCATTCCGATTTGTCCCGCAAGAAGGGGTGGACCCGGAAGAAGCGGCGGCAGCCGTTGCCGGAGAATCCTCAACATGGACGGTTGTGTGGACTGACCGACTGACGGCTCACGAGCATCAAGCGAAAGCGTATCGCGTGGTTCCGGTTGGCGATCAATATATCGCCTATATCGCGTACGACCTGGACCTTTTCGAAGAAGGATCAATCGCTAACTTGACGGCCTCCATCATTGGAAACGTCTTCGGGTTCAAAGCGTTGAAGAGCCTCCGGCTGGAAGACATGCGAATTCCTCCGCACTATGTCAAGACCTTCCAAGGACCGGCTCACGGGATCGTCATGGAGCGGGAGTACTTGAACAAATACGGA…	DYQPKDTDILCAFRFVPQEGVDPEEAAAAVAGESSTWTVVWTDRLTAHEHQAKAYRVVPVGDQYIAYIAYDLDLFEEGSIANLTASIIGNVFGFKALKSLRLEDMRIPPHYVKTFQGPAHGIVMEREYLNKYGRPLLGATVKPKLGLSARNYARVVYEALRGGLDFTKDDENINSQPFMRWRDRYLFVMEAVNKATADTGEIKGHYLNVTAATMEDIYERADFAKQIGSPIIMIDLIVGYTAIQSIAKWARKNGVLLHLHRAGHSTYTRQKTHGVSFRVIAKWMRLAGVDHIHAGTVLGKLEGDPRTTAGYYQTLRGMKYDADPTIGLYFEQDWASLPGVMPVASGGIHAGQMHQLIDLLGEDVVLQFGGGTFGHPHGIAAGAAANRIACEAIQARNGR…
Bacteria	Synechococcus_elongatus_PCC_6301	278	BAD78320.1	ATGCCCAAGACGCAATCTGCCGCAGGCTATAAGGCCGGGGTGAAGGACTACAAACTCACCTATTACACCCCCGATTACACCCCCAAAGACACTGACCTGCTGGCGGCTTTCCGCTTCAGCCCTCAGCCGGGTGTCCCTGCTGACGAAGCTGGTGCGGCGATCGCGGCTGAATCTTCGACCGGTACCTGGACCACCGTGTGGACCGACTTGCTGACCGACATGGATCGGTACAAAGGCAAGTGCTACCACATCGAGCCGGTGCAAGGCGAAGAGAACTCCTACTTTGCGTTCATCGCTTACCCGCTCGACCTGTTTGAAGAAGGGTCGGTCACCAACATCCTGACCTCGATCGTCGGTAACGTGTTTGGCTTCAAAGCTATCCGTTCGCTGCGTCTGGAA…	MPKTQSAAGYKAGVKDYKLTYYTPDYTPKDTDLLAAFRFSPQPGVPADEAGAAIAAESSTGTWTTVWTDLLTDMDRYKGKCYHIEPVQGEENSYFAFIAYPLDLFEEGSVTNILTSIVGNVFGFKAIRSLRLEDIRFPVALVKTFQGPPHGIQVERDLLNKYGRPMLGCTIKPKLGLSAKNYGRAVYECLRGGLDFTKDDENINSQPFQRWRDRFLFVADAIHKSQAETGEIKGHYLNVTAPTCEEMMKRAEFAKELGMPIIMHDFLTAGFTANTTLAKWCRDNGVLLHIHRAMHAVIDRQRNHGIHFRVLAKCLRLSGGDHLHSGTVVGKLEGDKASTLGFVDLMREDHIEADRSRGVFFTQDWASMPGVLPVASGGIHVWHMPALVEIFGDDSVLQF…	GATTACACCCCCAAAGACACTGACCTGCTGGCGGCTTTCCGCTTCAGCCCTCAGCCGGGTGTCCCTGCTGACGAAGCTGGTGCGGCGATCGCGGCTGAATCTTCGACCTGGACCACCGTGTGGACCGACTTGCTGACCGACATGGATCGGAAAGGCAAGTGCTACCACATCGAGCCGGTGGGCAACTCCTACTTTGCGTTCATCGCTTACCCGCTCGACCTGTTTGAAGAAGGGTCGGTCACCAACATCCTGACCTCGATCGTCGGTAACGTGTTTGGCTTCAAAGCTATCCGTTCGCTGCGTCTGGAAGACATCCGCTTCCCCGTCGCCTTGGTCAAAACCTTCCAAGGTCCTCCCCACGGTATCCAAGTCGAGCGCGACCTGCTGAACAAGTACGGC…	DYTPKDTDLLAAFRFSPQPGVPADEAGAAIAAESSTWTTVWTDLLTDMDRKGKCYHIEPVGNSYFAFIAYPLDLFEEGSVTNILTSIVGNVFGFKAIRSLRLEDIRFPVALVKTFQGPPHGIQVERDLLNKYGRPMLGCTIKPKLGLSAKNYGRAVYECLRGGLDFTKDDENINSQPFQRWRDRFLFVADAIHKSQAETGEIKGHYLNVTAPTCEEMMKRAEFAKELGMPIIMHDLTAGFTANTTLAKWCRDNGVLLHIHRAMHAVIDRQRNHGIHFRVLAKCLRLSGGDHLHSGTVVGKLEGDKASTLGFVDLMREDHIEADRSRGVFFTQDWASMPGVLPVASGGIHVWHMPALVEIFGDDSVLQFGGGTLGHPWGNAPGATANRVALEACQARNGR…
Bacteria	Synechococcus_sp._NIES-970	187	BAW96841.1	ATGGTTCAGACCAAATCTGCTGGGTTTAATGCCGGTGTACAGGACTACCGCCTGACTTACTACACCCCCGATTACACCCCGAAAGATACCGACTTACTCGCTTGTTTCCGGATGACTCCCCAACCTGGAGTCCCCCCCGAAGAGTGTGCTGCAGCTGTTGCCGCTGAATCTTCTACTGGTACTTGGACCACTGTATGGACCGATGGTCTCACTGATCTCGATCGCTACAAAGGCCGTTGTTACAGTGTTGAACCTGTTCCCGGTGAAGACAACCAGTATTTCTGTTTTGTGGCGTACCCCCTCGACCTGTTCGAAGAAGGTTCGATCACTAACGTTCTGACCTCTTTGGTTGGTAACGTATTCGGTTTCAAAGCTCTCCGGGCCCTGCGTTTAGAAGAT…	MVQTKSAGFNAGVQDYRLTYYTPDYTPKDTDLLACFRMTPQPGVPPEECAAAVAAESSTGTWTTVWTDGLTDLDRYKGRCYSVEPVPGEDNQYFCFVAYPLDLFEEGSITNVLTSLVGNVFGFKALRALRLEDIRFPVALIKTYQGPPHGITVERDLLNKYGRPLLGCTIKPKLGLSAKNYGRAVYECLRGGLDFTKDDENINSQPFMRWRDRFLFVQEAIEKAQAETNEVKGHYLNVTAGTCEEMLKRAEFAKEIGTPIVMHDFLTGGFTANTTLAKWCRDNGVLLHIHRAMHAVIDRQKNHGIHFRVLAKCLRLSGGDHLHSGTVVGKLEGDRAGTLGFVDLMREDYVEEDRSRGVFFTQDYASLPGTMPVASGGIHVWHMPALVEIFGDDSCLQFG…	GATTACACCCCGAAAGATACCGACTTACTCGCTTGTTTCCGGATGACTCCCCAACCTGGAGTCCCCCCCGAAGAGTGTGCTGCAGCTGTTGCCGCTGAATCTTCTACTTGGACCACTGTATGGACCGATGGTCTCACTGATCTCGATCGCAAAGGCCGTTGTTACAGTGTTGAACCTGTTGGTAACCAGTATTTCTGTTTTGTGGCGTACCCCCTCGACCTGTTCGAAGAAGGTTCGATCACTAACGTTCTGACCTCTTTGGTTGGTAACGTATTCGGTTTCAAAGCTCTCCGGGCCCTGCGTTTAGAAGATATCCGCTTCCCCGTTGCGCTAATCAAAACCTACCAAGGTCCTCCCCACGGTATCACTGTAGAGCGTGACCTCCTCAACAAGTACGGT…	DYTPKDTDLLACFRMTPQPGVPPEECAAAVAAESSTWTTVWTDGLTDLDRKGRCYSVEPVGNQYFCFVAYPLDLFEEGSITNVLTSLVGNVFGFKALRALRLEDIRFPVALIKTYQGPPHGITVERDLLNKYGRPLLGCTIKPKLGLSAKNYGRAVYECLRGGLDFTKDDENINSQPFMRWRDRFLFVQEAIEKAQAETNEVKGHYLNVTAGTCEEMLKRAEFAKEIGTPIVMHDLTGGFTANTTLAKWCRDNGVLLHIHRAMHAVIDRQKNHGIHFRVLAKCLRLSGGDHLHSGTVVGKLEGDRAGTLGFVDLMREDYVEEDRSRGVFFTQDYASLPGTMPVASGGIHVWHMPALVEIFGDDSCLQFGGGTLGHPWGNAPGATANRVALEACQARNGR…
Bacteria	Synechococcus_sp._PCC_7002	432	BAA03076.1	ATGGTTCAGACCAAATCTGCTGGGTTTAATGCCGGTGTACAGGACTACCGCCTGACTTACTACACCCCCGATTACACCCCGAAAGATACCGACTTACTCGCTTGTTTCCGGATGACTCCCCAACCTGGAGTCCCCCCCGAAGAATGTGCTGCGGCTGTTGCGGCTGAATCTTCTACCGGTACTTGGACCACTGTATGGACCGATGGTTTAACTGACCTCGACCGCTACAAGGGTCGTTGCTACAATGTTGAACCCGTTCCCGGTGAAGACAACCAATATTTCTGTTTCGTTGCTTACCCCCTCGATCTGTTTGAAGAAGGTTCTGTAACCAACGTTTTGACTTCCTTGGTTGGTAACGTATTCGGTTTTAAAGCGCTGCGTGCCCTGCGCCTCGAAGAT…	MVQTKSAGFNAGVQDYRLTYYTPDYTPKDTDLLACFRMTPQPGVPPEECAAAVAAESSTGTWTTVWTDGLTDLDRYKGRCYNVEPVPGEDNQYFCFVAYPLDLFEEGSVTNVLTSLVGNVFGFKALRALRLEDIRFPVALIKTYQGPPHGITVERDLLNKYGRPLLGCTIKPKLGLSAKNYGRAVYECLRGGLDFTKDDENINSQPFMRWRDRFLFVQEAIEKSQAETNEVKGHYLNVTAGTCEEMLKRAEFAKEIGTPIIMHDFLTGGFTANTTLAKWCRDNGVLLHIHRAMHAVIDRQKNHGIHFRVLAKCLRLSGGDHLHSGTVVGKLEGDRAATLGFVDLMREDYVEEDRSRGVFFTQDYASLPGTMPVASGGIHVWHMPALVEIFGDDSCLQFG…	GATTACACCCCGAAAGATACCGACTTACTCGCTTGTTTCCGGATGACTCCCCAACCTGGAGTCCCCCCCGAAGAATGTGCTGCGGCTGTTGCGGCTGAATCTTCTACCTGGACCACTGTATGGACCGATGGTTTAACTGACCTCGACCGCAAGGGTCGTTGCTACAATGTTGAACCCGTTGGTAACCAATATTTCTGTTTCGTTGCTTACCCCCTCGATCTGTTTGAAGAAGGTTCTGTAACCAACGTTTTGACTTCCTTGGTTGGTAACGTATTCGGTTTTAAAGCGCTGCGTGCCCTGCGCCTCGAAGATATCCGCTTCCCCGTTGCGTTAATCAAAACTTACCAAGGGCCTCCCCACGGGATCACTGTAGAGCGTGACCTCCTCAACAAGTATGGT…	DYTPKDTDLLACFRMTPQPGVPPEECAAAVAAESSTWTTVWTDGLTDLDRKGRCYNVEPVGNQYFCFVAYPLDLFEEGSVTNVLTSLVGNVFGFKALRALRLEDIRFPVALIKTYQGPPHGITVERDLLNKYGRPLLGCTIKPKLGLSAKNYGRAVYECLRGGLDFTKDDENINSQPFMRWRDRFLFVQEAIEKSQAETNEVKGHYLNVTAGTCEEMLKRAEFAKEIGTPIIMHDLTGGFTANTTLAKWCRDNGVLLHIHRAMHAVIDRQKNHGIHFRVLAKCLRLSGGDHLHSGTVVGKLEGDRAATLGFVDLMREDYVEEDRSRGVFFTQDYASLPGTMPVASGGIHVWHMPALVEIFGDDSCLQFGGGTLGHPWGNAPGATANRVALEACQARNGR…
Bacteria	Synechococcus_sp._WH_8103	381	CRY92688.1	ATGAGCAAGAAGTACGACGCTGGGGTCAAGGAGTACAGGGACACTTACTGGACTCCTGATTACGTTCCCCTCGACACCGACCTGCTGGCCTGCTTCAAGTGCACCGGCCAGGAAGGTGTGCCCAAGGAAGAAGTCGCCGCTGCTGTGGCTGCTGAATCCTCCACCGGCACCTGGTCCACTGTGTGGTCCGAGCTCCTCACCGACCTCGACTTCTACAAGGGCCGTTGCTACCGCATCGAAGACGTCCCTGGTGACAAGGAGTCGTTCTATGCCTTCATCGCCTACCCCCTCGACCTGTTCGAAGAGGGTTCAATCACCAACGTTCTGACCTCCCTGGTCGGCAACGTGTTCGGTTTCAAGGCCCTGCGCCACCTCCGTCTGGAAGACATCCGCTTCCCG…	MSKKYDAGVKEYRDTYWTPDYVPLDTDLLACFKCTGQEGVPKEEVAAAVAAESSTGTWSTVWSELLTDLDFYKGRCYRIEDVPGDKESFYAFIAYPLDLFEEGSITNVLTSLVGNVFGFKALRHLRLEDIRFPMAFIKSCYGPPNGIQVERDRMNKYGRPLLGCTIKPKLGLSGKNYGRVVYECLRGGLDFTKDDENINSQPFQRWQNRFEFVAEAIKLSEQETGERKGHYLNVTANTPEEMYERAEFAKELGMPIIMHDFITGGFTANTGLSKWCRKNGMLLHIHRAMHAVIDRHPKHGIHFRVLAKCLRLSGGDQLHTGTVVGKLEGDRQTTLGYIDQLRESFVPEDRSRGNFFDQDWGSMPGVFAVASGGIHVWHMPALVAIFGDDSVLQFGGGTH…	GATTACGTTCCCCTCGACACCGACCTGCTGGCCTGCTTCAAGTGCACCGGCCAGGAAGGTGTGCCCAAGGAAGAAGTCGCCGCTGCTGTGGCTGCTGAATCCTCCACCTGGTCCACTGTGTGGTCCGAGCTCCTCACCGACCTCGACTTCAAGGGCCGTTGCTACCGCATCGAAGACGTCGGTGAGTCGTTCTATGCCTTCATCGCCTACCCCCTCGACCTGTTCGAAGAGGGTTCAATCACCAACGTTCTGACCTCCCTGGTCGGCAACGTGTTCGGTTTCAAGGCCCTGCGCCACCTCCGTCTGGAAGACATCCGCTTCCCGATGGCGTTCATCAAGAGCTGCTACGGCCCGCCGAACGGCATCCAGGTCGAGCGCGACCGGATGAACAAGTACGGC…	DYVPLDTDLLACFKCTGQEGVPKEEVAAAVAAESSTWSTVWSELLTDLDFKGRCYRIEDVGESFYAFIAYPLDLFEEGSITNVLTSLVGNVFGFKALRHLRLEDIRFPMAFIKSCYGPPNGIQVERDRMNKYGRPLLGCTIKPKLGLSGKNYGRVVYECLRGGLDFTKDDENINSQPFQRWQNRFEFVAEAIKLSEQETGERKGHYLNVTANTPEEMYERAEFAKELGMPIIMHDITGGFTANTGLSKWCRKNGMLLHIHRAMHAVIDRHPKHGIHFRVLAKCLRLSGGDQLHTGTVVGKLEGDRQTTLGYIDQLRESFVPEDRSRGNFFDQDWGSMPGVFAVASGGIHVWHMPALVAIFGDDSVLQFGGGTHGHPWGSAAGAAANRVALEACKARNGR…
Bacteria	Synechococcus_sp._WH_8109	431	AHF64299.1	ATGAGCAAGAAGTACGACGCTGGGGTCAAGGAGTACAGGGATACCTACTGGACTCCTGATTACGTCCCCCTCGACACCGACCTGCTGGCCTGCTTCAAGTGCACCGGCCAAGAAGGTGTGCCCAAGGAAGAAGTTGCCGCTGCTGTGGCTGCTGAATCCTCCACCGGCACCTGGTCCACTGTGTGGTCTGAGCTCCTCACCGATCTCGACTTCTACAAGGGCCGTTGCTACCGCATCGAAGACGTCCCTGGTGACAAGGATTCTTTCTATGCCTTCATCGCCTACCCCCTCGACCTGTTCGAAGAGGGTTCCATCACCAACGTTCTGACCTCCCTGGTCGGCAACGTGTTCGGTTTCAAGGCTCTCCGCCACCTCCGTCTGGAAGACATCCGCTTCCCG…	MSKKYDAGVKEYRDTYWTPDYVPLDTDLLACFKCTGQEGVPKEEVAAAVAAESSTGTWSTVWSELLTDLDFYKGRCYRIEDVPGDKDSFYAFIAYPLDLFEEGSITNVLTSLVGNVFGFKALRHLRLEDIRFPMAFIKSCYGPPNGIQVERDRMNKYGRPLLGCTIKPKLGLSGKNYGRVVYECLRGGLDFTKDDENINSQPFQRWQNRFEFVAEAIKLSEQETGERKGHYLNVTANTPEEMYERAEFAKELGMPIVMHDFITGGFTANTGLSKWCRKNGMLLHIHRAMHAVIDRHPKHGIHFRVLAKCLRLSGGDQLHTGTVVGKLEGDRQTTLGYIDQLRESFVPEDRSRGNFFDQDWGSMPGVFAVASGGIHVWHMPALVAIFGDDSVLQFGGGTH…	GATTACGTCCCCCTCGACACCGACCTGCTGGCCTGCTTCAAGTGCACCGGCCAAGAAGGTGTGCCCAAGGAAGAAGTTGCCGCTGCTGTGGCTGCTGAATCCTCCACCTGGTCCACTGTGTGGTCTGAGCTCCTCACCGATCTCGACTTCAAGGGCCGTTGCTACCGCATCGAAGACGTCGGTGATTCTTTCTATGCCTTCATCGCCTACCCCCTCGACCTGTTCGAAGAGGGTTCCATCACCAACGTTCTGACCTCCCTGGTCGGCAACGTGTTCGGTTTCAAGGCTCTCCGCCACCTCCGTCTGGAAGACATCCGCTTCCCGATGGCGTTCATCAAGAGCTGCTACGGCCCGCCGAACGGCATCCAGGTCGAGCGCGACCGGATGAACAAGTACGGC…	DYVPLDTDLLACFKCTGQEGVPKEEVAAAVAAESSTWSTVWSELLTDLDFKGRCYRIEDVGDSFYAFIAYPLDLFEEGSITNVLTSLVGNVFGFKALRHLRLEDIRFPMAFIKSCYGPPNGIQVERDRMNKYGRPLLGCTIKPKLGLSGKNYGRVVYECLRGGLDFTKDDENINSQPFQRWQNRFEFVAEAIKLSEQETGERKGHYLNVTANTPEEMYERAEFAKELGMPIVMHDITGGFTANTGLSKWCRKNGMLLHIHRAMHAVIDRHPKHGIHFRVLAKCLRLSGGDQLHTGTVVGKLEGDRQTTLGYIDQLRESFVPEDRSRGNFFDQDWGSMPGVFAVASGGIHVWHMPALVAIFGDDSVLQFGGGTHGHPWGSAAGAAANRVALEACKARNGR…
Bacteria	Synechocystis_sp._PCC_6714	388	AIE75848.1	ATGGTACAAGCCAAAGCAGGGTTTAAGGCAGGGGTACAAGATTATCGCCTGACCTACTATACCCCCGACTACACCCCCAAAGATACCGACCTGCTCGCCTGCTTCCGCATGACTCCCCAACCGGGTGTTCCTGCGGAAGAAGCCGCCGCTGCGGTGGCCGCTGAGTCTTCCACCGGTACCTGGACCACCGTTTGGACCGACAACCTGACCGATTTGGACCGCTATAAAGGTCGTTGTTATGACCTGGAAGCTGTTCCCAATGAAGATAACCAATATTTTGCTTTTATTGCCTATCCTCTAGATTTATTTGAAGAAGGTTCCGTCACCAACGTTTTAACCTCCTTGGTGGGTAACGTATTTGGCTTTAAAGCTCTGCGGGCTCTCCGTTTAGAAGATATT…	MVQAKAGFKAGVQDYRLTYYTPDYTPKDTDLLACFRMTPQPGVPAEEAAAAVAAESSTGTWTTVWTDNLTDLDRYKGRCYDLEAVPNEDNQYFAFIAYPLDLFEEGSVTNVLTSLVGNVFGFKALRALRLEDIRFPVALIKTFQGPPHGITVERDKLNKYGRPLLGCTIKPKLGLSAKNYGRAVYECLRGGLDFTKDDENINSQPFMRWRDRFLFVQEAIEKAQAETNEMKGHYLNVTAGTCEEMMKRAEFAKEIGTPIIMHDFFTGGFTANTTLARWCRDNGVLLHIHRAMHAVVDRQKNHGIHFRVLAKCLRLSGGDHLHSGTVVGKLEGERGITMGFVDLMREDYVEEDRSRGIFFTQDYASMPGTMPVASGGIHVWHMPALVEIFGDDSCLQFGG…	GACTACACCCCCAAAGATACCGACCTGCTCGCCTGCTTCCGCATGACTCCCCAACCGGGTGTTCCTGCGGAAGAAGCCGCCGCTGCGGTGGCCGCTGAGTCTTCCACCTGGACCACCGTTTGGACCGACAACCTGACCGATTTGGACCGCAAAGGTCGTTGTTATGACCTGGAAGCTGTTAATAACCAATATTTTGCTTTTATTGCCTATCCTCTAGATTTATTTGAAGAAGGTTCCGTCACCAACGTTTTAACCTCCTTGGTGGGTAACGTATTTGGCTTTAAAGCTCTGCGGGCTCTCCGTTTAGAAGATATTCGTTTTCCCGTTGCCTTAATTAAAACCTTCCAAGGCCCTCCCCACGGTATTACCGTTGAGCGGGATAAATTAAATAAGTACGGT…	DYTPKDTDLLACFRMTPQPGVPAEEAAAAVAAESSTWTTVWTDNLTDLDRKGRCYDLEAVNNQYFAFIAYPLDLFEEGSVTNVLTSLVGNVFGFKALRALRLEDIRFPVALIKTFQGPPHGITVERDKLNKYGRPLLGCTIKPKLGLSAKNYGRAVYECLRGGLDFTKDDENINSQPFMRWRDRFLFVQEAIEKAQAETNEMKGHYLNVTAGTCEEMMKRAEFAKEIGTPIIMHDFTGGFTANTTLARWCRDNGVLLHIHRAMHAVVDRQKNHGIHFRVLAKCLRLSGGDHLHSGTVVGKLEGERGITMGFVDLMREDYVEEDRSRGIFFTQDYASMPGTMPVASGGIHVWHMPALVEIFGDDSCLQFGGGTLGHPWGNAPGATANRVALEACQARNGR…
Bacteria	Synechocystis_sp._PCC_6803	272	BAK50973.1	ATGGTACAAGCCAAAGCAGGGTTTAAGGCGGGCGTACAAGATTATCGCCTGACCTACTATACCCCCGACTACACCCCCAAGGATACCGACCTGCTCGCCTGCTTCCGTATGACCCCCCAACCGGGTGTACCTGCTGAAGAAGCCGCTGCTGCGGTGGCCGCTGAGTCTTCCACCGGTACCTGGACCACCGTTTGGACTGACAACCTAACTGACTTGGACCGCTACAAAGGTCGTTGCTATGACCTGGAAGCTGTTCCCAACGAAGATAACCAATATTTTGCTTTTATTGCCTATCCTCTAGATTTATTTGAAGAAGGTTCCGTCACCAACGTTTTAACCTCTTTGGTCGGTAACGTATTTGGTTTTAAGGCTCTGCGGGCCCTCCGTTTAGAAGATATT…	MVQAKAGFKAGVQDYRLTYYTPDYTPKDTDLLACFRMTPQPGVPAEEAAAAVAAESSTGTWTTVWTDNLTDLDRYKGRCYDLEAVPNEDNQYFAFIAYPLDLFEEGSVTNVLTSLVGNVFGFKALRALRLEDIRFPVALIKTFQGPPHGITVERDKLNKYGRPLLGCTIKPKLGLSAKNYGRAVYECLRGGLDFTKDDENINSQPFMRWRDRFLFVQEAIEKAQAETNEMKGHYLNVTAGTCEEMMKRAEFAKEIGTPIIMHDFFTGGFTANTTLARWCRDNGILLHIHRAMHAVVDRQKNHGIHFRVLAKCLRLSGGDHLHSGTVVGKLEGERGITMGFVDLMREDYVEEDRSRGIFFTQDYASMPGTMPVASGGIHVWHMPALVEIFGDDSCLQFGG…	GACTACACCCCCAAGGATACCGACCTGCTCGCCTGCTTCCGTATGACCCCCCAACCGGGTGTACCTGCTGAAGAAGCCGCTGCTGCGGTGGCCGCTGAGTCTTCCACCTGGACCACCGTTTGGACTGACAACCTAACTGACTTGGACCGCAAAGGTCGTTGCTATGACCTGGAAGCTGTTAACAACCAATATTTTGCTTTTATTGCCTATCCTCTAGATTTATTTGAAGAAGGTTCCGTCACCAACGTTTTAACCTCTTTGGTCGGTAACGTATTTGGTTTTAAGGCTCTGCGGGCCCTCCGTTTAGAAGATATTCGTTTTCCCGTTGCTTTAATTAAAACCTTCCAAGGCCCTCCCCACGGTATTACCGTTGAGCGGGACAAATTAAACAAATACGGT…	DYTPKDTDLLACFRMTPQPGVPAEEAAAAVAAESSTWTTVWTDNLTDLDRKGRCYDLEAVNNQYFAFIAYPLDLFEEGSVTNVLTSLVGNVFGFKALRALRLEDIRFPVALIKTFQGPPHGITVERDKLNKYGRPLLGCTIKPKLGLSAKNYGRAVYECLRGGLDFTKDDENINSQPFMRWRDRFLFVQEAIEKAQAETNEMKGHYLNVTAGTCEEMMKRAEFAKEIGTPIIMHDFTGGFTANTTLARWCRDNGILLHIHRAMHAVVDRQKNHGIHFRVLAKCLRLSGGDHLHSGTVVGKLEGERGITMGFVDLMREDYVEEDRSRGIFFTQDYASMPGTMPVASGGIHVWHMPALVEIFGDDSCLQFGGGTLGHPWGNAPGATANRVALEACQARNGR…
Bacteria	Thermosynechococcus_elongatus_BP-1	280	BAC09058.1	ATGGCCTATACGCAATCCAAATCCCAGAAAGTTGGGTATCAGGCAGGGGTAAAAGACTACCGCCTGACCTACTACACCCCGGATTACACCCCCAAAGATACCGATATTCTAGCGGCCTTTCGTGTGACCCCCCAGCCGGGCGTCCCCTTTGAAGAAGCGGCGGCTGCCGTTGCTGCAGAATCCTCAACAGGTACATGGACCACTGTCTGGACTGACCTGCTGACCGACTTGGATCGCTACAAAGGCTGCTGCTACGACATCGAGCCCTTGCCGGGTGAAGACAATCAGTTCATCGCCTACATTGCCTACCCGCTGGATCTCTTTGAAGAAGGCTCTGTCACCAACATGCTGACCTCCATTGTGGGGAACGTGTTTGGTTTCAAAGCCCTCAAAGCCCTG…	MAYTQSKSQKVGYQAGVKDYRLTYYTPDYTPKDTDILAAFRVTPQPGVPFEEAAAAVAAESSTGTWTTVWTDLLTDLDRYKGCCYDIEPLPGEDNQFIAYIAYPLDLFEEGSVTNMLTSIVGNVFGFKALKALRLEDLRIPVAYLKTFQGPPHGIQVERDKLNKYGRPLLGCTIKPKLGLSAKNYGRAVYECLRGGLDFTKDDENINSQPFQRWRDRFLFVADAIHKAQAETGEIKGHYLNVTAPTCEEMLKRAEFAKELEMPIIMHDFLTAGFTANTTLSKWCRDNGMLLHIHRAMHAVMDRQKNHGIHFRVLAKCLRMSGGDHIHTGTVVGKLEGDKAVTLGFVDLLRENYIEQDRSRGIYFTQDWASMPGVMAVASGGIHVWHMPALVDIFGDDAV…	GATTACACCCCCAAAGATACCGATATTCTAGCGGCCTTTCGTGTGACCCCCCAGCCGGGCGTCCCCTTTGAAGAAGCGGCGGCTGCCGTTGCTGCAGAATCCTCAACATGGACCACTGTCTGGACTGACCTGCTGACCGACTTGGATCGCAAAGGCTGCTGCTACGACATCGAGCCCTTGGGTAATCAGTTCATCGCCTACATTGCCTACCCGCTGGATCTCTTTGAAGAAGGCTCTGTCACCAACATGCTGACCTCCATTGTGGGGAACGTGTTTGGTTTCAAAGCCCTCAAAGCCCTGCGCCTTGAAGACCTGCGCATTCCTGTGGCTTACCTGAAGACTTTCCAAGGGCCACCCCACGGTATCCAAGTGGAACGCGACAAATTGAACAAATATGGT…	DYTPKDTDILAAFRVTPQPGVPFEEAAAAVAAESSTWTTVWTDLLTDLDRKGCCYDIEPLGNQFIAYIAYPLDLFEEGSVTNMLTSIVGNVFGFKALKALRLEDLRIPVAYLKTFQGPPHGIQVERDKLNKYGRPLLGCTIKPKLGLSAKNYGRAVYECLRGGLDFTKDDENINSQPFQRWRDRFLFVADAIHKAQAETGEIKGHYLNVTAPTCEEMLKRAEFAKELEMPIIMHDLTAGFTANTTLSKWCRDNGMLLHIHRAMHAVMDRQKNHGIHFRVLAKCLRMSGGDHIHTGTVVGKLEGDKAVTLGFVDLLRENYIEQDRSRGIYFTQDWASMPGVMAVASGGIHVWHMPALVDIFGDDAVLQFGGGTLGHPWGNAPGATANRVALEACQARNGR…
Bacteria	Thermosynechococcus_sp._NK55a	416	AHB88163.1	ATGGCCTATACGCAATCCAAATCCCAGAAAGCTGGGTATCAGGCAGGGGTAAAAGACTACCGCCTGACCTACTACACCCCTGATTACACCCCCAAAGATACCGATATTCTAGCGGCCTTTCGTGTCACCCCGCAGCCAGGCGTGCCCTTTGAAGAAGCTGCCGCCGCCGTTGCCGCAGAATCCTCGACAGGTACATGGACCACCGTCTGGACTGACCTGCTGACCGACTTGGATCGCTACAAAGGTCGCTGCTACGACATCGAACCCCTGCCGGGTGAAGACAATCAGTTCATCGCCTACATTGCCTACCCGCTGGATCTCTTTGAAGAAGGCTCTGTTACCAACATGCTGACCTCCGTTGTCGGGAACGTGTTTGGTTTCAAAGCCCTCAAAGCTCTG…	MAYTQSKSQKAGYQAGVKDYRLTYYTPDYTPKDTDILAAFRVTPQPGVPFEEAAAAVAAESSTGTWTTVWTDLLTDLDRYKGRCYDIEPLPGEDNQFIAYIAYPLDLFEEGSVTNMLTSVVGNVFGFKALKALRLEDLRIPVAYLKTFQGPPHGIQVERDKLNKYGRPLLGCTIKPKLGLSAKNYGRAVYECLRGGLDFTKDDENINSQPFQRWRDRFLFVADAIHKAQAETGEIKGHYLNVTAPTCEEMLKRAEFAKELEMPIIMHDFLTAGFTANTTLSKWCRDNGILLHIHRAMHAVIDRQKNHGIHFRVLAKCLRMSGGDHIHTGTVVGKLEGDKAVTLGFVDLLRENYIEQDRSRGIYFTQDWASMPGVMAVASGGIHVWHMPALVDIFGDDAV…	GATTACACCCCCAAAGATACCGATATTCTAGCGGCCTTTCGTGTCACCCCGCAGCCAGGCGTGCCCTTTGAAGAAGCTGCCGCCGCCGTTGCCGCAGAATCCTCGACATGGACCACCGTCTGGACTGACCTGCTGACCGACTTGGATCGCAAAGGTCGCTGCTACGACATCGAACCCCTGGGTAATCAGTTCATCGCCTACATTGCCTACCCGCTGGATCTCTTTGAAGAAGGCTCTGTTACCAACATGCTGACCTCCGTTGTCGGGAACGTGTTTGGTTTCAAAGCCCTCAAAGCTCTGCGCCTTGAAGACCTGCGCATTCCTGTGGCTTACCTGAAGACTTTCCAAGGGCCACCCCACGGTATCCAAGTGGAACGCGACAAATTGAACAAATATGGT…	DYTPKDTDILAAFRVTPQPGVPFEEAAAAVAAESSTWTTVWTDLLTDLDRKGRCYDIEPLGNQFIAYIAYPLDLFEEGSVTNMLTSVVGNVFGFKALKALRLEDLRIPVAYLKTFQGPPHGIQVERDKLNKYGRPLLGCTIKPKLGLSAKNYGRAVYECLRGGLDFTKDDENINSQPFQRWRDRFLFVADAIHKAQAETGEIKGHYLNVTAPTCEEMLKRAEFAKELEMPIIMHDLTAGFTANTTLSKWCRDNGILLHIHRAMHAVIDRQKNHGIHFRVLAKCLRMSGGDHIHTGTVVGKLEGDKAVTLGFVDLLRENYIEQDRSRGIYFTQDWASMPGVMAVASGGIHVWHMPALVDIFGDDAVLQFGGGTLGHPWGNAPGATANRVALEACQARNGR…
Bacteria	Thermosynechococcus_vulcanus	475	BAF48766.1	ATGGCCTATACGCAATCCAAATCCCAGAAAGTTGGGTATCAGGCAGGGGTAAAAGACTACCGCCTGACCTACTACACCCCGGATTACACCCCCAAAGATACCGATATTCTAGCGGCCTTTCGTGTGACCCCCCAGCCGGGCGTCCCCTTTGAAGAAGCGGCGGCTGCCGTTGCTGCAGAATCCTCAACAGGTACATGGACCACTGTCTGGACTGACCTGCTGACCGACTTGGATCGCTACAAAGGCCGCTGCTACGACATCGAGCCCTTGCCGGGTGAAGACAATCAGTTCATCGCCTACATTGCCTACCCGCTGGATCTCTTTGAAGAAGGCTCTGTCACCAACATGCTGACCTCCATTGTGGGGAACGTGTTTGGTTTCAAAGCCCTCAAAGCCCTG…	MAYTQSKSQKVGYQAGVKDYRLTYYTPDYTPKDTDILAAFRVTPQPGVPFEEAAAAVAAESSTGTWTTVWTDLLTDLDRYKGRCYDIEPLPGEDNQFIAYIAYPLDLFEEGSVTNMLTSIVGNVFGFKALKALRLEDLRIPVAYLKTFQGPPHGIQVERDKLNKYGRPLLGCTIKPKLGLSAKNYGRAVYECLRGGLDFTKDDENINSQPFQRWRDRFLFVADAIHKAQAETGEIKGHYLNVTAPTCEEMLKRAEFAKELEMPIIMHDFLTAGFTANTTLSKWCRDNGMLLHIHRAMHAVMDRQKNHGIHFRVLAKCLRMSGGDHIHTGTVVGKLEGDKAVTLGFVDLLRENYIEQDRSRGIYFTQDWASMPGVMAVASGGIHVWHMPALVDIFGDDAV…	GATTACACCCCCAAAGATACCGATATTCTAGCGGCCTTTCGTGTGACCCCCCAGCCGGGCGTCCCCTTTGAAGAAGCGGCGGCTGCCGTTGCTGCAGAATCCTCAACATGGACCACTGTCTGGACTGACCTGCTGACCGACTTGGATCGCAAAGGCCGCTGCTACGACATCGAGCCCTTGGGTAATCAGTTCATCGCCTACATTGCCTACCCGCTGGATCTCTTTGAAGAAGGCTCTGTCACCAACATGCTGACCTCCATTGTGGGGAACGTGTTTGGTTTCAAAGCCCTCAAAGCCCTGCGCCTTGAAGACCTGCGCATTCCTGTGGCTTACCTGAAGACTTTCCAAGGGCCACCCCACGGTATCCAAGTGGAACGCGACAAATTGAACAAATATGGT…	DYTPKDTDILAAFRVTPQPGVPFEEAAAAVAAESSTWTTVWTDLLTDLDRKGRCYDIEPLGNQFIAYIAYPLDLFEEGSVTNMLTSIVGNVFGFKALKALRLEDLRIPVAYLKTFQGPPHGIQVERDKLNKYGRPLLGCTIKPKLGLSAKNYGRAVYECLRGGLDFTKDDENINSQPFQRWRDRFLFVADAIHKAQAETGEIKGHYLNVTAPTCEEMLKRAEFAKELEMPIIMHDLTAGFTANTTLSKWCRDNGMLLHIHRAMHAVMDRQKNHGIHFRVLAKCLRMSGGDHIHTGTVVGKLEGDKAVTLGFVDLLRENYIEQDRSRGIYFTQDWASMPGVMAVASGGIHVWHMPALVDIFGDDAVLQFGGGTLGHPWGNAPGATANRVALEACQARNGR…
Bacteria	Thioflexothrix_psekupsii	380	OUD12083.1	ATGGCTGTTAAAACTTATAATGCTGGCGTTAAAGAATACCGAGAAACTTACTGGGAACCCCATTACACCATCAAAGACACCGATATTTTAGCGTGTTTCAAAGTTGTGCCACAAGCAGGCGTTCCCCGTGAAGAAGCCGCTGCCGCTGTTGCTGCTGAAAGCTCTACGGGAACATGGACGACCGTTTGGACTGACTTGCTCACCGATTTAGACCACTACAAAGGTCGTGCTTACGCCATTGAAGATGTCCCCGGCGATGACGAAGCATTCTACGCATTTATTGCTTATCCCATTGATCTATTTGAAGAAGGTTCTGTAGTCAACGTGTTTACCTCACTGGTGGGTAACGTGTTTGGTTTCAAAGCCGTGCGCTCTTTACGTTTAGAAGATGTGCGCTTT…	MAVKTYNAGVKEYRETYWEPHYTIKDTDILACFKVVPQAGVPREEAAAAVAAESSTGTWTTVWTDLLTDLDHYKGRAYAIEDVPGDDEAFYAFIAYPIDLFEEGSVVNVFTSLVGNVFGFKAVRSLRLEDVRFPIAYVMTCNGPPHGIQVERDILNKYGRPLLGCTIKPKLGLSAKNYGRAVYECLRGGLDFTKDDENVNSQPFMRWRQRFDFVMEAVDKAEQETGERKGHYLNVTAPTPEEMYRRAEYAKELGSRIIMHDYLTGGFCANTGLAQWCRNNGMLLHIHRAMHAVLDRNPRHGIHFRVLAKALRLSGGDHLHSGTVVGKLEGDRHATLGWVDLMRDSFIKEDRSRGIMFDQDWGAMPGVMPVASGGIHVWHMPALVTIFGDDAVLQFGGGT…	CATTACACCATCAAAGACACCGATATTTTAGCGTGTTTCAAAGTTGTGCCACAAGCAGGCGTTCCCCGTGAAGAAGCCGCTGCCGCTGTTGCTGCTGAAAGCTCTACGTGGACGACCGTTTGGACTGACTTGCTCACCGATTTAGACCACAAAGGTCGTGCTTACGCCATTGAAGATGTCGGCGAAGCATTCTACGCATTTATTGCTTATCCCATTGATCTATTTGAAGAAGGTTCTGTAGTCAACGTGTTTACCTCACTGGTGGGTAACGTGTTTGGTTTCAAAGCCGTGCGCTCTTTACGTTTAGAAGATGTGCGCTTTCCTATCGCTTACGTGATGACCTGTAACGGGCCGCCCCATGGTATCCAAGTAGAGCGCGATATTCTGAACAAATATGGC…	HYTIKDTDILACFKVVPQAGVPREEAAAAVAAESSTWTTVWTDLLTDLDHKGRAYAIEDVGEAFYAFIAYPIDLFEEGSVVNVFTSLVGNVFGFKAVRSLRLEDVRFPIAYVMTCNGPPHGIQVERDILNKYGRPLLGCTIKPKLGLSAKNYGRAVYECLRGGLDFTKDDENVNSQPFMRWRQRFDFVMEAVDKAEQETGERKGHYLNVTAPTPEEMYRRAEYAKELGSRIIMHDLTGGFCANTGLAQWCRNNGMLLHIHRAMHAVLDRNPRHGIHFRVLAKALRLSGGDHLHSGTVVGKLEGDRHATLGWVDLMRDSFIKEDRSRGIMFDQDWGAMPGVMPVASGGIHVWHMPALVTIFGDDAVLQFGGGTLGHPWGNAAGAAANRVALEACEARNGV…
Bacteria	Trichormus_variabilis_NIES-23	238	BAY72499.1	ATGTCTTACGCTCAAACGAAGACTCAGACAAAATCTGGGTATAAAGCCGGGGTTCAAGATTACAGACTAACTTATTACACACCTGATTACACACCTAAAGATACAGATATTCTGGCGGCGTTCCGTGTTACACCCCAGCCCGGAGTTCCCTTTGAGGAAGCGGCTGCGGCTGTAGCGGCTGAGTCTTCTACTGGTACTTGGACGACCGTATGGACAGACCTGTTAACCGATCTAGATCGTTACAAAGGTCGTTGCTACGATATCGAACCAGTTCCCGGCGAAGACAACCAATTCATTGCCTACATCGCTTATCCTTTGGATCTGTTTGAAGAAGGCTCCATCACCAACGTTTTGACCTCAATTGTAGGTAACGTATTTGGTTTTAAAGCATTACGCGCA…	MSYAQTKTQTKSGYKAGVQDYRLTYYTPDYTPKDTDILAAFRVTPQPGVPFEEAAAAVAAESSTGTWTTVWTDLLTDLDRYKGRCYDIEPVPGEDNQFIAYIAYPLDLFEEGSITNVLTSIVGNVFGFKALRALRLEDIRFPVAYIKTFQGPPHGIQVERDKLNKYGRPLLGCTIKPKLGLSAKNYGRAVYECLRGGLDFTKDDENINSAPFQRWRDRFLFVADAITKAQAETGEIKGHYLNVTAPTCEEMLKRAEYAKELKQPIIMHDYLTAGFTANTTLARWCRDNGVLLHIHRAMHAVIDRQKNHGIHFRVLAKALRLSGGDHIHTGTVVGKLEGERGITMGFVDLLRENYVEQDKSRGIYFTQDWASLPGVMAVASGGIHVWHMPALVEIFGDDS…	GATTACACACCTAAAGATACAGATATTCTGGCGGCGTTCCGTGTTACACCCCAGCCCGGAGTTCCCTTTGAGGAAGCGGCTGCGGCTGTAGCGGCTGAGTCTTCTACTTGGACGACCGTATGGACAGACCTGTTAACCGATCTAGATCGTAAAGGTCGTTGCTACGATATCGAACCAGTTGGCAACCAATTCATTGCCTACATCGCTTATCCTTTGGATCTGTTTGAAGAAGGCTCCATCACCAACGTTTTGACCTCAATTGTAGGTAACGTATTTGGTTTTAAAGCATTACGCGCATTGCGTTTGGAAGACATTCGCTTTCCTGTTGCTTACATCAAGACCTTCCAAGGCCCTCCTCACGGTATCCAAGTTGAGCGTGACAAATTAAACAAATATGGT…	DYTPKDTDILAAFRVTPQPGVPFEEAAAAVAAESSTWTTVWTDLLTDLDRKGRCYDIEPVGNQFIAYIAYPLDLFEEGSITNVLTSIVGNVFGFKALRALRLEDIRFPVAYIKTFQGPPHGIQVERDKLNKYGRPLLGCTIKPKLGLSAKNYGRAVYECLRGGLDFTKDDENINSAPFQRWRDRFLFVADAITKAQAETGEIKGHYLNVTAPTCEEMLKRAEYAKELKQPIIMHDLTAGFTANTTLARWCRDNGVLLHIHRAMHAVIDRQKNHGIHFRVLAKALRLSGGDHIHTGTVVGKLEGERGITMGFVDLLRENYVEQDKSRGIYFTQDWASLPGVMAVASGGIHVWHMPALVEIFGDDSVLQFGGGTLGHPWGNAPGATANRVALEACQARNGR…
Bacteria	uncultured_marine_type-A_Synechococcus_4O4	318	ABB92183.1	ATGAGCAAGAAGTACGACGCTGGGGTCAAGGAGTACAGGGACACTTACTGGACTCCTGATTACGTTCCCCTCGACACCGACCTGCTGGCCTGCTTCAAGTGCACCGGCCAGGAAGGTGTGCCCAAGGAAGAAGTTGCCGCTGCTGTGGCTGCTGAATCCTCCACCGGCACCTGGTCCACTGTGTGGTCCGAGCTCCTCACCGACCTCGACTTCTACAAAGGCCGCTGCTACCGCATCGAAGACGTCCCTGGTGACAAGGAGTCGTTCTATGCCTTCATCGCCTACCCCCTCGATCTGTTCGAAGAGGGTTCCATCACCAACGTTCTGACCTCCCTGGTCGGCAACGTGTTCGGTTTCAAGGCGCTGCGCCACCTCCGTCTGGAAGACATCCGCTTCCCG…	MSKKYDAGVKEYRDTYWTPDYVPLDTDLLACFKCTGQEGVPKEEVAAAVAAESSTGTWSTVWSELLTDLDFYKGRCYRIEDVPGDKESFYAFIAYPLDLFEEGSITNVLTSLVGNVFGFKALRHLRLEDIRFPMAFIKSCYGPPNGIQVERDRMNKYGRPLLGCTIKPKLGLSGKNYGRVVYECLRGGLDFTKDDENINSQPFQRWQNRFEFVAEAIKLSEQETGERKGHYLNVTANTPEEMYERAEFAKELGMPIIMHDFITGGFTANTGLSKWCRKNGMLLHIHRAMHAVIDRHPKHGIHFRVLAKCLRLSGGDQLHTGTVVGKLEGDRQTTLGYIDQLRESFVPEDRSRGNFFDQDWGSMPGVFAVASGGIHVWHMPALVTIFGDDSVLQFGGGTH…	GATTACGTTCCCCTCGACACCGACCTGCTGGCCTGCTTCAAGTGCACCGGCCAGGAAGGTGTGCCCAAGGAAGAAGTTGCCGCTGCTGTGGCTGCTGAATCCTCCACCTGGTCCACTGTGTGGTCCGAGCTCCTCACCGACCTCGACTTCAAAGGCCGCTGCTACCGCATCGAAGACGTCGGTGAGTCGTTCTATGCCTTCATCGCCTACCCCCTCGATCTGTTCGAAGAGGGTTCCATCACCAACGTTCTGACCTCCCTGGTCGGCAACGTGTTCGGTTTCAAGGCGCTGCGCCACCTCCGTCTGGAAGACATCCGCTTCCCGATGGCGTTCATCAAGAGCTGCTACGGCCCGCCGAACGGCATCCAGGTCGAGCGCGACCGGATGAACAAGTACGGC…	DYVPLDTDLLACFKCTGQEGVPKEEVAAAVAAESSTWSTVWSELLTDLDFKGRCYRIEDVGESFYAFIAYPLDLFEEGSITNVLTSLVGNVFGFKALRHLRLEDIRFPMAFIKSCYGPPNGIQVERDRMNKYGRPLLGCTIKPKLGLSGKNYGRVVYECLRGGLDFTKDDENINSQPFQRWQNRFEFVAEAIKLSEQETGERKGHYLNVTANTPEEMYERAEFAKELGMPIIMHDITGGFTANTGLSKWCRKNGMLLHIHRAMHAVIDRHPKHGIHFRVLAKCLRLSGGDQLHTGTVVGKLEGDRQTTLGYIDQLRESFVPEDRSRGNFFDQDWGSMPGVFAVASGGIHVWHMPALVTIFGDDSVLQFGGGTHGHPWGSAAGAAANRVALEACKARNGR…
Bacteria	uncultured_marine_type-A_Synechococcus_GOM_3M9	315	ABD96254.1	ATGAGCAAGAAGTACGACGCTGGGGTCAAGGAGTACAGGGACACTTACTGGACTCCTGATTACGTTCCCCTCGACACCGACCTGCTGGCCTGCTTCAAATGCACCGGCCAGGAAGGCGTTCCCAAGGAGGAAGTGGCCGCTGCTGTGGCTGCTGAATCCTCCACCGGCACCTGGTCCACTGTGTGGTCCGAGCTCCTCACCGATCTCGACTTCTACAAAGGCCGCTGCTACCGCATCGAGGACGTCCCTGGTGACAAGGAGTCCTTCTACGCCTTCATCGCCTACCCCCTCGACCTGTTCGAGGAAGGGTCCATCACCAACGTTCTGACCTCACTGGTCGGCAACGTGTTCGGCTTCAAGGCCCTGCGCCACCTGCGTCTCGAAGACCTGCGCTTCCCG…	MSKKYDAGVKEYRDTYWTPDYVPLDTDLLACFKCTGQEGVPKEEVAAAVAAESSTGTWSTVWSELLTDLDFYKGRCYRIEDVPGDKESFYAFIAYPLDLFEEGSITNVLTSLVGNVFGFKALRHLRLEDLRFPLAFIKTCYGPPNGIQVERDRMNKYGRPLLGCTIKPKLGLSGKNYGRVVYECLRGGLDFTKDDENINSQPFQRWQNRFEFVAEAIKLSEQETGEKKGHYLNVTANTPEEMYERAEFAKELGMPIIMHDFITGGFTANTGLSKWCRKNGMLLHIHRAMHAVIDRHPKHGIHFRVLAKCLRLSGGDQLHTGTVVGKLEGDRQTTLGYIDQLRESFVPEDRSRGNFFDQDWGSMPGVFAVASGGIHVWHMPALVTIFGDDSVLQFGGGTH…	GATTACGTTCCCCTCGACACCGACCTGCTGGCCTGCTTCAAATGCACCGGCCAGGAAGGCGTTCCCAAGGAGGAAGTGGCCGCTGCTGTGGCTGCTGAATCCTCCACCTGGTCCACTGTGTGGTCCGAGCTCCTCACCGATCTCGACTTCAAAGGCCGCTGCTACCGCATCGAGGACGTCGGTGAGTCCTTCTACGCCTTCATCGCCTACCCCCTCGACCTGTTCGAGGAAGGGTCCATCACCAACGTTCTGACCTCACTGGTCGGCAACGTGTTCGGCTTCAAGGCCCTGCGCCACCTGCGTCTCGAAGACCTGCGCTTCCCGCTGGCCTTCATCAAGACCTGCTACGGCCCGCCGAACGGCATCCAGGTCGAGCGCGACCGGATGAACAAGTACGGC…	DYVPLDTDLLACFKCTGQEGVPKEEVAAAVAAESSTWSTVWSELLTDLDFKGRCYRIEDVGESFYAFIAYPLDLFEEGSITNVLTSLVGNVFGFKALRHLRLEDLRFPLAFIKTCYGPPNGIQVERDRMNKYGRPLLGCTIKPKLGLSGKNYGRVVYECLRGGLDFTKDDENINSQPFQRWQNRFEFVAEAIKLSEQETGEKKGHYLNVTANTPEEMYERAEFAKELGMPIIMHDITGGFTANTGLSKWCRKNGMLLHIHRAMHAVIDRHPKHGIHFRVLAKCLRLSGGDQLHTGTVVGKLEGDRQTTLGYIDQLRESFVPEDRSRGNFFDQDWGSMPGVFAVASGGIHVWHMPALVTIFGDDSVLQFGGGTHGHPWGSAAGAAANRVALEACKARNGR…
Bacteria	uncultured_marine_type-A_Synechococcus_GOM_3O12	313	ABD96356.1	ATGAGCAAGAAGTACGACGCTGGGGTCAAGGAGTACAGGGATACCTACTGGACTCCTGATTACGTCCCCCTCGACACCGACCTGCTGGCCTGCTTCAAGTGCACCGGCCAAGAAGGTGTGCCCAAGGAAGAAGTTGCAGCTGCTGTGGCTGCTGAATCCTCCACCGGCACCTGGTCCACTGTGTGGTCCGAGCTCCTCACCGACCTCGACTTCTACAAGGGCCGTTGTTACCGCATCGAAGACGTCCCTGGTGACAAGGAGTCCTTCTATGCCTTCATCGCTTACCCCCTCGACCTGTTCGAAGAGGGTTCCATCACCAACGTTCTGACCTCTCTGGTCGGCAACGTGTTCGGTTTCAAGGCTCTGCGCCACCTCCGTCTGGAAGACATCCGCTTCCCG…	MSKKYDAGVKEYRDTYWTPDYVPLDTDLLACFKCTGQEGVPKEEVAAAVAAESSTGTWSTVWSELLTDLDFYKGRCYRIEDVPGDKESFYAFIAYPLDLFEEGSITNVLTSLVGNVFGFKALRHLRLEDIRFPMAFIKSCYGPPNGIQVERDRMNKYGRPLLGCTIKPKLGLSGKNYGRVVYECLRGGLDFTKDDENINSQPFQRWQNRFEFVAEAIKLSEQETGERKGHYLNVTANTPEEMYERAEFAKELGMPIIMHDFITGGFTANTGLSKWCRKNGMLLHIHRAMHAVIDRHPKHGIHFRVLAKCLRLSGGDQLHTGTVVGKLEGDRQTTLGYIDQLRESFVPEDRSRGNFFDQDWGSMPGVFAVASGGIHVWHMPALVTIFGDDSVLQFGGGTH…	GATTACGTCCCCCTCGACACCGACCTGCTGGCCTGCTTCAAGTGCACCGGCCAAGAAGGTGTGCCCAAGGAAGAAGTTGCAGCTGCTGTGGCTGCTGAATCCTCCACCTGGTCCACTGTGTGGTCCGAGCTCCTCACCGACCTCGACTTCAAGGGCCGTTGTTACCGCATCGAAGACGTCGGTGAGTCCTTCTATGCCTTCATCGCTTACCCCCTCGACCTGTTCGAAGAGGGTTCCATCACCAACGTTCTGACCTCTCTGGTCGGCAACGTGTTCGGTTTCAAGGCTCTGCGCCACCTCCGTCTGGAAGACATCCGCTTCCCGATGGCGTTCATCAAGAGCTGCTACGGCCCGCCGAACGGCATCCAGGTCGAGCGCGACCGGATGAACAAGTACGGC…	DYVPLDTDLLACFKCTGQEGVPKEEVAAAVAAESSTWSTVWSELLTDLDFKGRCYRIEDVGESFYAFIAYPLDLFEEGSITNVLTSLVGNVFGFKALRHLRLEDIRFPMAFIKSCYGPPNGIQVERDRMNKYGRPLLGCTIKPKLGLSGKNYGRVVYECLRGGLDFTKDDENINSQPFQRWQNRFEFVAEAIKLSEQETGERKGHYLNVTANTPEEMYERAEFAKELGMPIIMHDITGGFTANTGLSKWCRKNGMLLHIHRAMHAVIDRHPKHGIHFRVLAKCLRLSGGDQLHTGTVVGKLEGDRQTTLGYIDQLRESFVPEDRSRGNFFDQDWGSMPGVFAVASGGIHVWHMPALVTIFGDDSVLQFGGGTHGHPWGSAAGAAANRVALEACKARNGR…
Bacteria	uncultured_marine_type-A_Synechococcus_GOM_3O6	314	ABD96308.1	ATGAGCAAGAAGTACGACGCTGGGGTCAAGGAGTACAGGGACACTTACTGGACTCCTGATTACGTTCCCCTCGACACCGACCTGCTGGCCTGCTTCAAGTGCACCGGCCAGGAAGGTGTGCCCAAGGAAGAAGTTGCCGCTGCTGTGGCTGCTGAATCCTCCACCGGCACCTGGTCCACTGTGTGGTCCGAGCTCCTCACCGACCTCGACTTCTACAAAGGCCGCTGCTACCGCATCGAAGACGTCCCTGGTGACAAGGAGTCGTTCTATGCCTTCATCGCCTACCCCCTCGATCTGTTCGAAGAGGGTTCCATCACCAACGTTCTGACCTCCCTGGTCGGCAACGTGTTCGGTTTCAAGGCGCTGCGCCACCTCCGTCTGGAAGACATCCGCTTCCCG…	MSKKYDAGVKEYRDTYWTPDYVPLDTDLLACFKCTGQEGVPKEEVAAAVAAESSTGTWSTVWSELLTDLDFYKGRCYRIEDVPGDKESFYAFIAYPLDLFEEGSITNVLTSLVGNVFGFKALRHLRLEDIRFPMAFIKSCYGPPNGIQVERDRMNKYGRPLLGCTIKPKLGLSGKNYGRVVYECLRGGLDFTKDDENINSQPFQRWQNRFEFVAEAIKLSEQETGERKGHYLNVTANTPEEMYERAEFAKELGMPIIMHDFITGGFTANTGLSKWCRKNGMLLHIHRAMHAVIDRHPKHGIHFRVLAKCLRLSGGDQLHTGTVVGKLEGDRQTTLGYIDQLRESFVPEDRSRGNFFDQDWGSMPGVFAVASGGIHVWHMPALVTIFGDDSVLQFGGGTH…	GATTACGTTCCCCTCGACACCGACCTGCTGGCCTGCTTCAAGTGCACCGGCCAGGAAGGTGTGCCCAAGGAAGAAGTTGCCGCTGCTGTGGCTGCTGAATCCTCCACCTGGTCCACTGTGTGGTCCGAGCTCCTCACCGACCTCGACTTCAAAGGCCGCTGCTACCGCATCGAAGACGTCGGTGAGTCGTTCTATGCCTTCATCGCCTACCCCCTCGATCTGTTCGAAGAGGGTTCCATCACCAACGTTCTGACCTCCCTGGTCGGCAACGTGTTCGGTTTCAAGGCGCTGCGCCACCTCCGTCTGGAAGACATCCGCTTCCCGATGGCGTTCATCAAGAGCTGCTACGGCCCGCCGAACGGCATCCAGGTCGAGCGCGACCGGATGAATAAGTACGGC…	DYVPLDTDLLACFKCTGQEGVPKEEVAAAVAAESSTWSTVWSELLTDLDFKGRCYRIEDVGESFYAFIAYPLDLFEEGSITNVLTSLVGNVFGFKALRHLRLEDIRFPMAFIKSCYGPPNGIQVERDRMNKYGRPLLGCTIKPKLGLSGKNYGRVVYECLRGGLDFTKDDENINSQPFQRWQNRFEFVAEAIKLSEQETGERKGHYLNVTANTPEEMYERAEFAKELGMPIIMHDITGGFTANTGLSKWCRKNGMLLHIHRAMHAVIDRHPKHGIHFRVLAKCLRLSGGDQLHTGTVVGKLEGDRQTTLGYIDQLRESFVPEDRSRGNFFDQDWGSMPGVFAVASGGIHVWHMPALVTIFGDDSVLQFGGGTHGHPWGSAAGAAANRVALEACKARNGR…
Bacteria	uncultured_marine_type-A_Synechococcus_GOM_4N23	312	ABD96391.1	ATGAGCAAGAAGTACGACGCTGGGGTCAAGGAGTACAGGGACACTTACTGGACTCCTGATTACGTTCCCCTCGACACCGACCTGCTGGCCTGCTTCAAGTGCACCGGCCAGGAGGGCGTGCCCAAGGAGGAAGTCGCCGCTGCTGTGGCAGCTGAATCGTCCACCGGCACCTGGTCCACTGTGTGGTCCGAGCTCCTCACCGACCTCGATTTCTACAAAGGTCGTTGCTATCGCATCGAAGACGTCCCTGGTGACAAGGAGTCGTTCTATGCGTTCATCGCCTACCCCCTCGACTTGTTTGAAGAGGGGTCCATCACCAACGTTCTGACCTCCCTGGTCGGCAACGTGTTTGGCTTCAAGGCCCTGCGCCACCTCCGTCTGGAAGACATCCGCTTCCCG…	MSKKYDAGVKEYRDTYWTPDYVPLDTDLLACFKCTGQEGVPKEEVAAAVAAESSTGTWSTVWSELLTDLDFYKGRCYRIEDVPGDKESFYAFIAYPLDLFEEGSITNVLTSLVGNVFGFKALRHLRLEDIRFPMAFIKSCYGPPNGIQVERDRMNKYGRPLLGCTIKPKLGLSGKNYGRVVYECLRGGLDFTKDDENINSQPFQRWQNRFEFVAEAIKLSEQETGERKGHYLNVTANTPEEMYERAEFAKELGMPIIMHDFITGGFTANTGLSKWCRKNGMLLHIHRAMHAVIDRHPKHGIHFRVLAKCLRLSGGDQLHTGTVVGKLEGDRQTTLGYIDQLRESFVPEDRSRGNFFDQDWGSMPGVFAVASGGIHVWHMPALVTIFGDDSVLQFGGGTH…	GATTACGTTCCCCTCGACACCGACCTGCTGGCCTGCTTCAAGTGCACCGGCCAGGAGGGCGTGCCCAAGGAGGAAGTCGCCGCTGCTGTGGCAGCTGAATCGTCCACCTGGTCCACTGTGTGGTCCGAGCTCCTCACCGACCTCGATTTCAAAGGTCGTTGCTATCGCATCGAAGACGTCGGTGAGTCGTTCTATGCGTTCATCGCCTACCCCCTCGACTTGTTTGAAGAGGGGTCCATCACCAACGTTCTGACCTCCCTGGTCGGCAACGTGTTTGGCTTCAAGGCCCTGCGCCACCTCCGTCTGGAAGACATCCGCTTCCCGATGGCGTTCATCAAGAGCTGCTACGGCCCGCCGAATGGCATCCAGGTCGAGCGCGACCGGATGAACAAGTACGGC…	DYVPLDTDLLACFKCTGQEGVPKEEVAAAVAAESSTWSTVWSELLTDLDFKGRCYRIEDVGESFYAFIAYPLDLFEEGSITNVLTSLVGNVFGFKALRHLRLEDIRFPMAFIKSCYGPPNGIQVERDRMNKYGRPLLGCTIKPKLGLSGKNYGRVVYECLRGGLDFTKDDENINSQPFQRWQNRFEFVAEAIKLSEQETGERKGHYLNVTANTPEEMYERAEFAKELGMPIIMHDITGGFTANTGLSKWCRKNGMLLHIHRAMHAVIDRHPKHGIHFRVLAKCLRLSGGDQLHTGTVVGKLEGDRQTTLGYIDQLRESFVPEDRSRGNFFDQDWGSMPGVFAVASGGIHVWHMPALVTIFGDDSVLQFGGGTHGHPWGSAAGAAANRVALEACKARNGR…
Bacteria	uncultured_marine_type-A_Synechococcus_GOM_4P21	311	ABD96423.1	ATGAGCAAGAAGTACGACGCTGGGGTCAAGGAGTACAGGGACACTTACTGGACTCCTGATTACGTTCCCCTCGACACCGACCTGCTGGCCTGCTTCAAATGCACCGGCCAGGAAGGCGTTCCCAAGGAGGAAGTGGCCGCTGCTGTGGCTGCTGAATCCTCCACCGGCACCTGGTCCACTGTGTGGTCCGAGCTCCTCACCGATCTCGACTTCTACAAAGGCCGCTGCTACCGCATCGAGGACGTCCCTGGTGACAAGGAGTCCTTTTACGCCTTCATCGCCTACCCCCTCGACCTGTTCGAGGAAGGGTCCATCACCAACGTTCTGACCTCACTGGTCGGCAACGTGTTCGGCTTCAAGGCCCTGCGCCACCTGCGTCTCGAAGACCTGCGCTTCCCG…	MSKKYDAGVKEYRDTYWTPDYVPLDTDLLACFKCTGQEGVPKEEVAAAVAAESSTGTWSTVWSELLTDLDFYKGRCYRIEDVPGDKESFYAFIAYPLDLFEEGSITNVLTSLVGNVFGFKALRHLRLEDLRFPLAFIKTCYGPPNGIQVERDRMNKYGRPLLGCTIKPKLGLSGKNYGRVVYECLRGGLDFTKDDENINSQPFQRWQNRFEFVAEAIKLSEQETGEKKGHYLNVTANTPEEMYERAEFAKELGMPIIMHDFITGGFTANTGLSKWCRKNGMLLHIHRAMHAVIDRHPKHGIHFRVLAKCLRLSGGDQLHTGTVVGKLEGDRQTTLGYIDQLRESFVPEDRSRGNFFDQDWGSMPGVFAVASGGIHVWHMPALVTIFGDDSVLQFGGGTH…	GATTACGTTCCCCTCGACACCGACCTGCTGGCCTGCTTCAAATGCACCGGCCAGGAAGGCGTTCCCAAGGAGGAAGTGGCCGCTGCTGTGGCTGCTGAATCCTCCACCTGGTCCACTGTGTGGTCCGAGCTCCTCACCGATCTCGACTTCAAAGGCCGCTGCTACCGCATCGAGGACGTCGGTGAGTCCTTTTACGCCTTCATCGCCTACCCCCTCGACCTGTTCGAGGAAGGGTCCATCACCAACGTTCTGACCTCACTGGTCGGCAACGTGTTCGGCTTCAAGGCCCTGCGCCACCTGCGTCTCGAAGACCTGCGCTTCCCGCTGGCCTTCATCAAGACCTGCTACGGCCCGCCGAACGGCATCCAGGTCGAGCGCGACCGGATGAACAAGTACGGC…	DYVPLDTDLLACFKCTGQEGVPKEEVAAAVAAESSTWSTVWSELLTDLDFKGRCYRIEDVGESFYAFIAYPLDLFEEGSITNVLTSLVGNVFGFKALRHLRLEDLRFPLAFIKTCYGPPNGIQVERDRMNKYGRPLLGCTIKPKLGLSGKNYGRVVYECLRGGLDFTKDDENINSQPFQRWQNRFEFVAEAIKLSEQETGEKKGHYLNVTANTPEEMYERAEFAKELGMPIIMHDITGGFTANTGLSKWCRKNGMLLHIHRAMHAVIDRHPKHGIHFRVLAKCLRLSGGDQLHTGTVVGKLEGDRQTTLGYIDQLRESFVPEDRSRGNFFDQDWGSMPGVFAVASGGIHVWHMPALVTIFGDDSVLQFGGGTHGHPWGSAAGAAANRVALEACKARNGR…
Bacteria	uncultured_marine_type-A_Synechococcus_GOM_5D20	471	ABD96461.1	ATGAGCAAGAAGTACGACGCTGGGGTCAAGGAGTACAGGGACACTTACTGGACTCCTGATTACGTCCCCCTCGACACCGACCTGCTGGCCTGCTTCAAGTGCACCGGCCAGGAAGGTGTGCCCAAGGAAGAAGTCGCCGCTGCAGTGGCTGCTGAATCCTCAACTGGCACCTGGTCCACTGTGTGGTCCGAGCTCCTCACAGATCTCGACTTCTACAAGGGCCGGTGCTATCGCATCGAGGACGTCCCTGGTGACAAGGAGTCCTTCTACGCCTTCATCGCTTACCCTCTCGACCTTTTTGAAGAGGGTTCTATTACCAACGTTCTGACCTCCCTGGTCGGCAACGTGTTCGGTTTCAAGGCCCTGCGCCACCTCCGTCTGGAAGACATCCGCTTCCCG…	MSKKYDAGVKEYRDTYWTPDYVPLDTDLLACFKCTGQEGVPKEEVAAAVAAESSTGTWSTVWSELLTDLDFYKGRCYRIEDVPGDKESFYAFIAYPLDLFEEGSITNVLTSLVGNVFGFKALRHLRLEDIRFPMAFIKSCYGPPNGIQVERDRMNKYGRPLLGCTIKPKLGLSGKNYGRVVYECLRGGLDFTKDDENINSQPFQRWQNRFEFVAEAIKLSEQETGERKGHYLNVTANTPEEMYERAEFAKELGMPIIMHDFITGGFTANTGLSKWCRKNGMLLHIHRAMHAVIDRHPKHGIHFRVLAKCLRLSGGDQLHTGTVVGKLEGDRQTTLGYIDQLRESFVPEDRSRGNFFDQDWGSMPGVFAVASGGIHVWHMPALVAIFGDDSVLQFGGGTH…	GATTACGTCCCCCTCGACACCGACCTGCTGGCCTGCTTCAAGTGCACCGGCCAGGAAGGTGTGCCCAAGGAAGAAGTCGCCGCTGCAGTGGCTGCTGAATCCTCAACTTGGTCCACTGTGTGGTCCGAGCTCCTCACAGATCTCGACTTCAAGGGCCGGTGCTATCGCATCGAGGACGTCGGTGAGTCCTTCTACGCCTTCATCGCTTACCCTCTCGACCTTTTTGAAGAGGGTTCTATTACCAACGTTCTGACCTCCCTGGTCGGCAACGTGTTCGGTTTCAAGGCCCTGCGCCACCTCCGTCTGGAAGACATCCGCTTCCCGATGGCGTTCATCAAGAGCTGCTATGGCCCGCCGAACGGCATTCAGGTCGAGCGCGACCGGATGAACAAGTACGGT…	DYVPLDTDLLACFKCTGQEGVPKEEVAAAVAAESSTWSTVWSELLTDLDFKGRCYRIEDVGESFYAFIAYPLDLFEEGSITNVLTSLVGNVFGFKALRHLRLEDIRFPMAFIKSCYGPPNGIQVERDRMNKYGRPLLGCTIKPKLGLSGKNYGRVVYECLRGGLDFTKDDENINSQPFQRWQNRFEFVAEAIKLSEQETGERKGHYLNVTANTPEEMYERAEFAKELGMPIIMHDITGGFTANTGLSKWCRKNGMLLHIHRAMHAVIDRHPKHGIHFRVLAKCLRLSGGDQLHTGTVVGKLEGDRQTTLGYIDQLRESFVPEDRSRGNFFDQDWGSMPGVFAVASGGIHVWHMPALVAIFGDDSVLQFGGGTHGHPWGSAAGAAANRVALEACKARNGR…
Chlorophyta	Acetabularia_acetabulum	295	CDI27980.1	ATGATCGAGGTTTTTAAAAATTATTATAAAAATATGGGACAAACAGAAACAAAAGCAGGTGCTGGGTTTAAAGCTGGTGTAAAAGATTATCGTCTAACGTACTATACGCCAGACTATCAAGTACTAGATACAGATGTTTTAGCGGCATTTCGAATGACGCCGCAGCCAGGAGTTCCAGCGGAAGAATGTGCTGCTGCCGTTGCTGCAGAATCTTCAACAGGTACTTGGACAACTGTATGGACAGATGGATTAACTTCTCTTGATCGTTATAAAGGTCGCTGTTATGACGTTGAACCAGTTCCAGGAGAAGAAAACCAATATATTGCATATGTAGCTTATCCTCTTCCTTTATTTGAAGAAGGATCAGTAACTAATTTATTTACATCAATTGTTGGTAAC…	MIEVFKNYYKNMGQTETKAGAGFKAGVKDYRLTYYTPDYQVLDTDVLAAFRMTPQPGVPAEECAAAVAAESSTGTWTTVWTDGLTSLDRYKGRCYDVEPVPGEENQYIAYVAYPLPLFEEGSVTNLFTSIVGNVFGFKALRALRLEDLRIPQSFVTTFLGPPHGIQVERDKLNKYGRSLLGCTIKPKLGLSAKNYGRACYECLRGGLDFTKDDENVNSQPFMRWRDRFLFVAEAIYKSQAETGEIKGHYLNATAPTSETMLQRAEVAKHLGVPIVMHDYLTAGFTANTSLANYCRDHGLLLHIHRAMHAVIDRQRNHGMHFRVLAKALRLSGGDHLHSGTVVGKLEGDREVTMGFVDLMRDDYIEKDRSRGIYFTQDWVGRGGVFPVASGGIHVWHMPA…	GACTATCAAGTACTAGATACAGATGTTTTAGCGGCATTTCGAATGACGCCGCAGCCAGGAGTTCCAGCGGAAGAATGTGCTGCTGCCGTTGCTGCAGAATCTTCAACATGGACAACTGTATGGACAGATGGATTAACTTCTCTTGATCGTAAAGGTCGCTGTTATGACGTTGAACCAGTTGGAAACCAATATATTGCATATGTAGCTTATCCTCTTCCTTTATTTGAAGAAGGATCAGTAACTAATTTATTTACATCAATTGTTGGTAACGTTTTTGGATTTAAAGCTCTTCGTGCTCTTCGTTTAGAAGATCTTCGTATTCCACAATCGTTCGTAACAACATTCTTAGGTCCTCCTCATGGTATCCAAGTTGAACGTGATAAATTAAACAAATATGGT…	DYQVLDTDVLAAFRMTPQPGVPAEECAAAVAAESSTWTTVWTDGLTSLDRKGRCYDVEPVGNQYIAYVAYPLPLFEEGSVTNLFTSIVGNVFGFKALRALRLEDLRIPQSFVTTFLGPPHGIQVERDKLNKYGRSLLGCTIKPKLGLSAKNYGRACYECLRGGLDFTKDDENVNSQPFMRWRDRFLFVAEAIYKSQAETGEIKGHYLNATAPTSETMLQRAEVAKHLGVPIVMHDLTAGFTANTSLANYCRDHGLLLHIHRAMHAVIDRQRNHGMHFRVLAKALRLSGGDHLHSGTVVGKLEGDREVTMGFVDLMRDDYIEKDRSRGIYFTQDWVGRGGVFPVASGGIHVWHMPALVEIFGDDACLQFGGGTLGHPWGNAPGAVANRVALEACQARNGR…
Chlorophyta	Auxenochlorella_pyrenoidosa	473	QDF82946.1	ATGGCTCCACAAACTGAAACTAGAGCAGGTGCTGGGTTTAAAGCAGGTGTTAAAGACTACCGTTTAACTTACTACACTCCTGACTACCAACCAAAAGATACTGATATTCTTGCAGCATTCCGTATGACTCCTCAACCAGGTGTTCCGCCAGAAGAAGCTGGTGCAGCGGTAGCAGCGGAATCATCAACTGGTACTTGGACGACTGTATGGACTGACGGTTTAACTAGCTTAGATCGTTACAAAGGTCGTTGTTATGATATTGAGCCAGTTCCAGGTGAAGAAAACCAATACATTGCATACATTGCATATCCTTTAGATCTTTTTGAAGAAGGTTCTGTAACAAACTTATTTACTTCAATCGTAGGTAACGTATTTGGTTTCAAAGCTCTTCGTGCTTTA…	MAPQTETRAGAGFKAGVKDYRLTYYTPDYQPKDTDILAAFRMTPQPGVPPEEAGAAVAAESSTGTWTTVWTDGLTSLDRYKGRCYDIEPVPGEENQYIAYIAYPLDLFEEGSVTNLFTSIVGNVFGFKALRALRLEDLRIPPAYVKTFQGPPHGIQVERDKLNKYGRGLLGCTIKPKLGLSAKNYGRAVYECLRGGLDFTKDDENVNSQPFMRWRDRFLFVAEAIYKSQSETGEIKGHYLNATAATAEEMLKRAECAKDLGVPIIMHDYLTGGFTANTSLAHYCRDNGLLLHIHRAMHAVIDRQRNHGIHFRVLAKALRLSGGDHLHSGTVVGKLEGEREVTLGFVDLMRDDYVEKDRSRGIYFTQDWVSLPGTMPVASGGIHVWHMPALVEIFGDDAC…	GACTACCAACCAAAAGATACTGATATTCTTGCAGCATTCCGTATGACTCCTCAACCAGGTGTTCCGCCAGAAGAAGCTGGTGCAGCGGTAGCAGCGGAATCATCAACTTGGACGACTGTATGGACTGACGGTTTAACTAGCTTAGATCGTAAAGGTCGTTGTTATGATATTGAGCCAGTTGGTAACCAATACATTGCATACATTGCATATCCTTTAGATCTTTTTGAAGAAGGTTCTGTAACAAACTTATTTACTTCAATCGTAGGTAACGTATTTGGTTTCAAAGCTCTTCGTGCTTTACGTTTAGAAGATCTTCGTATTCCACCAGCTTACGTAAAAACTTTCCAAGGTCCTCCTCACGGTATTCAAGTAGAACGTGATAAACTTAACAAATACGGT…	DYQPKDTDILAAFRMTPQPGVPPEEAGAAVAAESSTWTTVWTDGLTSLDRKGRCYDIEPVGNQYIAYIAYPLDLFEEGSVTNLFTSIVGNVFGFKALRALRLEDLRIPPAYVKTFQGPPHGIQVERDKLNKYGRGLLGCTIKPKLGLSAKNYGRAVYECLRGGLDFTKDDENVNSQPFMRWRDRFLFVAEAIYKSQSETGEIKGHYLNATAATAEEMLKRAECAKDLGVPIIMHDLTGGFTANTSLAHYCRDNGLLLHIHRAMHAVIDRQRNHGIHFRVLAKALRLSGGDHLHSGTVVGKLEGEREVTLGFVDLMRDDYVEKDRSRGIYFTQDWVSLPGTMPVASGGIHVWHMPALVEIFGDDACLQFGGGTLGHPWGNAPGAAANRVALEACQARNGR…
Chlorophyta	Batophora_oerstedii	463	AYD72452.1	ATGGCTCCACAAACTGAGACTAAAGCAAGTGCTGGATTTAAAGCGGGTGTAAAAGATTATCGTTTAACATATTACACTCCTGATTATCAAGTACAAGACACTGATATTTTAGCTGCGTTTCGAATGACTCCACAACCTGGAGTACCAGCAGAAGAATGTGCTGCTGCAGTTGCCGCTGAATCTTCAACAGGTACTTGGACAACAGTATGGACAGACGGTTTAACAAGTCTTGATCGTTATAAAGGTCGTTGTTATGATGTTGAACCAGTTCCTGGAGAAGATAACCAATATATTGCATATGTAGCGTACCCTCTAAATCTATTTGAAGAAGGATCTGTAACAAACTTATTCACTTCAGTTGTTGGGAACGTTTTTGGATTTAAAGCTCTTCGTGCTCTT…	MAPQTETKASAGFKAGVKDYRLTYYTPDYQVQDTDILAAFRMTPQPGVPAEECAAAVAAESSTGTWTTVWTDGLTSLDRYKGRCYDVEPVPGEDNQYIAYVAYPLNLFEEGSVTNLFTSVVGNVFGFKALRALRLEDLRIPQAYVKTFFGPPHGIQVERDKLNKYGRGFLGCTIKPKLGLSAKNYGRACYECLRGGLDFTKDDENVNSQPFMRWRDRFLFVAEAIYKSQAETGEIKGHYLNATAPTSEEMLKRAELAKHLGVPIVMHDYLTAGFTSNTSLANYCRDNGLLLHIHRAMHAVIDRQRNHGMHFRVLAKALRLSGGDHLHSGTVVGKLEGDREVTMGFVDLMRDDYIEKDRSRGIYFTQDWVGLGGVIPVASGGIHVWHMPALVEIFGDDAC…	GATTATCAAGTACAAGACACTGATATTTTAGCTGCGTTTCGAATGACTCCACAACCTGGAGTACCAGCAGAAGAATGTGCTGCTGCAGTTGCCGCTGAATCTTCAACATGGACAACAGTATGGACAGACGGTTTAACAAGTCTTGATCGTAAAGGTCGTTGTTATGATGTTGAACCAGTTGGAAACCAATATATTGCATATGTAGCGTACCCTCTAAATCTATTTGAAGAAGGATCTGTAACAAACTTATTCACTTCAGTTGTTGGGAACGTTTTTGGATTTAAAGCTCTTCGTGCTCTTCGTTTAGAAGATCTTCGTATTCCACAAGCATACGTTAAAACATTCTTTGGACCTCCTCATGGGATTCAAGTTGAACGTGATAAATTAAACAAGTATGGG…	DYQVQDTDILAAFRMTPQPGVPAEECAAAVAAESSTWTTVWTDGLTSLDRKGRCYDVEPVGNQYIAYVAYPLNLFEEGSVTNLFTSVVGNVFGFKALRALRLEDLRIPQAYVKTFFGPPHGIQVERDKLNKYGRGFLGCTIKPKLGLSAKNYGRACYECLRGGLDFTKDDENVNSQPFMRWRDRFLFVAEAIYKSQAETGEIKGHYLNATAPTSEEMLKRAELAKHLGVPIVMHDLTAGFTSNTSLANYCRDNGLLLHIHRAMHAVIDRQRNHGMHFRVLAKALRLSGGDHLHSGTVVGKLEGDREVTMGFVDLMRDDYIEKDRSRGIYFTQDWVGLGGVIPVASGGIHVWHMPALVEIFGDDACLQFGGGTLGHPWGNAPGAVANRVALEACQARNGR…
Chlorophyta	Botryococcus_braunii	372	AIT95349.1	ATGGCTCCACAAACTGAAACGAAAGCAGGTGCTGGGTTTAAAGCGGGTGTAAAAGATTACCGTCTTACATACTATACGCCAGATTACCAAGTGAAAGAAACAGACATCTTGGCCGCTTTCCGTATGACACCTCAACCTGGTGTTCCACCAGAAGAAGCAGGTGCAGCGGTTGCAGCTGAGTCATCGACAGGAACTTGGACTACTGTTTGGACAGATGGTTTAACAAGTCTTGACAAATACAAAGGTCGTTGCTACGACATTGAACCAGTTCCCGGTGAAGACAATCAATACATTGCTTATGTTGCGTATCCTATTGACCTTTTTGAAGAAGGTTCAGTAACAAACCTATTCACTTCGATCGTAGGAAACGTTTTTGGTTTCAAAGCTCTTCGAGCACTT…	MAPQTETKAGAGFKAGVKDYRLTYYTPDYQVKETDILAAFRMTPQPGVPPEEAGAAVAAESSTGTWTTVWTDGLTSLDKYKGRCYDIEPVPGEDNQYIAYVAYPIDLFEEGSVTNLFTSIVGNVFGFKALRALRLEDLRISPAYVKTFAGPPHGIQVERDKLNKYGRGLLGCTIKPKLGLSAKNYGRAVYECLRGGLDFTKDDENVNSQPFMRWRDRFLFVSEAIYKSQAETGEIKGHYLNATAGTCEEMLKRAACAKEFGMPIIMHDYLTGGFTANTSLSNYCRDNGLLLHIHRAMHGVIDRQRNHGIHFRVLAKALRMSGGDHLHSGTVVGKLEGEREVTLGFVDLMRDDYVEKDRSRGIYFTQDWVSLPGVMPVASGGIHVWHMPALVEIFGDDAC…	GATTACCAAGTGAAAGAAACAGACATCTTGGCCGCTTTCCGTATGACACCTCAACCTGGTGTTCCACCAGAAGAAGCAGGTGCAGCGGTTGCAGCTGAGTCATCGACATGGACTACTGTTTGGACAGATGGTTTAACAAGTCTTGACAAAAAAGGTCGTTGCTACGACATTGAACCAGTTGGTAATCAATACATTGCTTATGTTGCGTATCCTATTGACCTTTTTGAAGAAGGTTCAGTAACAAACCTATTCACTTCGATCGTAGGAAACGTTTTTGGTTTCAAAGCTCTTCGAGCACTTCGCCTGGAAGATCTTCGTATTTCACCAGCTTACGTAAAAACTTTCGCAGGCCCTCCTCATGGTATTCAGGTTGAACGTGACAAACTGAACAAATATGGC…	DYQVKETDILAAFRMTPQPGVPPEEAGAAVAAESSTWTTVWTDGLTSLDKKGRCYDIEPVGNQYIAYVAYPIDLFEEGSVTNLFTSIVGNVFGFKALRALRLEDLRISPAYVKTFAGPPHGIQVERDKLNKYGRGLLGCTIKPKLGLSAKNYGRAVYECLRGGLDFTKDDENVNSQPFMRWRDRFLFVSEAIYKSQAETGEIKGHYLNATAGTCEEMLKRAACAKEFGMPIIMHDLTGGFTANTSLSNYCRDNGLLLHIHRAMHGVIDRQRNHGIHFRVLAKALRMSGGDHLHSGTVVGKLEGEREVTLGFVDLMRDDYVEKDRSRGIYFTQDWVSLPGVMPVASGGIHVWHMPALVEIFGDDACLQFGGGTLGHPWGNAPGAAANRVALEACQARNGR…
Chlorophyta	Chlorella_vulgaris	492	QDF82943.1	ATGGCTCCACAAACTGAAACTAGAGCAGGTGCTGGGTTTAAAGCAGGTGTTAAAGACTACCGTTTAACTTACTACACTCCTGACTACCAACCAAAAGATACTGATATTCTTGCAGCATTCCGTATGACTCCTCAACCAGGTGTTCCGCCAGAAGAAGCTGGTGCAGCGGTAGCAGCGGAATCATCAACTGGTACTTGGACGACTGTATGGACTGACGGTTTAACTAGCTTAGATCGTTACAAAGGTCGTTGTTATGATATTGAGCCAGTTCCAGGTGAAGAAAACCAATACATTGCATACATTGCATATCCTTTAGATCTTTTTGAAGAAGGTTCTGTAACAAACTTATTTACTTCAATCGTAGGTAACGTATTTGGTTTCAAAGCTCTTCGTGCTTTA…	MAPQTETRAGAGFKAGVKDYRLTYYTPDYQPKDTDILAAFRMTPQPGVPPEEAGAAVAAESSTGTWTTVWTDGLTSLDRYKGRCYDIEPVPGEENQYIAYIAYPLDLFEEGSVTNLFTSIVGNVFGFKALRALRLEDLRIPPAYVKTFQGPPHGIQVERDKLNKYGRGLLGCTIKPKLGLSAKNYGRAVYECLRGGLDFTKDDENVNSQPFMRWRDRFLFVAEAIYKSQSETGEIKGHYLNATAATAEEMLKRAECAKDLGVPIIMHDYLTGGFTANTSLAHYCRDNGLLLHIHRAMHAVIDRQRNHGIHFRVLAKALRLSGGDHLHSGTVVGKLEGEREVTLGFVDLMRDDYVEKDRSRGIYFTQDWVSLPGTMPVASGGIHVWHMPALVEIFGDDAC…	GACTACCAACCAAAAGATACTGATATTCTTGCAGCATTCCGTATGACTCCTCAACCAGGTGTTCCGCCAGAAGAAGCTGGTGCAGCGGTAGCAGCGGAATCATCAACTTGGACGACTGTATGGACTGACGGTTTAACTAGCTTAGATCGTAAAGGTCGTTGTTATGATATTGAGCCAGTTGGTAACCAATACATTGCATACATTGCATATCCTTTAGATCTTTTTGAAGAAGGTTCTGTAACAAACTTATTTACTTCAATCGTAGGTAACGTATTTGGTTTCAAAGCTCTTCGTGCTTTACGTTTAGAAGATCTTCGTATTCCACCAGCTTACGTAAAAACTTTCCAAGGTCCTCCTCACGGTATTCAAGTAGAACGTGATAAACTTAACAAATACGGT…	DYQPKDTDILAAFRMTPQPGVPPEEAGAAVAAESSTWTTVWTDGLTSLDRKGRCYDIEPVGNQYIAYIAYPLDLFEEGSVTNLFTSIVGNVFGFKALRALRLEDLRIPPAYVKTFQGPPHGIQVERDKLNKYGRGLLGCTIKPKLGLSAKNYGRAVYECLRGGLDFTKDDENVNSQPFMRWRDRFLFVAEAIYKSQSETGEIKGHYLNATAATAEEMLKRAECAKDLGVPIIMHDLTGGFTANTSLAHYCRDNGLLLHIHRAMHAVIDRQRNHGIHFRVLAKALRLSGGDHLHSGTVVGKLEGEREVTLGFVDLMRDDYVEKDRSRGIYFTQDWVSLPGTMPVASGGIHVWHMPALVEIFGDDACLQFGGGTLGHPWGNAPGAAANRVALEACQARNGR…
Chlorophyta	Chromochloris_zofingiensis	409	AMO01048.1	ATGGTTCCACAAACTGAAACTAAAGCAGGTGCTGGGTTTAAAGCTGGTGTTAAAGATTACCGTTTAACTTACTATACTCCTGATTACGTAGTTAAAGATACAGATATTTTAGCAGCTTTCCGTATGACTCCTCAACCAGGAGTTCCTCCAGAAGAATGTGGTGCAGCCGTAGCTGCTGAATCTTCAACAGGTACTTGGACAACTGTTTGGACAGACGGTTTAACAAGTTTAGACCGTTACAAAGGTCGTTGTTACGATCTTGAGCCGGTTCCTGGAGAAGAAAACCAGTATATTGCATACGTAGCATACCCAATCGACTTATTTGAAGAAGGTTCAGTTACAAACTTATTTACTTCAATTGTAGGTAACGTATTCGGTTTCAAAGCTTTACGAGCACTT…	MVPQTETKAGAGFKAGVKDYRLTYYTPDYVVKDTDILAAFRMTPQPGVPPEECGAAVAAESSTGTWTTVWTDGLTSLDRYKGRCYDLEPVPGEENQYIAYVAYPIDLFEEGSVTNLFTSIVGNVFGFKALRALRLEDLRIPVAYVKTFQGPPHGIQVERDKLNKYGRGLLGCTIKPKLGLSAKNYGRACYECLRGGLDFTKDDENVNSQPFMRWRDRFLFVAEAIYKSQSETGEIKGHYLNATAGNCDEMIKRAQCAKELGVPIVMHDYLTGGFTANTSLASYCRDNGLLLHIHRAMHAVIDRQRNHGMHFRVLAKALRLSGGDHLHSGTVVGKLEGEREVTLGFVDLMRDDYIEKDRSRGVYFTQDWCSMGGVIPVASGGIHVWHMPALVEIFGDDAC…	GATTACGTAGTTAAAGATACAGATATTTTAGCAGCTTTCCGTATGACTCCTCAACCAGGAGTTCCTCCAGAAGAATGTGGTGCAGCCGTAGCTGCTGAATCTTCAACATGGACAACTGTTTGGACAGACGGTTTAACAAGTTTAGACCGTAAAGGTCGTTGTTACGATCTTGAGCCGGTTGGAAACCAGTATATTGCATACGTAGCATACCCAATCGACTTATTTGAAGAAGGTTCAGTTACAAACTTATTTACTTCAATTGTAGGTAACGTATTCGGTTTCAAAGCTTTACGAGCACTTCGTTTAGAAGATCTTCGTATTCCTGTAGCTTATGTAAAAACTTTCCAAGGGCCTCCACACGGTATTCAAGTAGAACGTGACAAACTAAACAAATATGGT…	DYVVKDTDILAAFRMTPQPGVPPEECGAAVAAESSTWTTVWTDGLTSLDRKGRCYDLEPVGNQYIAYVAYPIDLFEEGSVTNLFTSIVGNVFGFKALRALRLEDLRIPVAYVKTFQGPPHGIQVERDKLNKYGRGLLGCTIKPKLGLSAKNYGRACYECLRGGLDFTKDDENVNSQPFMRWRDRFLFVAEAIYKSQSETGEIKGHYLNATAGNCDEMIKRAQCAKELGVPIVMHDLTGGFTANTSLASYCRDNGLLLHIHRAMHAVIDRQRNHGMHFRVLAKALRLSGGDHLHSGTVVGKLEGEREVTLGFVDLMRDDYIEKDRSRGVYFTQDWCSMGGVIPVASGGIHVWHMPALVEIFGDDACLQFGGGTLGHPWGNAPGAVANRVALEACQARNGR…
Chlorophyta	Dunaliella_salina	255	ACS95083.1	ATGGTTCCACAAACTGAAACGAAAACAGGTGCTGGGTTTAAAGCGGGTGTAAAAGATTACCGTTTAACATACTACACTCCAGACTACGTAGTTAGCGAAACTGATATTTTAGCAGCTTTCCGTATGACACCTCAACCAGGTGTTCCTCCAGAAGAGTGTGGTGCAGCGGTTGCTGCTGAATCATCAACTGGTACATGGACTACTGTATGGACTGATGGTCTTACAAGTTTAGACAAATACAAAGGTCGTTGTTACGACCTTGAACCAGTGCCCGGTGAAGAAAATCAATATATCGCATATGTAGCGTACCCAATCGACCTTTTTGAGGAAGGTTCAGTAACAAACTTATTCACTTCAATTGTAGGTAACGTATTTGGTTTCAAAGCGTTACGTGCATTA…	MVPQTETKTGAGFKAGVKDYRLTYYTPDYVVSETDILAAFRMTPQPGVPPEECGAAVAAESSTGTWTTVWTDGLTSLDKYKGRCYDLEPVPGEENQYIAYVAYPIDLFEEGSVTNLFTSIVGNVFGFKALRALRLEDLRISPAYVKTFVGPPHGIQVERDKLNKYGRGLLGCTIKPKLGLSAKNYGRAVYECLRGGLDFTKDDENVNSQPFMRWRDRFLFVAEAIYKAQAETGEIKGHYLNATAGTAEGMLQRAQCAKELGVPIIMHDYLTGGFTANTSLAHYCRDHGLLLHIHRAMHAVIDRQRNHGIHFRVLAKTLRMSGGDHLHSGTVVGKLEGEREVTLGFVDLMRDNFVEKDRSRGIYFTQDWCSMPGVMPVASGGIHVWHMPALVEIFGDDAC…	GACTACGTAGTTAGCGAAACTGATATTTTAGCAGCTTTCCGTATGACACCTCAACCAGGTGTTCCTCCAGAAGAGTGTGGTGCAGCGGTTGCTGCTGAATCATCAACTTGGACTACTGTATGGACTGATGGTCTTACAAGTTTAGACAAAAAAGGTCGTTGTTACGACCTTGAACCAGTGGGTAATCAATATATCGCATATGTAGCGTACCCAATCGACCTTTTTGAGGAAGGTTCAGTAACAAACTTATTCACTTCAATTGTAGGTAACGTATTTGGTTTCAAAGCGTTACGTGCATTACGTCTTGAAGATCTTCGTATTTCACCAGCTTATGTTAAAACATTCGTTGGACCACCTCATGGTATTCAAGTTGAGCGTGACAAATTAAACAAATATGGT…	DYVVSETDILAAFRMTPQPGVPPEECGAAVAAESSTWTTVWTDGLTSLDKKGRCYDLEPVGNQYIAYVAYPIDLFEEGSVTNLFTSIVGNVFGFKALRALRLEDLRISPAYVKTFVGPPHGIQVERDKLNKYGRGLLGCTIKPKLGLSAKNYGRAVYECLRGGLDFTKDDENVNSQPFMRWRDRFLFVAEAIYKAQAETGEIKGHYLNATAGTAEGMLQRAQCAKELGVPIIMHDLTGGFTANTSLAHYCRDHGLLLHIHRAMHAVIDRQRNHGIHFRVLAKTLRMSGGDHLHSGTVVGKLEGEREVTLGFVDLMRDNFVEKDRSRGIYFTQDWCSMPGVMPVASGGIHVWHMPALVEIFGDDACLQFGGGTLGHPWGNAPGAVANRVALEACQARNGR…
Chlorophyta	Lobosphaera_incisa	398	AIT94250.1	ATGGCTCCACAAACTGAAACGAAAGCAGGTGCTGGCTTTAAAGCAGGTGTAAAAGATTACCGATTAACTTACTATACTCCAGATTATCAAGTAAAAGAAACTGATATTTTGGCAGCGTTCCGTATGACACCACAAGCTGGTGTTCCACCTGAAGAAGCTGGTGCTGCAGTAGCTGCAGAATCATCAACAGGTACATGGACAACTGTATGGACTGATGGTTTAACTAGTTTAGACAAATATAAAGGTCGTTGCTATGATCTTGAACCAGTTCCAGGTGAAGAAAATCAATATATTGCATATGTTGCTTATCCTTTAGATCTTTTTGAAGAAGGATCAGTTACAAATTTATTTACTTCTATTGTTGGTAACGTTTTTGGATTTAAAGCACTTCGTGCACTA…	MAPQTETKAGAGFKAGVKDYRLTYYTPDYQVKETDILAAFRMTPQAGVPPEEAGAAVAAESSTGTWTTVWTDGLTSLDKYKGRCYDLEPVPGEENQYIAYVAYPLDLFEEGSVTNLFTSIVGNVFGFKALRALRLEDLRIPPAYVKTFQGPPHGIQVERDKLNKYGRSLLGCTIKPKLGLSAKNYGRAVYECLRGGLDFTKDDENVNSQPFMRWRDRFLFVAEACYKAQAETGEIKGHYLNATAGTCDEMLKRAACAKDLGVPIVMHDYLTGGFTANTSLAHYCRDNGLLLHIHRAMHAVIDRQRNHGMHFRVLAKALRLSGGDHLHSGTVVGKLEGEREVTLGFVDLMRDDYIEKDRSRGVYFTQDWVSLPGVMPVASGGIHVWHMPALVEIFGDDAC…	GATTATCAAGTAAAAGAAACTGATATTTTGGCAGCGTTCCGTATGACACCACAAGCTGGTGTTCCACCTGAAGAAGCTGGTGCTGCAGTAGCTGCAGAATCATCAACATGGACAACTGTATGGACTGATGGTTTAACTAGTTTAGACAAAAAAGGTCGTTGCTATGATCTTGAACCAGTTGGTAATCAATATATTGCATATGTTGCTTATCCTTTAGATCTTTTTGAAGAAGGATCAGTTACAAATTTATTTACTTCTATTGTTGGTAACGTTTTTGGATTTAAAGCACTTCGTGCACTACGTTTAGAAGATCTTCGTATTCCACCAGCTTACGTAAAAACTTTCCAAGGACCTCCTCATGGAATTCAAGTAGAACGTGATAAACTGAATAAATATGGA…	DYQVKETDILAAFRMTPQAGVPPEEAGAAVAAESSTWTTVWTDGLTSLDKKGRCYDLEPVGNQYIAYVAYPLDLFEEGSVTNLFTSIVGNVFGFKALRALRLEDLRIPPAYVKTFQGPPHGIQVERDKLNKYGRSLLGCTIKPKLGLSAKNYGRAVYECLRGGLDFTKDDENVNSQPFMRWRDRFLFVAEACYKAQAETGEIKGHYLNATAGTCDEMLKRAACAKDLGVPIVMHDLTGGFTANTSLAHYCRDNGLLLHIHRAMHAVIDRQRNHGMHFRVLAKALRLSGGDHLHSGTVVGKLEGEREVTLGFVDLMRDDYIEKDRSRGVYFTQDWVSLPGVMPVASGGIHVWHMPALVEIFGDDACLQFGGGTLGHPWGNAPGAAANRVALEACQARNGR…
Chlorophyta	Ulva_compressa	365	ARO34843.1	ATGGCTCCACAAACTGAAACAAAAGCAGGTACTGGCTTTAAAGCTGGTGTAAAAGATTACCGTTTAACTTATTACACGCCTGATTATCAAGTAAAAGATACTGATATTTTAGCAGCGTTTCGTATGACTCCTCAACCAGGAGTACCAGCAGAAGAAGCAGGTGCAGCTGTTGCTGCTGAATCATCAACAGGTACTTGGACAACTGTATGGACTGATGGTTTAACATCTTTAGATCGTTATAAAGGTCGTTGTTACGATATTGAACCATTAGGAGAAGACGATCAATATATCGCTTACATTGCTTATCCTTTAGACTTATTTGAAGAAGGATCAGTTACAAACTTATTTACTTCAATTGTAGGTAACGTTTTTGGTTTTAAAGCTTTACGTGCTTTACGT…	MAPQTETKAGTGFKAGVKDYRLTYYTPDYQVKDTDILAAFRMTPQPGVPAEEAGAAVAAESSTGTWTTVWTDGLTSLDRYKGRCYDIEPLGEDDQYIAYIAYPLDLFEEGSVTNLFTSIVGNVFGFKALRALRLEDLRIPPAYVKTFQGPPHGIQVERDKLNKYGRGLLGCTIKPKLGLSAKNYGRAVYECLRGGLDFTKDDENVNSQPFMRWRDRFLFVAEAIYKSQSETGEVKGHYLNATAGTCEEMMERGQFAKDLGVPIVMHDYITGGFTANTTLAHFCRASGLLLHIHRAMHAVIDRQRNHGIHFRVLAKILRMSGGDHLHSGTVVGKLEGEREITLGFVDLMRDDYIEKDRSRGIYFTQDWVSLPGTMPVASGGIHVWHMPALVEIFGDDACL…	GATTATCAAGTAAAAGATACTGATATTTTAGCAGCGTTTCGTATGACTCCTCAACCAGGAGTACCAGCAGAAGAAGCAGGTGCAGCTGTTGCTGCTGAATCATCAACATGGACAACTGTATGGACTGATGGTTTAACATCTTTAGATCGTAAAGGTCGTTGTTACGATATTGAACCATTAGGAGATCAATATATCGCTTACATTGCTTATCCTTTAGACTTATTTGAAGAAGGATCAGTTACAAACTTATTTACTTCAATTGTAGGTAACGTTTTTGGTTTTAAAGCTTTACGTGCTTTACGTTTAGAAGATTTACGTATTCCACCAGCTTATGTTAAAACATTCCAAGGTCCACCTCATGGTATTCAGGTTGAACGTGATAAATTAAACAAATATGGT…	DYQVKDTDILAAFRMTPQPGVPAEEAGAAVAAESSTWTTVWTDGLTSLDRKGRCYDIEPLGDQYIAYIAYPLDLFEEGSVTNLFTSIVGNVFGFKALRALRLEDLRIPPAYVKTFQGPPHGIQVERDKLNKYGRGLLGCTIKPKLGLSAKNYGRAVYECLRGGLDFTKDDENVNSQPFMRWRDRFLFVAEAIYKSQSETGEVKGHYLNATAGTCEEMMERGQFAKDLGVPIVMHDITGGFTANTTLAHFCRASGLLLHIHRAMHAVIDRQRNHGIHFRVLAKILRMSGGDHLHSGTVVGKLEGEREITLGFVDLMRDDYIEKDRSRGIYFTQDWVSLPGTMPVASGGIHVWHMPALVEIFGDDACLQFGGGTLGHPWGNAPGAAANRVALEACQARNGR…
Chlorophyta	Ulva_mutabilis	467	QDE53711.1	ATGGCTCCACAAACTGAAACAAAAGCAGGTACTGGCTTTAAAGCTGGTGTAAAAGATTACCGTTTAACTTATTACACGCCTGATTATCAAGTAAAAGATACTGATATTTTAGCAGCGTTTCGTATGACTCCTCAACCAGGAGTACCAGCAGAAGAAGCAGGTGCAGCTGTTGCTGCTGAATCATCAACAGGTACTTGGACAACTGTATGGACTGATGGTTTAACATCTTTAGATCGTTATAAAGGTCGTTGTTACGATATTGAACCATTAGGAGAAGACGATCAATATATCGCTTACATTGCTTATCCTTTAGACTTATTTGAAGAAGGATCAGTTACAAACTTATTTACTTCAATTGTAGGTAACGTTTTTGGTTTTAAAGCTTTACGTGCTTTACGT…	MAPQTETKAGTGFKAGVKDYRLTYYTPDYQVKDTDILAAFRMTPQPGVPAEEAGAAVAAESSTGTWTTVWTDGLTSLDRYKGRCYDIEPLGEDDQYIAYIAYPLDLFEEGSVTNLFTSIVGNVFGFKALRALRLEDLRIPPAYVKTFQGPPHGIQVERDKLNKYGRGLLGCTIKPKLGLSAKNYGRAVYECLRGGLDFTKDDENVNSQPFMRWRDRFLFVAEAIYKSQSETGEVKGHYLNATAGTCEEMMERGQFAKDLGVPIVMHDYITGGFTANTTLAHFCRASGLLLHIHRAMHAVIDRQRNHGIHFRVLAKILRMSGGDHLHSGTVVGKLEGEREITLGFVDLMRDDYIEKDRSRGIYFTQDWVSLPGTMPVASGGIHVWHMPALVEIFGDDACL…	GATTATCAAGTAAAAGATACTGATATTTTAGCAGCGTTTCGTATGACTCCTCAACCAGGAGTACCAGCAGAAGAAGCAGGTGCAGCTGTTGCTGCTGAATCATCAACATGGACAACTGTATGGACTGATGGTTTAACATCTTTAGATCGTAAAGGTCGTTGTTACGATATTGAACCATTAGGAGATCAATATATCGCTTACATTGCTTATCCTTTAGACTTATTTGAAGAAGGATCAGTTACAAACTTATTTACTTCAATTGTAGGTAACGTTTTTGGTTTTAAAGCTTTACGTGCTTTACGTTTAGAAGATTTACGTATTCCACCAGCTTATGTTAAAACATTCCAAGGTCCACCTCATGGTATTCAGGTTGAACGTGATAAATTAAACAAATATGGT…	DYQVKDTDILAAFRMTPQPGVPAEEAGAAVAAESSTWTTVWTDGLTSLDRKGRCYDIEPLGDQYIAYIAYPLDLFEEGSVTNLFTSIVGNVFGFKALRALRLEDLRIPPAYVKTFQGPPHGIQVERDKLNKYGRGLLGCTIKPKLGLSAKNYGRAVYECLRGGLDFTKDDENVNSQPFMRWRDRFLFVAEAIYKSQSETGEVKGHYLNATAGTCEEMMERGQFAKDLGVPIVMHDITGGFTANTTLAHFCRASGLLLHIHRAMHAVIDRQRNHGIHFRVLAKILRMSGGDHLHSGTVVGKLEGEREITLGFVDLMRDDYIEKDRSRGIYFTQDWVSLPGTMPVASGGIHVWHMPALVEIFGDDACLQFGGGTLGHPWGNAPGAAANRVALEACQARNGR…
Chlorophyta	Ulva_pertusa	472	QHD45072.1	ATGGCTCCACAAACTGAAACAAAAGCAGGTACTGGCTTTAAAGCTGGTGTAAAAGATTACCGTTTAACTTATTACACGCCTGATTATCAAGTAAAAGATACTGATATTTTAGCAGCGTTTCGTATGACTCCTCAACCAGGAGTACCGGCAGAAGAAGCAGGTGCAGCTGTTGCTGCTGAATCATCAACAGGTACTTGGACAACTGTATGGACTGATGGTTTAACATCATTAGATCGTTATAAAGGTCGTTGTTACGATATCGAACCATTAGGAGAAGACGATCAATATATTGCTTATATTGCTTATCCTTTAGATTTATTTGAAGAAGGATCAGTTACAAACTTATTTACTTCAATTGTAGGTAACGTTTTTGGTTTTAAAGCTTTACGTGCTTTACGT…	MAPQTETKAGTGFKAGVKDYRLTYYTPDYQVKDTDILAAFRMTPQPGVPAEEAGAAVAAESSTGTWTTVWTDGLTSLDRYKGRCYDIEPLGEDDQYIAYIAYPLDLFEEGSVTNLFTSIVGNVFGFKALRALRLEDLRIPPAYVKTFQGPPHGIQVERDKLNKYGRGLLGCTIKPKLGLSAKNYGRAVYECLRGGLDFTKDDENVNSQPFMRWRDRFLFVAEAIYKSQSETGEVKGHYLNATAGTCEEMMERGQFAKDLGVPIVMHDYITGGFTANTSLAHFCRASGLLLHIHRAMHAVIDRQRNHGIHFRVLAKILRMSGGDHLHSGTVVGKLEGEREITLGFVDLMRDDYIEKDRSRGIYFTQDWVSLPGTMPVASGGIHVWHMPALVEIFGDDACL…	GATTATCAAGTAAAAGATACTGATATTTTAGCAGCGTTTCGTATGACTCCTCAACCAGGAGTACCGGCAGAAGAAGCAGGTGCAGCTGTTGCTGCTGAATCATCAACATGGACAACTGTATGGACTGATGGTTTAACATCATTAGATCGTAAAGGTCGTTGTTACGATATCGAACCATTAGGAGATCAATATATTGCTTATATTGCTTATCCTTTAGATTTATTTGAAGAAGGATCAGTTACAAACTTATTTACTTCAATTGTAGGTAACGTTTTTGGTTTTAAAGCTTTACGTGCTTTACGTTTAGAAGATTTACGTATTCCACCAGCTTATGTTAAAACATTCCAAGGTCCACCTCATGGTATCCAGGTTGAACGTGATAAATTAAACAAATACGGT…	DYQVKDTDILAAFRMTPQPGVPAEEAGAAVAAESSTWTTVWTDGLTSLDRKGRCYDIEPLGDQYIAYIAYPLDLFEEGSVTNLFTSIVGNVFGFKALRALRLEDLRIPPAYVKTFQGPPHGIQVERDKLNKYGRGLLGCTIKPKLGLSAKNYGRAVYECLRGGLDFTKDDENVNSQPFMRWRDRFLFVAEAIYKSQSETGEVKGHYLNATAGTCEEMMERGQFAKDLGVPIVMHDITGGFTANTSLAHFCRASGLLLHIHRAMHAVIDRQRNHGIHFRVLAKILRMSGGDHLHSGTVVGKLEGEREITLGFVDLMRDDYIEKDRSRGIYFTQDWVSLPGTMPVASGGIHVWHMPALVEIFGDDACLQFGGGTLGHPWGNAPGAAANRVALEACQARNGR…
Chlorophyta	Volvox_carteri	474	ACI31253.1	ATGGTTCCACAAACAGAAACTAAAGCAGGTGCTGGGTTCAAAGCCGGTGTAAAAGACTATCGTTTAACATACTACACACCTGACTACGTAGTAAAAGATACTGATATTTTAGCAGCATTCCGTATGACTCCACAACCAGGTGTTCCACCAGAAGAATGTGGTGCTGCTGTAGCTGCTGAATCTTCAACAGGTACTTGGACAACTGTATGGACTGACGGTTTAACAAGCCTTGATCGATACAAAGGTCGTTGTTATGACATCGAGCCTGTTCCAGGTGAAGACAACCAGTACATTGCTTATGTTGCTTACCCAATTGACTTATTCGAAGAAGGTTCAGTAACAAACATGTTTACTTCTATTGTAGGTAACGTATTCGGTTTCAAAGCTCTACGTGCTTTA…	MVPQTETKAGAGFKAGVKDYRLTYYTPDYVVKDTDILAAFRMTPQPGVPPEECGAAVAAESSTGTWTTVWTDGLTSLDRYKGRCYDIEPVPGEDNQYIAYVAYPIDLFEEGSVTNMFTSIVGNVFGFKALRALRLEDLRIPPAYVKTFQGPPHGIQVERDKLNKYGRGLLGCTIKPKLGLSAKNYGRAVYECLRGGLDFTKDDENVNSQPFMRWRDRFLFVAEAIYKAQAETGEVKGHYLNATAGTCEEMLKRAQCAKELGVPIIMHDYLTGGFTANTSLASYCRDNGLLLHIHRAMHAVIDRQRNHGIHFRVLAKALRMSGGDHLHSGTVVGKLEGEREVTLGFVDLMRDDYIEKDRSRGIYFTQDWCSMPGVMPVASGGIHVWHMPALVEIFGDDAC…	GACTACGTAGTAAAAGATACTGATATTTTAGCAGCATTCCGTATGACTCCACAACCAGGTGTTCCACCAGAAGAATGTGGTGCTGCTGTAGCTGCTGAATCTTCAACATGGACAACTGTATGGACTGACGGTTTAACAAGCCTTGATCGAAAAGGTCGTTGTTATGACATCGAGCCTGTTGGTAACCAGTACATTGCTTATGTTGCTTACCCAATTGACTTATTCGAAGAAGGTTCAGTAACAAACATGTTTACTTCTATTGTAGGTAACGTATTCGGTTTCAAAGCTCTACGTGCTTTACGTCTTGAAGATCTTCGTATTCCACCTGCTTACGTTAAAACATTCCAAGGTCCACCACACGGTATTCAGGTTGAACGTGACAAACTAAACAAATATGGT…	DYVVKDTDILAAFRMTPQPGVPPEECGAAVAAESSTWTTVWTDGLTSLDRKGRCYDIEPVGNQYIAYVAYPIDLFEEGSVTNMFTSIVGNVFGFKALRALRLEDLRIPPAYVKTFQGPPHGIQVERDKLNKYGRGLLGCTIKPKLGLSAKNYGRAVYECLRGGLDFTKDDENVNSQPFMRWRDRFLFVAEAIYKAQAETGEVKGHYLNATAGTCEEMLKRAQCAKELGVPIIMHDLTGGFTANTSLASYCRDNGLLLHIHRAMHAVIDRQRNHGIHFRVLAKALRMSGGDHLHSGTVVGKLEGEREVTLGFVDLMRDDYIEKDRSRGIYFTQDWCSMPGVMPVASGGIHVWHMPALVEIFGDDACLQFGGGTLGHPWGNAPGAAANRVALEACQARNGR…
Rhodophyta	Acrochaetium_secundatum	76	QBX88486.1	ATGTCTCAATCCGTAGAACAACGGACAAGGATCAAGAACGAACGTTACGAGTCTGGAGTAATTCCATATGCAAAAATGGGTTACTGGGATCCTGATTATGTAATTAAAGAAACAGATGTGTTAGCTTTATTTCGTGTTACACCCCAACCGGGTGTAGATCCTATTGAAGCATCTGCAGCAATTGCTGGTGAATCTTCAACAGCTACATGGACAGTTGTTTGGACTGATCTTTTAACTGCTTGCGATTTATATCGTGCTAAAGCTTACAAAGTTGACGCAGTACCTAATACTACTGACCAGTACTTTGCATATATCTCTTATGATATTGACTTATTTGAAGAAGGTTCTATTGCCAACTTAACAGCTTCAATAATTGGTAACGTATTTGGATTTAAAGCG…	MSQSVEQRTRIKNERYESGVIPYAKMGYWDPDYVIKETDVLALFRVTPQPGVDPIEASAAIAGESSTATWTVVWTDLLTACDLYRAKAYKVDAVPNTTDQYFAYISYDIDLFEEGSIANLTASIIGNVFGFKAVKALRLEDMRLPIAYLKTFQGPATGTIVERERMDKFGRPFLGATVKPKLGLSGKNYGRVVYEGLKGGLDFLKDDENINSQPFMRWRERFLYSMEGVNRAQAAAGEIKGHYLNVTAATMEHMYERAEFAAELGSVICMIDLVIGYTAIQSMAIWARKEDMILHLHRAGNSTYSRQKIHGMNFRVICKWMRMAGVDHIHAGTVVGKLEGDPLMIKGFYNTLLESHLPVNLPQGIFFEQNWASLRKCTPVASGGIHCGQMHQLLDYLGD…	GATTATGTAATTAAAGAAACAGATGTGTTAGCTTTATTTCGTGTTACACCCCAACCGGGTGTAGATCCTATTGAAGCATCTGCAGCAATTGCTGGTGAATCTTCAACATGGACAGTTGTTTGGACTGATCTTTTAACTGCTTGCGATTTACGTGCTAAAGCTTACAAAGTTGACGCAGTAAATGACCAGTACTTTGCATATATCTCTTATGATATTGACTTATTTGAAGAAGGTTCTATTGCCAACTTAACAGCTTCAATAATTGGTAACGTATTTGGATTTAAAGCGGTTAAAGCTTTACGATTAGAAGATATGCGTTTACCAATTGCATACTTAAAAACTTTCCAAGGTCCTGCAACAGGTACTATTGTAGAACGTGAACGTATGGATAAGTTTGGG…	DYVIKETDVLALFRVTPQPGVDPIEASAAIAGESSTWTVVWTDLLTACDLRAKAYKVDAVNDQYFAYISYDIDLFEEGSIANLTASIIGNVFGFKAVKALRLEDMRLPIAYLKTFQGPATGTIVERERMDKFGRPFLGATVKPKLGLSGKNYGRVVYEGLKGGLDFLKDDENINSQPFMRWRERFLYSMEGVNRAQAAAGEIKGHYLNVTAATMEHMYERAEFAAELGSVICMIDLVIGYTAIQSMAIWARKEDMILHLHRAGNSTYSRQKIHGMNFRVICKWMRMAGVDHIHAGTVVGKLEGDPLMIKGFYNTLLESHLPVNLPQGIFFEQNWASLRKCTPVASGGIHCGQMHQLLDYLGDDVVLQFGGGTIGHPDGIQAGATANRVALETMVARNGR…
Rhodophyta	Acrosorium_ciliolatum	231	YP_009391828.1	ATGTCTAACTCTGTAGAAGAACGGACAAGGATAAAAAATGAACGTTATGAATCTGGTGTAATTCCATATGCAAAAATGGGATACTGGGATCCAAATTATGTCATTAAAGAAACTGATGTTTTAGCTTTATTTCGTGTAAGTCCTCAACCAGGAGTTGATCCAGTAGAAGCTTCAGCTGCTGTTGCTGGTGAATCATCTACTGCTACATGGACAGTAGTATGGACTGATTTATTAACTGCATGTGATTTATATAGAGCAAAAGCATATAAAGTGGATGCTGTACCTAACACAACTGATCAATATTTTGCATACATATCATATGATATTGATTTATTTGAAGAAGGTTCAATTGCTAACTTAACAGCTTCTATTATTGGTAACGTATTTGGATTTAAAGCA…	MSNSVEERTRIKNERYESGVIPYAKMGYWDPNYVIKETDVLALFRVSPQPGVDPVEASAAVAGESSTATWTVVWTDLLTACDLYRAKAYKVDAVPNTTDQYFAYISYDIDLFEEGSIANLTASIIGNVFGFKAVKALRLEDMRIPVAYLKTFQGPATGIVVERERMDKFGRPFLGATVKPKLGLSGKNYGRVVYEGLRGGLDFLKDDENINSQPFMRWKERFLYSIEAVNRSIAATGEVKGHYMNVTAATMENMYERAEFAKQLGTVIIMIDLVIGYTAIQTMAIWARKNDMILHLHRAGNSTYSRQKIHGMNFRVICKWMRMAGVDHIHAGTVVGKLEGDPLMIKGFYDTLLLPYLDVNLPLGIFFKQDWASLRKVTPVASGGIHCGQMHQLLDYLGE…	AATTATGTCATTAAAGAAACTGATGTTTTAGCTTTATTTCGTGTAAGTCCTCAACCAGGAGTTGATCCAGTAGAAGCTTCAGCTGCTGTTGCTGGTGAATCATCTACTTGGACAGTAGTATGGACTGATTTATTAACTGCATGTGATTTAAGAGCAAAAGCATATAAAGTGGATGCTGTAAACGATCAATATTTTGCATACATATCATATGATATTGATTTATTTGAAGAAGGTTCAATTGCTAACTTAACAGCTTCTATTATTGGTAACGTATTTGGATTTAAAGCAGTAAAAGCATTAAGACTAGAAGATATGCGTATACCAGTTGCTTATCTAAAAACATTCCAAGGACCTGCTACAGGAATTGTTGTAGAACGTGAACGTATGGATAAATTTGGT…	NYVIKETDVLALFRVSPQPGVDPVEASAAVAGESSTWTVVWTDLLTACDLRAKAYKVDAVNDQYFAYISYDIDLFEEGSIANLTASIIGNVFGFKAVKALRLEDMRIPVAYLKTFQGPATGIVVERERMDKFGRPFLGATVKPKLGLSGKNYGRVVYEGLRGGLDFLKDDENINSQPFMRWKERFLYSIEAVNRSIAATGEVKGHYMNVTAATMENMYERAEFAKQLGTVIIMIDLVIGYTAIQTMAIWARKNDMILHLHRAGNSTYSRQKIHGMNFRVICKWMRMAGVDHIHAGTVVGKLEGDPLMIKGFYDTLLLPYLDVNLPLGIFFKQDWASLRKVTPVASGGIHCGQMHQLLDYLGEDVVLQFGGGTIGHPDGIQAGATANRVALEAMIARNGV…
Rhodophyta	Agarophyton_chilense	191	YP_009244486.1	ATGTCTCAATCTGTAGAAGAACGGACAAGAATCAAAAATCAACGTTACGAATCTGGTGTTATCCCATATGCAAAAATGGGATATTGGGATCCTAATTACGTCGTGAAAGAAACTGATGTACTGGCTTTGTTTCGTGTTACTCCACAACCTGGAGTTGATCCAGTAGAAGCTTCTGCTGCAGTTGCAGGTGAATCATCTACAGCTACTTGGACTGTTGTTTGGACAGACTTATTAACAGCTTGTGATTTATATAGAGCTAAAGCTTATAAAGTAGATGCGGTTCCAAATACTACAGATCAGTATTTTGCATTTATTGCTTACGATATTGATCTCTTCGAAGAAGGCTCTATTGCAAATTTAACAGCTTCAATTATTGGTAACGTATTTGGCTTTAAAGCA…	MSQSVEERTRIKNQRYESGVIPYAKMGYWDPNYVVKETDVLALFRVTPQPGVDPVEASAAVAGESSTATWTVVWTDLLTACDLYRAKAYKVDAVPNTTDQYFAFIAYDIDLFEEGSIANLTASIIGNVFGFKAVKALRLEDMRIPVAYLKTFQGPATGLVVERERMDKFGRPFLGATVKPKLGLSGKNYGRVVYEGLKGGLDFLKDDENINSQPFMRWKERFLYSMEGVNRAIAASGEVKGHYMNVTAATMEEMYERAEFAKQLGSVIVMIDLVIGYTAIQTMAIWARRNDMILHLHRAGNSTYSRQKIHGMNFRVICKWMRMSGVDHIHAGTVVGKLEGDPLMIKGFYNTLLQTHLKVDLPQGIFFEQDWASLRKVTPVASGGIHCGQMHQLLDYLGN…	AATTACGTCGTGAAAGAAACTGATGTACTGGCTTTGTTTCGTGTTACTCCACAACCTGGAGTTGATCCAGTAGAAGCTTCTGCTGCAGTTGCAGGTGAATCATCTACATGGACTGTTGTTTGGACAGACTTATTAACAGCTTGTGATTTAAGAGCTAAAGCTTATAAAGTAGATGCGGTTAATGATCAGTATTTTGCATTTATTGCTTACGATATTGATCTCTTCGAAGAAGGCTCTATTGCAAATTTAACAGCTTCAATTATTGGTAACGTATTTGGCTTTAAAGCAGTTAAAGCTTTACGATTAGAGGATATGCGTATACCTGTTGCTTATTTGAAGACTTTCCAAGGTCCGGCTACTGGATTAGTCGTAGAGCGTGAACGTATGGATAAGTTTGGC…	NYVVKETDVLALFRVTPQPGVDPVEASAAVAGESSTWTVVWTDLLTACDLRAKAYKVDAVNDQYFAFIAYDIDLFEEGSIANLTASIIGNVFGFKAVKALRLEDMRIPVAYLKTFQGPATGLVVERERMDKFGRPFLGATVKPKLGLSGKNYGRVVYEGLKGGLDFLKDDENINSQPFMRWKERFLYSMEGVNRAIAASGEVKGHYMNVTAATMEEMYERAEFAKQLGSVIVMIDLVIGYTAIQTMAIWARRNDMILHLHRAGNSTYSRQKIHGMNFRVICKWMRMSGVDHIHAGTVVGKLEGDPLMIKGFYNTLLQTHLKVDLPQGIFFEQDWASLRKVTPVASGGIHCGQMHQLLDYLGNDVVLQFGGGTIGHPDGIQAGATANRVALEAMLARNGR…
Rhodophyta	Agarophyton_vermiculophyllum	146	AFI24790.1	ATGTCTAACTCTGTAGAAGAACGGACAAGAATTAAAAATGACCGTTATGAATCTGGCGTAATTCCATACGCTAAAATGGGATATTGGGATCCTAATTATGTAGTTAAAGATACAGATGTGCTAGCACTGTTCCGTGTTAGTCCACAACCGGGAGTTGATCCTGTAGAAGCTTCTGCTGCAGTTGCAGGTGAATCATCTACAGCTACTTGGACTGTTGTTTGGACAGATTTATTAACAGCTTGTGATCTATACAGAGCTAAAGCATATAAAGTAGATGCTGTACCAAATGCTACAGACCAATACTTTGCTTTTATTGCTTACGATATTGATCTATTTGAAGAAGGTTCTATAGCTAATTTAACTGCCTCGATCATTGGTAACGTATTTGGTTTTAAGGCT…	MSNSVEERTRIKNDRYESGVIPYAKMGYWDPNYVVKDTDVLALFRVSPQPGVDPVEASAAVAGESSTATWTVVWTDLLTACDLYRAKAYKVDAVPNATDQYFAFIAYDIDLFEEGSIANLTASIIGNVFGFKAVKALRLEDMRIPVAYLKTFQGPATGLVVERERMDKFGRPFLGATVKPKLGLSGKNYGRVVYEGLKGGLDFLKDDENINSQPFMRWKERFLYSMEGVNRSIAASGEVKGHYMNITAATMEDMYERAEFAKQLGTVIIMIDLVIGYTAIQTMAIWARKNDMILHLHRAGNSTYSRQKIHGMNFRVICKWMRMAGVDHIHAGTVVGKLEGDPLMIRGFYNTLLQTHLEINLPQGIFFEQDWASLRKVTPVASGGIHCGQMHQLLDYLGN…	AATTATGTAGTTAAAGATACAGATGTGCTAGCACTGTTCCGTGTTAGTCCACAACCGGGAGTTGATCCTGTAGAAGCTTCTGCTGCAGTTGCAGGTGAATCATCTACATGGACTGTTGTTTGGACAGATTTATTAACAGCTTGTGATCTAAGAGCTAAAGCATATAAAGTAGATGCTGTAAATGACCAATACTTTGCTTTTATTGCTTACGATATTGATCTATTTGAAGAAGGTTCTATAGCTAATTTAACTGCCTCGATCATTGGTAACGTATTTGGTTTTAAGGCTGTAAAAGCTTTACGACTGGAAGATATGCGTATACCAGTTGCTTACTTAAAAACTTTCCAGGGGCCAGCAACTGGACTGGTTGTAGAACGTGAACGTATGGATAAGTTTGGT…	NYVVKDTDVLALFRVSPQPGVDPVEASAAVAGESSTWTVVWTDLLTACDLRAKAYKVDAVNDQYFAFIAYDIDLFEEGSIANLTASIIGNVFGFKAVKALRLEDMRIPVAYLKTFQGPATGLVVERERMDKFGRPFLGATVKPKLGLSGKNYGRVVYEGLKGGLDFLKDDENINSQPFMRWKERFLYSMEGVNRSIAASGEVKGHYMNITAATMEDMYERAEFAKQLGTVIIMIDLVIGYTAIQTMAIWARKNDMILHLHRAGNSTYSRQKIHGMNFRVICKWMRMAGVDHIHAGTVVGKLEGDPLMIRGFYNTLLQTHLEINLPQGIFFEQDWASLRKVTPVASGGIHCGQMHQLLDYLGNDVVLQFGGGTIGHPDGIQAGATANRVALEAMLARNGR…
Rhodophyta	Ahnfeltia_plicata	292	YP_009293861.1	ATGTCTCAATCCGTAGAAGAACGGACAAGGATTAAAAACGAACGTTACGAGTCTGGCGTAATTCCATATGCTAAAATGGGCTATTGGGATCCTGATTACGTAATTAAAGAAACTGACATACTAGCTCTATTCCGTGTAACTCCTCAACCAGGAGTTGATCCAGTAGAAGCTTCTGCTGCTATTGCAGGTGAATCTTCTACTGCGACTTGGACAGTTGTATGGACTGATCTATTGACAGCTTGTGATTTATATCGAGCTAAAGCTTATAAAGTAGATGCTGTTCCTAATACACCTGATCAGTACTTTGCATATATTGCATATGATATTGACTTATTTGAAGAAGGTTCCATTGCAAACCTAACAGCTTCAATCATTGGTAATGTATTTGGGTTTAAAGCA…	MSQSVEERTRIKNERYESGVIPYAKMGYWDPDYVIKETDILALFRVTPQPGVDPVEASAAIAGESSTATWTVVWTDLLTACDLYRAKAYKVDAVPNTPDQYFAYIAYDIDLFEEGSIANLTASIIGNVFGFKAVKALRLEDMRMPVAYLKTFQGPATGIIVERERMDKFGRPFLGATVKPKLGLSGKNYGRVVYEGLKGGLDFLKDDENINSQPFMRWKERYLYSIEGVNRAVAASGEIKGHYLNVTAATMEEMYERAEFANQLGSIIIMVDLVIGYTAIQSMAKWARRHDMILHLHRAGNSTYSRQKDHGMNFRVICKWMRMAGVDHIHAGTVVGKLEGDPLMIRGFYNTLLLPKLEVNLPQGIFFEQDWAALRKVTPVASGGIHCGQMHQLLDYLGN…	GATTACGTAATTAAAGAAACTGACATACTAGCTCTATTCCGTGTAACTCCTCAACCAGGAGTTGATCCAGTAGAAGCTTCTGCTGCTATTGCAGGTGAATCTTCTACTTGGACAGTTGTATGGACTGATCTATTGACAGCTTGTGATTTACGAGCTAAAGCTTATAAAGTAGATGCTGTTAATGATCAGTACTTTGCATATATTGCATATGATATTGACTTATTTGAAGAAGGTTCCATTGCAAACCTAACAGCTTCAATCATTGGTAATGTATTTGGGTTTAAAGCAGTTAAAGCTTTACGTCTAGAAGACATGCGTATGCCAGTAGCTTATCTTAAAACTTTCCAAGGTCCTGCAACAGGTATTATTGTAGAACGTGAACGTATGGATAAGTTTGGC…	DYVIKETDILALFRVTPQPGVDPVEASAAIAGESSTWTVVWTDLLTACDLRAKAYKVDAVNDQYFAYIAYDIDLFEEGSIANLTASIIGNVFGFKAVKALRLEDMRMPVAYLKTFQGPATGIIVERERMDKFGRPFLGATVKPKLGLSGKNYGRVVYEGLKGGLDFLKDDENINSQPFMRWKERYLYSIEGVNRAVAASGEIKGHYLNVTAATMEEMYERAEFANQLGSIIIMVDLVIGYTAIQSMAKWARRHDMILHLHRAGNSTYSRQKDHGMNFRVICKWMRMAGVDHIHAGTVVGKLEGDPLMIRGFYNTLLLPKLEVNLPQGIFFEQDWAALRKVTPVASGGIHCGQMHQLLDYLGNDVVLQFGGGTIGHPDGIQAGATANRVALESMVARNGR…
Rhodophyta	Anotrichium_furcellatum	94	QCI04175.1	ATGTCTAATTCTGTAGAAGAACGGACAAGGATTAAAAACGAACGTTACGAATCTGGTGTAATTCCATATGCAAAAATGGGATACTGGGATCCAAATTATTCAGTTAAAGAAACTGATGTATTAGCTCTATTCCGTGTAAGTCCACAACCAGGAGTTGATCCAATAGAAGCTTCTGCTGCTGTTGCTGGAGAATCATCTACTGCAACATGGACTGTTGTATGGACTGATTTATTAACTGCATGTGATTTATATCGTGCAAAAGCATATAAAGTAGATGCTGTACCAAACGCATCTGACCAATATTTTGCTTATATTGCATATGATATTGACCTATTTGAAGAAGGATCTATTGCAAACTTAACAGCATCAATTATTGGTAACGTATTTGGATTTAAAGCT…	MSNSVEERTRIKNERYESGVIPYAKMGYWDPNYSVKETDVLALFRVSPQPGVDPIEASAAVAGESSTATWTVVWTDLLTACDLYRAKAYKVDAVPNASDQYFAYIAYDIDLFEEGSIANLTASIIGNVFGFKAVKALRLEDMRIPVAYLKTFQGPATGIVVERERMDKFGRPFLGATVKPKLGLSGKNYGRVVYEGLKGGLDFLKDDENINSQPFMRWKERFLYSMEAVNRSIAATGEVKGHYMNVTAANIEDMYERAEFAKQLGTVIIMIDLVIGYTAIQTMAVWARKNDMILHLHRAGNSTYSRQKIHGMNFRVICKWMRMAGVDHIHAGTVVGKLEGDPLMIRGFYNTLLDPYLSINLPQGIFFEQDFASLRKVTPVASGGIHCGQMHQLLDYLGE…	AATTATTCAGTTAAAGAAACTGATGTATTAGCTCTATTCCGTGTAAGTCCACAACCAGGAGTTGATCCAATAGAAGCTTCTGCTGCTGTTGCTGGAGAATCATCTACTTGGACTGTTGTATGGACTGATTTATTAACTGCATGTGATTTACGTGCAAAAGCATATAAAGTAGATGCTGTAAACGACCAATATTTTGCTTATATTGCATATGATATTGACCTATTTGAAGAAGGATCTATTGCAAACTTAACAGCATCAATTATTGGTAACGTATTTGGATTTAAAGCTGTAAAAGCTCTAAGACTTGAAGATATGCGTATACCAGTAGCTTATCTAAAAACTTTCCAAGGACCAGCTACAGGTATCGTAGTTGAACGTGAGCGTATGGATAAGTTTGGT…	NYSVKETDVLALFRVSPQPGVDPIEASAAVAGESSTWTVVWTDLLTACDLRAKAYKVDAVNDQYFAYIAYDIDLFEEGSIANLTASIIGNVFGFKAVKALRLEDMRIPVAYLKTFQGPATGIVVERERMDKFGRPFLGATVKPKLGLSGKNYGRVVYEGLKGGLDFLKDDENINSQPFMRWKERFLYSMEAVNRSIAATGEVKGHYMNVTAANIEDMYERAEFAKQLGTVIIMIDLVIGYTAIQTMAVWARKNDMILHLHRAGNSTYSRQKIHGMNFRVICKWMRMAGVDHIHAGTVVGKLEGDPLMIRGFYNTLLDPYLSINLPQGIFFEQDFASLRKVTPVASGGIHCGQMHQLLDYLGEDVVLQFGGGTIGHPDGIQAGATANRVALESMIARNGR…
Rhodophyta	Antithamnion_aglandum	327	AAT01904.1	TCTGTAGAACGCACAAGAATTAAAAATGAGCGTTACGAGTCTGGTGTAATCCCTTATGCTAAAATGGGTTATTGGGATCCAGAATATGCAGTTAAAGATACTGATATATTGGCACTATTCCGTGTAAGTCCACAACCAGGAGTAGATCCAGTAGAAGCTTCTGCTGCTGTAGCTGGTGAATCATCTACTGCAACTTGGACTGTTGTATGGACAGATTTATTAACAGCATGTGATTTATATAGAGCTAAAGCATATAAAGTTGATTCTGTTCCAAATACAACTGATCAGTATTTTGCTTATATTGCATACGATATTGATTTATTTGAAGAAGGTTCAATTGCAAACTTAACAGCTTCAATTATTGGTAACGTATTTGGTTTTAAAGCGGTTAAAGCCATT…	SVERTRIKNERYESGVIPYAKMGYWDPEYAVKDTDILALFRVSPQPGVDPVEASAAVAGESSTATWTVVWTDLLTACDLYRAKAYKVDSVPNTTDQYFAYIAYDIDLFEEGSIANLTASIIGNVFGFKAVKAIRLEDMRIPVAYLKTFQGPATGIIVERERMDKFGRPFLGATVKPKLGLSGKNYGRVVYEGLRGGLDFLKDDENINSQPFMRWKERFLYSMEAVNRSIAATGEVKGHYMNVTAATQEDMYERAEFAKQLGTVIIMIDLVIGYTSIQTMGIWARKNDMILHLHRAGNSTYSRQKIHGMNFRVICKWMRMAGVDHIHAGTVVGKLEGDPLMIKGFYDTLLKSHLAIDLPLGIFFEQDWASLRKVTPVASGGIHCGQMHQLLDYLGNDVVL…	GAATATGCAGTTAAAGATACTGATATATTGGCACTATTCCGTGTAAGTCCACAACCAGGAGTAGATCCAGTAGAAGCTTCTGCTGCTGTAGCTGGTGAATCATCTACTTGGACTGTTGTATGGACAGATTTATTAACAGCATGTGATTTAAGAGCTAAAGCATATAAAGTTGATTCTGTTAATGATCAGTATTTTGCTTATATTGCATACGATATTGATTTATTTGAAGAAGGTTCAATTGCAAACTTAACAGCTTCAATTATTGGTAACGTATTTGGTTTTAAAGCGGTTAAAGCCATTAGACTAGAAGATATGCGTATTCCTGTAGCTTATTTAAAGACATTCCAAGGACCAGCTACTGGAATAATTGTAGAACGTGAACGTATGGATAAATTTGGT…	EYAVKDTDILALFRVSPQPGVDPVEASAAVAGESSTWTVVWTDLLTACDLRAKAYKVDSVNDQYFAYIAYDIDLFEEGSIANLTASIIGNVFGFKAVKAIRLEDMRIPVAYLKTFQGPATGIIVERERMDKFGRPFLGATVKPKLGLSGKNYGRVVYEGLRGGLDFLKDDENINSQPFMRWKERFLYSMEAVNRSIAATGEVKGHYMNVTAATQEDMYERAEFAKQLGTVIIMIDLVIGYTSIQTMGIWARKNDMILHLHRAGNSTYSRQKIHGMNFRVICKWMRMAGVDHIHAGTVVGKLEGDPLMIKGFYDTLLKSHLAIDLPLGIFFEQDWASLRKVTPVASGGIHCGQMHQLLDYLGNDVVLQFGGGTIGHPDGIQAGATANRVALESMIARNKR…
Rhodophyta	Antithamnion_defectum	321	ADB90460.1	ATGTCTAACTCTGTAGAAGAACGGACAAGAATTAAAAATGACCGTTACGAATCTGGTGTAATCCCTTATGCGAAAATGGGATATTGGGAGCCAGACTATCAGATTAAAGAAACTGATGTATTAGCACTATTTCGTGTAACTCCACAACCAGGAGTAGATCCAATAGAAGCTTCTGCCGCTGTAGCTGGTGAATCATCTACTGCAACTTGGACTGTTGTATGGACAGATCTATTAACAGCATGTGACTTATATAGAGCAAAAGCATATAAAGTTGACGCTGTTCCAAATACAAGTGACCAGTATTTTGCTTATATTTCATATGATATTGATTTATTTGAAGAAGGTTCAATTGCAAACTTAACTGCTTCAATTATCGGTAATGTATTTGGTTTTAAAGCA…	MSNSVEERTRIKNDRYESGVIPYAKMGYWEPDYQIKETDVLALFRVTPQPGVDPIEASAAVAGESSTATWTVVWTDLLTACDLYRAKAYKVDAVPNTSDQYFAYISYDIDLFEEGSIANLTASIIGNVFGFKAVKALRLEDMRIPVAYLKTFQGPATGLIVERERMDKFGRPFLGATVKPKLGLSGKNYGRVVYEGLRGGLDFLKDDENINSQPFMRWKERFLYSMEAVNRSIAATGEVKGHYMNVTAATMEDMYERAEFAKQLGTVIIMIDLVIGYTAIQSMGIWARKNDMILHLHRAGNSTYSRQKIHGMNFRVICKWMRMAGVDHIHAGTVVGKLEGDPLMIKGFYDTLLVSHLPVNLPQGIFFEQDWAALRKVTPVASGGIHCGQMHQLLDYLGN…	GACTATCAGATTAAAGAAACTGATGTATTAGCACTATTTCGTGTAACTCCACAACCAGGAGTAGATCCAATAGAAGCTTCTGCCGCTGTAGCTGGTGAATCATCTACTTGGACTGTTGTATGGACAGATCTATTAACAGCATGTGACTTAAGAGCAAAAGCATATAAAGTTGACGCTGTTAATGACCAGTATTTTGCTTATATTTCATATGATATTGATTTATTTGAAGAAGGTTCAATTGCAAACTTAACTGCTTCAATTATCGGTAATGTATTTGGTTTTAAAGCAGTAAAAGCATTAAGACTAGAAGATATGCGTATTCCTGTAGCTTATTTGAAAACATTCCAAGGACCTGCTACTGGATTAATTGTAGAACGTGAACGTATGGACAAATTTGGC…	DYQIKETDVLALFRVTPQPGVDPIEASAAVAGESSTWTVVWTDLLTACDLRAKAYKVDAVNDQYFAYISYDIDLFEEGSIANLTASIIGNVFGFKAVKALRLEDMRIPVAYLKTFQGPATGLIVERERMDKFGRPFLGATVKPKLGLSGKNYGRVVYEGLRGGLDFLKDDENINSQPFMRWKERFLYSMEAVNRSIAATGEVKGHYMNVTAATMEDMYERAEFAKQLGTVIIMIDLVIGYTAIQSMGIWARKNDMILHLHRAGNSTYSRQKIHGMNFRVICKWMRMAGVDHIHAGTVVGKLEGDPLMIKGFYDTLLVSHLPVNLPQGIFFEQDWAALRKVTPVASGGIHCGQMHQLLDYLGNDVVLQFGGGTIGHPDGIQAGATANRVALEAMIARNQR…
Rhodophyta	Antithamnion_hubbsii	93	QCI04370.1	ATGTCTAACTCTGTAGAATCTGTAGAAGAACGGACAAGAATTAAAAATGAGCGTTATGAGTCTGGTGTAATCCCTTATGCTAAAATGGGTTATTGGGATCCAGAATATGTAGTTAAAGATACTGATATATTGGCACTATTCCGTGTAAGTCCACAACCAGGAGTAGATCCAGTAGAAGCTTCTGCTGCTGTAGCTGGTGAATCATCTACTGCAACTTGGACTGTTGTATGGACAGATTTATTAACAGCATGTGATTTATATAGAGCTAAAGCATATAAAGTTGATTCTGTTCCAAATACAACTGATCAGTATTTTGCGTATATCGCATACGATATTGATTTATTTGAAGAAGGTTCAATTGCAAACTTAACAGCTTCAATTATTGGTAACGTATTTGGT…	MSNSVESVEERTRIKNERYESGVIPYAKMGYWDPEYVVKDTDILALFRVSPQPGVDPVEASAAVAGESSTATWTVVWTDLLTACDLYRAKAYKVDSVPNTTDQYFAYIAYDIDLFEEGSIANLTASIIGNVFGFKAVKALRLEDMRIPVAYLKTFQGPATGLIVERERMDKFGRPFLGATVKPKLGLSGKNYGRVVYEGLRGGLDFLKDDENINSQPFMRWKERFLYSMEAVNRSIAATGEVKGHYMNVTAATQEDMYERAEFAKQLGTVIIMIDLVIGYTSIQTMGIWARKNDMILHLHRAGNSTYSRQKIHGMNFRVICKWMRMAGVDHIHAGTVVGKLEGDPLMIKGFYDTLLESHLAVNLPLGIFFEQDWASLRKVTPVASGGIHCGQMHQLLDY…	GAATATGTAGTTAAAGATACTGATATATTGGCACTATTCCGTGTAAGTCCACAACCAGGAGTAGATCCAGTAGAAGCTTCTGCTGCTGTAGCTGGTGAATCATCTACTTGGACTGTTGTATGGACAGATTTATTAACAGCATGTGATTTAAGAGCTAAAGCATATAAAGTTGATTCTGTTAATGATCAGTATTTTGCGTATATCGCATACGATATTGATTTATTTGAAGAAGGTTCAATTGCAAACTTAACAGCTTCAATTATTGGTAACGTATTTGGTTTTAAAGCTGTTAAAGCATTGAGACTAGAAGATATGCGTATTCCTGTAGCTTACTTAAAGACATTCCAAGGACCTGCTACTGGACTAATTGTAGAACGTGAACGTATGGATAAATTTGGT…	EYVVKDTDILALFRVSPQPGVDPVEASAAVAGESSTWTVVWTDLLTACDLRAKAYKVDSVNDQYFAYIAYDIDLFEEGSIANLTASIIGNVFGFKAVKALRLEDMRIPVAYLKTFQGPATGLIVERERMDKFGRPFLGATVKPKLGLSGKNYGRVVYEGLRGGLDFLKDDENINSQPFMRWKERFLYSMEAVNRSIAATGEVKGHYMNVTAATQEDMYERAEFAKQLGTVIIMIDLVIGYTSIQTMGIWARKNDMILHLHRAGNSTYSRQKIHGMNFRVICKWMRMAGVDHIHAGTVVGKLEGDPLMIKGFYDTLLESHLAVNLPLGIFFEQDWASLRKVTPVASGGIHCGQMHQLLDYLGNDVVLQFGGGTIGHPDGIQAGATANRVALEAMIARNQR…
Rhodophyta	Antithamnion_nipponicum	322	AAT42238.1	AACTCTGTAGAACGGACAAGAATTAAAAATGAGCGTTATGAGTCTGGTGTAATCCCTTATGCTAAAATGGGTTATTGGGATCCAGAATATGTAGTTAAAGATACTGATATATTGGCACTATTCCGTGTAAGTCCACAACCAGGAGTAGATCCAGTAGAAGCTTCTGCTGCTGTAGCTGGTGAATCATCTACTGCAACTTGGACTGTTGTATGGACAGATTTATTAACAGCATGTGATTTATATAGAGCTAAAGCATATAAAGTTGATTCTGTTCCAAATACAACTGATCAGTATTTTGCGTATATCGCATACGATATTGATTTATTTGAAGAAGGTTCAATTGCAAACTTAACAGCTTCAATTATTGGTAACGTATTTGGTTTTAAAGCTGTTAAAGCA…	NSVERTRIKNERYESGVIPYAKMGYWDPEYVVKDTDILALFRVSPQPGVDPVEASAAVAGESSTATWTVVWTDLLTACDLYRAKAYKVDSVPNTTDQYFAYIAYDIDLFEEGSIANLTASIIGNVFGFKAVKALRLEDMRIPVAYLKTFQGPATGLIVERERMDKFGRPFLGATVKPKLGLSGKNYGRVVYEGLRGGLDFLKDDENINSQPFMRWKERFLYSMEAVNRSIAATGEVKGHYMNVTAATQEDMYERAEFAKQLGTVIIMIDLVIGYTAIQTMGIWARKNDMILHLHRAGNSTYSRQKIHGMNFRVICKWMRMAGVDHIHAGTVVGKLEGDPLMIKGFYDTLLESHLAVNLPLGIFFEQDWASLRKVTPVASGGIHCGQMHQLLDYLGNDVV…	GAATATGTAGTTAAAGATACTGATATATTGGCACTATTCCGTGTAAGTCCACAACCAGGAGTAGATCCAGTAGAAGCTTCTGCTGCTGTAGCTGGTGAATCATCTACTTGGACTGTTGTATGGACAGATTTATTAACAGCATGTGATTTAAGAGCTAAAGCATATAAAGTTGATTCTGTTAATGATCAGTATTTTGCGTATATCGCATACGATATTGATTTATTTGAAGAAGGTTCAATTGCAAACTTAACAGCTTCAATTATTGGTAACGTATTTGGTTTTAAAGCTGTTAAAGCATTGAGACTAGAAGATATGCGTATTCCTGTAGCTTACTTAAAGACATTCCAAGGACCTGCTACTGGACTAATTGTAGAACGTGAACGTATGGATAAATTTGGT…	EYVVKDTDILALFRVSPQPGVDPVEASAAVAGESSTWTVVWTDLLTACDLRAKAYKVDSVNDQYFAYIAYDIDLFEEGSIANLTASIIGNVFGFKAVKALRLEDMRIPVAYLKTFQGPATGLIVERERMDKFGRPFLGATVKPKLGLSGKNYGRVVYEGLRGGLDFLKDDENINSQPFMRWKERFLYSMEAVNRSIAATGEVKGHYMNVTAATQEDMYERAEFAKQLGTVIIMIDLVIGYTAIQTMGIWARKNDMILHLHRAGNSTYSRQKIHGMNFRVICKWMRMAGVDHIHAGTVVGKLEGDPLMIKGFYDTLLESHLAVNLPLGIFFEQDWASLRKVTPVASGGIHCGQMHQLLDYLGNDVVLQFGGGTIGHPDGIQAGATANRVALEAMIARNQR…
Rhodophyta	Antithamnionella_ternifolia	95	QCI03980.1	ATGTCTAAATCTGTAGAAGAACGGACAAGAATTAAAGATGAACGTTATGAGTCTGGTGTAATACCTTACGCTAAAATGGGATATTGGGATCCTGAATATGCAGTTAAAGATACTGATATCTTAGCACTATTCCGTGTAAGCCCACAGCCAGGAGTTGATCCAATTGAAGCATCTGCAGCTGTTGCTGGTGAATCATCTACTGCTACTTGGACTGTTGTATGGACAGATTTATTAACTGCATGCGACTTATATAGAGCAAAAGCTTATAAAGTAGATGCAGTACCTAATACATCTGATCAATACTTTGCATATATTGCATATGATATTGATTTATTTGAAGAAGGTTCTATTGCAAACTTAACAGCTTCAATTATCGGTAACGTATTCGGCTTTAAAGCT…	MSKSVEERTRIKDERYESGVIPYAKMGYWDPEYAVKDTDILALFRVSPQPGVDPIEASAAVAGESSTATWTVVWTDLLTACDLYRAKAYKVDAVPNTSDQYFAYIAYDIDLFEEGSIANLTASIIGNVFGFKAVKALRLEDMRIPVAYLKTFQGPATGIIVERERMDKFGRPFLGATVKPKLGLSGKNYGRVVYEGLKGGLDFLKDDENINSQPFMRWKERFLYSMEAVNRSIAASGEVKGHYMNVTASTMEDMYERAEFAKQLGTVIIMIDLVIGYTAIQSMGIWARKNDMILHLHRAGNSTYSRQKIHGMNFRVICKWMRMAGVDHIHAGTVVGKLEGDPLMIRGFYKTLLDSELAVDLPRGIFFEQDWAALRKVTPVASGGIHCGQMHQLLDYLGD…	GAATATGCAGTTAAAGATACTGATATCTTAGCACTATTCCGTGTAAGCCCACAGCCAGGAGTTGATCCAATTGAAGCATCTGCAGCTGTTGCTGGTGAATCATCTACTTGGACTGTTGTATGGACAGATTTATTAACTGCATGCGACTTAAGAGCAAAAGCTTATAAAGTAGATGCAGTAAATGATCAATACTTTGCATATATTGCATATGATATTGATTTATTTGAAGAAGGTTCTATTGCAAACTTAACAGCTTCAATTATCGGTAACGTATTCGGCTTTAAAGCTGTAAAAGCTTTAAGATTAGAAGATATGCGTATCCCTGTAGCTTATCTAAAAACATTCCAAGGTCCAGCAACAGGTATCATCGTAGAACGTGAACGTATGGACAAATTTGGT…	EYAVKDTDILALFRVSPQPGVDPIEASAAVAGESSTWTVVWTDLLTACDLRAKAYKVDAVNDQYFAYIAYDIDLFEEGSIANLTASIIGNVFGFKAVKALRLEDMRIPVAYLKTFQGPATGIIVERERMDKFGRPFLGATVKPKLGLSGKNYGRVVYEGLKGGLDFLKDDENINSQPFMRWKERFLYSMEAVNRSIAASGEVKGHYMNVTASTMEDMYERAEFAKQLGTVIIMIDLVIGYTAIQSMGIWARKNDMILHLHRAGNSTYSRQKIHGMNFRVICKWMRMAGVDHIHAGTVVGKLEGDPLMIRGFYKTLLDSELAVDLPRGIFFEQDWAALRKVTPVASGGIHCGQMHQLLDYLGDDVVLQFGGGTIGHPDGIQAGATANRVALESMIARNQR…
Rhodophyta	Apoglossum_ruscifolium	92	QCI04588.1	ATGTCTAATTCTGTAGAAGAACGGACAAGGATTAAAAATGAGCGTTATGAATCTGGTGTAATTCCATATGCAAAAATGGGATATTGGGAGCCAGATTACGTAATTAAAGAGACTGATGTTTTAGCTTTATTTCGTGTTAGTCCACAGCCAGGTGTTGATCCAGTAGAAGCTTCTGCTGCAGTTGCAGGTGAATCTTCTACTGCTACTTGGACTGTAGTTTGGACTGATTTATTAACAGCATGTGATTTATATCGTGCTAAAGCATATAAAGTAGATGCTGTTCCAAATACAACTGATCAATATTTTGCATATATTTCGTACGATATTGATTTATTTGAAGAAGGATCTATTGCAAACTTAACAGCTTCAATCATTGGTAATGTATTTGGTTTTAAAGCA…	MSNSVEERTRIKNERYESGVIPYAKMGYWEPDYVIKETDVLALFRVSPQPGVDPVEASAAVAGESSTATWTVVWTDLLTACDLYRAKAYKVDAVPNTTDQYFAYISYDIDLFEEGSIANLTASIIGNVFGFKAVKALRLEDMRIPVAYLKTFQGPATGVIVERERMDKFGRPFLGATVKPKLGLSGKNYGRVVYEGLRGGLDFLKDDENINSQPFMRWKERFLYSMEAVNRSIAATGEVKGHYMNVTAATQEDMYERAEFAKQLGTVIIMIDLVIGYTAIQTMAIWARKNDMILHLHRAGNSTYSRQKIHGMNFRVICKWMRMAGVDHIHAGTVVGKLEGDPLMIKGFYDTLLVSHLKVNLPQGIFFYQDWASLRKVTPVASGGIHCGQMHQLLDYLGD…	GATTACGTAATTAAAGAGACTGATGTTTTAGCTTTATTTCGTGTTAGTCCACAGCCAGGTGTTGATCCAGTAGAAGCTTCTGCTGCAGTTGCAGGTGAATCTTCTACTTGGACTGTAGTTTGGACTGATTTATTAACAGCATGTGATTTACGTGCTAAAGCATATAAAGTAGATGCTGTTAATGATCAATATTTTGCATATATTTCGTACGATATTGATTTATTTGAAGAAGGATCTATTGCAAACTTAACAGCTTCAATCATTGGTAATGTATTTGGTTTTAAAGCAGTAAAAGCATTAAGACTAGAAGATATGCGTATACCTGTAGCTTACTTAAAAACATTCCAAGGCCCTGCTACAGGTGTTATTGTAGAGCGTGAGCGTATGGATAAGTTTGGT…	DYVIKETDVLALFRVSPQPGVDPVEASAAVAGESSTWTVVWTDLLTACDLRAKAYKVDAVNDQYFAYISYDIDLFEEGSIANLTASIIGNVFGFKAVKALRLEDMRIPVAYLKTFQGPATGVIVERERMDKFGRPFLGATVKPKLGLSGKNYGRVVYEGLRGGLDFLKDDENINSQPFMRWKERFLYSMEAVNRSIAATGEVKGHYMNVTAATQEDMYERAEFAKQLGTVIIMIDLVIGYTAIQTMAIWARKNDMILHLHRAGNSTYSRQKIHGMNFRVICKWMRMAGVDHIHAGTVVGKLEGDPLMIKGFYDTLLVSHLKVNLPQGIFFYQDWASLRKVTPVASGGIHCGQMHQLLDYLGDDVVLQFGGGTIGHPDGIQAGATANRVALESIIARNGR…
Rhodophyta	Apophlaea_sinclairii	285	AOM65775.1	ATGACCGATACTGCAGCAGAGCGTACAAGAATTAAAAGTGAGCGTTATGAATCAGGAGTTATTCCATATGCTAAAATGGGGTATTGGAATGCAGACTATGTCGTTAAAGAAACAGATGTTTTAGCTTTATTTCGTATCACACCACAACCAGGCGTTGATGCTATTGAAGCTGCAGCTGCAGTTGCAGGAGAATCTTCTACTGCAACATGGACAGTTGTTTGGACAGATTTATTAACAGCTTGTGATTTATATAGAGCAAAAGCTTATCGAGTTGACCCAGTACCTAATTCAAATGAACAATATTTTGCTTATATAGCATATGATATTGACTTATTTGAGGAAGGTTCAATTGCTAATTTGACAGCTTCCATTATAGGCAATGTATTTGGTTTTAAAGCT…	MTDTAAERTRIKSERYESGVIPYAKMGYWNADYVVKETDVLALFRITPQPGVDAIEAAAAVAGESSTATWTVVWTDLLTACDLYRAKAYRVDPVPNSNEQYFAYIAYDIDLFEEGSIANLTASIIGNVFGFKAVKALRLEDMRIPVAYLKTFQGPATGVIVERERMDKFGKPFLGATVKPKLGLSGKNYGRVVYEGLKGGLDFLKDDENINSQPFMRWRERYLFAIEGVNRAVAGTGEIKGHYLNVTAGTMEDMYERAAFAKELGSIICMIDLVIGYTAIQSMAKWARKNDMILHLHRAGNSTYSRQKNHGMNFRVICKWMRMAGVDHIHAGTVVGKLEGDPLMIKGFYNTLLQPYLDINLPQGLFFKQEWAALRKVMPVASGGIHAGQMHQLLDYLGD…	GACTATGTCGTTAAAGAAACAGATGTTTTAGCTTTATTTCGTATCACACCACAACCAGGCGTTGATGCTATTGAAGCTGCAGCTGCAGTTGCAGGAGAATCTTCTACTTGGACAGTTGTTTGGACAGATTTATTAACAGCTTGTGATTTAAGAGCAAAAGCTTATCGAGTTGACCCAGTAAATGAACAATATTTTGCTTATATAGCATATGATATTGACTTATTTGAGGAAGGTTCAATTGCTAATTTGACAGCTTCCATTATAGGCAATGTATTTGGTTTTAAAGCTGTTAAGGCTTTGCGTCTAGAAGATATGCGTATCCCTGTAGCATACTTAAAGACTTTTCAAGGTCCAGCTACAGGAGTAATTGTGGAACGTGAACGTATGGATAAGTTTGGA…	DYVVKETDVLALFRITPQPGVDAIEAAAAVAGESSTWTVVWTDLLTACDLRAKAYRVDPVNEQYFAYIAYDIDLFEEGSIANLTASIIGNVFGFKAVKALRLEDMRIPVAYLKTFQGPATGVIVERERMDKFGKPFLGATVKPKLGLSGKNYGRVVYEGLKGGLDFLKDDENINSQPFMRWRERYLFAIEGVNRAVAGTGEIKGHYLNVTAGTMEDMYERAAFAKELGSIICMIDLVIGYTAIQSMAKWARKNDMILHLHRAGNSTYSRQKNHGMNFRVICKWMRMAGVDHIHAGTVVGKLEGDPLMIKGFYNTLLQPYLDINLPQGLFFKQEWAALRKVMPVASGGIHAGQMHQLLDYLGDDVILQFGGGTIGHPDGIQAGATANRVALEAMMARNGR…
Rhodophyta	Asparagopsis_taxiformis	290	YP_009294459.1	ATGTCTCAATCTGTAGAAGAACGGACAAGGATTAAAAATGAACGCTATGAATCAGGCGTAATTCCATATGCTAAAATGGGTTATTGGGACCCTGATTATGTAGTGAAAGATACAGATGTATTAGCTCTATTTCGTGTAACACCACAACCAGGTGTAGATCCAGTTGAAGCTTCTGCTGCTGTTGCAGGTGAATCATCTACAGCAACTTGGACAGTTGTTTGGACAGATTTATTAACAGCTTGTGATTTATATCGAGCTAAAGCTTACAAAGTAGATGCTGTACCTAATACAAGTGATCAGTACTTTGCTTATATTTCATATGATATTGATTTATTTGAAGAAGGTTCTATTGCTAACTTAACAGCATCTATTATTGGTAATGTATTTGGATTTAAAGCA…	MSQSVEERTRIKNERYESGVIPYAKMGYWDPDYVVKDTDVLALFRVTPQPGVDPVEASAAVAGESSTATWTVVWTDLLTACDLYRAKAYKVDAVPNTSDQYFAYISYDIDLFEEGSIANLTASIIGNVFGFKAVKALRLEDMRIPVAYLKTFQGPATGLIVERERMDKFGRPFLGATVKPKLGLSGKNYGRVVYEGLKGGLDFLKDDENINSQPFMRWKERFLYSMEGVNRAIAASGEVKGHYMNVTAANIEDMYERAEFAKQLGTVIIMIDLVIGYTAIQTMAVWARKNDMILHLHRAGNSTYSRQKSHGMNFRVICKWMRMAGVDHIHAGTVVGKLEGDPVMIRGFYNTLLDSHLDINLPQGIFFEQDWASLRKVTPVASGGIHCGQMHQLVDYLGE…	GATTATGTAGTGAAAGATACAGATGTATTAGCTCTATTTCGTGTAACACCACAACCAGGTGTAGATCCAGTTGAAGCTTCTGCTGCTGTTGCAGGTGAATCATCTACATGGACAGTTGTTTGGACAGATTTATTAACAGCTTGTGATTTACGAGCTAAAGCTTACAAAGTAGATGCTGTAAATGATCAGTACTTTGCTTATATTTCATATGATATTGATTTATTTGAAGAAGGTTCTATTGCTAACTTAACAGCATCTATTATTGGTAATGTATTTGGATTTAAAGCAGTAAAAGCTTTACGTCTAGAAGATATGCGTATACCTGTAGCTTATCTAAAAACTTTCCAAGGTCCTGCAACAGGTCTAATTGTAGAACGTGAAAGAATGGATAAATTTGGA…	DYVVKDTDVLALFRVTPQPGVDPVEASAAVAGESSTWTVVWTDLLTACDLRAKAYKVDAVNDQYFAYISYDIDLFEEGSIANLTASIIGNVFGFKAVKALRLEDMRIPVAYLKTFQGPATGLIVERERMDKFGRPFLGATVKPKLGLSGKNYGRVVYEGLKGGLDFLKDDENINSQPFMRWKERFLYSMEGVNRAIAASGEVKGHYMNVTAANIEDMYERAEFAKQLGTVIIMIDLVIGYTAIQTMAVWARKNDMILHLHRAGNSTYSRQKSHGMNFRVICKWMRMAGVDHIHAGTVVGKLEGDPVMIRGFYNTLLDSHLDINLPQGIFFEQDWASLRKVTPVASGGIHCGQMHQLVDYLGEDVVLQFGGGTIGHPDGIQAGATANRVALESMIARNGR…
Rhodophyta	Balbiania_investiens	75	QBX88685.1	ATGTCTCAATCCGTAGAACAACGGACAAGGATTAAAAACGAACGTTACGAATCTGGAGTAATTCCATATGCAAAGATGGGATACTGGGATCCTGATTATGTGATTAAAGAAACTGACGTACTAGCTTTATTTCGAGTTACTCCTCAACCAGGAGTTGATCCAATTGAAGCGTCTGCAGCAATTGCTGGAGAATCTTCAACTGCAACTTGGACTGTAGTTTGGACAGACCTTCTAACTGCCTGCGATCTTTATCGGGCAAAAGCATATAAAGTTGATGCAGTTCCCAATAGTTCTGATCAATACTTTGCGTATATTGCATATGATATCGATTTATTTGAAGAGGGTTCCATTGCGAATCTAACAGCTTCTATCATAGGTAATGTATTTGGTTTTAAAGCT…	MSQSVEQRTRIKNERYESGVIPYAKMGYWDPDYVIKETDVLALFRVTPQPGVDPIEASAAIAGESSTATWTVVWTDLLTACDLYRAKAYKVDAVPNSSDQYFAYIAYDIDLFEEGSIANLTASIIGNVFGFKAVKALRLEDMRMPVAYLKTFQGPATGTIVERERMDKFGRPFLGATVKPKLGLSGKNYGRVVYEGLKGGLDFLKDDENINSQPFMRWRERYLYSMEGVNRAQAAAGEIKGHYLNVTAGTMEQMYERAEFAKQLGSVICMVDLVIGYTAIQSMAIWARKTDMILHLHRAGNSTYSRQKSHGMNFRVICKWMRMAGVDHIHAGTVVGKLEGDPLMIKGFYNTLLDSHLEINLPQGIFFEQDWASLRKVTPVASGGIHCGQMHQLLDYLGD…	GATTATGTGATTAAAGAAACTGACGTACTAGCTTTATTTCGAGTTACTCCTCAACCAGGAGTTGATCCAATTGAAGCGTCTGCAGCAATTGCTGGAGAATCTTCAACTTGGACTGTAGTTTGGACAGACCTTCTAACTGCCTGCGATCTTCGGGCAAAAGCATATAAAGTTGATGCAGTTAATGATCAATACTTTGCGTATATTGCATATGATATCGATTTATTTGAAGAGGGTTCCATTGCGAATCTAACAGCTTCTATCATAGGTAATGTATTTGGTTTTAAAGCTGTAAAAGCTTTAAGACTTGAAGACATGCGTATGCCCGTTGCTTATTTGAAAACCTTCCAAGGGCCTGCTACTGGAACAATTGTAGAGCGTGAACGCATGGACAAATTTGGT…	DYVIKETDVLALFRVTPQPGVDPIEASAAIAGESSTWTVVWTDLLTACDLRAKAYKVDAVNDQYFAYIAYDIDLFEEGSIANLTASIIGNVFGFKAVKALRLEDMRMPVAYLKTFQGPATGTIVERERMDKFGRPFLGATVKPKLGLSGKNYGRVVYEGLKGGLDFLKDDENINSQPFMRWRERYLYSMEGVNRAQAAAGEIKGHYLNVTAGTMEQMYERAEFAKQLGSVICMVDLVIGYTAIQSMAIWARKTDMILHLHRAGNSTYSRQKSHGMNFRVICKWMRMAGVDHIHAGTVVGKLEGDPLMIKGFYNTLLDSHLEINLPQGIFFEQDWASLRKVTPVASGGIHCGQMHQLLDYLGDDVVLQFGGGTIGHPDGIQAGATANRVALESMLARNGR…
Rhodophyta	Bangia_fuscopurpurea	384	AKE98828.1	ATGTCTCAATCCGTAGAATCACGGACTAGGATTAAAAGCGAACGTTACGAATCTGGAGTAATCCCTTATGCTAAAATGGGTTACTGGGATGCTGATTATGTTATTAAAGATACAGATGTTTTAGCTCTGTTTAGAATCACTCCTCAGCCAGGTGTTGATCCTATTGAAGCTTCTGCTGCAATTGCAGGTGAATCTTCCACAGCGACTTGGACAGTTGTATGGACTGATTTGCTAACAGCTTGTGACCTTTATAGAGCAAAAGCATACCGTGTAGATCCAGTTCCAAATGTTGCAGATCAATATTTTGCTTATATCGCTTATGATATTGATTTATTTGAAGAAGGTTCCATTGCGAACTTAACTGCTTCAATTATTGGTAATGTTTTTGGATTTAAAGCT…	MSQSVESRTRIKSERYESGVIPYAKMGYWDADYVIKDTDVLALFRITPQPGVDPIEASAAIAGESSTATWTVVWTDLLTACDLYRAKAYRVDPVPNVADQYFAYIAYDIDLFEEGSIANLTASIIGNVFGFKAVKALRLEDMRMPVAYLKTFQGPATGMIVERERMNMFGRPFLGATVKPKLGLSGKNYGRVVYEGLKGGLDFLKDDENINSQPFMRWRERYLYSMEGVNKASAASGEVKGHYLNVTAATMEDMYERAEFSKDVGSIICMIDLVIGYTAIQSMAIWARKHDMILHLHRAGNSTYSRQKNHGMNFRVICKWMRMAGVDHIHAGTVVGKLEGDPLMIKGFYNTLLESETPINLPQGLFFAQNWASLRKVVPVASGGIHAGQMHQLLDYLGD…	GATTATGTTATTAAAGATACAGATGTTTTAGCTCTGTTTAGAATCACTCCTCAGCCAGGTGTTGATCCTATTGAAGCTTCTGCTGCAATTGCAGGTGAATCTTCCACATGGACAGTTGTATGGACTGATTTGCTAACAGCTTGTGACCTTAGAGCAAAAGCATACCGTGTAGATCCAGTTAATGATCAATATTTTGCTTATATCGCTTATGATATTGATTTATTTGAAGAAGGTTCCATTGCGAACTTAACTGCTTCAATTATTGGTAATGTTTTTGGATTTAAAGCTGTTAAAGCTCTTCGTCTAGAAGATATGCGTATGCCAGTAGCTTACTTGAAAACTTTCCAAGGTCCAGCAACGGGCATGATTGTAGAACGTGAGCGTATGAATATGTTTGGC…	DYVIKDTDVLALFRITPQPGVDPIEASAAIAGESSTWTVVWTDLLTACDLRAKAYRVDPVNDQYFAYIAYDIDLFEEGSIANLTASIIGNVFGFKAVKALRLEDMRMPVAYLKTFQGPATGMIVERERMNMFGRPFLGATVKPKLGLSGKNYGRVVYEGLKGGLDFLKDDENINSQPFMRWRERYLYSMEGVNKASAASGEVKGHYLNVTAATMEDMYERAEFSKDVGSIICMIDLVIGYTAIQSMAIWARKHDMILHLHRAGNSTYSRQKNHGMNFRVICKWMRMAGVDHIHAGTVVGKLEGDPLMIKGFYNTLLESETPINLPQGLFFAQNWASLRKVVPVASGGIHAGQMHQLLDYLGDDVVLQFGGGTIGHPDGIQAGATANRVALESMMARNGR…
Rhodophyta	Bangiopsis_subsimplex	245	YP_009296789.1	ATGTCTCAATCTGTAGAAGAACGCACCAGAATTAAAAATGAACGCTATGAATCTGGTGTAATCCCGTATGCTAAAATGGGTTACTGGGCTCCTGATCATGTGATCAGAGATACAGATGTTTTAGCTCTTTTCAGAATTACGCCTCAACCTGGAGTAGATCCAGTTGAAGCTGCAGCTGCAGTTGCAGGAGAATCATCTACAGCTACATGGACAGTTGTATGGACTGATTTATTAACAGCCTGTGATTTATATAGAGCTAAAGCATATAGAGTTGATCCAGTACCTAATTCATCAGACCAATATTTTGCATATATCGCATACGATATTGATTTATTTGAGGAAGGTTCAATTGCTAACTTAACTGCATCAATTATTGGTAATGTATTTGGTTTTAAAGCA…	MSQSVEERTRIKNERYESGVIPYAKMGYWAPDHVIRDTDVLALFRITPQPGVDPVEAAAAVAGESSTATWTVVWTDLLTACDLYRAKAYRVDPVPNSSDQYFAYIAYDIDLFEEGSIANLTASIIGNVFGFKAVKALRLEDMRLPVAYLKTFQGPATGVVVERERMNNFGRPLLGATVKPKLGLSGRNYGRVVYEGLKGGLDFLKDDENINSQPFMRWRERYLFSIEGVNRAAAASGEVKGHYLNVTAATMEDMYERADFAKDVGSIICMIDLVIGYTAIQTMAVWARKHDMILHLHRAGNSTYSRQKNHGMNFRVICKWMRMAGVDHIHAGTVVGKLEGDPLMIKGFYRTLLDTELPINLPEGIFFEQDWASLRKVMPVASGGIHAGQMHQLIQYLGE…	GATCATGTGATCAGAGATACAGATGTTTTAGCTCTTTTCAGAATTACGCCTCAACCTGGAGTAGATCCAGTTGAAGCTGCAGCTGCAGTTGCAGGAGAATCATCTACATGGACAGTTGTATGGACTGATTTATTAACAGCCTGTGATTTAAGAGCTAAAGCATATAGAGTTGATCCAGTAAATGACCAATATTTTGCATATATCGCATACGATATTGATTTATTTGAGGAAGGTTCAATTGCTAACTTAACTGCATCAATTATTGGTAATGTATTTGGTTTTAAAGCAGTTAAAGCTCTACGTTTAGAGGACATGCGTCTACCAGTAGCTTACTTAAAAACTTTCCAAGGACCAGCTACAGGTGTAGTCGTAGAACGTGAACGTATGAATAACTTTGGT…	DHVIRDTDVLALFRITPQPGVDPVEAAAAVAGESSTWTVVWTDLLTACDLRAKAYRVDPVNDQYFAYIAYDIDLFEEGSIANLTASIIGNVFGFKAVKALRLEDMRLPVAYLKTFQGPATGVVVERERMNNFGRPLLGATVKPKLGLSGRNYGRVVYEGLKGGLDFLKDDENINSQPFMRWRERYLFSIEGVNRAAAASGEVKGHYLNVTAATMEDMYERADFAKDVGSIICMIDLVIGYTAIQTMAVWARKHDMILHLHRAGNSTYSRQKNHGMNFRVICKWMRMAGVDHIHAGTVVGKLEGDPLMIKGFYRTLLDTELPINLPEGIFFEQDWASLRKVMPVASGGIHAGQMHQLIQYLGEDVVLQFGGGTIGHPDGIQAGATANRVALECMLARNGR…
Rhodophyta	Boldia_erythrosiphon	241	YP_009369857.1	ATGTCTCAATCCGTACAAGAGCGGACTAGGATTAAAAATGAACGTTATGAATCTGGTGTAATTCCCTATGCTAAAATGGGTTACTGGGATCCTGATTATGCAATTAAAGAAACTGATGTTTTGGCTCTTTTTCGTATTACTCCACAGCCAGGAGTTGACCCGGTAGAAGCAGCAGCCGCAGTTGCAGGTGAATCGTCTACTGCAACTTGGACAGTAGTTTGGACTGATTTGTTAACAGCTTGTGATTTATACCGTGCAAAAGCTTTTAGAGTTGACGCAGTGCCTAACTCTGAGGATCAATATTTTGCTTACATTGCTTATGATATTGATTTGTTTGAAGAAGGTTCTATTGCAAACTTAACAGCTTCTATTATAGGTAATGTGTTCGGATTTAAAGCA…	MSQSVQERTRIKNERYESGVIPYAKMGYWDPDYAIKETDVLALFRITPQPGVDPVEAAAAVAGESSTATWTVVWTDLLTACDLYRAKAFRVDAVPNSEDQYFAYIAYDIDLFEEGSIANLTASIIGNVFGFKAVKALRLEDMRLPVAYLKTFQGPATGVIVERERMNNFGRPLLGATVKPKLGLSGRNYGRVVYEGLKGGLDFLKDDENINSQPFMRWRERYLYAMEAVNRAIASSGEVKGHYLNVTAATMENMYERAAFSKEVGSIICMIDLVIGYTAIQTMAVWARKNDMILHLHRAGNSTYSRQKNHGMNFRVICKWMRMAGVDHIHAGTVVGKLEGDPLMIKGFYNTLLEPSLDINLPEGIFFKQDWASLRKVMPVASGGIHCGQMHQLIHYLGD…	GATTATGCAATTAAAGAAACTGATGTTTTGGCTCTTTTTCGTATTACTCCACAGCCAGGAGTTGACCCGGTAGAAGCAGCAGCCGCAGTTGCAGGTGAATCGTCTACTTGGACAGTAGTTTGGACTGATTTGTTAACAGCTTGTGATTTACGTGCAAAAGCTTTTAGAGTTGACGCAGTGAACGATCAATATTTTGCTTACATTGCTTATGATATTGATTTGTTTGAAGAAGGTTCTATTGCAAACTTAACAGCTTCTATTATAGGTAATGTGTTCGGATTTAAAGCAGTTAAGGCTTTGCGTCTAGAAGATATGCGCTTACCAGTTGCTTATCTAAAAACTTTCCAGGGTCCAGCAACCGGTGTGATCGTTGAACGTGAACGTATGAATAACTTTGGT…	DYAIKETDVLALFRITPQPGVDPVEAAAAVAGESSTWTVVWTDLLTACDLRAKAFRVDAVNDQYFAYIAYDIDLFEEGSIANLTASIIGNVFGFKAVKALRLEDMRLPVAYLKTFQGPATGVIVERERMNNFGRPLLGATVKPKLGLSGRNYGRVVYEGLKGGLDFLKDDENINSQPFMRWRERYLYAMEAVNRAIASSGEVKGHYLNVTAATMENMYERAAFSKEVGSIICMIDLVIGYTAIQTMAVWARKNDMILHLHRAGNSTYSRQKNHGMNFRVICKWMRMAGVDHIHAGTVVGKLEGDPLMIKGFYNTLLEPSLDINLPEGIFFKQDWASLRKVMPVASGGIHCGQMHQLIHYLGDDVVLQFGGGTIGHPDGIQAGATANRVALECMLARNGR…
Rhodophyta	Bornetia_secundiflora	91	QCI04734.1	ATGTCTAAATCTGTAGAAGAACGGACAAGGATTAAAAACGAGCGTTATGAATCTGGTGTAATTCCATATGCTAAAATGGGCTACTGGGATCCAAATTACGCAGTAAAAGAAACTGATGTTTTAGCTCTATTTCGTGTAAGTCCACAGCCTGGCGTTGATCCTGTAGAAGCTTCAGCAGCAGTTGCAGGTGAATCATCTACTGCTACATGGACAGTAGTATGGACTGACTTATTAACAGCTTGCGATCTATACAGAGCAAAAGCATATAAAGTAGAAGCTGTACCTAATACATCTGACCAGTATTTTGCATATATTTCATATGATATTGATCTATTTGAAGAAGGTTCTATTGCTAATTTAACAGCTTCTATTATCGGTAACGTATTTGGTTTCAAAGCT…	MSKSVEERTRIKNERYESGVIPYAKMGYWDPNYAVKETDVLALFRVSPQPGVDPVEASAAVAGESSTATWTVVWTDLLTACDLYRAKAYKVEAVPNTSDQYFAYISYDIDLFEEGSIANLTASIIGNVFGFKAVKALRLEDMRLPVAYLKTFQGPATGIIVERERMDKFGRPFLGATVKPKLGLSGKNYGRVVYEGLKGGLDFLKDDENINSQPFMRWKERFLYSMEAVNRSIAATGEVKGHYMNVTAATMEEMYERAEFAKQLGTVIIMIDLVIGYTAIQTMAIWSRKNDLILHLHRAGNSTYSRQKIHGMNFRVICKWMRMAGVDHIHAGTVVGKLEGDPVMIRGFYNTLLEPYLDINLPQGIFFQQDWASLRKVTPVASGGIHCGQMHQLLDYLGN…	AATTACGCAGTAAAAGAAACTGATGTTTTAGCTCTATTTCGTGTAAGTCCACAGCCTGGCGTTGATCCTGTAGAAGCTTCAGCAGCAGTTGCAGGTGAATCATCTACTTGGACAGTAGTATGGACTGACTTATTAACAGCTTGCGATCTAAGAGCAAAAGCATATAAAGTAGAAGCTGTAAATGACCAGTATTTTGCATATATTTCATATGATATTGATCTATTTGAAGAAGGTTCTATTGCTAATTTAACAGCTTCTATTATCGGTAACGTATTTGGTTTCAAAGCTGTAAAAGCGTTAAGATTAGAAGATATGCGTTTACCAGTTGCTTACCTAAAAACATTCCAAGGACCTGCTACGGGCATTATTGTAGAGCGTGAACGTATGGATAAGTTCGGT…	NYAVKETDVLALFRVSPQPGVDPVEASAAVAGESSTWTVVWTDLLTACDLRAKAYKVEAVNDQYFAYISYDIDLFEEGSIANLTASIIGNVFGFKAVKALRLEDMRLPVAYLKTFQGPATGIIVERERMDKFGRPFLGATVKPKLGLSGKNYGRVVYEGLKGGLDFLKDDENINSQPFMRWKERFLYSMEAVNRSIAATGEVKGHYMNVTAATMEEMYERAEFAKQLGTVIIMIDLVIGYTAIQTMAIWSRKNDLILHLHRAGNSTYSRQKIHGMNFRVICKWMRMAGVDHIHAGTVVGKLEGDPVMIRGFYNTLLEPYLDINLPQGIFFQQDWASLRKVTPVASGGIHCGQMHQLLDYLGNDVVLQFGGGTIGHPDGIQAGATANRVALESMIARNGR…
Rhodophyta	Bostrychia_moritziana	225	YP_009393072.1	ATGTCTAATTCTGTTGAAGAACGGACAAGGATTAAAAACGAACGTTATGAATCTGGTGTAATACCATATGCAAAAATGGGATATTGGGATCCTAATTATGTAACAAAAGAAACAGATATATTAGCTTTGTTTCGAGTTAGTCCACAGCCAGGAGTAGATCCAGTGGAAGCTTCTGCTGCAGTAGCAGGAGAATCTTCTACCGCTACATGGACGGTTGTATGGACAGATTTATTAACAGCATGTGATTTATATCGTGCAAAAGCTTATAAAGTAGATGCTGTACCAAACACATCTGATCAGTATTTTGCATATATTGCATATGATATAGATTTATTTGAAGAAGGCTCTATTGCAAACCTAACAGCTTCTATTATTGGAAATGTATTTGGATTTAAGGCA…	MSNSVEERTRIKNERYESGVIPYAKMGYWDPNYVTKETDILALFRVSPQPGVDPVEASAAVAGESSTATWTVVWTDLLTACDLYRAKAYKVDAVPNTSDQYFAYIAYDIDLFEEGSIANLTASIIGNVFGFKAVKALRLEDMRIPVAYLKTFQGPATGIIVERERMDKFGRPFLGATVKPKLGLSGKNYGRVVYEGLKGGLDFLKDDENINSQPFMRWKERFLYSMEAVNRSIAATGEVKGHYMNVTAATMDEMLERAEFAKQLGTVIIMIDLVIGYTAIQTMGVWARKNDMILHLHRAGNSTYSRQKIHGMNFRVICKWMRMAGVDHIHAGTVVGKLEGDPLMIRGFYNTLLESHLDINLPQGIFFKQDWASLRKVTPVASGGIHCGQMHQLLDYLGN…	AATTATGTAACAAAAGAAACAGATATATTAGCTTTGTTTCGAGTTAGTCCACAGCCAGGAGTAGATCCAGTGGAAGCTTCTGCTGCAGTAGCAGGAGAATCTTCTACCTGGACGGTTGTATGGACAGATTTATTAACAGCATGTGATTTACGTGCAAAAGCTTATAAAGTAGATGCTGTAAACGATCAGTATTTTGCATATATTGCATATGATATAGATTTATTTGAAGAAGGCTCTATTGCAAACCTAACAGCTTCTATTATTGGAAATGTATTTGGATTTAAGGCAGTTAAAGCTTTAAGACTTGAAGATATGCGAATACCAGTCGCTTATCTAAAAACTTTCCAGGGACCTGCAACAGGAATAATTGTAGAACGTGAGCGTATGGATAAATTTGGT…	NYVTKETDILALFRVSPQPGVDPVEASAAVAGESSTWTVVWTDLLTACDLRAKAYKVDAVNDQYFAYIAYDIDLFEEGSIANLTASIIGNVFGFKAVKALRLEDMRIPVAYLKTFQGPATGIIVERERMDKFGRPFLGATVKPKLGLSGKNYGRVVYEGLKGGLDFLKDDENINSQPFMRWKERFLYSMEAVNRSIAATGEVKGHYMNVTAATMDEMLERAEFAKQLGTVIIMIDLVIGYTAIQTMGVWARKNDMILHLHRAGNSTYSRQKIHGMNFRVICKWMRMAGVDHIHAGTVVGKLEGDPLMIRGFYNTLLESHLDINLPQGIFFKQDWASLRKVTPVASGGIHCGQMHQLLDYLGNDVVLQFGGGTIGHPDGIQAGATANRVALEAMIARNGR…
Rhodophyta	Bostrychia_simpliciuscula	223	ARW62056.1	ATGTCTAACTCTGTAGAAGAACGGACAAGAATTAAAAACGAACGTTATGAGTCTGGAGTAATACCGTATGCTAAAATGGGATATTGGGACCCTAATTATGTAATTAAAGAAACAGACGTATTAGCTTTGTTTAGAGTAACTCCACAACAAGGAGTAGATCCAGTAGAAGCTTCTGCAGCAGTTGCTGGAGAATCATCTACTGCTACTTGGACAGTTGTATGGACTGATTTATTAACTGCATGTGATTTATATCGCGCTAAAGCATATAAAGTAGATGCAGTGCCAAATACATCTGATCAGTATTTCGCATATATATCATACGATATTGATTTATTTGAGGAAGGTTCTATTGCCAATTTAACTGCATCAATTATTGGTAATGTATTTGGATTTAAAGCA…	MSNSVEERTRIKNERYESGVIPYAKMGYWDPNYVIKETDVLALFRVTPQQGVDPVEASAAVAGESSTATWTVVWTDLLTACDLYRAKAYKVDAVPNTSDQYFAYISYDIDLFEEGSIANLTASIIGNVFGFKALKALRLEDMRIPIAYLKTFQGPATGLIVERERMDKFGRPFLGATVKPKLGLSGKNYGRVVYEGLKGGLDFLKDDENINSQPFMRWKERFLYSIEAVNRSIAATGEVKGHYMNVTAATMENMYERAEFAKQLGSIIIMIDLVVGYTAIQTMAIWSRKNDMILHLHRAGNSTYSRQKIHGMNFRVICKWMRMAGVDHIHAGTVVGKLEGDPLMIRGFYNTLLDSHLDINLPQGIFFKQDWASLRKVTPVASGGIHCGQMHQLLDYLGN…	AATTATGTAATTAAAGAAACAGACGTATTAGCTTTGTTTAGAGTAACTCCACAACAAGGAGTAGATCCAGTAGAAGCTTCTGCAGCAGTTGCTGGAGAATCATCTACTTGGACAGTTGTATGGACTGATTTATTAACTGCATGTGATTTACGCGCTAAAGCATATAAAGTAGATGCAGTGAATGATCAGTATTTCGCATATATATCATACGATATTGATTTATTTGAGGAAGGTTCTATTGCCAATTTAACTGCATCAATTATTGGTAATGTATTTGGATTTAAAGCACTTAAAGCGTTAAGATTAGAAGATATGCGTATACCAATTGCCTATCTAAAAACTTTTCAAGGACCTGCAACTGGTTTGATAGTAGAGCGTGAACGAATGGATAAATTTGGT…	NYVIKETDVLALFRVTPQQGVDPVEASAAVAGESSTWTVVWTDLLTACDLRAKAYKVDAVNDQYFAYISYDIDLFEEGSIANLTASIIGNVFGFKALKALRLEDMRIPIAYLKTFQGPATGLIVERERMDKFGRPFLGATVKPKLGLSGKNYGRVVYEGLKGGLDFLKDDENINSQPFMRWKERFLYSIEAVNRSIAATGEVKGHYMNVTAATMENMYERAEFAKQLGSIIIMIDLVVGYTAIQTMAIWSRKNDMILHLHRAGNSTYSRQKIHGMNFRVICKWMRMAGVDHIHAGTVVGKLEGDPLMIRGFYNTLLDSHLDINLPQGIFFKQDWASLRKVTPVASGGIHCGQMHQLLDYLGNDVVLQFGGGTIGHPDGIQAGATANRVALESMIARNGR…
Rhodophyta	Bostrychia_tenella	227	YP_009392657.1	ATGTCTAATTCTGTAGAAGAACGGACAAGGATTAAAAACGAACGTTATGAATCTGGTGTAATACCATATGCAAAAATGGGATATTGGGATCCTAATTATGTAATTAAAGAAACAGATGTTTTAGCTTTATTTAGAGTAAGTCCACAGCAAGGAGTAGATCCAGTAGAAGCTAGTGCTGCAGTTGCTGGTGAATCATCTACTGCTACGTGGACAGTTGTATGGACTGATTTATTAACAGCATGTGATTTGTATCGTGCTAAAGCGTACAAAGTTGATGCAGTACCAAATACATCAGATCAATATTTTGCATATATTGCATATGATATTGATTTATTCGAAGAAGGTTCTATTGCAAATTTAACTGCATCTATTATTGGTAATGTATTTGGATTTAAAGCA…	MSNSVEERTRIKNERYESGVIPYAKMGYWDPNYVIKETDVLALFRVSPQQGVDPVEASAAVAGESSTATWTVVWTDLLTACDLYRAKAYKVDAVPNTSDQYFAYIAYDIDLFEEGSIANLTASIIGNVFGFKAVKALRLEDMRIPVAYLKTFQGPATGLIVERERMDKFGRPFLGATVKPKLGLSGKNYGRVVYEGLKGGLDFLKDDENINSQPFMRWKERYLYSIEAVNRSIAATGEVKGHYMNVTAATMENMYERAEFAKQLGSIIIMVDLVIGYTAIQTMAIWSRKNDMILHLHRAGNSTYSRQKIHGMNFRVICKWMRMAGVDHIHAGTVVGKLEGDPLMIRGFYNTLLLPYLDINLPQGLFFKQDWASLRKVTPVASGGIHCGQMHQLLDYLGN…	AATTATGTAATTAAAGAAACAGATGTTTTAGCTTTATTTAGAGTAAGTCCACAGCAAGGAGTAGATCCAGTAGAAGCTAGTGCTGCAGTTGCTGGTGAATCATCTACTTGGACAGTTGTATGGACTGATTTATTAACAGCATGTGATTTGCGTGCTAAAGCGTACAAAGTTGATGCAGTAAATGATCAATATTTTGCATATATTGCATATGATATTGATTTATTCGAAGAAGGTTCTATTGCAAATTTAACTGCATCTATTATTGGTAATGTATTTGGATTTAAAGCAGTTAAAGCTTTAAGACTTGAAGATATGCGTATACCAGTTGCTTACTTAAAAACGTTTCAAGGACCCGCAACTGGTTTAATCGTAGAGCGTGAACGAATGGATAAATTTGGT…	NYVIKETDVLALFRVSPQQGVDPVEASAAVAGESSTWTVVWTDLLTACDLRAKAYKVDAVNDQYFAYIAYDIDLFEEGSIANLTASIIGNVFGFKAVKALRLEDMRIPVAYLKTFQGPATGLIVERERMDKFGRPFLGATVKPKLGLSGKNYGRVVYEGLKGGLDFLKDDENINSQPFMRWKERYLYSIEAVNRSIAATGEVKGHYMNVTAATMENMYERAEFAKQLGSIIIMVDLVIGYTAIQTMAIWSRKNDMILHLHRAGNSTYSRQKIHGMNFRVICKWMRMAGVDHIHAGTVVGKLEGDPLMIRGFYNTLLLPYLDINLPQGLFFKQDWASLRKVTPVASGGIHCGQMHQLLDYLGNDVVLQFGGGTIGHPDGIQAGATANRVALEAMMARNGR…
Rhodophyta	Bryothamnion_seaforthii	216	YP_009395146.1	ATGTCTAACTCTGTAGAAGAACGGACAAGGATTAAAAATGAACGTTATGAATCTGGTGTAATTCCATATGCAAAAATGGGATACTGGGACCCAAATTATGTTATTAAAGATACAGATGTATTAGCTTTATTTAGGGTTAGTCCTCAACCAGGAGTAGATCCAGTAGAAGCTTCTGCAGCAGTTGCTGGTGAATCATCTACTGCTACATGGACTGTTGTATGGACTGATTTACTAACTGCATGTGATTTATATCGCGCAAAAGCATATAAAGTTGATGCAGTTCCTAATACTTCTGATCAATACTTTGCTTATATTTCATATGACATTGATTTATTCGAAGAAGGTTCTATTGCAAACTTAACAGCTTCTATTATAGGTAATGTTTTTGGATTTAAAGCA…	MSNSVEERTRIKNERYESGVIPYAKMGYWDPNYVIKDTDVLALFRVSPQPGVDPVEASAAVAGESSTATWTVVWTDLLTACDLYRAKAYKVDAVPNTSDQYFAYISYDIDLFEEGSIANLTASIIGNVFGFKAVKALRLEDMRIPVAYLKTFQGPATGLIVERERMDKFGRPFLGATVKPKLGLSGKNYGRVVYEGLKGGLDFLKDDENINSQPFMRWKERFLYSMEAVNRSIAATGEVKGHYMNVTAATMENMYERAEFAKQLGTVIIMIDLVIGYTAIQTMAIWARKNDMILHLHRAGNSTYSRQKIHGMNFRVICKWMRMAGVDHIHAGTVVGKLEGDPLMIRGFYNTLLEPYLDINLPQGIFFEQDWASLRKVTPVASGGIHCGQMHQLLDYLGN…	AATTATGTTATTAAAGATACAGATGTATTAGCTTTATTTAGGGTTAGTCCTCAACCAGGAGTAGATCCAGTAGAAGCTTCTGCAGCAGTTGCTGGTGAATCATCTACTTGGACTGTTGTATGGACTGATTTACTAACTGCATGTGATTTACGCGCAAAAGCATATAAAGTTGATGCAGTTAATGATCAATACTTTGCTTATATTTCATATGACATTGATTTATTCGAAGAAGGTTCTATTGCAAACTTAACAGCTTCTATTATAGGTAATGTTTTTGGATTTAAAGCAGTTAAAGCTCTAAGACTAGAAGACATGCGTATACCAGTAGCTTACCTAAAAACTTTCCAAGGTCCTGCTACTGGTTTAATTGTAGAACGTGAACGTATGGATAAGTTTGGT…	NYVIKDTDVLALFRVSPQPGVDPVEASAAVAGESSTWTVVWTDLLTACDLRAKAYKVDAVNDQYFAYISYDIDLFEEGSIANLTASIIGNVFGFKAVKALRLEDMRIPVAYLKTFQGPATGLIVERERMDKFGRPFLGATVKPKLGLSGKNYGRVVYEGLKGGLDFLKDDENINSQPFMRWKERFLYSMEAVNRSIAATGEVKGHYMNVTAATMENMYERAEFAKQLGTVIIMIDLVIGYTAIQTMAIWARKNDMILHLHRAGNSTYSRQKIHGMNFRVICKWMRMAGVDHIHAGTVVGKLEGDPLMIRGFYNTLLEPYLDINLPQGIFFEQDWASLRKVTPVASGGIHCGQMHQLLDYLGNDVVLQFGGGTIGHPDGIQAGATANRVALEAMIARNNV…
Rhodophyta	Bulboplastis_apyrenoidosa	242	ARO90807.1	ATGTCTCAATCCGTACAAGAACGGACTAGGATTAAAAATGAACGTTATGAATCAGGAGTAATCCCTTATGCTAAAATGGGATATTGGGATCCTGATTATGTAATTAAAGAAACTGACGTGTTAGCACTATTTCGTGTTACACCTCAGCCAGGTGTTGACCCAATTGAAGCTGCTGCAGCAATTGCGGGTGAGTCATCTACTGCTACATGGACTGTTGTTTGGACAGATCTTTTAACAGCATGTGATTTATACAGAGCTAAAGCTTATAGAGTAGATCAAGTACCTAGCACAACTGATCAATATTTCTCATATATCGCTTATGATATTGATTTATTTGAAGAAGGTTCTATCGCTAACTTAACTGCATCTATTATCGGTAACGTATTTGGTTTTAAAGCT…	MSQSVQERTRIKNERYESGVIPYAKMGYWDPDYVIKETDVLALFRVTPQPGVDPIEAAAAIAGESSTATWTVVWTDLLTACDLYRAKAYRVDQVPSTTDQYFSYIAYDIDLFEEGSIANLTASIIGNVFGFKAVKALRLEDMRLPIAYLKTFQGPATGVIVERERMNNFGRPLLGATVKPKLGLSGRNYGRVVYEGLKGGLDFLKDDENINSQPFMRYRERFLFAMEAVNRACAATGEVKGHYLNATAATMEDMYERAEFSKEVGSIITMIDLVIGYTAIQTMAIWARKADMILHLHRAGNSTYSRQKNHGMNFRVICKWMRMAGVDHIHAGTVVGKLEGDPLMIKGFYNVLLESDLGINLPEGLFFEQNWASLRKCMPVASGGIHCGQMHQLINYLGD…	GATTATGTAATTAAAGAAACTGACGTGTTAGCACTATTTCGTGTTACACCTCAGCCAGGTGTTGACCCAATTGAAGCTGCTGCAGCAATTGCGGGTGAGTCATCTACTTGGACTGTTGTTTGGACAGATCTTTTAACAGCATGTGATTTAAGAGCTAAAGCTTATAGAGTAGATCAAGTAAGCGATCAATATTTCTCATATATCGCTTATGATATTGATTTATTTGAAGAAGGTTCTATCGCTAACTTAACTGCATCTATTATCGGTAACGTATTTGGTTTTAAAGCTGTAAAAGCTTTACGTTTAGAAGATATGAGACTTCCAATCGCATATTTAAAAACATTCCAAGGTCCAGCTACTGGTGTAATTGTAGAGAGAGAAAGAATGAATAACTTCGGA…	DYVIKETDVLALFRVTPQPGVDPIEAAAAIAGESSTWTVVWTDLLTACDLRAKAYRVDQVSDQYFSYIAYDIDLFEEGSIANLTASIIGNVFGFKAVKALRLEDMRLPIAYLKTFQGPATGVIVERERMNNFGRPLLGATVKPKLGLSGRNYGRVVYEGLKGGLDFLKDDENINSQPFMRYRERFLFAMEAVNRACAATGEVKGHYLNATAATMEDMYERAEFSKEVGSIITMIDLVIGYTAIQTMAIWARKADMILHLHRAGNSTYSRQKNHGMNFRVICKWMRMAGVDHIHAGTVVGKLEGDPLMIKGFYNVLLESDLGINLPEGLFFEQNWASLRKCMPVASGGIHCGQMHQLINYLGDDVVLQFGGGTIGHPDGIQAGATANRVALESMLARNGR…
Rhodophyta	Calliarthron_tuberculosum	437	AGA63905.1	ATGTCTCAATCCGTAGAACAACGGACAAGGATTAAAAATGAACGTTATGAATCAGGTGTAATACCTTATGCCAAAATGGGCTATTGGGATCCTGAATATGTAGTTAAAGAGACAGATGTACTAGCTTTATTTCGTATTACACCTCAACCGGGTGTAGATCCAGTTGAAGCTTCTGCTGCAATTGCAGGTGAATCATCAACAGCAACATGGACTGTTGTTTGGACAGATTTACTTACTGCATGTGATTTATACAGAGCTAAAGCATACAAAGTAGATGCTGTACCAAATTCTACAGATCAATATTTTGCTTATATTGCTTATGATATTGATCTATTTGAAGAAGGTTCTATTGCTAACTTAACTGCTTCTATTATTGGAAACGTGTTCGGTTTTAAAGCA…	MSQSVEQRTRIKNERYESGVIPYAKMGYWDPEYVVKETDVLALFRITPQPGVDPVEASAAIAGESSTATWTVVWTDLLTACDLYRAKAYKVDAVPNSTDQYFAYIAYDIDLFEEGSIANLTASIIGNVFGFKAVKALRLEDMRLPVAYLKTFQGPATGIIVERERMDKFGRPFLGATVKPKLGLSGKNYGRVVYEGLKGGLDFLKDDENINSQPFMRWKERFLYSMEAVNRSVAASGEVKGHYLNVTAATMEEMYERAEFAKALGSIIVMIDLVIGYTAIQSMAIWSRKNDMILHLHRAGNSTYSRQKEHGMNFRVICKWMRMAGVDHIHAGTVVGKLEGDPLMIKGFYNTLLMSHLDVNLPQGIFFEQDWAALRKVTPVASGGIHCGQMHQLLDYLGN…	GAATATGTAGTTAAAGAGACAGATGTACTAGCTTTATTTCGTATTACACCTCAACCGGGTGTAGATCCAGTTGAAGCTTCTGCTGCAATTGCAGGTGAATCATCAACATGGACTGTTGTTTGGACAGATTTACTTACTGCATGTGATTTAAGAGCTAAAGCATACAAAGTAGATGCTGTAAATGATCAATATTTTGCTTATATTGCTTATGATATTGATCTATTTGAAGAAGGTTCTATTGCTAACTTAACTGCTTCTATTATTGGAAACGTGTTCGGTTTTAAAGCAGTAAAAGCATTAAGATTGGAAGACATGCGTCTACCTGTAGCTTACTTGAAAACTTTTCAAGGTCCTGCAACTGGTATTATCGTAGAACGTGAACGAATGGATAAATTTGGA…	EYVVKETDVLALFRITPQPGVDPVEASAAIAGESSTWTVVWTDLLTACDLRAKAYKVDAVNDQYFAYIAYDIDLFEEGSIANLTASIIGNVFGFKAVKALRLEDMRLPVAYLKTFQGPATGIIVERERMDKFGRPFLGATVKPKLGLSGKNYGRVVYEGLKGGLDFLKDDENINSQPFMRWKERFLYSMEAVNRSVAASGEVKGHYLNVTAATMEEMYERAEFAKALGSIIVMIDLVIGYTAIQSMAIWSRKNDMILHLHRAGNSTYSRQKEHGMNFRVICKWMRMAGVDHIHAGTVVGKLEGDPLMIKGFYNTLLMSHLDVNLPQGIFFEQDWAALRKVTPVASGGIHCGQMHQLLDYLGNDVVLQFGGGTIGHPDGIQAGATANRVALESMLARNGR…
Rhodophyta	Callithamnion_tetricum	90	QCI04929.1	ATGTCTAACTCTGTAGAAGAACGGACAAGAATTAAAAACGAACGTTACGAATCTGGTGTAATTCCGTATGCTAAAATGGGATACTGGGATCCAGACTACGTAGTAAAAGAAACTGACATACTTGCTCTATTTCGTGTAAGTCCACAACCAGGTGTTGATCCTGTTGAAGCTTCAGCTGCGGTTGCAGGTGAATCATCTACAGCTACTTGGACTGTTGTATGGACTGATCTTCTAACAGCATGTGATCTATATCGTGCTAAAGCATATAAAGTAGATGCCGTTCCTAACACTTCTGATCAGTATTTCGCTTACGTTGCTTATGATATTGACTTATTTGAAGAAGGCTCAATTGCTAACTTAACAGCATCAATTATTGGTAACGTATTTGGCTTTAAAGCA…	MSNSVEERTRIKNERYESGVIPYAKMGYWDPDYVVKETDILALFRVSPQPGVDPVEASAAVAGESSTATWTVVWTDLLTACDLYRAKAYKVDAVPNTSDQYFAYVAYDIDLFEEGSIANLTASIIGNVFGFKAVKALRLEDMRIPVAYLKTFQGPATGIIVERERMDKFGRPFLGATVKPKLGLSGKNYGRVVYEGLKGGLDFLKDDENINSQPFMRWKERFLYSMEAVNRSIAATGEVKGHYMNVTASTMEDMYERAEFAKQLGTVIIMIDLVVGYTAIQSMGIWARKNDMILHLHRAGNSTYSRQKIHGMNFRVICKWMRMAGVDHIHAGTVVGKLEGDPLMIRGFYNTLLYSHLDICLIQGIFFEQDWASLRKVTPVASGGIHCGQMHQLLDYLGN…	GACTACGTAGTAAAAGAAACTGACATACTTGCTCTATTTCGTGTAAGTCCACAACCAGGTGTTGATCCTGTTGAAGCTTCAGCTGCGGTTGCAGGTGAATCATCTACATGGACTGTTGTATGGACTGATCTTCTAACAGCATGTGATCTACGTGCTAAAGCATATAAAGTAGATGCCGTTAACGATCAGTATTTCGCTTACGTTGCTTATGATATTGACTTATTTGAAGAAGGCTCAATTGCTAACTTAACAGCATCAATTATTGGTAACGTATTTGGCTTTAAAGCAGTTAAAGCTTTAAGATTAGAAGATATGCGTATTCCTGTTGCTTATTTAAAAACTTTCCAAGGACCAGCAACAGGTATCATTGTAGAACGTGAACGTATGGATAAATTTGGT…	DYVVKETDILALFRVSPQPGVDPVEASAAVAGESSTWTVVWTDLLTACDLRAKAYKVDAVNDQYFAYVAYDIDLFEEGSIANLTASIIGNVFGFKAVKALRLEDMRIPVAYLKTFQGPATGIIVERERMDKFGRPFLGATVKPKLGLSGKNYGRVVYEGLKGGLDFLKDDENINSQPFMRWKERFLYSMEAVNRSIAATGEVKGHYMNVTASTMEDMYERAEFAKQLGTVIIMIDLVVGYTAIQSMGIWARKNDMILHLHRAGNSTYSRQKIHGMNFRVICKWMRMAGVDHIHAGTVVGKLEGDPLMIRGFYNTLLYSHLDICLIQGIFFEQDWASLRKVTPVASGGIHCGQMHQLLDYLGNDVVLQFGGGTIGHPDGIQAGATANRVALESMIARNGR…
Rhodophyta	Caloglossa_beccarii	222	YP_009393693.1	ATGTCTAATTCTGTAGAAGAAAGGACAAGAATTAAAAATGAACGCTATGAGTCTGGTGTAATTCCGTATGCAAAAATGGGATACTGGGAACCAGAATATGTAATCAAAGAAACAGATGTTTTAGCTTTATTTCGTGTAAGCCCACAACCAGGTGTAGACCCAATAGAAGCTGCTGCTGCTGTAGCTGGTGAATCTTCAACAGCTACTTGGACTGTTGTATGGACAGATTTATTAACTGCATGTGATTTATATCGTGCTAAAGCATATAAAGTTGATGCTGTTCCTAATACTTCTGATCAATATTTTGCATACATTTCATACGATATTGATTTATTTGAAGAAGGATCTATTGCAAACTTAACTGCATCTATTATCGGTAATGTATTTGGTTTTAAAGCA…	MSNSVEERTRIKNERYESGVIPYAKMGYWEPEYVIKETDVLALFRVSPQPGVDPIEAAAAVAGESSTATWTVVWTDLLTACDLYRAKAYKVDAVPNTSDQYFAYISYDIDLFEEGSIANLTASIIGNVFGFKAVKALRLEDMRIPVAYLKTFQGPATGLIVERERMDKFGRPFLGATVKPKLGLSGKNYGRVVYEGLKGGLDFLKDDENINSQPFMRWKERFLYSMEAVNRSIAATGEVKGHYMNVTASTMEDMYERAEFAKELGTVIIMIDLVIGYTAIQTMAIWARKNDMILHLHRAGNSTYSRQKIHGMNFRVICKWMRMAGVDHIHAGTVVGKLEGDPLMIRGFYNTLLLPFLDINLPQGIFFTQDWASLRKVTPVASGGIHCGQMHQLLDYLGN…	GAATATGTAATCAAAGAAACAGATGTTTTAGCTTTATTTCGTGTAAGCCCACAACCAGGTGTAGACCCAATAGAAGCTGCTGCTGCTGTAGCTGGTGAATCTTCAACATGGACTGTTGTATGGACAGATTTATTAACTGCATGTGATTTACGTGCTAAAGCATATAAAGTTGATGCTGTTAATGATCAATATTTTGCATACATTTCATACGATATTGATTTATTTGAAGAAGGATCTATTGCAAACTTAACTGCATCTATTATCGGTAATGTATTTGGTTTTAAAGCAGTTAAAGCTTTAAGATTAGAAGATATGCGTATTCCTGTTGCATATTTAAAAACATTCCAAGGTCCTGCAACTGGTTTAATCGTAGAACGTGAACGTATGGATAAATTTGGT…	EYVIKETDVLALFRVSPQPGVDPIEAAAAVAGESSTWTVVWTDLLTACDLRAKAYKVDAVNDQYFAYISYDIDLFEEGSIANLTASIIGNVFGFKAVKALRLEDMRIPVAYLKTFQGPATGLIVERERMDKFGRPFLGATVKPKLGLSGKNYGRVVYEGLKGGLDFLKDDENINSQPFMRWKERFLYSMEAVNRSIAATGEVKGHYMNVTASTMEDMYERAEFAKELGTVIIMIDLVIGYTAIQTMAIWARKNDMILHLHRAGNSTYSRQKIHGMNFRVICKWMRMAGVDHIHAGTVVGKLEGDPLMIRGFYNTLLLPFLDINLPQGIFFTQDWASLRKVTPVASGGIHCGQMHQLLDYLGNDVVLQFGGGTIGHPDGIQAGATANRVALEAMMARNGR…
Rhodophyta	Caloglossa_intermedia	226	ARW61422.1	ATGTCTAATTCTGTAGAAGAAAGGACAAGGATTAAAAATGAACGTTACGAATCTGGTGTAATTCCATACGCTAAAATGGGATACTGGGAACCTGAATATGTAACTAAAGAGACAGATGTTTTAGCTTTATTTCGTGTTACTCCGCAGCCAGGTGTTGATCCTATTGAAGCAGCAGCAGCGGTTGCAGGTGAATCTTCAACAGCTACTTGGACTGTAGTATGGACAGATTTATTAACAGCCTGCGATCTATACCGTGCTAAAGCTTATAAAGTTGATGCCGTTCCAAACACTTCTGATCAATACTTCGCGTATATTTCTTATGATATAGATTTATTTGAAGAAGGATCTATTGCAAATTTAACAGCTTCTATTATTGGAAACGTATTTGGATTTAAAGCA…	MSNSVEERTRIKNERYESGVIPYAKMGYWEPEYVTKETDVLALFRVTPQPGVDPIEAAAAVAGESSTATWTVVWTDLLTACDLYRAKAYKVDAVPNTSDQYFAYISYDIDLFEEGSIANLTASIIGNVFGFKAVKALRLEDMRIPVAYLKTFQGPATGLIVERERMDKFGRPFLGATVKPKLGLSGKNYGRVVYEGLKGGLDFLKDDENINSQPFMRWKERFLYSMEAVNRSIAGTGEVKGHYMNVTAATMEDMYERAEFAKQLGTIIIMIDLVIGYTAIQTMAIWARKNDMILHLHRAGNSTYSRQKIHGMNFRVICKWMRMSGVDHIHAGTVVGKLEGDPLMIRGFYNTLLLPYLDINLPQGIFFQQDWASLRKVTPVASGGIHCGQMHQLLDYLGN…	GAATATGTAACTAAAGAGACAGATGTTTTAGCTTTATTTCGTGTTACTCCGCAGCCAGGTGTTGATCCTATTGAAGCAGCAGCAGCGGTTGCAGGTGAATCTTCAACATGGACTGTAGTATGGACAGATTTATTAACAGCCTGCGATCTACGTGCTAAAGCTTATAAAGTTGATGCCGTTAACGATCAATACTTCGCGTATATTTCTTATGATATAGATTTATTTGAAGAAGGATCTATTGCAAATTTAACAGCTTCTATTATTGGAAACGTATTTGGATTTAAAGCAGTTAAAGCTTTAAGACTAGAAGATATGCGTATTCCTGTTGCATACTTAAAAACATTCCAGGGACCAGCAACTGGCCTTATCGTAGAACGCGAACGTATGGATAAATTCGGC…	EYVTKETDVLALFRVTPQPGVDPIEAAAAVAGESSTWTVVWTDLLTACDLRAKAYKVDAVNDQYFAYISYDIDLFEEGSIANLTASIIGNVFGFKAVKALRLEDMRIPVAYLKTFQGPATGLIVERERMDKFGRPFLGATVKPKLGLSGKNYGRVVYEGLKGGLDFLKDDENINSQPFMRWKERFLYSMEAVNRSIAGTGEVKGHYMNVTAATMEDMYERAEFAKQLGTIIIMIDLVIGYTAIQTMAIWARKNDMILHLHRAGNSTYSRQKIHGMNFRVICKWMRMSGVDHIHAGTVVGKLEGDPLMIRGFYNTLLLPYLDINLPQGIFFQQDWASLRKVTPVASGGIHCGQMHQLLDYLGNDVVLQFGGGTIGHPDGIQAGATANRVALESMIARNGR…
Rhodophyta	Caloglossa_monosticha	228	YP_009392453.1	ATGTCTAATTCTGTAGAAGAAAGGACAAGAATTAAAAATGAACGTTATGAGTCTGGTGTAATTCCATATGCTAAAATGGGATACTGGGAACCAGAATACGTAACTAAAGAAACAGATGTTTTAGCTTTATTTCGTGTAAGTCCACAACCGGGTGTTGATCCAATTGAAGCAGCAGCAGCAGTAGCTGGCGAATCTTCAACAGCTACTTGGACAGTAGTATGGACAGATCTATTAACAGCATGCGATTTATACCGCGCTAAAGCCTATAAAGTTGATGCTGTTCCAAATACTTCTGATCAATATTTTGCATACATTGCTTATGATATTGATTTATTTGAGGAAGGATCTATTGCTAATTTGACGGCTTCTATTATTGGAAACGTATTTGGATTTAAAGCA…	MSNSVEERTRIKNERYESGVIPYAKMGYWEPEYVTKETDVLALFRVSPQPGVDPIEAAAAVAGESSTATWTVVWTDLLTACDLYRAKAYKVDAVPNTSDQYFAYIAYDIDLFEEGSIANLTASIIGNVFGFKAVKALRLEDMRIPVAYLKTFQGPATGLIVERERMDKFGRPFLGATVKPKLGLSGKNYGRVVYEGLKGGLDFLKDDENINSQPFMRWKERFLYSMEAVNRSIAATGEIKGHYMNVTAATMEHMYERAEFAKQLGTIIIMIDLVIGYTAIQTMAIWARQNDMILHLHRAGNSTYSRQKIHGMNFRVICKWMRMAGVDHIHAGTVVGKLEGDPLMIRGFYNTLLLPYLDINLPQGIFFQQDWASLRKVTPVASGGIHCGQMHQLLDYLGN…	GAATACGTAACTAAAGAAACAGATGTTTTAGCTTTATTTCGTGTAAGTCCACAACCGGGTGTTGATCCAATTGAAGCAGCAGCAGCAGTAGCTGGCGAATCTTCAACATGGACAGTAGTATGGACAGATCTATTAACAGCATGCGATTTACGCGCTAAAGCCTATAAAGTTGATGCTGTTAATGATCAATATTTTGCATACATTGCTTATGATATTGATTTATTTGAGGAAGGATCTATTGCTAATTTGACGGCTTCTATTATTGGAAACGTATTTGGATTTAAAGCAGTTAAAGCTTTAAGACTAGAAGATATGCGTATTCCCGTTGCATACTTAAAAACGTTCCAAGGTCCAGCAACTGGCCTTATTGTAGAACGTGAGCGTATGGATAAATTTGGT…	EYVTKETDVLALFRVSPQPGVDPIEAAAAVAGESSTWTVVWTDLLTACDLRAKAYKVDAVNDQYFAYIAYDIDLFEEGSIANLTASIIGNVFGFKAVKALRLEDMRIPVAYLKTFQGPATGLIVERERMDKFGRPFLGATVKPKLGLSGKNYGRVVYEGLKGGLDFLKDDENINSQPFMRWKERFLYSMEAVNRSIAATGEIKGHYMNVTAATMEHMYERAEFAKQLGTIIIMIDLVIGYTAIQTMAIWARQNDMILHLHRAGNSTYSRQKIHGMNFRVICKWMRMAGVDHIHAGTVVGKLEGDPLMIRGFYNTLLLPYLDINLPQGIFFQQDWASLRKVTPVASGGIHCGQMHQLLDYLGNDVVLQFGGGTIGHPDGIQAGATANRVALESMIARNGR…
Rhodophyta	Caulacanthus_okamurae	20	QIZ74728.1	ATGTCTCAATCTGTAGAAGAACGGACAAGGATTAAAAACGAACGTTACGAGTCTGGCGTAATTCCATATGCTAAAATGGGATATTGGGATCCTGAATATGTAGTTAAAGAAACCGATATTCTAGCTTTATTTCGTGTAACTCCACAGCCAGGAGTTGATCCAGTAGAAGCTTCAGCTGCTGTTGCAGGCGAATCATCAACTGCAACTTGGACAGTTGTTTGGACAGATTTATTAACAGCTTGTGATTTATATAGAGCTAAAGCATACAGAGTAGATGCAGTACCTAACACGTCTGATCAGTACTTTGCTTTTATTGCCTATGATATTGATTTATTTGAAGAAGGTTCTATTGCAAACTTAACAGCATCAATTATTGGTAACGTTTTTGGGTTTAAAGCA…	MSQSVEERTRIKNERYESGVIPYAKMGYWDPEYVVKETDILALFRVTPQPGVDPVEASAAVAGESSTATWTVVWTDLLTACDLYRAKAYRVDAVPNTSDQYFAFIAYDIDLFEEGSIANLTASIIGNVFGFKAVKALRLEDMRIPVAYLKTFQGPATGVVSERERMDKFGRPFLGATVKPKLGLSGKNYGRVVYEGLKGGLDFLKDDENINSQPFMRWKERYLYSMEGVNRSIAATGEVKGHYLNVTAATMEDMYERAEFAKQLGSIIIMIDLVIGYTAIQSMGIWARKNDMILHLHRAGNSTYSRQKIHGMNFRVICKWMRMAGVDHIHAGTVVGKLEGDPLMIRGFYNTLLLPYLEVNLPQGIFFEQDWASLRKVTPVASGGIHCGQMHQLLDYLGN…	GAATATGTAGTTAAAGAAACCGATATTCTAGCTTTATTTCGTGTAACTCCACAGCCAGGAGTTGATCCAGTAGAAGCTTCAGCTGCTGTTGCAGGCGAATCATCAACTTGGACAGTTGTTTGGACAGATTTATTAACAGCTTGTGATTTAAGAGCTAAAGCATACAGAGTAGATGCAGTAAACGATCAGTACTTTGCTTTTATTGCCTATGATATTGATTTATTTGAAGAAGGTTCTATTGCAAACTTAACAGCATCAATTATTGGTAACGTTTTTGGGTTTAAAGCAGTAAAAGCTTTAAGACTAGAAGATATGCGTATACCAGTAGCTTATTTAAAAACCTTCCAAGGGCCTGCTACAGGCGTTGTTTCTGAACGTGAACGTATGGATAAATTTGGT…	EYVVKETDILALFRVTPQPGVDPVEASAAVAGESSTWTVVWTDLLTACDLRAKAYRVDAVNDQYFAFIAYDIDLFEEGSIANLTASIIGNVFGFKAVKALRLEDMRIPVAYLKTFQGPATGVVSERERMDKFGRPFLGATVKPKLGLSGKNYGRVVYEGLKGGLDFLKDDENINSQPFMRWKERYLYSMEGVNRSIAATGEVKGHYLNVTAATMEDMYERAEFAKQLGSIIIMIDLVIGYTAIQSMGIWARKNDMILHLHRAGNSTYSRQKIHGMNFRVICKWMRMAGVDHIHAGTVVGKLEGDPLMIRGFYNTLLLPYLEVNLPQGIFFEQDWASLRKVTPVASGGIHCGQMHQLLDYLGNDVVLQFGGGTIGHPDGIQAGATANRVALEAMIARNGR…
Rhodophyta	Centroceras_clavulatum	89	ADB90427.1	ATGTCTAACTCTGTAGAAGAACGGACAAGAATTAAAAATGAACGTTACGAATCTGGTGTAATCCCTTATGCTAAAATGGGATATTGGGATCCAGAATACGTTGTTAAAGATACAGATATATTAGCACTATTTCGTGTGAGTCCACAACCAGGTGTTGACCCTGTAGAAGCTTCTGCTGCAGTAGCAGGTGAATCTTCTACTGCTACATGGACTGTAGTATGGACAGATTTGTTGACAGCATGTGATTTATATAGAGCAAAAGCTTATAAAGTTGATGCCGTACCAAATACTTCTGATCAATATTTTGCATATATTGCTTACGATATTGATTTATTTGAAGAAGGGTCAATTGCTAATTTAACAGCTTCAATAATTGGTAACGTATTTGGATTTAAAGCA…	MSNSVEERTRIKNERYESGVIPYAKMGYWDPEYVVKDTDILALFRVSPQPGVDPVEASAAVAGESSTATWTVVWTDLLTACDLYRAKAYKVDAVPNTSDQYFAYIAYDIDLFEEGSIANLTASIIGNVFGFKAVKALRLEDMRIPVAYLKTFQGPATGLVVERERMDKFGRPFLGATVKPKLGLSGKNYGRVVYEGLRGGLDFLKDDENINSQPFMRWKERFLYSMEAVNRSIAATGEVKGHYMNVTAATMEDMYERAEFAKQLGTVIIMIDLVIGYTAIQSMGVWARKNDMILHLHRAGNSTYSRQKIHGMNFRVICKWMRMAGVDHIHAGTVVGKLEGDPLMIKGFYDTLLLTHLNVCLPQGIFFEQDWAALRKVTPVASGGIHCGQMHQLLDYLGN…	GAATACGTTGTTAAAGATACAGATATATTAGCACTATTTCGTGTGAGTCCACAACCAGGTGTTGACCCTGTAGAAGCTTCTGCTGCAGTAGCAGGTGAATCTTCTACTTGGACTGTAGTATGGACAGATTTGTTGACAGCATGTGATTTAAGAGCAAAAGCTTATAAAGTTGATGCCGTAAATGATCAATATTTTGCATATATTGCTTACGATATTGATTTATTTGAAGAAGGGTCAATTGCTAATTTAACAGCTTCAATAATTGGTAACGTATTTGGATTTAAAGCAGTTAAAGCTTTAAGACTAGAAGATATGCGTATTCCAGTAGCTTATTTAAAAACGTTCCAAGGACCTGCAACAGGTTTAGTTGTAGAACGTGAACGTATGGATAAGTTCGGT…	EYVVKDTDILALFRVSPQPGVDPVEASAAVAGESSTWTVVWTDLLTACDLRAKAYKVDAVNDQYFAYIAYDIDLFEEGSIANLTASIIGNVFGFKAVKALRLEDMRIPVAYLKTFQGPATGLVVERERMDKFGRPFLGATVKPKLGLSGKNYGRVVYEGLRGGLDFLKDDENINSQPFMRWKERFLYSMEAVNRSIAATGEVKGHYMNVTAATMEDMYERAEFAKQLGTVIIMIDLVIGYTAIQSMGVWARKNDMILHLHRAGNSTYSRQKIHGMNFRVICKWMRMAGVDHIHAGTVVGKLEGDPLMIKGFYDTLLLTHLNVCLPQGIFFEQDWAALRKVTPVASGGIHCGQMHQLLDYLGNDVVLQFGGGTIGHPDGIQAGATANRVALEAMIARNGR…
Rhodophyta	Ceramium_boydenii	316	ABU89013.1	AACTCTGTAGAACGGACAAGAATTAAAAATGAGCGTTACGAATCTGGTGTAATTCCGTATGCAAAGATGGGATACTGGGATCCAGAATATGTTGTAAAAGATACTGATATATTAGCACTATTCCGCGTAAGTCCACAACCAGGCGTTGATCCAGTTGAAGCTTCTGCTGCAGTTGCAGGTGAATCATCTACTGCAACTTGGACTGTAGTATGGACAGACTTATTAACAGCATGTGATCTATATAGAGCTAAAGCTTACAAAGTTGATGCTGTTCCTAATACAAGCGATCAATATTTTGCATATATTGCTTATGATATTGACTTATTTGAAGAAGGATCAATTGCTAACTTAACTGCATCAATCATTGGTAACGTTTTTGGATTTAAAGCAGTTAAAGCT…	NSVERTRIKNERYESGVIPYAKMGYWDPEYVVKDTDILALFRVSPQPGVDPVEASAAVAGESSTATWTVVWTDLLTACDLYRAKAYKVDAVPNTSDQYFAYIAYDIDLFEEGSIANLTASIIGNVFGFKAVKALRLEDMRIPVAYLKTFQGPATGLVVERERMDKFGRPFLGATVKPKLGLSGKNYGRVVYEGLRGGLDFLKDDENINSQPFMRWKERFLYSMEAVNRSIAATGEVKGHYMNVTAATMEDMYERAEFAKQLGTVIIMIDLVIGYTAIQSMGIWARKNDMILHLHRAGNSTYSRQKIHGMNFRVICKWMRMAGVDHIHAGTVVGKLEGDPLMIRGFYNTLLESYLAIDLPKGIFFEQDWAALRKVTPVASGGIHCGQMHQLLDYLGNDVV…	GAATATGTTGTAAAAGATACTGATATATTAGCACTATTCCGCGTAAGTCCACAACCAGGCGTTGATCCAGTTGAAGCTTCTGCTGCAGTTGCAGGTGAATCATCTACTTGGACTGTAGTATGGACAGACTTATTAACAGCATGTGATCTAAGAGCTAAAGCTTACAAAGTTGATGCTGTTAATGATCAATATTTTGCATATATTGCTTATGATATTGACTTATTTGAAGAAGGATCAATTGCTAACTTAACTGCATCAATCATTGGTAACGTTTTTGGATTTAAAGCAGTTAAAGCTTTAAGATTAGAAGATATGCGTATCCCTGTTGCTTACCTAAAAACTTTCCAAGGTCCTGCAACAGGTCTAGTTGTAGAACGTGAACGTATGGATAAATTTGGA…	EYVVKDTDILALFRVSPQPGVDPVEASAAVAGESSTWTVVWTDLLTACDLRAKAYKVDAVNDQYFAYIAYDIDLFEEGSIANLTASIIGNVFGFKAVKALRLEDMRIPVAYLKTFQGPATGLVVERERMDKFGRPFLGATVKPKLGLSGKNYGRVVYEGLRGGLDFLKDDENINSQPFMRWKERFLYSMEAVNRSIAATGEVKGHYMNVTAATMEDMYERAEFAKQLGTVIIMIDLVIGYTAIQSMGIWARKNDMILHLHRAGNSTYSRQKIHGMNFRVICKWMRMAGVDHIHAGTVVGKLEGDPLMIRGFYNTLLESYLAIDLPKGIFFEQDWAALRKVTPVASGGIHCGQMHQLLDYLGNDVVLQFGGGTIGHPDGIQAGATANRVALEAMIARNGT…
Rhodophyta	Ceramium_californicum	330	ACX41933.1	ATGTCTAACTCTGTAGAAGAACGGACAAGAATTAAAAATGAGCGTTACGAATCTGGTGTAATTCCTTATGCAAAAATGGGATACTGGGATCCAGAATATGCTGTGAAAGATACTGATGTATTAGCATTATTTCGTGTAAGTCCACAACCAGGTGTTGATCCAGTTGAAGCTTCTGCTGCAGTTGCAGGTGAATCATCTACTGCAACTTGGACTGTGGTATGGACAGATTTATTAACAGCATGTGATCTATATAGAGCTAAAGCTTACAAAGTTGATGCTGTTCCTAATACAAGTGATCAATACTTTGCATATATTGCTTATGATATTGACCTATTTGAAGAAGGATCAATTGCTAACTTAACTGCATCAATTATTGGTAACGTATTTGGATTTAAAGCA…	MSNSVEERTRIKNERYESGVIPYAKMGYWDPEYAVKDTDVLALFRVSPQPGVDPVEASAAVAGESSTATWTVVWTDLLTACDLYRAKAYKVDAVPNTSDQYFAYIAYDIDLFEEGSIANLTASIIGNVFGFKAVKALRLEDMRIPVAYLKTFQGPATGLVVERERMDKFGRPFLGATVKPKLGLSGKNYGRVVYEGLRGGLDFLKDDENINSQPFMRWKERFLYSMEAVNRSIAATGEVKGHYMNITAATMEEMYERAEFAKQLGTVIIMIDLVIGYTAIQTMGIWSRKNDMILHLHRAGNSTYSRQKIHGMNFRVICKWMRMAGVDHIHAGTVVGKLEGDPLMIRGFYNTLLEGYLEVDLPKGIFFEQDWASLRKVTPVASGGIHCGQMHQLLDYLGN…	GAATATGCTGTGAAAGATACTGATGTATTAGCATTATTTCGTGTAAGTCCACAACCAGGTGTTGATCCAGTTGAAGCTTCTGCTGCAGTTGCAGGTGAATCATCTACTTGGACTGTGGTATGGACAGATTTATTAACAGCATGTGATCTAAGAGCTAAAGCTTACAAAGTTGATGCTGTTAATGATCAATACTTTGCATATATTGCTTATGATATTGACCTATTTGAAGAAGGATCAATTGCTAACTTAACTGCATCAATTATTGGTAACGTATTTGGATTTAAAGCAGTTAAAGCTTTAAGATTAGAAGATATGCGTATCCCTGTTGCTTACCTAAAAACTTTCCAAGGTCCTGCAACAGGTCTAGTAGTAGAACGTGAACGTATGGATAAATTTGGA…	EYAVKDTDVLALFRVSPQPGVDPVEASAAVAGESSTWTVVWTDLLTACDLRAKAYKVDAVNDQYFAYIAYDIDLFEEGSIANLTASIIGNVFGFKAVKALRLEDMRIPVAYLKTFQGPATGLVVERERMDKFGRPFLGATVKPKLGLSGKNYGRVVYEGLRGGLDFLKDDENINSQPFMRWKERFLYSMEAVNRSIAATGEVKGHYMNITAATMEEMYERAEFAKQLGTVIIMIDLVIGYTAIQTMGIWSRKNDMILHLHRAGNSTYSRQKIHGMNFRVICKWMRMAGVDHIHAGTVVGKLEGDPLMIRGFYNTLLEGYLEVDLPKGIFFEQDWASLRKVTPVASGGIHCGQMHQLLDYLGNDVVLQFGGGTIGHPDGIQAGATANRVALESMIARNGI…
Rhodophyta	Ceramium_codicola	333	ACX41909.1	ATGTCTAACTCTGTAGAAGAACGGACAAGAATTAAAAATGAGCGTTACGAATCTGGTGTAATCCCTTATGCAAAAATGGGATATTGGGATCCAGAATATGCTGTAAAAGATACAGATATTCTAGCACTATTTCGTATAACTCCACAACCAGGTGTTGACCCAGTTGAAGCATCTGCTGCAGTTGCAGGTGAATCATCTACAGCAACTTGGACAGTAGTATGGACAGATTTATTGACAGCATGTGATCTATATAGAGCTAAAGCTTATAAAGTTGACGCTGTTCCTAATACTTCTGATCAATACTTTGCATATATATCTTATGATATTGACTTATTTGAAGAAGGATCAATTGCGAACTTAACTGCTTCAATTATTGGTAACGTATTTGGATTCAAAGCA…	MSNSVEERTRIKNERYESGVIPYAKMGYWDPEYAVKDTDILALFRITPQPGVDPVEASAAVAGESSTATWTVVWTDLLTACDLYRAKAYKVDAVPNTSDQYFAYISYDIDLFEEGSIANLTASIIGNVFGFKALKALRLEDMRIPVAYLKTFQGPATGIIVERERMDKFGRPFLGATVKPKLGLSGKNYGRVVYEGLRGGLDFLKDDENINSQPFMRWKERFLYSMEAVNRSIAATGEIKGHYMNITASTMEDMYERAEFAKQLGTVIIMIDLVIGYTAIQSMGVWSRKNDMILHLHRAGNSTYSRQKIHGMNFRVICKWMRMAGVDHIHAGTVVGKLEGDPLMIKGFYDTLLESYLPVNLPQGIFFEQDWASLRKVTPVASGGIHCGQMHQLLDYLGN…	GAATATGCTGTAAAAGATACAGATATTCTAGCACTATTTCGTATAACTCCACAACCAGGTGTTGACCCAGTTGAAGCATCTGCTGCAGTTGCAGGTGAATCATCTACATGGACAGTAGTATGGACAGATTTATTGACAGCATGTGATCTAAGAGCTAAAGCTTATAAAGTTGACGCTGTTAATGATCAATACTTTGCATATATATCTTATGATATTGACTTATTTGAAGAAGGATCAATTGCGAACTTAACTGCTTCAATTATTGGTAACGTATTTGGATTCAAAGCATTAAAAGCTTTAAGACTAGAAGATATGCGTATTCCTGTTGCTTACTTAAAAACTTTCCAAGGTCCTGCTACAGGAATTATTGTAGAACGTGAACGTATGGATAAGTTTGGC…	EYAVKDTDILALFRITPQPGVDPVEASAAVAGESSTWTVVWTDLLTACDLRAKAYKVDAVNDQYFAYISYDIDLFEEGSIANLTASIIGNVFGFKALKALRLEDMRIPVAYLKTFQGPATGIIVERERMDKFGRPFLGATVKPKLGLSGKNYGRVVYEGLRGGLDFLKDDENINSQPFMRWKERFLYSMEAVNRSIAATGEIKGHYMNITASTMEDMYERAEFAKQLGTVIIMIDLVIGYTAIQSMGVWSRKNDMILHLHRAGNSTYSRQKIHGMNFRVICKWMRMAGVDHIHAGTVVGKLEGDPLMIKGFYDTLLESYLPVNLPQGIFFEQDWASLRKVTPVASGGIHCGQMHQLLDYLGNDVVLQFGGGTIGHPDGIQAGATANRVALEAMISRNGI…
Rhodophyta	Ceramium_japonicum	284	AOM66339.1	ATGTCTAACTCTGTAGAAGAACGGACAAGAATTAAAAATGAGCGTTACGAGTCTGGTGTAATCCCTTATGCAAAAATGGGATACTGGGATCCAGAATACGCTGTAAAAGATACAGATGTACTAGCACTATTTCGTGTAAGTCCACAACCAGGTGTTGATCCAGTTGAAGCATCTGCTGCAGTTGCAGGTGAATCGTCTACTGCAACTTGGACAGTGGTATGGACAGACTTATTAACAGCATGTGATTTATACAGAGCAAAAGCTTACAAAGTGGATGCTGTTCCTAACACTTCTGATCAATATTTTGCATATATTGCTTATGATATTGACTTATTTGAAGAAGGATCAATTGCGAACTTAACTGCTTCAATTATCGGTAATGTATTTGGATTTAAAGCA…	MSNSVEERTRIKNERYESGVIPYAKMGYWDPEYAVKDTDVLALFRVSPQPGVDPVEASAAVAGESSTATWTVVWTDLLTACDLYRAKAYKVDAVPNTSDQYFAYIAYDIDLFEEGSIANLTASIIGNVFGFKAVKALRLEDMRIPVAYLKTFQGPATGLIVERERMDKFGRPFLGATVKPKLGLSGKNYGRVVYEGLRGGLDFLKDDENINSQPFMRWKERFLYSMEAVNRSIAATGEVKGHYMNITAATMEEMYERAEFAKQLGTVIVMIDLVIGYTAIQTMGVWARKNDMILHLHRAGNSTYSRQKIHGMNFRVICKWMRMAGVDHIHAGTVVGKLEGDPLMIRGFYNTLLDGYLKVDLPKGIFFEQDWASLRKVTPVASGGIHCGQMHQLLDYLGN…	GAATACGCTGTAAAAGATACAGATGTACTAGCACTATTTCGTGTAAGTCCACAACCAGGTGTTGATCCAGTTGAAGCATCTGCTGCAGTTGCAGGTGAATCGTCTACTTGGACAGTGGTATGGACAGACTTATTAACAGCATGTGATTTAAGAGCAAAAGCTTACAAAGTGGATGCTGTTAACGATCAATATTTTGCATATATTGCTTATGATATTGACTTATTTGAAGAAGGATCAATTGCGAACTTAACTGCTTCAATTATCGGTAATGTATTTGGATTTAAAGCAGTTAAAGCTTTAAGACTAGAGGATATGCGTATTCCTGTTGCTTACTTAAAAACTTTCCAAGGACCTGCAACAGGTCTTATTGTAGAACGTGAACGTATGGATAAATTTGGT…	EYAVKDTDVLALFRVSPQPGVDPVEASAAVAGESSTWTVVWTDLLTACDLRAKAYKVDAVNDQYFAYIAYDIDLFEEGSIANLTASIIGNVFGFKAVKALRLEDMRIPVAYLKTFQGPATGLIVERERMDKFGRPFLGATVKPKLGLSGKNYGRVVYEGLRGGLDFLKDDENINSQPFMRWKERFLYSMEAVNRSIAATGEVKGHYMNITAATMEEMYERAEFAKQLGTVIVMIDLVIGYTAIQTMGVWARKNDMILHLHRAGNSTYSRQKIHGMNFRVICKWMRMAGVDHIHAGTVVGKLEGDPLMIRGFYNTLLDGYLKVDLPKGIFFEQDWASLRKVTPVASGGIHCGQMHQLLDYLGNDVVLQFGGGTIGHPDGIQAGATANRVALEAMIARNGR…
Rhodophyta	Ceramium_kondoi	317	ADB90437.1	ATGTCTAACTCTGTAGAAGAACGGACAAGAATTAAAAATGAGCGTTACGAATCTGGTGTAATCCCTTATGCAAAAATGGGATATTGGGATCCAGAATACGTTGTAAAAGATACAGATGTATTAGCATTATTTCGTGTAAGTCCACAACCAGGTGTTGATCCAGTTGAAGCTTCTGCTGCAGTTGCAGGTGAATCATCTACTGCAACTTGGACTGTAGTATGGACAGATTTATTAACAGCATGTGATCTATATAGAGCTAAAGCATATAAAGTTGATGCTGTTCCTAACACTAGTGATCAATACTTTGCATATATTTCTTACGATATTGATTTATTTGAAGAAGGATCAATTGCTAACTTAACTGCATCAATTATTGGTAACGTATTTGGATTTAAAGCA…	MSNSVEERTRIKNERYESGVIPYAKMGYWDPEYVVKDTDVLALFRVSPQPGVDPVEASAAVAGESSTATWTVVWTDLLTACDLYRAKAYKVDAVPNTSDQYFAYISYDIDLFEEGSIANLTASIIGNVFGFKAVKALRLEDMRIPVAYLKTFQGPATGLVVERERMDKFGRPFLGATVKPKLGLSGKNYGRVVYEGLRGGLDFLKDDENINSQPFMRWKERFLYSMEAVNRSIAATGEVKGHYMNITAATMEDMYERAEFAKQLGTVIIMIDLVIGYTAIQSMGIWSRKNDMILHLHRAGNSTYSRQKIHGMNFRVICKWMRMAGVDHIHAGTVVGKLEGDPLMIRGFYNTLLESYLKIDLPKGIFFEQDWAALRKVTPVASGGIHCGQMHQLLDYLGN…	GAATACGTTGTAAAAGATACAGATGTATTAGCATTATTTCGTGTAAGTCCACAACCAGGTGTTGATCCAGTTGAAGCTTCTGCTGCAGTTGCAGGTGAATCATCTACTTGGACTGTAGTATGGACAGATTTATTAACAGCATGTGATCTAAGAGCTAAAGCATATAAAGTTGATGCTGTTAACGATCAATACTTTGCATATATTTCTTACGATATTGATTTATTTGAAGAAGGATCAATTGCTAACTTAACTGCATCAATTATTGGTAACGTATTTGGATTTAAAGCAGTTAAAGCTTTAAGACTAGAAGATATGCGTATCCCTGTTGCTTACCTAAAAACTTTCCAAGGCCCTGCAACAGGTTTAGTTGTAGAACGTGAACGTATGGATAAATTTGGA…	EYVVKDTDVLALFRVSPQPGVDPVEASAAVAGESSTWTVVWTDLLTACDLRAKAYKVDAVNDQYFAYISYDIDLFEEGSIANLTASIIGNVFGFKAVKALRLEDMRIPVAYLKTFQGPATGLVVERERMDKFGRPFLGATVKPKLGLSGKNYGRVVYEGLRGGLDFLKDDENINSQPFMRWKERFLYSMEAVNRSIAATGEVKGHYMNITAATMEDMYERAEFAKQLGTVIIMIDLVIGYTAIQSMGIWSRKNDMILHLHRAGNSTYSRQKIHGMNFRVICKWMRMAGVDHIHAGTVVGKLEGDPLMIRGFYNTLLESYLKIDLPKGIFFEQDWAALRKVTPVASGGIHCGQMHQLLDYLGNDVVLQFGGGTIGHPDGIQAGATANRVALESMIARNGI…
Rhodophyta	Ceramium_pacificum	332	ACY79498.1	ATGTCTAACTCTGTAGAAGAACGGACAAGAATTAAAAATGAGCGTTACGAATCTGGTGTAATCCCTTATGCAAAAATGGGATACTGGGATCCAGAATATGCTGTAAAAGATACAGATATTCTAGCACTATTTCGTATAACTCCACAACCAGGTGTTGACCCAGTTGAAGCATCTGCTGCAGTTGCAGGTGAATCATCTACAGCAACTTGGACAGTAGTATGGACAGATTTATTAACAGCATGTGATCTATATAGAGCTAAAGCTTATAAAGTTGACGCTGTTCCTAATACTTCTGATCAATACTTTGCATATATAGCGTATGATATTGATTTATTTGAAGAAGGATCAATTGCGAACTTAACTGCTTCAATTATTGGTAACGTATTTGGCTTCAAAGCA…	MSNSVEERTRIKNERYESGVIPYAKMGYWDPEYAVKDTDILALFRITPQPGVDPVEASAAVAGESSTATWTVVWTDLLTACDLYRAKAYKVDAVPNTSDQYFAYIAYDIDLFEEGSIANLTASIIGNVFGFKAVKALRLEDMRIPVAYLKTFQGPATGIVVERERMDKFGRPFLGATVKPKLGLSGKNYGRVVYEGLRGGLDFLKDDENINSQPFMRWKERFLYSMEAVNRSIAATGEIKGHYMNITASTMEDMYERAEFAKQLGTVIIMIDLVIGYTAIQSMGVWSRKNDMILHLHRAGNSTYSRQKIHGMNFRVICKWMRMAGVDHIHAGTVVGKLEGDPLMIKGFYDTLLESYLPVNLPQGIFFEQDWASLRKVTPVASGGIHCGQMHQLLDYLGN…	GAATATGCTGTAAAAGATACAGATATTCTAGCACTATTTCGTATAACTCCACAACCAGGTGTTGACCCAGTTGAAGCATCTGCTGCAGTTGCAGGTGAATCATCTACATGGACAGTAGTATGGACAGATTTATTAACAGCATGTGATCTAAGAGCTAAAGCTTATAAAGTTGACGCTGTTAATGATCAATACTTTGCATATATAGCGTATGATATTGATTTATTTGAAGAAGGATCAATTGCGAACTTAACTGCTTCAATTATTGGTAACGTATTTGGCTTCAAAGCAGTAAAAGCTTTAAGACTAGAAGATATGCGTATTCCTGTTGCTTACTTAAAAACTTTCCAAGGTCCTGCTACAGGAATTGTTGTAGAACGTGAACGTATGGATAAGTTTGGC…	EYAVKDTDILALFRITPQPGVDPVEASAAVAGESSTWTVVWTDLLTACDLRAKAYKVDAVNDQYFAYIAYDIDLFEEGSIANLTASIIGNVFGFKAVKALRLEDMRIPVAYLKTFQGPATGIVVERERMDKFGRPFLGATVKPKLGLSGKNYGRVVYEGLRGGLDFLKDDENINSQPFMRWKERFLYSMEAVNRSIAATGEIKGHYMNITASTMEDMYERAEFAKQLGTVIIMIDLVIGYTAIQSMGVWSRKNDMILHLHRAGNSTYSRQKIHGMNFRVICKWMRMAGVDHIHAGTVVGKLEGDPLMIKGFYDTLLESYLPVNLPQGIFFEQDWASLRKVTPVASGGIHCGQMHQLLDYLGNDVVLQFGGGTIGHPDGIQAGATANRVALEAMIARNGI…
Rhodophyta	Ceramium_paniculatum	323	ABU89017.1	AAAAATGAGCGTTACGAATCTGGTGTAATCCCTTATGCAAAAATGGGATATTGGGATCCAGAATATGTTGTAAAAGATACAGATGTATTAGCACTATTTCGTGTAAGCCCACAACCAGGTGTTGATCCAGTTGAAGCTTCTGCTGCAGTTGCAGGTGAGTCATCTACTGCAACTTGGACTGTAGTATGGACAGATCTATTAACAGCATGTGATTTATATAGAGCTAAAGCTTATAAAGTTGATGCTGTTCCTAATACTAGTGATCAATACTTTGCATATATTGCTTATGATATTGATTTATTTGAAGAAGGATCAATTGCTAACTTAACTGCATCAATCATTGGTAACGTATTTGGATTTAAAGCAGTTAAAGCTTTAAGATTAGAAGATATGCGTATC…	KNERYESGVIPYAKMGYWDPEYVVKDTDVLALFRVSPQPGVDPVEASAAVAGESSTATWTVVWTDLLTACDLYRAKAYKVDAVPNTSDQYFAYIAYDIDLFEEGSIANLTASIIGNVFGFKAVKALRLEDMRIPVAYLKTFQGPATGLVVERERMDKFGRPFLGATVKPKLGLSGKNYGRVVYEGLRGGLDFLKDDENINSQPFMRWKERFLYSMEAVNRSIAATGEVKGHYMNITAATMEDMYERAEFAKQLGTVIIMIDLVIGYTAIQTMGVWARKNDMILHLHRAGNSTYSRQKIHGMNFRVICKWMRMAGVDHIHAGTVVGKLEGDPLMIRGFYNTLLDSYLKVDLPKGIFFEQDWASLRKVTPVASGGIHCGQMHQLLDYLGNDVVLQFGGGTI…	GAATATGTTGTAAAAGATACAGATGTATTAGCACTATTTCGTGTAAGCCCACAACCAGGTGTTGATCCAGTTGAAGCTTCTGCTGCAGTTGCAGGTGAGTCATCTACTTGGACTGTAGTATGGACAGATCTATTAACAGCATGTGATTTAAGAGCTAAAGCTTATAAAGTTGATGCTGTTAATGATCAATACTTTGCATATATTGCTTATGATATTGATTTATTTGAAGAAGGATCAATTGCTAACTTAACTGCATCAATCATTGGTAACGTATTTGGATTTAAAGCAGTTAAAGCTTTAAGATTAGAAGATATGCGTATCCCTGTTGCTTACCTAAAAACTTTCCAAGGTCCTGCAACAGGTCTAGTTGTAGAACGTGAACGTATGGATAAATTCGGA…	EYVVKDTDVLALFRVSPQPGVDPVEASAAVAGESSTWTVVWTDLLTACDLRAKAYKVDAVNDQYFAYIAYDIDLFEEGSIANLTASIIGNVFGFKAVKALRLEDMRIPVAYLKTFQGPATGLVVERERMDKFGRPFLGATVKPKLGLSGKNYGRVVYEGLRGGLDFLKDDENINSQPFMRWKERFLYSMEAVNRSIAATGEVKGHYMNITAATMEDMYERAEFAKQLGTVIIMIDLVIGYTAIQTMGVWARKNDMILHLHRAGNSTYSRQKIHGMNFRVICKWMRMAGVDHIHAGTVVGKLEGDPLMIRGFYNTLLDSYLKVDLPKGIFFEQDWASLRKVTPVASGGIHCGQMHQLLDYLGNDVVLQFGGGTIGHPDGIQAGATANRVALEAMIARNGR…
Rhodophyta	Ceramium_sinicola	331	ADB90439.1	ATGTCTAACTCTGTAGAAGAACGGACAAGAATTAAAAATGAGCGTTACGAATCTGGTGTAATCCCTTATGCAAAAATGGGATACTGGGATCCAGAATATGCTGTAAAAGATACAGATATTCTAGCACTATTTCGTATAACTCCACAACCAGGTGTTGACCCAGTTGAAGCATCTGCTGCAGTTGCAGGTGAATCATCTACAGCAACTTGGACAGTAGTATGGACAGATTTATTGACAGCATGTGATCTATATAGAGCTAAAGCTTATAAAGTTGACGCTGTTCCTAATACTTCTGATCAATACTTTGCATATATAGCTTATGATATTGATTTATTTGAAGAAGGATCAATTGCGAACTTAACTGCTTCAATTATTGGTAACGTATTTGGCTTCAAAGCA…	MSNSVEERTRIKNERYESGVIPYAKMGYWDPEYAVKDTDILALFRITPQPGVDPVEASAAVAGESSTATWTVVWTDLLTACDLYRAKAYKVDAVPNTSDQYFAYIAYDIDLFEEGSIANLTASIIGNVFGFKAVKALRLEDMRIPVAYLKTFQGPATGIVVERERMDKFGRPFLGATVKPKLGLSGKNYGRVVYEGLRGGLDFLKDDENINSQPFMRWKERFLYSMEAVNRSIAATGEIKGHYMNITASTMEDMYERAEFAKQLGTVIIMIDLVIGYTAIQSMGVWSRKNDMILHLHRAGNSTYSRQKIHGMNFRVICKWMRMAGVDHIHAGTVVGKLEGDPLMIKGFYDTLLESYLPVNLPQGIFFEQDWASLRKVTPVASGGIHCGQMHQLLDYLGN…	GAATATGCTGTAAAAGATACAGATATTCTAGCACTATTTCGTATAACTCCACAACCAGGTGTTGACCCAGTTGAAGCATCTGCTGCAGTTGCAGGTGAATCATCTACATGGACAGTAGTATGGACAGATTTATTGACAGCATGTGATCTAAGAGCTAAAGCTTATAAAGTTGACGCTGTTAATGATCAATACTTTGCATATATAGCTTATGATATTGATTTATTTGAAGAAGGATCAATTGCGAACTTAACTGCTTCAATTATTGGTAACGTATTTGGCTTCAAAGCAGTAAAAGCTTTAAGACTAGAAGATATGCGTATTCCTGTTGCTTACTTAAAAACTTTCCAAGGTCCTGCTACAGGAATTGTTGTAGAACGTGAACGTATGGATAAGTTTGGC…	EYAVKDTDILALFRITPQPGVDPVEASAAVAGESSTWTVVWTDLLTACDLRAKAYKVDAVNDQYFAYIAYDIDLFEEGSIANLTASIIGNVFGFKAVKALRLEDMRIPVAYLKTFQGPATGIVVERERMDKFGRPFLGATVKPKLGLSGKNYGRVVYEGLRGGLDFLKDDENINSQPFMRWKERFLYSMEAVNRSIAATGEIKGHYMNITASTMEDMYERAEFAKQLGTVIIMIDLVIGYTAIQSMGVWSRKNDMILHLHRAGNSTYSRQKIHGMNFRVICKWMRMAGVDHIHAGTVVGKLEGDPLMIKGFYDTLLESYLPVNLPQGIFFEQDWASLRKVTPVASGGIHCGQMHQLLDYLGNDVVLQFGGGTIGHPDGIQAGATANRVALEAMIARNGI…
Rhodophyta	Chondrus_crispus	438	YP_007627452.1	ATGTCTCAATCTGTAGAAGAACGGACAAGAATTAAAAATGAACGTTACGAATCTGGTGTAATTCCATACGCTAAAATGGGATACTGGGATCCAGATTATGTAGTGAAAGATACAGATGTATTAGCACTATTCCGTGTATCTCCTCAACCAGGAGTAGATCCAGTAGAAGCTTCTGCTGCAGTTGCTGGTGAATCATCTACTGCAACTTGGACAGTAGTTTGGACAGATCTTTTAACCGCTTGCGACTTATATAGAGCAAAAGCATACAAAGTAGATGCTGTACCAAATACAACTGATCAATATTTTGCATATGTTGCATATGATATTGATTTATTTGAAGAAGGTTCAATTGCTAACTTAACAGCTTCAATTATTGGTAATGTATTTGGTTTTAAAGCT…	MSQSVEERTRIKNERYESGVIPYAKMGYWDPDYVVKDTDVLALFRVSPQPGVDPVEASAAVAGESSTATWTVVWTDLLTACDLYRAKAYKVDAVPNTTDQYFAYVAYDIDLFEEGSIANLTASIIGNVFGFKALKALRLEDMRLPVAYLKTFQGPATGVICERERMDKFGRPFLGATVKPKLGLSGKNYGRVVYEGLKGGLDFLKDDENINSQPFMRWKERYLYSMEGVNRAIAAAGETKGHYLNVTAATMEQIYERAEFAKQLGSIIVMVDLVIGYTAIQSMAIWARKNDMILHLHRAGNSTYSRQKIHGMNFRVICKWMRMAGVDHIHAGTVVGKLEGDPVMIQGFYNTLLLPYLEVNLPQGIFFEQDWASLRKVTPVASGGIHCGQMHQLLDYLGD…	GATTATGTAGTGAAAGATACAGATGTATTAGCACTATTCCGTGTATCTCCTCAACCAGGAGTAGATCCAGTAGAAGCTTCTGCTGCAGTTGCTGGTGAATCATCTACTTGGACAGTAGTTTGGACAGATCTTTTAACCGCTTGCGACTTAAGAGCAAAAGCATACAAAGTAGATGCTGTAAATGATCAATATTTTGCATATGTTGCATATGATATTGATTTATTTGAAGAAGGTTCAATTGCTAACTTAACAGCTTCAATTATTGGTAATGTATTTGGTTTTAAAGCTCTTAAAGCTTTAAGATTGGAAGACATGCGTTTACCTGTTGCTTATTTAAAAACTTTTCAAGGTCCTGCAACAGGCGTAATCTGTGAACGTGAACGTATGGATAAGTTTGGG…	DYVVKDTDVLALFRVSPQPGVDPVEASAAVAGESSTWTVVWTDLLTACDLRAKAYKVDAVNDQYFAYVAYDIDLFEEGSIANLTASIIGNVFGFKALKALRLEDMRLPVAYLKTFQGPATGVICERERMDKFGRPFLGATVKPKLGLSGKNYGRVVYEGLKGGLDFLKDDENINSQPFMRWKERYLYSMEGVNRAIAAAGETKGHYLNVTAATMEQIYERAEFAKQLGSIIVMVDLVIGYTAIQSMAIWARKNDMILHLHRAGNSTYSRQKIHGMNFRVICKWMRMAGVDHIHAGTVVGKLEGDPVMIQGFYNTLLLPYLEVNLPQGIFFEQDWASLRKVTPVASGGIHCGQMHQLLDYLGDDVVLQFGGGTIGHPDGIQAGATANRVALESMIARNGR…
Rhodophyta	Cliftonaea_pectinata	198	YP_009398877.1	ATGTCTAATTCTGTAGAAGAACGGACAAGAATTAAAAGTGAACGTTATGAATCTGGTGTAATACCTTATGCAAAAATGGGATACTGGGACCCTGGATACGTAATTAAAGAAACAGATGTGTTAGCTTTATTTCGTGTAACACCACAACCAGGAGTAGATCCAGTAGAAGCTTCTGCTGCAGTTGCAGGTGAGTCATCTACAGCTACATGGACAGTTGTATGGACAGATTTATTAACAGCATGCGATTTATATAGAGCTAAAGCATATAAAGTTGATGCTGTACCAAATACATCTGACCAATACTTTGCATATATTTCATATGATATTGATTTATTCGAAGAAGGATCAATTGCAAACTTAACAGCTTCTATTATCGGTAACGTATTTGGATTTAAAGCT…	MSNSVEERTRIKSERYESGVIPYAKMGYWDPGYVIKETDVLALFRVTPQPGVDPVEASAAVAGESSTATWTVVWTDLLTACDLYRAKAYKVDAVPNTSDQYFAYISYDIDLFEEGSIANLTASIIGNVFGFKAVKALRLEDMRIPVAYLKTFQGPATGIIVERERMDKFGRPFLGATVKPKLGLSGKNYGRVVYEGLKGGLDFLKDDENINSQPFMRWKERFLYSMEAVNRSIAATGEVKGHYMNVTAATIEIMYERAEFAKQLGTVIIMIDLVIGYTAIQTMAIWARQNDMILHLHRAGNSTYSRQKIHGMNFRVICKWMRMAGVDHIHAGTVVGKLEGDPLMIRGFYNTLLDSHLDINLPQGIFFKQDWASLRKVTPVASGGIHCGQMHQLLDYLGE…	GGATACGTAATTAAAGAAACAGATGTGTTAGCTTTATTTCGTGTAACACCACAACCAGGAGTAGATCCAGTAGAAGCTTCTGCTGCAGTTGCAGGTGAGTCATCTACATGGACAGTTGTATGGACAGATTTATTAACAGCATGCGATTTAAGAGCTAAAGCATATAAAGTTGATGCTGTAAATGACCAATACTTTGCATATATTTCATATGATATTGATTTATTCGAAGAAGGATCAATTGCAAACTTAACAGCTTCTATTATCGGTAACGTATTTGGATTTAAAGCTGTAAAAGCACTAAGACTAGAAGACATGCGTATACCAGTTGCTTATCTAAAAACTTTCCAAGGACCAGCAACGGGTATAATCGTAGAACGTGAACGCATGGATAAGTTTGGT…	GYVIKETDVLALFRVTPQPGVDPVEASAAVAGESSTWTVVWTDLLTACDLRAKAYKVDAVNDQYFAYISYDIDLFEEGSIANLTASIIGNVFGFKAVKALRLEDMRIPVAYLKTFQGPATGIIVERERMDKFGRPFLGATVKPKLGLSGKNYGRVVYEGLKGGLDFLKDDENINSQPFMRWKERFLYSMEAVNRSIAATGEVKGHYMNVTAATIEIMYERAEFAKQLGTVIIMIDLVIGYTAIQTMAIWARQNDMILHLHRAGNSTYSRQKIHGMNFRVICKWMRMAGVDHIHAGTVVGKLEGDPLMIRGFYNTLLDSHLDINLPQGIFFKQDWASLRKVTPVASGGIHCGQMHQLLDYLGEDVVLQFGGGTIGHPDGIQAGATANRVALEAIIARNGR…
Rhodophyta	Coeloseira_compressa	359	ANH09592.1	ATGTCTCAATCCGTAGAAGAACGGACAAGAATTAAAAATGAACGTTATGAATCTGGTGTAATTCCTTATGCTAAAATGGGTTATTGGGATCCTGATTATGTAGTTAAAGACACAGATGTTTTAGCATTATTTCGTGTAACTCCTCAGCCAGGTGTTGATCCAATAGAAGCTTCAGCTGCAGTTGCAGGTGAATCTTCTACAGCAACTTGGACAGTAGTTTGGACTGATCTTTTAACAGCTTGCGATTTATATAGAGCTAAAGCTTATAAAGTAGATGCAGTGCCGAATTCTTCTGATCAATATTTTGCTTATATTTCATATGATATTGATCTTTTTGAAGAGGGATCAATAGCTAATTTAACAGCATCAATTATTGGTAACGTATTTGGCTTTAAAGCT…	MSQSVEERTRIKNERYESGVIPYAKMGYWDPDYVVKDTDVLALFRVTPQPGVDPIEASAAVAGESSTATWTVVWTDLLTACDLYRAKAYKVDAVPNSSDQYFAYISYDIDLFEEGSIANLTASIIGNVFGFKAVKALRLEDMRLPVAYLKTFQGPATGIVVERERMDKFGRPFLGATVKPKLGLSGKNYGRVVYEGLKGGLDFLKDDENINSQPFMRWKERFLYSMEAVNRSIAATGEVKGHYMNVTAATMEDMYERAEFAKQLGTVIIMIDLVIGYSAIQSMAIWSRKNDLILHLHRAGNSTYSRQKSHGMNFRVICKWMRMAGVDHIHAGTVVGKLEGDPLMIKGFYNTLLLTHLDVNLPQGIFFEQDWAALRKVTPVASGGIHCGQMHQLLDYLGN…	GATTATGTAGTTAAAGACACAGATGTTTTAGCATTATTTCGTGTAACTCCTCAGCCAGGTGTTGATCCAATAGAAGCTTCAGCTGCAGTTGCAGGTGAATCTTCTACATGGACAGTAGTTTGGACTGATCTTTTAACAGCTTGCGATTTAAGAGCTAAAGCTTATAAAGTAGATGCAGTGAATGATCAATATTTTGCTTATATTTCATATGATATTGATCTTTTTGAAGAGGGATCAATAGCTAATTTAACAGCATCAATTATTGGTAACGTATTTGGCTTTAAAGCTGTTAAAGCTTTAAGATTAGAAGATATGCGTCTTCCAGTTGCATATTTAAAAACTTTCCAAGGGCCAGCAACAGGTATTGTTGTAGAGCGTGAACGTATGGATAAGTTTGGA…	DYVVKDTDVLALFRVTPQPGVDPIEASAAVAGESSTWTVVWTDLLTACDLRAKAYKVDAVNDQYFAYISYDIDLFEEGSIANLTASIIGNVFGFKAVKALRLEDMRLPVAYLKTFQGPATGIVVERERMDKFGRPFLGATVKPKLGLSGKNYGRVVYEGLKGGLDFLKDDENINSQPFMRWKERFLYSMEAVNRSIAATGEVKGHYMNVTAATMEDMYERAEFAKQLGTVIIMIDLVIGYSAIQSMAIWSRKNDLILHLHRAGNSTYSRQKSHGMNFRVICKWMRMAGVDHIHAGTVVGKLEGDPLMIKGFYNTLLLTHLDVNLPQGIFFEQDWAALRKVTPVASGGIHCGQMHQLLDYLGNDVVLQFGGGTIGHPDGIQAGATANRVALEAMMARNGR…
Rhodophyta	Compsopogon_caeruleus	193	ARX96036.1	ATGTCTCAATCCGTACAAGAACGGACTAGGATTAAAAATGAACGTTATGAATCTGGTGTAATTCCATATGCTAAAATGGGTTACTGGGATCCTGATTATGCAATTAAAGACACTGATGTTTTAGCTCTTTTCAGAATTACTCCTCAACCAGGTGTTGATCCAGTAGAAGCAGCAGCAGCAGTTGCAGGCGAATCTTCTACAGCAACTTGGACAGTTGTTTGGACTGACTTATTAACAGCTTGTGATTTATATCGTGCAAAAGCTTTCCGTGTAGACGCAGTTCCTAATGCTGGAGATCAATATTTTGCTTATATTGCATACGATATTGATTTATTTGAAGAAGGCTCTATTGCTAATTTAACAGCTTCTATTATTGGTAATGTATTTGGATTTAAAGCA…	MSQSVQERTRIKNERYESGVIPYAKMGYWDPDYAIKDTDVLALFRITPQPGVDPVEAAAAVAGESSTATWTVVWTDLLTACDLYRAKAFRVDAVPNAGDQYFAYIAYDIDLFEEGSIANLTASIIGNVFGFKAVKALRLEDMRLPVAYLKTFQGPATGVICERERMNNFGRPLLGATVKPKLGLSGRNYGRVVYEGLKGGLDFLKDDENINSQPFMRWRERYLFCMEGVNRASASTGEVKGHYLNVTAGTMEDMYERAQFGKEVGSIIIMIDLVIGYTAIQSMAKWARKNDMILHLHRAGNSTYSRQKNHGMNFRVICKWMRMAGVDHIHAGTVVGKLEGDPLMIKGFYNTLLEPTLEIDLPKGIFFNQDFASLRKLMPVASGGIHAGQMHQLIEYLGD…	GATTATGCAATTAAAGACACTGATGTTTTAGCTCTTTTCAGAATTACTCCTCAACCAGGTGTTGATCCAGTAGAAGCAGCAGCAGCAGTTGCAGGCGAATCTTCTACATGGACAGTTGTTTGGACTGACTTATTAACAGCTTGTGATTTACGTGCAAAAGCTTTCCGTGTAGACGCAGTTAATGATCAATATTTTGCTTATATTGCATACGATATTGATTTATTTGAAGAAGGCTCTATTGCTAATTTAACAGCTTCTATTATTGGTAATGTATTTGGATTTAAAGCAGTTAAAGCTTTACGTTTAGAAGATATGCGTTTACCAGTTGCTTACTTAAAAACTTTCCAAGGTCCAGCTACGGGTGTTATATGTGAACGCGAACGTATGAATAACTTTGGA…	DYAIKDTDVLALFRITPQPGVDPVEAAAAVAGESSTWTVVWTDLLTACDLRAKAFRVDAVNDQYFAYIAYDIDLFEEGSIANLTASIIGNVFGFKAVKALRLEDMRLPVAYLKTFQGPATGVICERERMNNFGRPLLGATVKPKLGLSGRNYGRVVYEGLKGGLDFLKDDENINSQPFMRWRERYLFCMEGVNRASASTGEVKGHYLNVTAGTMEDMYERAQFGKEVGSIIIMIDLVIGYTAIQSMAKWARKNDMILHLHRAGNSTYSRQKNHGMNFRVICKWMRMAGVDHIHAGTVVGKLEGDPLMIKGFYNTLLEPTLEIDLPKGIFFNQDFASLRKLMPVASGGIHAGQMHQLIEYLGDDVVLQFGGGTIGHPDGIQAGATANRVALECMLARNGR…
Rhodophyta	Corallina_chilensis	71	QCS25625.1	ATGTCTCAATCCGTAGAACAACGGACAAGGATTAAAAATGAACGTTATGAATCAGGTGTAATACCTTATGCAAAAATGGGTTATTGGGATCCTGAGTATGTAGTGAAAGATACAGATGTATTGGCTTTATTTCGTATTACACCTCAACCAGGTGTTGACCCTGTTGAAGCTTCTGCCGCAATTGCAGGTGAATCATCTACAGCAACATGGACTGTTGTTTGGACAGACCTACTAACTGCTTGCGATTTATATAGAGCTAAAGCATATAAAGTAGATGCTGTACCAAACTCTACTGACCAGTACTTTGCTTATATTGCTTATGATATTGATTTATTTGAGGAGGGTTCCATTGCTAACCTAACTGCTTCGATTATTGGTAACGTATTTGGTTTTAAAGCC…	MSQSVEQRTRIKNERYESGVIPYAKMGYWDPEYVVKDTDVLALFRITPQPGVDPVEASAAIAGESSTATWTVVWTDLLTACDLYRAKAYKVDAVPNSTDQYFAYIAYDIDLFEEGSIANLTASIIGNVFGFKAVKALRLEDMRLPVAYLKTFQGPATGIIVERERMDKFGRPFLGATVKPKLGLSGKNYGRVVYEGLKGGLDFLKDDENINSQPFMRWKERFLYSMEAVNRSVAASGEIKGHYLNVTAATMEEMYERAEFAKALGSIIIMIDLVIGYTAIQSMAIWSRKNDMILHLHRAGNSTYSRQKEHGMNFRVICKWMRMAGVDHIHAGTVVGKLEGDPLMIKGFYNTLLMSHLDVNLPQGIFFEQDWAALRKVTPVASGGIHCGQMHQLLDYLGD…	GAGTATGTAGTGAAAGATACAGATGTATTGGCTTTATTTCGTATTACACCTCAACCAGGTGTTGACCCTGTTGAAGCTTCTGCCGCAATTGCAGGTGAATCATCTACATGGACTGTTGTTTGGACAGACCTACTAACTGCTTGCGATTTAAGAGCTAAAGCATATAAAGTAGATGCTGTAAACGACCAGTACTTTGCTTATATTGCTTATGATATTGATTTATTTGAGGAGGGTTCCATTGCTAACCTAACTGCTTCGATTATTGGTAACGTATTTGGTTTTAAAGCCGTAAAAGCCTTAAGATTAGAAGATATGCGGTTACCTGTTGCTTACTTAAAAACTTTCCAAGGTCCTGCAACAGGTATTATTGTAGAACGTGAACGTATGGATAAATTTGGT…	EYVVKDTDVLALFRITPQPGVDPVEASAAIAGESSTWTVVWTDLLTACDLRAKAYKVDAVNDQYFAYIAYDIDLFEEGSIANLTASIIGNVFGFKAVKALRLEDMRLPVAYLKTFQGPATGIIVERERMDKFGRPFLGATVKPKLGLSGKNYGRVVYEGLKGGLDFLKDDENINSQPFMRWKERFLYSMEAVNRSVAASGEIKGHYLNVTAATMEEMYERAEFAKALGSIIIMIDLVIGYTAIQSMAIWSRKNDMILHLHRAGNSTYSRQKEHGMNFRVICKWMRMAGVDHIHAGTVVGKLEGDPLMIKGFYNTLLMSHLDVNLPQGIFFEQDWAALRKVTPVASGGIHCGQMHQLLDYLGDDVVLQFGGGTIGHPDGIQAGATANRVALESMLARNGR…
Rhodophyta	Corallina_ferreyrae	97	YP_009589209.1	ATGTCTCAATCCGTAGAACAACGGACAAGGATTAAAAATGAACGTTATGAATCAGGTGTAATACCTTATGCAAAAATGGGTTATTGGGATCCTGAGTATGTAGTGAAAGATACAGATGTATTGGCTTTATTTCGTATTACACCTCAACCAGGTGTTGACCCTGTTGAAGCTTCTGCCGCAATTGCAGGTGAATCATCTACAGCAACATGGACTGTTGTTTGGACAGACCTACTAACTGCTTGCGATTTATATAGAGCTAAAGCATATAAAGTAGATGCTGTACCAAACTCTACTGACCAGTATTTTGCTTATATTGCTTACGATATTGATTTATTTGAAGAGGGTTCTATTGCTAACCTAACTGCTTCGATTATTGGTAACGTATTTGGTTTTAAAGCC…	MSQSVEQRTRIKNERYESGVIPYAKMGYWDPEYVVKDTDVLALFRITPQPGVDPVEASAAIAGESSTATWTVVWTDLLTACDLYRAKAYKVDAVPNSTDQYFAYIAYDIDLFEEGSIANLTASIIGNVFGFKAVKALRLEDMRLPVAYLKTFQGPATGIIVERERMDKFGRPFLGATVKPKLGLSGKNYGRVVYEGLKGGLDFLKDDENINSQPFMRWKERFLYSMEAVNRSVAASGEIKGHYLNVTAATMEEMYERAEFAKALGSIIIMIDLVIGYTAIQSMAIWSRKNDMILHLHRAGNSTYSRQKEHGMNFRVICKWMRMAGVDHIHAGTVVGKLEGDPLMIKGFYNTLLMSHLDVNLPQGIFFEQDWAALRKVTPVASGGIHCGQMHQLLDYLGD…	GAGTATGTAGTGAAAGATACAGATGTATTGGCTTTATTTCGTATTACACCTCAACCAGGTGTTGACCCTGTTGAAGCTTCTGCCGCAATTGCAGGTGAATCATCTACATGGACTGTTGTTTGGACAGACCTACTAACTGCTTGCGATTTAAGAGCTAAAGCATATAAAGTAGATGCTGTAAACGACCAGTATTTTGCTTATATTGCTTACGATATTGATTTATTTGAAGAGGGTTCTATTGCTAACCTAACTGCTTCGATTATTGGTAACGTATTTGGTTTTAAAGCCGTAAAAGCTTTAAGATTAGAAGATATGCGGTTACCTGTTGCTTACTTAAAAACTTTCCAAGGTCCTGCAACAGGTATTATTGTAGAACGTGAACGTATGGATAAATTTGGT…	EYVVKDTDVLALFRITPQPGVDPVEASAAIAGESSTWTVVWTDLLTACDLRAKAYKVDAVNDQYFAYIAYDIDLFEEGSIANLTASIIGNVFGFKAVKALRLEDMRLPVAYLKTFQGPATGIIVERERMDKFGRPFLGATVKPKLGLSGKNYGRVVYEGLKGGLDFLKDDENINSQPFMRWKERFLYSMEAVNRSVAASGEIKGHYLNVTAATMEEMYERAEFAKALGSIIIMIDLVIGYTAIQSMAIWSRKNDMILHLHRAGNSTYSRQKEHGMNFRVICKWMRMAGVDHIHAGTVVGKLEGDPLMIKGFYNTLLMSHLDVNLPQGIFFEQDWAALRKVTPVASGGIHCGQMHQLLDYLGDDVVLQFGGGTIGHPDGIQAGATANRVALESMLARNGR…
Rhodophyta	Corallina_officinalis	19	QJF58844.1	ATATTCAAGGAGGAATATATGTCTCAATCCGTAGAACAACGGACAAGGATTAAAAATGAACGTTATGAATCAGGTGTAATACCTTATGCAAAAATGGGTTATTGGGATCCTGAGTATGTAGTGAAAGATACAGATGTATTGGCTTTATTTCGTATTACACCTCAACCAGGTGTTGACCCTGTTGAAGCTTCTGCCGCAATTGCAGGTGAATCATCTACAGCAACATGGACTGTTGTTTGGACAGACCTACTAACTGCTTGCGATTTATATAGAGCTAAAGCATATAAAGTAGATGCTGTACCAAACTCTACTGACCAGTACTTTGCTTATATTGCTTACGATATTGATTTATTTGAAGAGGGTTCCATTGCTAACCTAACTGCTTCGATTATTGGTAAC…	MFKEEYMSQSVEQRTRIKNERYESGVIPYAKMGYWDPEYVVKDTDVLALFRITPQPGVDPVEASAAIAGESSTATWTVVWTDLLTACDLYRAKAYKVDAVPNSTDQYFAYIAYDIDLFEEGSIANLTASIIGNVFGFKAVKALRLEDMRLPVAYLKTFQGPATGIIVERERMDKFGRPFLGATVKPKLGLSGKNYGRVVYEGLKGGLDFLKDDENINSQPFMRWKERFLYSMEAVNRSVAASGEIKGHYLNVTAATMEEMYERAEFAKALGSIIVMIDLVIGYTAIQSMAIWSRKNDMILHLHRAGNSTYSRQKDHGMNFRVICKWMRMAGVDHIHAGTVVGKLEGDPLMIKGFYNTLLMSHLDVNLPQGIFFEQDWAALRKVTPVASGGIHCGQMHQL…	GAGTATGTAGTGAAAGATACAGATGTATTGGCTTTATTTCGTATTACACCTCAACCAGGTGTTGACCCTGTTGAAGCTTCTGCCGCAATTGCAGGTGAATCATCTACATGGACTGTTGTTTGGACAGACCTACTAACTGCTTGCGATTTAAGAGCTAAAGCATATAAAGTAGATGCTGTAAACGACCAGTACTTTGCTTATATTGCTTACGATATTGATTTATTTGAAGAGGGTTCCATTGCTAACCTAACTGCTTCGATTATTGGTAACGTATTTGGTTTTAAGGCCGTAAAAGCACTGAGATTAGAAGATATGCGGTTACCTGTTGCTTACTTAAAAACTTTCCAAGGTCCTGCAACAGGTATTATTGTAGAACGTGAACGTATGGATAAATTTGGT…	EYVVKDTDVLALFRITPQPGVDPVEASAAIAGESSTWTVVWTDLLTACDLRAKAYKVDAVNDQYFAYIAYDIDLFEEGSIANLTASIIGNVFGFKAVKALRLEDMRLPVAYLKTFQGPATGIIVERERMDKFGRPFLGATVKPKLGLSGKNYGRVVYEGLKGGLDFLKDDENINSQPFMRWKERFLYSMEAVNRSVAASGEIKGHYLNVTAATMEEMYERAEFAKALGSIIVMIDLVIGYTAIQSMAIWSRKNDMILHLHRAGNSTYSRQKDHGMNFRVICKWMRMAGVDHIHAGTVVGKLEGDPLMIKGFYNTLLMSHLDVNLPQGIFFEQDWAALRKVTPVASGGIHCGQMHQLLDYLGNDVVLQFGGGTIGHPDGIQAGATANRVALESMLARNGR…
Rhodophyta	Corynoplastis_japonica	244	ARO90892.1	ATGTCTCAATCCGTAGAAGAACGGACTAGGATTAAAAACGAACGTTATGAATCTGGAGTAATTCCATATGCTAAAATGGGTTACTGGGATGCTGACTACGCTATTAAAGAAACAGATGTTTTAGCTTTATTTCGTGTTACACCTCAACCTGGAGTTGATCCAGTAGAGGCAGCGGCAGCAATTGCTGGTGAATCTTCCACGGCTACTTGGACAGTTGTATGGACTGACCTACTAACAGCTTGTGACTTATATAGAGCAAAAGCTTACCGTGTAGATCCAGTACCTAATGCTAACGATCAATATTTTGCTTACATAGCATATGATATTGATTTATTTGAAGAAGGTTCTATTGCCAATTTAACAGCTTCCATTATTGGTAACGTATTTGGTTTTAAAGCT…	MSQSVEERTRIKNERYESGVIPYAKMGYWDADYAIKETDVLALFRVTPQPGVDPVEAAAAIAGESSTATWTVVWTDLLTACDLYRAKAYRVDPVPNANDQYFAYIAYDIDLFEEGSIANLTASIIGNVFGFKAVKALRLEDMRIPVAYLKTYQGPATGVVVERERMNNFGRPLLGATVKPKLGLSGRNYGRVVYEGLKGGLDFLKDDENINSQPFMRWRERFLFSIEGVNRASAASGEVKGHYLNVTAATMEDMYERAEFSKEVGSIICMIDLVIGYTAIQTMAIWARKNDMILHLHRAGNSTYSRQKNHGMNFRVICKWMRMAGVDHIHAGTVVGKLEGDPLMIKGFYNVLLETTLDINLPQGLFFAQDWAALRKCMPVASGGIHCGQMHQLVNYLGD…	GACTACGCTATTAAAGAAACAGATGTTTTAGCTTTATTTCGTGTTACACCTCAACCTGGAGTTGATCCAGTAGAGGCAGCGGCAGCAATTGCTGGTGAATCTTCCACGTGGACAGTTGTATGGACTGACCTACTAACAGCTTGTGACTTAAGAGCAAAAGCTTACCGTGTAGATCCAGTAAATGATCAATATTTTGCTTACATAGCATATGATATTGATTTATTTGAAGAAGGTTCTATTGCCAATTTAACAGCTTCCATTATTGGTAACGTATTTGGTTTTAAAGCTGTTAAAGCATTACGTTTAGAAGATATGCGTATTCCAGTTGCATATTTAAAAACATACCAAGGTCCTGCTACTGGTGTTGTTGTAGAGCGTGAAAGGATGAATAACTTTGGT…	DYAIKETDVLALFRVTPQPGVDPVEAAAAIAGESSTWTVVWTDLLTACDLRAKAYRVDPVNDQYFAYIAYDIDLFEEGSIANLTASIIGNVFGFKAVKALRLEDMRIPVAYLKTYQGPATGVVVERERMNNFGRPLLGATVKPKLGLSGRNYGRVVYEGLKGGLDFLKDDENINSQPFMRWRERFLFSIEGVNRASAASGEVKGHYLNVTAATMEDMYERAEFSKEVGSIICMIDLVIGYTAIQTMAIWARKNDMILHLHRAGNSTYSRQKNHGMNFRVICKWMRMAGVDHIHAGTVVGKLEGDPLMIKGFYNVLLETTLDINLPQGLFFAQDWAALRKCMPVASGGIHCGQMHQLVNYLGDDVVLQFGGGTIGHPDGIQAGATANRVALESMLARNGR…
Rhodophyta	Crassa_caudata	145	AXI96083.1	ATGTCTCAATCTGTAGAAGAACGGACAAGAATTAAGAATGAACGCTACGAGTCTGGTGTAATTCCATATGCAAAAATGGGATACTGGGACCCTAATTATGTAGTTAAAGATACAGACGTACTAGCTTTATTTCGTGTTAGTCCACAACCAGGTGTTGATCCAGTAGAAGCATCTGCTGCAGTTGCAGGTGAATCATCTACGGCTACTTGGACTGTTGTATGGACAGATTTATTAACAGCTTGTGACTTATATAGAGCTAAAGCCTATAAAGTAGATGCTGTTCCAAATACTACAGATCAGTATTTTGCTTTTATTGCATATGATATAGATTTGTTTGAAGAAGGTTCTATTGCTAACTTAACAGCTTCAATTATTGGTAATGTATTCGGTTTTAAAGCA…	MSQSVEERTRIKNERYESGVIPYAKMGYWDPNYVVKDTDVLALFRVSPQPGVDPVEASAAVAGESSTATWTVVWTDLLTACDLYRAKAYKVDAVPNTTDQYFAFIAYDIDLFEEGSIANLTASIIGNVFGFKAVKALRLEDMRIPVAYLKTFQGPATGLVVERERMDKFGRPFLGATVKPKLGLSGKNYGRVVYEGLKGGLDFLKDDENINSQPFMRWKERFLYSMEGVNRSIAATGEVKGHYMNVTAATMEDMYERAEFAKQLGTVIIMIDLVIGYTAIQTMAIWARKNDMILHLHRAGNSTYSRQKIHGMNFRVICKWMRMAGVDHIHAGTVVGKLEGDPLMIRGFYNTLLQTHLEVNLPQGIFFEQDWASLRKVTPVASGGIHCGQMHQLLDYLGN…	AATTATGTAGTTAAAGATACAGACGTACTAGCTTTATTTCGTGTTAGTCCACAACCAGGTGTTGATCCAGTAGAAGCATCTGCTGCAGTTGCAGGTGAATCATCTACGTGGACTGTTGTATGGACAGATTTATTAACAGCTTGTGACTTAAGAGCTAAAGCCTATAAAGTAGATGCTGTTAATGATCAGTATTTTGCTTTTATTGCATATGATATAGATTTGTTTGAAGAAGGTTCTATTGCTAACTTAACAGCTTCAATTATTGGTAATGTATTCGGTTTTAAAGCAGTAAAAGCTCTACGATTAGAAGACATGCGCATACCAGTTGCTTACTTAAAAACTTTCCAAGGCCCTGCTACTGGACTAGTAGTAGAACGTGAACGTATGGATAAATTTGGT…	NYVVKDTDVLALFRVSPQPGVDPVEASAAVAGESSTWTVVWTDLLTACDLRAKAYKVDAVNDQYFAFIAYDIDLFEEGSIANLTASIIGNVFGFKAVKALRLEDMRIPVAYLKTFQGPATGLVVERERMDKFGRPFLGATVKPKLGLSGKNYGRVVYEGLKGGLDFLKDDENINSQPFMRWKERFLYSMEGVNRSIAATGEVKGHYMNVTAATMEDMYERAEFAKQLGTVIIMIDLVIGYTAIQTMAIWARKNDMILHLHRAGNSTYSRQKIHGMNFRVICKWMRMAGVDHIHAGTVVGKLEGDPLMIRGFYNTLLQTHLEVNLPQGIFFEQDWASLRKVTPVASGGIHCGQMHQLLDYLGNDVVLQFGGGTIGHPDGIQAGATANRVALEAMLARNSR…
Rhodophyta	Crassa_firma	111	APR74420.1	ATGTCTCAATCTGTAGAAGAACGGACAAGAATTAAAAACGAACGTTATGAGTCTGGTGTAATTCCGTATGCAAAAATGGGATACTGGGACCCTAATTATGTAGTTAAAGATACAGATGTATTAGCTTTATTTCGTGTTAGTCCTCAACCAGGAGTTGACCCAATAGAAGCTTCTGCTGCAGTTGCAGGTGAATCATCTACTGCTACTTGGACTGTTGTATGGACAGATTTATTAACAGCTTGCGACTTATATAGAGCTAAAGCTTATAAAGTAGATGCTGTTCCAAATACTACAGACCAGTATTTTGCTTTTATTGCATATGATATAGACTTGTTTGAGGAAGGCTCAATTGCTAACTTAACAGCTTCAATTATTGGTAATGTGTTTGGTTTTAAAGCA…	MSQSVEERTRIKNERYESGVIPYAKMGYWDPNYVVKDTDVLALFRVSPQPGVDPIEASAAVAGESSTATWTVVWTDLLTACDLYRAKAYKVDAVPNTTDQYFAFIAYDIDLFEEGSIANLTASIIGNVFGFKAVKALRLEDMRIPVAYLKTFQGPATGLVVERERMDKFGRPFLGATVKPKLGLSGKNYGRVVYEGLKGGLDFLKDDENINSQPFMRWKERFLYSMEGVNRAIAASGEVKGHYMNVTAATMEDMYERAEFAKQLGTVIIMIDLVIGYTAIQTMAIWARKNDMILHLHRAGNSTYSRQKIHGMNFRVICKWMRMAGVDHIHAGTVVGKLEGDPLMIKGFYNTLLLTHLEINLPQGIFFEQDWASLRKVTPVASGGIHCGQMHQLLDYLGN…	AATTATGTAGTTAAAGATACAGATGTATTAGCTTTATTTCGTGTTAGTCCTCAACCAGGAGTTGACCCAATAGAAGCTTCTGCTGCAGTTGCAGGTGAATCATCTACTTGGACTGTTGTATGGACAGATTTATTAACAGCTTGCGACTTAAGAGCTAAAGCTTATAAAGTAGATGCTGTTAATGACCAGTATTTTGCTTTTATTGCATATGATATAGACTTGTTTGAGGAAGGCTCAATTGCTAACTTAACAGCTTCAATTATTGGTAATGTGTTTGGTTTTAAAGCAGTAAAAGCTTTACGATTAGAAGATATGCGTATACCAGTTGCTTACTTAAAAACTTTTCAAGGTCCTGCTACTGGATTAGTTGTAGAACGTGAGCGTATGGATAAGTTTGGC…	NYVVKDTDVLALFRVSPQPGVDPIEASAAVAGESSTWTVVWTDLLTACDLRAKAYKVDAVNDQYFAFIAYDIDLFEEGSIANLTASIIGNVFGFKAVKALRLEDMRIPVAYLKTFQGPATGLVVERERMDKFGRPFLGATVKPKLGLSGKNYGRVVYEGLKGGLDFLKDDENINSQPFMRWKERFLYSMEGVNRAIAASGEVKGHYMNVTAATMEDMYERAEFAKQLGTVIIMIDLVIGYTAIQTMAIWARKNDMILHLHRAGNSTYSRQKIHGMNFRVICKWMRMAGVDHIHAGTVVGKLEGDPLMIKGFYNTLLLTHLEINLPQGIFFEQDWASLRKVTPVASGGIHCGQMHQLLDYLGNDVVLQFGGGTIGHPDGIQAGATANRVALEAMLARNGR…
Rhodophyta	Crouania_attenuata	88	QCI05404.1	ATGTCTAACTCTGTAGAAGAACGGACAAGAATTAAGAATGAGCGTTACGAATCTGGTGTAATCCCTTATGCGAAAATGGGTTATTGGGATCCTAACTACGTAGTTAAAGAAACTGATGTATTAGCTTTATTTCGTATAACTCCACAACCAGGTGTTGATCCTGTAGAAGCTTCAGCAGCAGTAGCTGGTGAATCATCTACAGCAACATGGACGGTTGTATGGACTGATTTATTAACTGCTTGTGACTTATATCGTGCAAAAGCGTATAAAGTAGAAGAAGTTCCTGGTGGCGGTGGACAATACTTCGCATATATTTCATACGATATTGATCTATTTGAAGAAGGTTCTATCGCTAACTTAACGGCTTCTATCATTGGTAATGTATTTGGTTTCAAAGCT…	MSNSVEERTRIKNERYESGVIPYAKMGYWDPNYVVKETDVLALFRITPQPGVDPVEASAAVAGESSTATWTVVWTDLLTACDLYRAKAYKVEEVPGGGGQYFAYISYDIDLFEEGSIANLTASIIGNVFGFKAVKALRLEDMRIPVAYLKTFQGPATGIVVERERMDKFGRPFLGATVKPKLGLSGKNYGRVVYEGLRGGLDFLKDDENINSQPFMRWKERFLYSMEAVNRSIAATGEVKGHYMNVTAATMEQMYERAEFAKSLGTVIIMIDLVIGYTAIQSMGIWSRKNDMILHLHRAGNSTYSRQKSHGMNFRVICKWMRMAGVDHIHAGTVVGKLEGDPAMIRGFYNTLLLPYLPINLPQGIFFEQDWASLRKVTPVASGGIHCGQMHQLLDYLGD…	AACTACGTAGTTAAAGAAACTGATGTATTAGCTTTATTTCGTATAACTCCACAACCAGGTGTTGATCCTGTAGAAGCTTCAGCAGCAGTAGCTGGTGAATCATCTACATGGACGGTTGTATGGACTGATTTATTAACTGCTTGTGACTTACGTGCAAAAGCGTATAAAGTAGAAGAAGTTGGTGGACAATACTTCGCATATATTTCATACGATATTGATCTATTTGAAGAAGGTTCTATCGCTAACTTAACGGCTTCTATCATTGGTAATGTATTTGGTTTCAAAGCTGTAAAAGCTCTGCGACTAGAAGATATGCGAATCCCTGTAGCTTATCTAAAAACATTCCAAGGTCCTGCAACAGGTATCGTTGTAGAACGTGAACGTATGGATAAATTTGGT…	NYVVKETDVLALFRITPQPGVDPVEASAAVAGESSTWTVVWTDLLTACDLRAKAYKVEEVGGQYFAYISYDIDLFEEGSIANLTASIIGNVFGFKAVKALRLEDMRIPVAYLKTFQGPATGIVVERERMDKFGRPFLGATVKPKLGLSGKNYGRVVYEGLRGGLDFLKDDENINSQPFMRWKERFLYSMEAVNRSIAATGEVKGHYMNVTAATMEQMYERAEFAKSLGTVIIMIDLVIGYTAIQSMGIWSRKNDMILHLHRAGNSTYSRQKSHGMNFRVICKWMRMAGVDHIHAGTVVGKLEGDPAMIRGFYNTLLLPYLPINLPQGIFFEQDWASLRKVTPVASGGIHCGQMHQLLDYLGDDVVLQFGGGTIGHPDGIQAGATANRVALESMIARNGR…
Rhodophyta	Cryptopleura_ramosa	87	QCI05635.1	ATGTCTAACTCTGTAGAAGAACGGACAAGGATAAAAAATGAACGTTATGAATCTGGTGTAATTCCATATGCAAAAATGGGATACTGGGATCCTCATTATGTAATTAAAGAAACTGATGTTTTAGCTTTATTTCGTGTAAGTCCTCAGCCAGGAGTTGATCCAGTAGAAGCTTCAGCAGCGGTTGCTGGTGAATCATCTACAGCTACATGGACAGTAGTATGGACTGACTTATTAACTGCATGTGACTTATATAGAGCAAAAGCATATAAAGTTGATGCTGTACCTAATACAACTGATCAATATTTTGCATATATATCATATGATATTGATTTATTTGAAGAAGGTTCAATTGCTAACTTAACAGCTTCTATTATTGGTAATGTATTTGGATTTAAAGCA…	MSNSVEERTRIKNERYESGVIPYAKMGYWDPHYVIKETDVLALFRVSPQPGVDPVEASAAVAGESSTATWTVVWTDLLTACDLYRAKAYKVDAVPNTTDQYFAYISYDIDLFEEGSIANLTASIIGNVFGFKAVKALRLEDMRIPVAYLKTFQGPATGIIVERERMDKFGRPFLGATVKPKLGLSGKNYGRVVYEGLRGGLDFLKDDENINSQPFMRWKERFLYSMEAVNRSIAATGEIKGHYMNVTAATMEDMYERAEFAKQLGTVIIMIDLVIGYTAIQTMAIWARKNDMILHLHRAGNSTYSRQKIHGMNFRVICKWMRMAGVDHIHAGTVVGKLEGDPLMIRGFYNTLLLPYLDINLPQGIFFTQDWASLRKVTPVASGGIHCGQMHQLLDYLGN…	CATTATGTAATTAAAGAAACTGATGTTTTAGCTTTATTTCGTGTAAGTCCTCAGCCAGGAGTTGATCCAGTAGAAGCTTCAGCAGCGGTTGCTGGTGAATCATCTACATGGACAGTAGTATGGACTGACTTATTAACTGCATGTGACTTAAGAGCAAAAGCATATAAAGTTGATGCTGTAAATGATCAATATTTTGCATATATATCATATGATATTGATTTATTTGAAGAAGGTTCAATTGCTAACTTAACAGCTTCTATTATTGGTAATGTATTTGGATTTAAAGCAGTAAAAGCATTAAGATTAGAAGATATGCGTATACCTGTTGCTTACTTAAAAACATTCCAAGGGCCTGCTACAGGAATTATTGTAGAGCGTGAGCGTATGGATAAATTCGGT…	HYVIKETDVLALFRVSPQPGVDPVEASAAVAGESSTWTVVWTDLLTACDLRAKAYKVDAVNDQYFAYISYDIDLFEEGSIANLTASIIGNVFGFKAVKALRLEDMRIPVAYLKTFQGPATGIIVERERMDKFGRPFLGATVKPKLGLSGKNYGRVVYEGLRGGLDFLKDDENINSQPFMRWKERFLYSMEAVNRSIAATGEIKGHYMNVTAATMEDMYERAEFAKQLGTVIIMIDLVIGYTAIQTMAIWARKNDMILHLHRAGNSTYSRQKIHGMNFRVICKWMRMAGVDHIHAGTVVGKLEGDPLMIRGFYNTLLLPYLDINLPQGIFFTQDWASLRKVTPVASGGIHCGQMHQLLDYLGNDVVLQFGGGTIGHPDGIQAGATANRVALEAMIARNGV…
Rhodophyta	Cyanidiaceae_sp._MX-AZ01	408	AIA61088.1	ATGGCTCAATCCGTACAAGAACGTACAAGGTTAAAAAACAAACGTTACGAATCAGGGGTGATTCCGTATGCCAAAATGGGTTATTGGGACCCTAACTACGTAGTAAAGGACAGTGATGTTTTAGCGTTGTTCCGCGTAACTCCACAACCAGGAGTAGATCCAATCGAAGCGGGAGCAGCGGTAGCAGGTGAATCATCAACAGCAACATGGACGGTAGTTTGGACAGACTTGTTAACTGCATGTGATGTTTATCGTGCAAAAGCATATAGACTTGACCCAGTTCCAAATGTTCCGGATCAATATTTTGTTTATATAGCATATGATATTGATCTTTTTGAGGAAGGTTCAATTGCGAATTTGACCGCATCCATTATTGGAAACGTGTTCGGTTTCAAAGCT…	MAQSVQERTRLKNKRYESGVIPYAKMGYWDPNYVVKDSDVLALFRVTPQPGVDPIEAGAAVAGESSTATWTVVWTDLLTACDVYRAKAYRLDPVPNVPDQYFVYIAYDIDLFEEGSIANLTASIIGNVFGFKAVKALRLEDMRIPFAYLKTFQGPATGVIVERERLNKFGRPLLGCTCKPKLGLSGKNYGRVVYEGLKGGLDFLKDDENINSQPFMRWRDRFLYVMEAVNRASAATGEVKGSYLNVTAATMEECYKRAEFAKEIGTVIIMIDLVIGYTAIQSMAFWARENNMILHLHRAGNSTYSRQKNHGINFRVISKWMRMAGVDHIHAGTVVGKLEGDPVIIKGFYNTLLLPKLEINLPEGLFFEMDWASLRKVMPVASGGIHAGQMHQLIHYLGE…	AACTACGTAGTAAAGGACAGTGATGTTTTAGCGTTGTTCCGCGTAACTCCACAACCAGGAGTAGATCCAATCGAAGCGGGAGCAGCGGTAGCAGGTGAATCATCAACATGGACGGTAGTTTGGACAGACTTGTTAACTGCATGTGATGTTCGTGCAAAAGCATATAGACTTGACCCAGTTAATGATCAATATTTTGTTTATATAGCATATGATATTGATCTTTTTGAGGAAGGTTCAATTGCGAATTTGACCGCATCCATTATTGGAAACGTGTTCGGTTTCAAAGCTGTAAAAGCATTACGTTTGGAAGACATGCGTATACCGTTCGCGTATTTAAAAACTTTCCAAGGGCCAGCCACAGGTGTTATTGTTGAGCGTGAACGTTTAAATAAATTTGGA…	NYVVKDSDVLALFRVTPQPGVDPIEAGAAVAGESSTWTVVWTDLLTACDVRAKAYRLDPVNDQYFVYIAYDIDLFEEGSIANLTASIIGNVFGFKAVKALRLEDMRIPFAYLKTFQGPATGVIVERERLNKFGRPLLGCTCKPKLGLSGKNYGRVVYEGLKGGLDFLKDDENINSQPFMRWRDRFLYVMEAVNRASAATGEVKGSYLNVTAATMEECYKRAEFAKEIGTVIIMIDLVIGYTAIQSMAFWARENNMILHLHRAGNSTYSRQKNHGINFRVISKWMRMAGVDHIHAGTVVGKLEGDPVIIKGFYNTLLLPKLEINLPEGLFFEMDWASLRKVMPVASGGIHAGQMHQLIHYLGEDVVLQFGGGTIGHPDGIQAGATANRVALEAMLARNGR…
Rhodophyta	Cyanidiococcus_yangmingshanensis	9	QMX77461.1	ATGGCTCAATCCGTACAAGAACGTACAAGGTTAAAAAACAAACGTTATGAATCAGGGGTAATTCCATATGCCAAAATGGGATATTGGGATCCAAACTATGTAGTTAAAGACAGTGATGTTTTAGCGTTGTTCCGCGTAACTCCTCAACCAGGGGTAGATCCAATTGAAGCGGCAGCAGCGGTAGCAGGGGAATCATCCACAGCAACTTGGACCGTGGTATGGACCGATTTGTTAACTGCATGTGATGTGTATCGTGCGAAAGCATATAAAGTAGATGCAGTACCAAATGAAGCAGATCAATACTTTGTTTACATTGCATACGATATTGATTTATTTGAAGAAGGTTCCATTGCCAACTTAACAGCATCCATTATTGGAAACGTATTTGGTTTCAAGGCA…	MAQSVQERTRLKNKRYESGVIPYAKMGYWDPNYVVKDSDVLALFRVTPQPGVDPIEAAAAVAGESSTATWTVVWTDLLTACDVYRAKAYKVDAVPNEADQYFVYIAYDIDLFEEGSIANLTASIIGNVFGFKAVKGLRLEDMRIPFSYLKTFQGPATGVIVERERLNKFGRPLLGCTCKPKLGLSGKNYGRVVYEGLKGGLDFLKDDENINSQPFMRWRDRFLYVMEGVNRASAASGEVKGSYLNVTAATMEEIYKRAEFAKEVGTVIIMIDLVIGYTAIQSMAVWSRENNMILHLHRAGNSTYSRQKNHGINFRVISKWMRMAGVDHIHAGTVVGKLEGDPVIIKGFYNTLLLPKLEINLPQGLFFEMDWASIRKVMPVASGGIHAGQMHQLIHYLGE…	AACTATGTAGTTAAAGACAGTGATGTTTTAGCGTTGTTCCGCGTAACTCCTCAACCAGGGGTAGATCCAATTGAAGCGGCAGCAGCGGTAGCAGGGGAATCATCCACATGGACCGTGGTATGGACCGATTTGTTAACTGCATGTGATGTGCGTGCGAAAGCATATAAAGTAGATGCAGTAAATGATCAATACTTTGTTTACATTGCATACGATATTGATTTATTTGAAGAAGGTTCCATTGCCAACTTAACAGCATCCATTATTGGAAACGTATTTGGTTTCAAGGCAGTGAAAGGTCTACGTTTGGAAGATATGCGCATTCCTTTTTCTTACTTGAAAACCTTCCAAGGACCAGCTACAGGAGTTATCGTTGAACGTGAACGTTTGAATAAGTTTGGT…	NYVVKDSDVLALFRVTPQPGVDPIEAAAAVAGESSTWTVVWTDLLTACDVRAKAYKVDAVNDQYFVYIAYDIDLFEEGSIANLTASIIGNVFGFKAVKGLRLEDMRIPFSYLKTFQGPATGVIVERERLNKFGRPLLGCTCKPKLGLSGKNYGRVVYEGLKGGLDFLKDDENINSQPFMRWRDRFLYVMEGVNRASAASGEVKGSYLNVTAATMEEIYKRAEFAKEVGTVIIMIDLVIGYTAIQSMAVWSRENNMILHLHRAGNSTYSRQKNHGINFRVISKWMRMAGVDHIHAGTVVGKLEGDPVIIKGFYNTLLLPKLEINLPQGLFFEMDWASIRKVMPVASGGIHAGQMHQLIHYLGEDVVLQFGGGTIGHPDGIQAGATANRVALESMLARNGR…
Rhodophyta	Cyanidioschyzon_merolae	54	QFV17104.1	ATGGCTCAATCCGTACAAGAACGTACAAGGTTAAAAAACAAACGTTACGAATCTGGTGTGATTCCGTATGCCAAAATGGGTTATTGGAATCCAAACTATGTAGTAAAAGATAGTGATATGTTAGCGTTGTTCCGCGTAACTCCACAACCAGGGGTAGATCCAATTGAAGCGGCAGCAGCAGTAGCAGGTGAATCTTCAACAGCTACATGGACTGTAGTATGGACTGATTTATTAACAGCTTGTGATGTATATCGTGCAAAAGCTTATAGAGTAGATCCAGTACCTACAGCTCCAGATCAATACTTTGTTTATATTGCTTACGACATTGACCTATTTGAAGAAGGTTCTATTGCCAACTTGACAGCATCCATCATTGGAAACGTGTTTGGTTTCAAAGCA…	MAQSVQERTRLKNKRYESGVIPYAKMGYWNPNYVVKDSDMLALFRVTPQPGVDPIEAAAAVAGESSTATWTVVWTDLLTACDVYRAKAYRVDPVPTAPDQYFVYIAYDIDLFEEGSIANLTASIIGNVFGFKAVKALRLEDMRIPFSYLKTFQGPATGVIVERERLNKFGRPLLGCTVKPKLGLSGKNYGRVVYEGLKGGLDFLKDDENINSQPFMRWRDRFLYVMEGVNRAAAASGEVKGSYLNVTAATMEECYKRAEFAKEVGSVIIMIDLVIGYTAIQTMAIWARENNMILHLHRAGNSTYSRQKNHGINFRVISKWMRMAGVDHIHAGTVVGKLEGDPIIIKGFYNTLLLPKLEVNLPQGLFFEMDWASLRKTLPVASGGIHAGQMHQLLHYLGE…	AACTATGTAGTAAAAGATAGTGATATGTTAGCGTTGTTCCGCGTAACTCCACAACCAGGGGTAGATCCAATTGAAGCGGCAGCAGCAGTAGCAGGTGAATCTTCAACATGGACTGTAGTATGGACTGATTTATTAACAGCTTGTGATGTACGTGCAAAAGCTTATAGAGTAGATCCAGTAACAGATCAATACTTTGTTTATATTGCTTACGACATTGACCTATTTGAAGAAGGTTCTATTGCCAACTTGACAGCATCCATCATTGGAAACGTGTTTGGTTTCAAAGCAGTAAAAGCACTGCGTTTGGAAGATATGCGCATTCCTTTCTCTTATTTAAAAACTTTCCAAGGGCCAGCAACAGGTGTGATTGTAGAACGTGAACGTCTTAACAAATTTGGA…	NYVVKDSDMLALFRVTPQPGVDPIEAAAAVAGESSTWTVVWTDLLTACDVRAKAYRVDPVTDQYFVYIAYDIDLFEEGSIANLTASIIGNVFGFKAVKALRLEDMRIPFSYLKTFQGPATGVIVERERLNKFGRPLLGCTVKPKLGLSGKNYGRVVYEGLKGGLDFLKDDENINSQPFMRWRDRFLYVMEGVNRAAAASGEVKGSYLNVTAATMEECYKRAEFAKEVGSVIIMIDLVIGYTAIQTMAIWARENNMILHLHRAGNSTYSRQKNHGINFRVISKWMRMAGVDHIHAGTVVGKLEGDPIIIKGFYNTLLLPKLEVNLPQGLFFEMDWASLRKTLPVASGGIHAGQMHQLLHYLGEDVVLQFGGGTIGHPDGIQAGATANRVALEAMLARNGR…
Rhodophyta	Cyanidium_caldarium	441	AAF12960.1	ATGGCTCAGTCTGTGCAAGAACGAACACGTCTGAAAAATAAAAGGTATGAATCTGGCGTAATACCATATGCGAAAATGGGATATTGGGATCCGAACTATGTTGTAAAAGACACTGATATCTTAGCACTATTTAGAGTTACTCCTCAACCTGGGGTTGACCCTATTGAAGCTTCTGCCGCGGTAGCAGGAGAATCTTCAACAGCTACATGGACCGTGATTTGGTGCGATTTACTTACAGCCTGTGATGTTTACAGAGCAAAAGCTTACAGAGTTGATCAAGTGCCTAATTCTCCAGATCAATATTTCGCCTACATTGCCTACGACCTGGATTTATTCGAAGAAGGATCTATAGCAAATTTAACAGCATCGATAATCGGAAACGTTTTCGGGTTTAAAGCT…	MAQSVQERTRLKNKRYESGVIPYAKMGYWDPNYVVKDTDILALFRVTPQPGVDPIEASAAVAGESSTATWTVIWCDLLTACDVYRAKAYRVDQVPNSPDQYFAYIAYDLDLFEEGSIANLTASIIGNVFGFKALAALRLEDMRIPIGYLKTFQGPATGVVVERERLNMFGKPFLGATVKPKLGLSSKNYGRVVYEGLKGGLNFLKDDENINSQPFMRWRERFLYVMEGVNRASAATGEIKGSYLNVTAATMEEMYNRAACAKEVGSIIIMIDLVIGYTAIQSMAIWARENNMILHLHRAGNSTYARQKNHGINFRVICKWMRMAGVDHIHAGTVVGKLEGDPIIVKGFYNTLLLPKLDVNLPQGLFFEMDWASLRKTVPVASGGIHAGQMHLLLKYLGD…	AACTATGTTGTAAAAGACACTGATATCTTAGCACTATTTAGAGTTACTCCTCAACCTGGGGTTGACCCTATTGAAGCTTCTGCCGCGGTAGCAGGAGAATCTTCAACATGGACCGTGATTTGGTGCGATTTACTTACAGCCTGTGATGTTAGAGCAAAAGCTTACAGAGTTGATCAAGTGAATGATCAATATTTCGCCTACATTGCCTACGACCTGGATTTATTCGAAGAAGGATCTATAGCAAATTTAACAGCATCGATAATCGGAAACGTTTTCGGGTTTAAAGCTTTAGCAGCATTGAGGCTGGAAGACATGAGAATACCTATAGGATACTTGAAAACTTTCCAAGGACCTGCGACTGGCGTAGTCGTTGAAAGAGAACGTTTGAATATGTTTGGC…	NYVVKDTDILALFRVTPQPGVDPIEASAAVAGESSTWTVIWCDLLTACDVRAKAYRVDQVNDQYFAYIAYDLDLFEEGSIANLTASIIGNVFGFKALAALRLEDMRIPIGYLKTFQGPATGVVVERERLNMFGKPFLGATVKPKLGLSSKNYGRVVYEGLKGGLNFLKDDENINSQPFMRWRERFLYVMEGVNRASAATGEIKGSYLNVTAATMEEMYNRAACAKEVGSIIIMIDLVIGYTAIQSMAIWARENNMILHLHRAGNSTYARQKNHGINFRVICKWMRMAGVDHIHAGTVVGKLEGDPIIVKGFYNTLLLPKLDVNLPQGLFFEMDWASLRKTVPVASGGIHAGQMHLLLKYLGDDVVLQFGGGTLGHPDGIQAGATANRVALEAILARNGR…
Rhodophyta	Dasya_naccarioides	212	ARW65153.1	ATGTCTAAGTCTGAGTCTGTAGAAGCACGGACACGAATTCAAAACGAACGTTATGAATCTGGTGTAATTCCATACGCAAAAATGGGTTATTGGGATCCAAACTATGTAACTAAAGAAACAGATGTATTAGCACTTTTTCGTGTTAGTCCACAACCAGGTGTTGATCCAGTGGAAGCATCAGCAGCTGTTGCGGGTGAATCTTCTACTGCTACATGGACTGTAGTATGGACTGATTTACTAACAGCATGTGATTTATACAGAGCTAAAGCGTATAAAGTTGAAGCTGTACCTAACGCAACTGATCAATTCTTTGCTTATATTGCTTACGATATTGATTTATTTGAAGAAGGGTCTATTGCTAATTTAACAGCTTCTATTATTGGTAACGTATTTGGTTTT…	MSKSESVEARTRIQNERYESGVIPYAKMGYWDPNYVTKETDVLALFRVSPQPGVDPVEASAAVAGESSTATWTVVWTDLLTACDLYRAKAYKVEAVPNATDQFFAYIAYDIDLFEEGSIANLTASIIGNVFGFKAVKALRLEDMRIPVAYLKTFQGPATGIVVERERMDKFGRPFLGATVKPKLGLSGKNYGRVVYEGLKGGLDFLKDDENINSQPFMRWKERFLYSMEAVNRSIAGTGEVKGHYMNVTAATMEDMYERAEFAKQLGTVIIMIDLVIGYTAIQTMAIWSRRNDMILHLHRAGNSTYSRQKIHGMNFRVICKWMRMAGVDHIHAGTVVGKLEGDPLMIKGFYDTLLLSHLEINLPLGIFFEQDWASLRKVTPVASGGIHCGQMHQLLDYL…	AACTATGTAACTAAAGAAACAGATGTATTAGCACTTTTTCGTGTTAGTCCACAACCAGGTGTTGATCCAGTGGAAGCATCAGCAGCTGTTGCGGGTGAATCTTCTACTTGGACTGTAGTATGGACTGATTTACTAACAGCATGTGATTTAAGAGCTAAAGCGTATAAAGTTGAAGCTGTAAACGATCAATTCTTTGCTTATATTGCTTACGATATTGATTTATTTGAAGAAGGGTCTATTGCTAATTTAACAGCTTCTATTATTGGTAACGTATTTGGTTTTAAAGCTGTAAAAGCTTTAAGACTAGAAGACATGCGTATCCCAGTAGCTTACTTAAAAACATTCCAAGGTCCTGCAACTGGTATTGTTGTAGAACGTGAACGTATGGATAAATTTGGC…	NYVTKETDVLALFRVSPQPGVDPVEASAAVAGESSTWTVVWTDLLTACDLRAKAYKVEAVNDQFFAYIAYDIDLFEEGSIANLTASIIGNVFGFKAVKALRLEDMRIPVAYLKTFQGPATGIVVERERMDKFGRPFLGATVKPKLGLSGKNYGRVVYEGLKGGLDFLKDDENINSQPFMRWKERFLYSMEAVNRSIAGTGEVKGHYMNVTAATMEDMYERAEFAKQLGTVIIMIDLVIGYTAIQTMAIWSRRNDMILHLHRAGNSTYSRQKIHGMNFRVICKWMRMAGVDHIHAGTVVGKLEGDPLMIKGFYDTLLLSHLEINLPLGIFFEQDWASLRKVTPVASGGIHCGQMHQLLDYLGNDVVLQFGGGTIGHPDGIQAGATANRVALESMIARNGR…
Rhodophyta	Dasyclonium_flaccidum	205	YP_009397413.1	ATGTCTAACTCTGTAGAAGAACGGACAAGGATTAAAAACGAACGTTATGAGTCTGGTGTAATTCCATACGCAAAAATGGGATATTGGGATCCTGATTACGTAGTTAAGGAAACAGATGTATTAGCTTTATTTCGCGTAAGTCCACAGCCAGGAGTAGATCCAGTAGAAGCTTCTGCTGCTGTTGCAGGTGAATCATCAACTGCAACATGGACAGTTGTATGGACTGATCTATTAACTGCATGTGATTTATATCGTGCTAAAGCATATAAAGTTGATGCTGTACCAAATACATCTGATCAATATTTTGCATATATTTCATACGATATTGATTTATTTGAAGAAGGATCAATTGCTAACTTAACAGCATCTATTATTGGTAACGTATTTGGGTTTAAAGCA…	MSNSVEERTRIKNERYESGVIPYAKMGYWDPDYVVKETDVLALFRVSPQPGVDPVEASAAVAGESSTATWTVVWTDLLTACDLYRAKAYKVDAVPNTSDQYFAYISYDIDLFEEGSIANLTASIIGNVFGFKAVKALRLEDMRIPVAYLKTFQGPATGLIVERERMDKFGRPFLGATVKPKLGLSGKNYGRVVYEGLRGGLDFLKDDENINSQPFMRWKERFLYSMEAVNRSIAATGEVKGHYMNVTAATIENMYERAEFAQQLGTVIIMIDLVIGYSAIQTMAIWARKNDMILHLHRAGNSTYSRQKIHGMNFRVICKWMRMAGVDHIHAGTVVGKLEGDPLMIKGFYDTLLEAHLDINLPLGIFFKQDWASLRKVTPVASGGIHCGQMHQLLDYLGN…	GATTACGTAGTTAAGGAAACAGATGTATTAGCTTTATTTCGCGTAAGTCCACAGCCAGGAGTAGATCCAGTAGAAGCTTCTGCTGCTGTTGCAGGTGAATCATCAACTTGGACAGTTGTATGGACTGATCTATTAACTGCATGTGATTTACGTGCTAAAGCATATAAAGTTGATGCTGTAAATGATCAATATTTTGCATATATTTCATACGATATTGATTTATTTGAAGAAGGATCAATTGCTAACTTAACAGCATCTATTATTGGTAACGTATTTGGGTTTAAAGCAGTTAAAGCTTTAAGACTTGAAGATATGCGCATACCAGTAGCATACCTAAAAACTTTCCAAGGTCCTGCAACAGGCTTAATTGTAGAACGTGAACGTATGGATAAATTTGGT…	DYVVKETDVLALFRVSPQPGVDPVEASAAVAGESSTWTVVWTDLLTACDLRAKAYKVDAVNDQYFAYISYDIDLFEEGSIANLTASIIGNVFGFKAVKALRLEDMRIPVAYLKTFQGPATGLIVERERMDKFGRPFLGATVKPKLGLSGKNYGRVVYEGLRGGLDFLKDDENINSQPFMRWKERFLYSMEAVNRSIAATGEVKGHYMNVTAATIENMYERAEFAQQLGTVIIMIDLVIGYSAIQTMAIWARKNDMILHLHRAGNSTYSRQKIHGMNFRVICKWMRMAGVDHIHAGTVVGKLEGDPLMIKGFYDTLLEAHLDINLPLGIFFKQDWASLRKVTPVASGGIHCGQMHQLLDYLGNDVVLQFGGGTIGHPDGIQAGATANRVALESMIARNGR…
Rhodophyta	Dasysiphonia_japonica	86	QCI05772.1	ATGTCTAAGACTGAGTCTGTAGAAGAACGGACACGAATTCAAAACGAACGTTATGAATCTGGTGTAATCCCATATGCAAAAATGGGTTATTGGGATCCAAACTATGTAACTAAAGAAACTGATGTATTAGCACTTTTCCGTGTTTCTCCACAACCAGGTGTTGATCCAGTAGAAGCTTCAGCAGCTGTTGCAGGGGAATCTTCTACTGCTACATGGACTGTAGTATGGACTGATTTATTAACTGCATGTGATTTATATAGAGCTAAAGCTTATAAAGTTGAAGCTGTACCTAATACAACTGATCAATTCTTTGCTTATATCTCTTATGATATTGATTTATTTGAAGAAGGATCTATCGCTAACTTAACAGCTTCTATCATTGGTAACGTATTTGGTTTT…	MSKTESVEERTRIQNERYESGVIPYAKMGYWDPNYVTKETDVLALFRVSPQPGVDPVEASAAVAGESSTATWTVVWTDLLTACDLYRAKAYKVEAVPNTTDQFFAYISYDIDLFEEGSIANLTASIIGNVFGFKAVKALRLEDMRIPVAYLKTFQGPATGIIVERERMDKFGRPFLGATVKPKLGLSGKNYGRVVYEGLKGGLDFLKDDENINSQPFMRWKERFLYSMEAVNRSIAGTGEVKGHYMNVTAATMEEMYERAEFAKQLGTVIIMIDLVIGYTAIQTMAIWARKNDMILHLHRAGNSTYSRQKIHGMNFRVICKWMRMAGVDHIHAGTVVGKLEGDPLMIKGFYDTLLLSHLDINLPLGIFFEQDWASLRKVTPVASGGIHCGQMHQLLDYL…	AACTATGTAACTAAAGAAACTGATGTATTAGCACTTTTCCGTGTTTCTCCACAACCAGGTGTTGATCCAGTAGAAGCTTCAGCAGCTGTTGCAGGGGAATCTTCTACTTGGACTGTAGTATGGACTGATTTATTAACTGCATGTGATTTAAGAGCTAAAGCTTATAAAGTTGAAGCTGTAAATGATCAATTCTTTGCTTATATCTCTTATGATATTGATTTATTTGAAGAAGGATCTATCGCTAACTTAACAGCTTCTATCATTGGTAACGTATTTGGTTTTAAAGCAGTAAAAGCTTTAAGATTAGAAGATATGCGTATACCAGTAGCTTACTTAAAAACATTTCAAGGTCCTGCAACAGGTATTATTGTAGAACGCGAACGTATGGATAAGTTTGGC…	NYVTKETDVLALFRVSPQPGVDPVEASAAVAGESSTWTVVWTDLLTACDLRAKAYKVEAVNDQFFAYISYDIDLFEEGSIANLTASIIGNVFGFKAVKALRLEDMRIPVAYLKTFQGPATGIIVERERMDKFGRPFLGATVKPKLGLSGKNYGRVVYEGLKGGLDFLKDDENINSQPFMRWKERFLYSMEAVNRSIAGTGEVKGHYMNVTAATMEEMYERAEFAKQLGTVIIMIDLVIGYTAIQTMAIWARKNDMILHLHRAGNSTYSRQKIHGMNFRVICKWMRMAGVDHIHAGTVVGKLEGDPLMIKGFYDTLLLSHLDINLPLGIFFEQDWASLRKVTPVASGGIHCGQMHQLLDYLGNDVVLQFGGGTIGHPDGIQAGATANRVALESMIARNGR…
Rhodophyta	Dermonema_virens	248	YP_009313065.1	ATGTCTCAATCCGTAGAAGAACGGACAAGGATCAAAAACGAACGTTATGAGTCTGGAGTAATTCCGTATGCAAAAATGGGATATTGGGATCCTGACTATGTGGTTAAAGAAACCGATGTCTTAGCACTATTTCGTGTAACACCTCAACCAGGTGTAGATCCAATTGAAGCATCAGCTGCTGTTGCAGGTGAGTCATCAACAGCAACATGGACCGTTGTTTGGACGGACCTTTTAACAGCTTGCGACTTATATCGAGCAAAAGCTTACAAAGTAGATGCTGTACCGAATTCATCAGATCAGTACTTTGCATATATTGCTTATGACATTGATTTATTTGAAGAAGGTTCTATCGCAAACTTAACAGCTTCAATTATCGGAAACGTATTTGGTTTTAAAGCT…	MSQSVEERTRIKNERYESGVIPYAKMGYWDPDYVVKETDVLALFRVTPQPGVDPIEASAAVAGESSTATWTVVWTDLLTACDLYRAKAYKVDAVPNSSDQYFAYIAYDIDLFEEGSIANLTASIIGNVFGFKAVKALRLEDMRMPVAYLKTFQGPATGTVVERERMDKFGRPFLGATVKPKLGLSGKNYGRVVYEGLKGGLDFLKDDENINSQPFMRWRERFLYSMEGVNRAQAAAGEVKGHYLNVTAGTMEDMYERAEFAKELGSVICMIDLVIGYTAIQTMAIWARKADMILHLHRAGNSTYSRQKEHGMNFRVICKWMRMAGVDHIHAGTVVGKLEGDPLMIKGFYNTLLESRLDVNLPQGIFFEQDWASLRKVTPVASGGIHCGQMHQLLDYLGD…	GACTATGTGGTTAAAGAAACCGATGTCTTAGCACTATTTCGTGTAACACCTCAACCAGGTGTAGATCCAATTGAAGCATCAGCTGCTGTTGCAGGTGAGTCATCAACATGGACCGTTGTTTGGACGGACCTTTTAACAGCTTGCGACTTACGAGCAAAAGCTTACAAAGTAGATGCTGTAAATGATCAGTACTTTGCATATATTGCTTATGACATTGATTTATTTGAAGAAGGTTCTATCGCAAACTTAACAGCTTCAATTATCGGAAACGTATTTGGTTTTAAAGCTGTGAAGGCTCTAAGACTAGAAGATATGCGTATGCCTGTAGCTTATTTAAAAACGTTCCAAGGTCCTGCAACAGGGACGGTTGTAGAACGTGAAAGAATGGATAAATTTGGG…	DYVVKETDVLALFRVTPQPGVDPIEASAAVAGESSTWTVVWTDLLTACDLRAKAYKVDAVNDQYFAYIAYDIDLFEEGSIANLTASIIGNVFGFKAVKALRLEDMRMPVAYLKTFQGPATGTVVERERMDKFGRPFLGATVKPKLGLSGKNYGRVVYEGLKGGLDFLKDDENINSQPFMRWRERFLYSMEGVNRAQAAAGEVKGHYLNVTAGTMEDMYERAEFAKELGSVICMIDLVIGYTAIQTMAIWARKADMILHLHRAGNSTYSRQKEHGMNFRVICKWMRMAGVDHIHAGTVVGKLEGDPLMIKGFYNTLLESRLDVNLPQGIFFEQDWASLRKVTPVASGGIHCGQMHQLLDYLGDDVVLQFGGGTIGHPDGIQAGATANRVALESMLARNGR…
Rhodophyta	Dichotomaria_marginata	269	YP_009313271.1	ATGTCTCAATCCGTAGAAGAACGGACAAGGATCAAGAACGAGCGTTATGAATCTGGAGTAATTCCATATGCAAAAATGGGTTACTGGGATCCTGATTATGTTGTGAAAGAAACTGATGTTTTAGCACTATTTAGAGTAACACCTCAACCAGGTGTAGATCCAATTGAAGCATCTGCTGCAGTAGCTGGTGAATCTTCAACAGCTACATGGACAGTTGTATGGACCGATCTTCTAACTGCATGTGATTTATATCGTGCTAAAGCTTATAAAGTAGATGCAGTCCCAAATTCTTCTGATCAATATTTTGCATATATAGCTTATGATATTGACTTATTTGAAGAAGGTTCTATTGCTAACTTAACAGCTTCTATTATTGGTAATGTATTTGGTTTCAAAGCT…	MSQSVEERTRIKNERYESGVIPYAKMGYWDPDYVVKETDVLALFRVTPQPGVDPIEASAAVAGESSTATWTVVWTDLLTACDLYRAKAYKVDAVPNSSDQYFAYIAYDIDLFEEGSIANLTASIIGNVFGFKAVKALRLEDMRLPVAYLKTFQGPATGTIVERERMDKFGRPFLGATVKPKLGLSGKNYGRVVYEGLKGGLDFLKDDENINSQPFMRWRERFLYSMEGVNRAQAAAGEVKGHYLNVTAGTMEDMYERAEFSKELGSVICMIDLVIGYTAIQTMAVWARKADMILHLHRAGNSTYSRQKEHGMNFRVICKWMRMAGVDHIHAGTVVGKLEGDPLMIRGFYNTLLESHLDVNLPQGIFFEQNWASLRKVTPVASGGIHCGQMHQLLDYLGD…	GATTATGTTGTGAAAGAAACTGATGTTTTAGCACTATTTAGAGTAACACCTCAACCAGGTGTAGATCCAATTGAAGCATCTGCTGCAGTAGCTGGTGAATCTTCAACATGGACAGTTGTATGGACCGATCTTCTAACTGCATGTGATTTACGTGCTAAAGCTTATAAAGTAGATGCAGTCAATGATCAATATTTTGCATATATAGCTTATGATATTGACTTATTTGAAGAAGGTTCTATTGCTAACTTAACAGCTTCTATTATTGGTAATGTATTTGGTTTCAAAGCTGTAAAAGCTTTAAGACTTGAAGATATGCGACTACCTGTTGCATATTTAAAAACATTCCAAGGTCCAGCAACTGGAACTATTGTAGAACGTGAGAGAATGGATAAATTTGGA…	DYVVKETDVLALFRVTPQPGVDPIEASAAVAGESSTWTVVWTDLLTACDLRAKAYKVDAVNDQYFAYIAYDIDLFEEGSIANLTASIIGNVFGFKAVKALRLEDMRLPVAYLKTFQGPATGTIVERERMDKFGRPFLGATVKPKLGLSGKNYGRVVYEGLKGGLDFLKDDENINSQPFMRWRERFLYSMEGVNRAQAAAGEVKGHYLNVTAGTMEDMYERAEFSKELGSVICMIDLVIGYTAIQTMAVWARKADMILHLHRAGNSTYSRQKEHGMNFRVICKWMRMAGVDHIHAGTVVGKLEGDPLMIRGFYNTLLESHLDVNLPQGIFFEQNWASLRKVTPVASGGIHCGQMHQLLDYLGDDVVLQFGGGTIGHPDGIQAGATANRVALESMLARNGR…
Rhodophyta	Dicranema_revolutum	85	QCI06114.1	ATGTCTCAATCTGTAGAAGAACGGACAAGGATTAAAAATGAACGTTATGAGTCTGGCGTAATTCCTTACGCTAAAATGGGATATTGGGATCCCGAATATTCAGTTAAAGATACTGATATACTAGCTTTATTTCGTATAAGCCCACAACCTGGAGTTGAGCCAATTGAAGCTTCTGCTGCTGTTGCTGGCGAATCATCTACTGCTACTTGGACAGTTGTTTGGACAGATTTATTAACTGCTTGCGATTTATATAGAGCTAAAGCTTATAAGGTAGAAGCTGTTCCTAATACAACTGATCAATACTTTGCTTTTATTGCATATGATATTGACTTATTTGAAGAAGGCTCTATTGCTAATTTAACAGCTTCAATTATCGGTAATGTTTTTGGCTTTAAAGCC…	MSQSVEERTRIKNERYESGVIPYAKMGYWDPEYSVKDTDILALFRISPQPGVEPIEASAAVAGESSTATWTVVWTDLLTACDLYRAKAYKVEAVPNTTDQYFAFIAYDIDLFEEGSIANLTASIIGNVFGFKAVKALRLEDMRVPVAYLKTFQGPATGIVCERERMDKFGRPFLGATVKPKLGLSGKNYGRVVYEGLRGGLDFLKDDENINSQPFMRWTERYLYSIEGVNRAVAATGEIKGHYLNVTAGTMEDMYERAQFAKQLGSIIIMIDLVIGYTAIQSMGIWARHNDMILHLHRAGNSTYSRQKIHGMNFRVICKWMRMAGVDHIHAGTVVGKLEGDPLMIRGFYNTLLLPYLKVNLPQGIFFEQDWASLRKVTPVASGGIHCGQMHQLLDYLGN…	GAATATTCAGTTAAAGATACTGATATACTAGCTTTATTTCGTATAAGCCCACAACCTGGAGTTGAGCCAATTGAAGCTTCTGCTGCTGTTGCTGGCGAATCATCTACTTGGACAGTTGTTTGGACAGATTTATTAACTGCTTGCGATTTAAGAGCTAAAGCTTATAAGGTAGAAGCTGTTAATGATCAATACTTTGCTTTTATTGCATATGATATTGACTTATTTGAAGAAGGCTCTATTGCTAATTTAACAGCTTCAATTATCGGTAATGTTTTTGGCTTTAAAGCCGTTAAAGCATTGAGATTAGAAGATATGCGTGTACCAGTTGCTTATTTAAAAACTTTCCAAGGACCTGCTACGGGAATAGTTTGTGAACGTGAACGTATGGACAAATTTGGT…	EYSVKDTDILALFRISPQPGVEPIEASAAVAGESSTWTVVWTDLLTACDLRAKAYKVEAVNDQYFAFIAYDIDLFEEGSIANLTASIIGNVFGFKAVKALRLEDMRVPVAYLKTFQGPATGIVCERERMDKFGRPFLGATVKPKLGLSGKNYGRVVYEGLRGGLDFLKDDENINSQPFMRWTERYLYSIEGVNRAVAATGEIKGHYLNVTAGTMEDMYERAQFAKQLGSIIIMIDLVIGYTAIQSMGIWARHNDMILHLHRAGNSTYSRQKIHGMNFRVICKWMRMAGVDHIHAGTVVGKLEGDPLMIRGFYNTLLLPYLKVNLPQGIFFEQDWASLRKVTPVASGGIHCGQMHQLLDYLGNDVVLQFGGGTIGHPDGIQAGATANRVALESMMARNGR…
Rhodophyta	Dictyomenia_sonderi	235	ARW69089.1	ATGTCTAACTCTGTACAAGAACGGACACGAATTAAAAACGAACGTTATGAATCTGGTGTAATTCCTTATGCAAAAATGGGATACTGGGATCCTAATTATGTAATTAAAGATACTGATGTTTTAGCTTTATTCCGGGTTACTCCACAACCAGGTGTAGACCCAATAGAAGCTTCTGCTGCAGTTGCAGGAGAATCATCTACAGCTACATGGACTGTTGTATGGACAGACTTATTAACTGCGTGTGATCTATATCGTGCTAAAGCATATAAAGTTGATGCTGTACCAAATACATCTGATCAATATTTCGCTTATATTTCATATGATATAGATTTATTTGAAGAAGGATCTATTGCTAACTTAACAGCTTCAATTATTGGTAACGTATTTGGATTTAAAGCA…	MSNSVQERTRIKNERYESGVIPYAKMGYWDPNYVIKDTDVLALFRVTPQPGVDPIEASAAVAGESSTATWTVVWTDLLTACDLYRAKAYKVDAVPNTSDQYFAYISYDIDLFEEGSIANLTASIIGNVFGFKAVKALRLEDMRIPVAYLKTFQGPATGIIVERERMDKFGRPFLGATVKPKLGLSGKNYGRVVYEGLKGGLDFLKDDENINSQPFMRWKERFLYSMEAVNRSIAATGEIKGHYMNVTAATMEDMYERAEFAKQLGTVIIMIDLVIGYTAIQTMAIWSRKNDLILHLHRAGNSTYSRQKIHGMNFRVICKWMRMAGVDHIHAGTVVGKLEGDPLMIRGFYNTLLEPYLDINLPQGIFFAQDWASLRKVTPVASGGIHCGQMHQLLDYLGN…	AATTATGTAATTAAAGATACTGATGTTTTAGCTTTATTCCGGGTTACTCCACAACCAGGTGTAGACCCAATAGAAGCTTCTGCTGCAGTTGCAGGAGAATCATCTACATGGACTGTTGTATGGACAGACTTATTAACTGCGTGTGATCTACGTGCTAAAGCATATAAAGTTGATGCTGTAAATGATCAATATTTCGCTTATATTTCATATGATATAGATTTATTTGAAGAAGGATCTATTGCTAACTTAACAGCTTCAATTATTGGTAACGTATTTGGATTTAAAGCAGTTAAAGCTTTAAGATTAGAAGATATGCGTATACCTGTAGCTTATTTAAAAACTTTTCAAGGTCCTGCTACAGGAATAATTGTAGAACGTGAACGTATGGATAAATTTGGT…	NYVIKDTDVLALFRVTPQPGVDPIEASAAVAGESSTWTVVWTDLLTACDLRAKAYKVDAVNDQYFAYISYDIDLFEEGSIANLTASIIGNVFGFKAVKALRLEDMRIPVAYLKTFQGPATGIIVERERMDKFGRPFLGATVKPKLGLSGKNYGRVVYEGLKGGLDFLKDDENINSQPFMRWKERFLYSMEAVNRSIAATGEIKGHYMNVTAATMEDMYERAEFAKQLGTVIIMIDLVIGYTAIQTMAIWSRKNDLILHLHRAGNSTYSRQKIHGMNFRVICKWMRMAGVDHIHAGTVVGKLEGDPLMIRGFYNTLLEPYLDINLPQGIFFAQDWASLRKVTPVASGGIHCGQMHQLLDYLGNDVVLQFGGGTIGHPDGIQAGATANRVALEAMIERNGN…
Rhodophyta	Dictyurus_purpurascens	84	QCI06312.1	ATGTCTAATTCTGTAGAAGAACGGACAAGGATTAAAAATGAACGTTACGAATCTGGTGTAATTCCATATGCAAAGATGGGATACTGGGATCCAGACTATGTAATTAAAGAGACTGATATTTTAGCTCTATTCCGCGTTACTCCACAACCAGGTGTTGATCCAGTTGAAGCATCTGCTGCAGTTGCGGGTGAGTCATCTACAGCAACTTGGACTGTTGTATGGACAGATTTATTAACTGCATGTGACTTATATCGTGCTAAAGCTTATAAAGTTGATGCAGTACCTAATACATCTGATCAATATTTTGCATATATCTCTTATGATATAGATCTTTTTGAAGAGGGTTCTATTGCTAACTTAACAGCTTCTATCATTGGTAATGTATTTGGGTTCAAAGCT…	MSNSVEERTRIKNERYESGVIPYAKMGYWDPDYVIKETDILALFRVTPQPGVDPVEASAAVAGESSTATWTVVWTDLLTACDLYRAKAYKVDAVPNTSDQYFAYISYDIDLFEEGSIANLTASIIGNVFGFKAVKALRLEDMRIPVAYLKTFQGPATGVIVERERMDKFGRPFLGATVKPKLGLSGKNYGRVVYEGLKGGLDFLKDDENINSQPFMRWKERFLYSIEAVNRSIAATGEVKGHYMNVTAATMEDMYERAEFAKQLGTVIIMIDLVIGYTAIQTMGIWARHNDMILHLHRAGNSTYSRQKIHGMNFRVICKWMRMAGVDHIHAGTVVGKLEGDPLMIRGFYNTLLLSHLDINLPQGIFFQQDWASLRKVTPVASGGIHCGQMHQLLDYLGE…	GACTATGTAATTAAAGAGACTGATATTTTAGCTCTATTCCGCGTTACTCCACAACCAGGTGTTGATCCAGTTGAAGCATCTGCTGCAGTTGCGGGTGAGTCATCTACATGGACTGTTGTATGGACAGATTTATTAACTGCATGTGACTTACGTGCTAAAGCTTATAAAGTTGATGCAGTAAATGATCAATATTTTGCATATATCTCTTATGATATAGATCTTTTTGAAGAGGGTTCTATTGCTAACTTAACAGCTTCTATCATTGGTAATGTATTTGGGTTCAAAGCTGTAAAAGCTTTAAGACTAGAAGATATGCGTATTCCTGTAGCTTACTTGAAAACATTCCAAGGTCCTGCAACAGGTGTAATTGTAGAACGTGAGCGTATGGATAAATTTGGT…	DYVIKETDILALFRVTPQPGVDPVEASAAVAGESSTWTVVWTDLLTACDLRAKAYKVDAVNDQYFAYISYDIDLFEEGSIANLTASIIGNVFGFKAVKALRLEDMRIPVAYLKTFQGPATGVIVERERMDKFGRPFLGATVKPKLGLSGKNYGRVVYEGLKGGLDFLKDDENINSQPFMRWKERFLYSIEAVNRSIAATGEVKGHYMNVTAATMEDMYERAEFAKQLGTVIIMIDLVIGYTAIQTMGIWARHNDMILHLHRAGNSTYSRQKIHGMNFRVICKWMRMAGVDHIHAGTVVGKLEGDPLMIRGFYNTLLLSHLDINLPQGIFFQQDWASLRKVTPVASGGIHCGQMHQLLDYLGEDVVLQFGGGTIGHPDGIQAGATANRVALEAMIARNGR…
Rhodophyta	Digenea_simplex	195	ARW69506.1	ATGTCTAACTCTGTAGAAGAACGGACAAGGATTAAAAATGAACGTTACGAATCTGGTGTAATACCTTATGCAAAGATGGGTTACTGGGATCCTGATTATGTAATTAAAGATACAGATGTATTAGCTCTTTTCAGAGTTAGTCCTCAACCAGGGGTAGATCCAGTTGAAGCTTCTGCAGCTGTTGCAGGTGAATCATCTACTGCTACTTGGACTGTTGTATGGACTGATTTACTTACTGCATGTGATCTTTATCGCGCTAAAGCTTACAAAGTTGATGCTGTGCCCAATACTTCTGACCAATTTTTTGCTTATATTGCTTATGATATTGATTTATTTGAAGAAGGTTCAATCGCTAATCTAACTGCATCTATCATTGGTAATGTATTTGGATTTAAAGCA…	MSNSVEERTRIKNERYESGVIPYAKMGYWDPDYVIKDTDVLALFRVSPQPGVDPVEASAAVAGESSTATWTVVWTDLLTACDLYRAKAYKVDAVPNTSDQFFAYIAYDIDLFEEGSIANLTASIIGNVFGFKAVKALRLEDMRIPVAYLKTFQGPATGIVVERERMDKFGRPFLGATVKPKLGLSGKNYGRVVYEGLKGGLDFLKDDENINSQPFMRWKERFLYSMEAVNRSIAATGEVKGHYMNVTAATMENMYERAEFAKQLGTVIIMIDLVIGYTAIQTMAIWARKNDMILHLHRAGNSTYSRQKIHGMNFRVICKWMRMAGVDHIHAGTVVGKLEGDPLMIRGFYNTLLLPYLEINLPQGIFFEQDWASLRKVTPVASGGIHCGQMHQLLDYLGN…	GATTATGTAATTAAAGATACAGATGTATTAGCTCTTTTCAGAGTTAGTCCTCAACCAGGGGTAGATCCAGTTGAAGCTTCTGCAGCTGTTGCAGGTGAATCATCTACTTGGACTGTTGTATGGACTGATTTACTTACTGCATGTGATCTTCGCGCTAAAGCTTACAAAGTTGATGCTGTGAATGACCAATTTTTTGCTTATATTGCTTATGATATTGATTTATTTGAAGAAGGTTCAATCGCTAATCTAACTGCATCTATCATTGGTAATGTATTTGGATTTAAAGCAGTTAAAGCTTTAAGACTAGAAGATATGCGTATTCCAGTAGCTTATTTGAAAACTTTCCAAGGACCTGCAACTGGTATTGTTGTAGAACGTGAACGCATGGATAAATTTGGT…	DYVIKDTDVLALFRVSPQPGVDPVEASAAVAGESSTWTVVWTDLLTACDLRAKAYKVDAVNDQFFAYIAYDIDLFEEGSIANLTASIIGNVFGFKAVKALRLEDMRIPVAYLKTFQGPATGIVVERERMDKFGRPFLGATVKPKLGLSGKNYGRVVYEGLKGGLDFLKDDENINSQPFMRWKERFLYSMEAVNRSIAATGEVKGHYMNVTAATMENMYERAEFAKQLGTVIIMIDLVIGYTAIQTMAIWARKNDMILHLHRAGNSTYSRQKIHGMNFRVICKWMRMAGVDHIHAGTVVGKLEGDPLMIRGFYNTLLLPYLEINLPQGIFFEQDWASLRKVTPVASGGIHCGQMHQLLDYLGNDVVLQFGGGTIGHPDGIQAGATANRVALESMIARNGR…
Rhodophyta	Dipterocladia_arabiensis	233	ARW59358.1	ATGTCTAATTCTGTAGAAGAACGGACACGAATTACAAACGAACGTTATGAATCTGGTGTAATCCCATATGCAAAAATGGGATATTGGGATCCAAATTACGTAATTAAAGAAACTGATATATTAGCTTTATTCCGTGTTAGTCCACAACCAGGTGTTGATCCAGTAGAAGCTTCAGCAGCAGTTGCTGGTGAATCATCTACTGCTACATGGACAGTAGTATGGACTGATTTATTAACTGCATGTGATCTATACAGAGCTAAAGCTTATAAAGTTGATGCTGTACCAAATTCAACTGACCAATACTTTGCATACATTGCTTATGATATCGATCTATTTGAAGAAGGATCGATTGCTAACTTAACAGCATCTATCATTGGTAACGTATTTGGATTTAAAGCA…	MSNSVEERTRITNERYESGVIPYAKMGYWDPNYVIKETDILALFRVSPQPGVDPVEASAAVAGESSTATWTVVWTDLLTACDLYRAKAYKVDAVPNSTDQYFAYIAYDIDLFEEGSIANLTASIIGNVFGFKAVKALRLEDMRIPYAYLKTFQGPATGLIVERERMDKFGRPFLGATVKPKLGLSGKNYGRVVYEGLRGGLDFLKDDENINSQPFMRWKERFLYSMEAVNRSIAATGEVKGHYMNVTAATMEHMYERAEFAKQLGTVIIMIDLVIGYTAIQTMAIWARANDMILHLHRAGNSTYSRQKIHGMNFRVICKWMRMAGVDHIHAGTVVGKLEGDPLMIRGFYNTLLLPYLDINLPQGIFFQQDWASLRKVTPVASGGIHCGQMHQLLDYLGN…	AATTACGTAATTAAAGAAACTGATATATTAGCTTTATTCCGTGTTAGTCCACAACCAGGTGTTGATCCAGTAGAAGCTTCAGCAGCAGTTGCTGGTGAATCATCTACTTGGACAGTAGTATGGACTGATTTATTAACTGCATGTGATCTAAGAGCTAAAGCTTATAAAGTTGATGCTGTAAATGACCAATACTTTGCATACATTGCTTATGATATCGATCTATTTGAAGAAGGATCGATTGCTAACTTAACAGCATCTATCATTGGTAACGTATTTGGATTTAAAGCAGTTAAAGCTTTAAGATTAGAAGATATGCGTATTCCATATGCTTACTTAAAAACGTTCCAAGGTCCTGCAACTGGTTTAATTGTAGAACGTGAGCGTATGGATAAATTTGGT…	NYVIKETDILALFRVSPQPGVDPVEASAAVAGESSTWTVVWTDLLTACDLRAKAYKVDAVNDQYFAYIAYDIDLFEEGSIANLTASIIGNVFGFKAVKALRLEDMRIPYAYLKTFQGPATGLIVERERMDKFGRPFLGATVKPKLGLSGKNYGRVVYEGLRGGLDFLKDDENINSQPFMRWKERFLYSMEAVNRSIAATGEVKGHYMNVTAATMEHMYERAEFAKQLGTVIIMIDLVIGYTAIQTMAIWARANDMILHLHRAGNSTYSRQKIHGMNFRVICKWMRMAGVDHIHAGTVVGKLEGDPLMIRGFYNTLLLPYLDINLPQGIFFQQDWASLRKVTPVASGGIHCGQMHQLLDYLGNDVVLQFGGGTIGHPDGIQAGATANRVALEAMIARNGR…
Rhodophyta	Dipterosiphonia_australica	204	YP_009397619.1	ATGTCTAACTCTGTAGAAGAACGGACAAGAATTAAAAATGATCGCTATGAATCTGGTGTAATTCCTTATGCAAAAATGGGATACTGGGATCCTAATTATGTAATTAAAGATACTGATGTATTAGCTTTATTTAGGGTAACTCCACAACCAGGTGTAGACCCAGTAGAAGCTTCTGCTGCTGTTGCAGGTGAATCATCTACAGCTACATGGACTGTTGTATGGACTGATCTATTAACGGCATGCGATCTTTACCGAGCTAAAGCATATAAAGTTGACGCAGTGCCTAATACATCTGACCAGTACTTTGCTTATATTTCATATGACATAGATTTATTTGAAGAAGGTTCAATTGCTAACTTAACAGCTTCAATTATTGGTAATGTATTTGGATTTAAAGCT…	MSNSVEERTRIKNDRYESGVIPYAKMGYWDPNYVIKDTDVLALFRVTPQPGVDPVEASAAVAGESSTATWTVVWTDLLTACDLYRAKAYKVDAVPNTSDQYFAYISYDIDLFEEGSIANLTASIIGNVFGFKAVKALRLEDMRLPVAYLKTFQGPATGVIVERERMDKFGRPFLGATVKPKLGLSGKNYGRVVYEGLRGGLDFLKDDENINSQPFMRWKERFLYSMEAVNRSIAATGEVKGHYMNVTAATMEEMYERAEFAKQLGTVIVMIDLVIGYTAIQTMAIWARKNDMILHLHRAGNSTYSRQKNHGMNFRVICKWMRMAGVDHIHAGTVVGKLEGDPLMIRGFYNTLLLPTLEINLPQGIFFKQDWAALRKVTPVASGGIHCGQMHQLLDYLGD…	AATTATGTAATTAAAGATACTGATGTATTAGCTTTATTTAGGGTAACTCCACAACCAGGTGTAGACCCAGTAGAAGCTTCTGCTGCTGTTGCAGGTGAATCATCTACATGGACTGTTGTATGGACTGATCTATTAACGGCATGCGATCTTCGAGCTAAAGCATATAAAGTTGACGCAGTGAATGACCAGTACTTTGCTTATATTTCATATGACATAGATTTATTTGAAGAAGGTTCAATTGCTAACTTAACAGCTTCAATTATTGGTAATGTATTTGGATTTAAAGCTGTTAAAGCCTTAAGGCTTGAAGACATGCGTCTACCAGTAGCTTATTTAAAAACTTTCCAAGGTCCTGCTACTGGAGTAATTGTAGAGCGTGAACGTATGGATAAATTTGGT…	NYVIKDTDVLALFRVTPQPGVDPVEASAAVAGESSTWTVVWTDLLTACDLRAKAYKVDAVNDQYFAYISYDIDLFEEGSIANLTASIIGNVFGFKAVKALRLEDMRLPVAYLKTFQGPATGVIVERERMDKFGRPFLGATVKPKLGLSGKNYGRVVYEGLRGGLDFLKDDENINSQPFMRWKERFLYSMEAVNRSIAATGEVKGHYMNVTAATMEEMYERAEFAKQLGTVIVMIDLVIGYTAIQTMAIWARKNDMILHLHRAGNSTYSRQKNHGMNFRVICKWMRMAGVDHIHAGTVVGKLEGDPLMIRGFYNTLLLPTLEINLPQGIFFKQDWAALRKVTPVASGGIHCGQMHQLLDYLGDDVVLQFGGGTIGHPDGIQAGATANRVALEAVIARNGR…
Rhodophyta	Erythrotrichia_carnea	117	AOM66810.1	ATGTCTCAATCCGTAGAAGAACGGACTAGGATTAAAAACGAACGCTACGAATCTGGTGTAATCCCATACGCAAAAATGGGTTACTGGGATGCTGACTATGCAGTTAAAGAAACTGACATATTAGCTTTATTCCGTATTACTCCACAACCAGGTGTTGACCCAGTTGAAGCAGCTGCAGCTATCGCTGGTGAATCTTCTACTGCAACTTGGACAGTTGTATGGACAGATTTATTAACAGCATGTGATTTATATCGTGCAAAAGCTTACAGAGTAGATCCAGTACCTAGTTCTGATGATCAATTCTTTGCTTACATCGCTTACGATATCGATTTATTTGAAGAAGGTTCTATTGCTAACCTTACTGCATCTATTATCGGTAACGTATTTGGATTTAAAGCC…	MSQSVEERTRIKNERYESGVIPYAKMGYWDADYAVKETDILALFRITPQPGVDPVEAAAAIAGESSTATWTVVWTDLLTACDLYRAKAYRVDPVPSSDDQFFAYIAYDIDLFEEGSIANLTASIIGNVFGFKAVKALRLEDMRLPVAYLKTFQGPATGVVVERERMNNYGRPLLGATVKPKLGLSGKNYGRVVYEGLKGGLDFLKDDENINSQPFMRWRERFLFAMEGVNRASAATGETKGHYLNVTAGTMEDMYERAEFSKEVGSIICMIDLVIGYTAIQSMAKWARANDMILHLHRAGNSTYSRQKNHGMNFRVICKWMRMAGVDHIHAGTVVGKLEGDPLMIKGFYNTLLCGRTDINLPEGIFFDQDFASLRKVMPVASGGIHAGQMHQLIHYLGD…	GACTATGCAGTTAAAGAAACTGACATATTAGCTTTATTCCGTATTACTCCACAACCAGGTGTTGACCCAGTTGAAGCAGCTGCAGCTATCGCTGGTGAATCTTCTACTTGGACAGTTGTATGGACAGATTTATTAACAGCATGTGATTTACGTGCAAAAGCTTACAGAGTAGATCCAGTAAGTGATCAATTCTTTGCTTACATCGCTTACGATATCGATTTATTTGAAGAAGGTTCTATTGCTAACCTTACTGCATCTATTATCGGTAACGTATTTGGATTTAAAGCCGTTAAAGCTCTTCGTCTAGAAGATATGCGTCTGCCAGTTGCATACCTTAAAACTTTCCAAGGTCCAGCAACAGGTGTTGTCGTAGAACGCGAACGTATGAACAACTATGGT…	DYAVKETDILALFRITPQPGVDPVEAAAAIAGESSTWTVVWTDLLTACDLRAKAYRVDPVSDQFFAYIAYDIDLFEEGSIANLTASIIGNVFGFKAVKALRLEDMRLPVAYLKTFQGPATGVVVERERMNNYGRPLLGATVKPKLGLSGKNYGRVVYEGLKGGLDFLKDDENINSQPFMRWRERFLFAMEGVNRASAATGETKGHYLNVTAGTMEDMYERAEFSKEVGSIICMIDLVIGYTAIQSMAKWARANDMILHLHRAGNSTYSRQKNHGMNFRVICKWMRMAGVDHIHAGTVVGKLEGDPLMIKGFYNTLLCGRTDINLPEGIFFDQDFASLRKVMPVASGGIHAGQMHQLIHYLGDDVVLQFGGGTIGHPDGIQAGATANRVALECMIARNGR…
Rhodophyta	Flintiella_sanguinaria	243	ARO91178.1	ATGTCTCAATCCGTACAAGAACGGACTAGGATCAAAAACGAACGCTATGAATCTGGTGTAATTCCATACGCTAAAATGGGTTACTGGGATCCTGATTATGCTGTTAAAGAAACTGATGTTTTAGCTCTTTTCCGTATAACCCCACAGCCTGGAGTAGATCCAGTAGAAGCAGCAGCAGCAGTTGCAGGTGAATCTTCTACTGCTACTTGGACTGTTGTTTGGACCGATCTTTTAACTGCGTGCGATTTATATCGTGCTAAAGCATACAGAGTAGATCCAGTACCTGGTAATCCTGATCAATATTTTGCTTATATTGCTTATGATATTGATCTTTTTGAAGAAGGATCTATAGCAAACTTAACAGCTTCTATTATTGGTAACGTTTTCGGTTTCAAAGCT…	MSQSVQERTRIKNERYESGVIPYAKMGYWDPDYAVKETDVLALFRITPQPGVDPVEAAAAVAGESSTATWTVVWTDLLTACDLYRAKAYRVDPVPGNPDQYFAYIAYDIDLFEEGSIANLTASIIGNVFGFKAVKALRLEDMRVPVAYLKTFQGPATGVVVERERMNNFGRPLLGATVKPKLGLSGKNYGRVVYEGLKGGLDFLKDDENINSQPFMRWRERFLYCMEGVNRASASSGEVKGHYLNVTSATQEDMYERAEFAKELGSIICMIDLVIGYTAIQTMSVWARKNDMILHLHRAGNSTYSRQKNHGMNFRVICKWMRMAGVDHIHAGTVVGKLEGDPLMIKGFYNTLLDGHTDINLPQGLFFEQNWASLRKVMPVASGGIHCGQMHQLVNYLGD…	GATTATGCTGTTAAAGAAACTGATGTTTTAGCTCTTTTCCGTATAACCCCACAGCCTGGAGTAGATCCAGTAGAAGCAGCAGCAGCAGTTGCAGGTGAATCTTCTACTTGGACTGTTGTTTGGACCGATCTTTTAACTGCGTGCGATTTACGTGCTAAAGCATACAGAGTAGATCCAGTAGGTGATCAATATTTTGCTTATATTGCTTATGATATTGATCTTTTTGAAGAAGGATCTATAGCAAACTTAACAGCTTCTATTATTGGTAACGTTTTCGGTTTCAAAGCTGTTAAAGCACTTCGTTTAGAAGATATGCGCGTTCCAGTTGCATATCTTAAAACTTTCCAAGGACCTGCTACAGGTGTAGTTGTAGAGCGTGAACGTATGAATAATTTTGGA…	DYAVKETDVLALFRITPQPGVDPVEAAAAVAGESSTWTVVWTDLLTACDLRAKAYRVDPVGDQYFAYIAYDIDLFEEGSIANLTASIIGNVFGFKAVKALRLEDMRVPVAYLKTFQGPATGVVVERERMNNFGRPLLGATVKPKLGLSGKNYGRVVYEGLKGGLDFLKDDENINSQPFMRWRERFLYCMEGVNRASASSGEVKGHYLNVTSATQEDMYERAEFAKELGSIICMIDLVIGYTAIQTMSVWARKNDMILHLHRAGNSTYSRQKNHGMNFRVICKWMRMAGVDHIHAGTVVGKLEGDPLMIKGFYNTLLDGHTDINLPQGLFFEQNWASLRKVMPVASGGIHCGQMHQLVNYLGDDVVLQFGGGTIGHPDGIQAGATANRVALEVMLARNGR…
Rhodophyta	Galaxaura_rugosa	268	YP_009313477.1	ATGTCTCAATCCGTAGAAGAACGGACAAGGATTAAAAATGAGCGTTATGAATCTGGAGTAATTCCATACGCAAAAATGGGTTACTGGGATCCTGACTATGTTGTTAAAGAAACAGATGTTCTAGCATTATTTAGGGTTACACCTCAACCTGGTGTAGATCCAATTGAAGCTTCTGCAGCTGTAGCTGGAGAATCTTCTACTGCTACTTGGACCGTTGTGTGGACAGATCTACTAACAGCATGTGATTTATATCGTGCTAAAGCTTATAAAGTAGATGCTGTACCAAATTCTTCAGATCAATATTTTGCATACATAGCTTATGATATCGATTTATTTGAAGAAGGTTCAATAGCTAATCTAACAGCTTCAATTATTGGTAATGTTTTTGGATTTAAAGCT…	MSQSVEERTRIKNERYESGVIPYAKMGYWDPDYVVKETDVLALFRVTPQPGVDPIEASAAVAGESSTATWTVVWTDLLTACDLYRAKAYKVDAVPNSSDQYFAYIAYDIDLFEEGSIANLTASIIGNVFGFKAVKALRLEDMRLPVAYLKTFQGPATGTIVERERMDKFGRPFLGATVKPKLGLSGKNYGRVVYEGLKGGLDFLKDDENINSQPFMRWRERYLYSMEGVNRSQAAAGEVKGHYLNVTAGTMEDMYERAEFAKELGSVICMIDLVIGYTAIQTMAVWARKTDMILHLHRAGNSTYSRQKEHGMNFRVICKWMRMAGVDHIHAGTVVGKLEGDPLMIRGFYNTLLEGHLDVNLPQGIFFEQNWASLRKVTPVASGGIHCGQMHQLLDYLGD…	GACTATGTTGTTAAAGAAACAGATGTTCTAGCATTATTTAGGGTTACACCTCAACCTGGTGTAGATCCAATTGAAGCTTCTGCAGCTGTAGCTGGAGAATCTTCTACTTGGACCGTTGTGTGGACAGATCTACTAACAGCATGTGATTTACGTGCTAAAGCTTATAAAGTAGATGCTGTAAATGATCAATATTTTGCATACATAGCTTATGATATCGATTTATTTGAAGAAGGTTCAATAGCTAATCTAACAGCTTCAATTATTGGTAATGTTTTTGGATTTAAAGCTGTAAAAGCTCTAAGACTTGAAGATATGCGCTTACCTGTTGCATATTTAAAAACTTTCCAAGGGCCAGCTACAGGAACTATCGTAGAACGTGAACGAATGGATAAATTTGGT…	DYVVKETDVLALFRVTPQPGVDPIEASAAVAGESSTWTVVWTDLLTACDLRAKAYKVDAVNDQYFAYIAYDIDLFEEGSIANLTASIIGNVFGFKAVKALRLEDMRLPVAYLKTFQGPATGTIVERERMDKFGRPFLGATVKPKLGLSGKNYGRVVYEGLKGGLDFLKDDENINSQPFMRWRERYLYSMEGVNRSQAAAGEVKGHYLNVTAGTMEDMYERAEFAKELGSVICMIDLVIGYTAIQTMAVWARKTDMILHLHRAGNSTYSRQKEHGMNFRVICKWMRMAGVDHIHAGTVVGKLEGDPLMIRGFYNTLLEGHLDVNLPQGIFFEQNWASLRKVTPVASGGIHCGQMHQLLDYLGDDVVLQFGGGTIGHPDGIQAGATANRVALESMLARNGR…
Rhodophyta	Galdieria_partita	490	QMU95382.1	ATGTCTCAATCAATAGAAGAAAAATCTGTTCAAGAACGCACAAGAATTAAAAATTCTAGATATGAGTCAGGAGTAATACCATATGCCAAAATGGGATATTGGAATCCAGATTATCAAGTAAAAGATACAGATGTGTTAGCATTATTTAGAGTTACCCCTCAACCAGGAGTAGATCCAATAGAAGCAGCCGCAGCTGTAGCTGGCGAATCTTCAACTGCTACATGGACAGTTGTTTGGACAGATTTATTAACAGCAGCAGACTTATATAGAGCAAAAGCTTATAAAGTAGATCAAGTTCCTAATAATCCAGAACAATATTTTGCATATATTGCATACGAACTAGATTTATTTGAAGAAGGATCAATTGCAAATTTAACTGCCTCAATAATTGGTAATGTG…	MSQSIEEKSVQERTRIKNSRYESGVIPYAKMGYWNPDYQVKDTDVLALFRVTPQPGVDPIEAAAAVAGESSTATWTVVWTDLLTAADLYRAKAYKVDQVPNNPEQYFAYIAYELDLFEEGSIANLTASIIGNVFGFKAVKALRLEDMRLPLAYLKTFQGPATGVILERERLDKFGRPLLGCTTKPKLGLSGKNYGRVVYEALKGGLDFVKDDENINSQPFMRWRERYLFTMEAVNKASASTGEVKGHYLNVTAATMEEMYARANFAKELGSVIIMIDLVIGYTAIQTMAKWARDNDMILHLHRAGNSTYSRQKNHGMNFRVICKWMRMAGVDHIHAGTVVGKLEGDPIITRGFYKTLLLPKLERNLQEGLFFDMEWASLRKVMPVASGGIHAGQMHQLI…	GATTATCAAGTAAAAGATACAGATGTGTTAGCATTATTTAGAGTTACCCCTCAACCAGGAGTAGATCCAATAGAAGCAGCCGCAGCTGTAGCTGGCGAATCTTCAACTTGGACAGTTGTTTGGACAGATTTATTAACAGCAGCAGACTTAAGAGCAAAAGCTTATAAAGTAGATCAAGTTAATGAACAATATTTTGCATATATTGCATACGAACTAGATTTATTTGAAGAAGGATCAATTGCAAATTTAACTGCCTCAATAATTGGTAATGTGTTTGGATTTAAAGCAGTTAAAGCTCTAAGACTTGAAGACATGAGATTACCATTAGCATATCTTAAAACTTTCCAAGGACCCGCAACTGGAGTTATTCTAGAAAGAGAAAGACTTGACAAATTTGGT…	DYQVKDTDVLALFRVTPQPGVDPIEAAAAVAGESSTWTVVWTDLLTAADLRAKAYKVDQVNEQYFAYIAYELDLFEEGSIANLTASIIGNVFGFKAVKALRLEDMRLPLAYLKTFQGPATGVILERERLDKFGRPLLGCTTKPKLGLSGKNYGRVVYEALKGGLDFVKDDENINSQPFMRWRERYLFTMEAVNKASASTGEVKGHYLNVTAATMEEMYARANFAKELGSVIIMIDLVIGYTAIQTMAKWARDNDMILHLHRAGNSTYSRQKNHGMNFRVICKWMRMAGVDHIHAGTVVGKLEGDPIITRGFYKTLLLPKLERNLQEGLFFDMEWASLRKVMPVASGGIHAGQMHQLIHYLGEDVVLQFGGGTIGHPDGIQAGATANRVALEAMLARNNR…
Rhodophyta	Galdieria_sulphuraria	188	AIG92599.1	ATGTCTCAATCAATAGAAGAAAAATCTGTTCAAGAACGTACAAGAATTAAAAATTCTAGATATGAGTCAGGAGTAATACCATATGCCAAAATGGGATATTGGAATCCAGATTATAAAGTAAAAGATACAGATGTACTAGCATTATTTAGAGTTACCCCTCAACCTGGAGTAGATCCAATAGAAGCAGCTGCAGCTGTGGCTGGCGAATCGTCAACTGCTACATGGACAGTAGTTTGGACAGATTTATTAACAGCAGCAGATTTATATAGAGCAAAAGCTTATAAAGTAGATCAAGTACCTAATAATCCAGAACAATATTTTGCATATATTGCATATGAGCTAGACTTATTTGAAGAAGGATCAATTGCAAATTTAACTGCCTCAATAATTGGTAATGTA…	MSQSIEEKSVQERTRIKNSRYESGVIPYAKMGYWNPDYKVKDTDVLALFRVTPQPGVDPIEAAAAVAGESSTATWTVVWTDLLTAADLYRAKAYKVDQVPNNPEQYFAYIAYELDLFEEGSIANLTASIIGNVFGFKAVKALRLEDMRLPLAYLKTFQGPATGVILERERLDKFGRPLLGCTTKPKLGLSGKNYGRVVYEALKGGLDFVKDDENINSQPFMRWRERYLFTMEAVNKASSQTGEVKGHYLNVTAATMEEMYARANFAKELGSVIIMIDLVIGYTAIQTMAKWARDNDMILHLHRAGNSTYSRQKNHGMNFRVICKWMRMAGVDHIHAGTVVGKLEGDPIITRGFYKTLLLPKLERNLQEGLFFDMEWASLRKVMPVASGGIHAGQMHQLI…	GATTATAAAGTAAAAGATACAGATGTACTAGCATTATTTAGAGTTACCCCTCAACCTGGAGTAGATCCAATAGAAGCAGCTGCAGCTGTGGCTGGCGAATCGTCAACTTGGACAGTAGTTTGGACAGATTTATTAACAGCAGCAGATTTAAGAGCAAAAGCTTATAAAGTAGATCAAGTAAATGAACAATATTTTGCATATATTGCATATGAGCTAGACTTATTTGAAGAAGGATCAATTGCAAATTTAACTGCCTCAATAATTGGTAATGTATTTGGATTTAAAGCAGTTAAGGCTCTAAGACTTGAGGACATGAGATTACCATTAGCATATCTTAAAACTTTCCAAGGACCCGCAACTGGAGTTATTCTAGAAAGAGAAAGACTTGATAAATTTGGT…	DYKVKDTDVLALFRVTPQPGVDPIEAAAAVAGESSTWTVVWTDLLTAADLRAKAYKVDQVNEQYFAYIAYELDLFEEGSIANLTASIIGNVFGFKAVKALRLEDMRLPLAYLKTFQGPATGVILERERLDKFGRPLLGCTTKPKLGLSGKNYGRVVYEALKGGLDFVKDDENINSQPFMRWRERYLFTMEAVNKASSQTGEVKGHYLNVTAATMEEMYARANFAKELGSVIIMIDLVIGYTAIQTMAKWARDNDMILHLHRAGNSTYSRQKNHGMNFRVICKWMRMAGVDHIHAGTVVGKLEGDPIITRGFYKTLLLPKLERNLQEGLFFDMEWASLRKVMPVASGGIHAGQMHQLIHYLGEDVVLQFGGGTIGHPDGIQAGATANRVALEAMLARNNR…
Rhodophyta	Gelidium_coulteri	102	QBA96190.1	ATGTCTCAATCTGTAGAAGAACGGACAAGGATTAAAAATCAACGCTATGAATCTGGTGTAATTCCATATGCTAAAATGGGCTATTGGGACCCTGATTATGTAGTTAAAGAAACTGATGTGTTAGCATTATTCCGTATCACTCCACAGCCAGGTGTAGATCCCGTAGAAGCATCAGCTGCTGTTGCAGGTGAATCATCTACAGCTACTTGGACTGTCGTTTGGACTGATTTATTAACAGCATGTGATCTTTACAGAGCGAAAGCATACAAAGTAGAAGCTGTACTTAATAGTTCTGATCAATATTTTGCTTATATTTCATATGATATTGACTTATTTGAAGAAGGTTCAATTGCCAATTTAACAGCATCAATTATTGGTAATGTATTTGGATTTAAAGCT…	MSQSVEERTRIKNQRYESGVIPYAKMGYWDPDYVVKETDVLALFRITPQPGVDPVEASAAVAGESSTATWTVVWTDLLTACDLYRAKAYKVEAVLNSSDQYFAYISYDIDLFEEGSIANLTASIIGNVFGFKAVKALRLEDMRIPVAYLKTFQGPATGIVVERERMDKFGRPFLGATVKPKLGLSGKNYGRVVYEGLKGGLDFLKDDENINSQPFMRWKERFLYSMEGVNRSIAATGEIKGHYMNVTAATMEDMYERAEFAKQLGTVIVMIDLVIGYTAIQTMAIWARKNDMILHLHRAGNSTYSRQKNHGMNFRVICKWMRMAGVDHIHAGTVVGKLEGDPLMIKGFYNTLLLTHLEVNLPQGIFFEQDWASLRKVTPVASGGIHCGQMHQLLDYLGN…	GATTATGTAGTTAAAGAAACTGATGTGTTAGCATTATTCCGTATCACTCCACAGCCAGGTGTAGATCCCGTAGAAGCATCAGCTGCTGTTGCAGGTGAATCATCTACATGGACTGTCGTTTGGACTGATTTATTAACAGCATGTGATCTTAGAGCGAAAGCATACAAAGTAGAAGCTGTAAATGATCAATATTTTGCTTATATTTCATATGATATTGACTTATTTGAAGAAGGTTCAATTGCCAATTTAACAGCATCAATTATTGGTAATGTATTTGGATTTAAAGCTGTGAAAGCTTTACGTTTAGAAGATATGCGTATACCTGTTGCATACCTTAAAACTTTCCAAGGACCTGCGACTGGTATAGTTGTAGAGCGTGAACGCATGGATAAATTTGGA…	DYVVKETDVLALFRITPQPGVDPVEASAAVAGESSTWTVVWTDLLTACDLRAKAYKVEAVNDQYFAYISYDIDLFEEGSIANLTASIIGNVFGFKAVKALRLEDMRIPVAYLKTFQGPATGIVVERERMDKFGRPFLGATVKPKLGLSGKNYGRVVYEGLKGGLDFLKDDENINSQPFMRWKERFLYSMEGVNRSIAATGEIKGHYMNVTAATMEDMYERAEFAKQLGTVIVMIDLVIGYTAIQTMAIWARKNDMILHLHRAGNSTYSRQKNHGMNFRVICKWMRMAGVDHIHAGTVVGKLEGDPLMIKGFYNTLLLTHLEVNLPQGIFFEQDWASLRKVTPVASGGIHCGQMHQLLDYLGNDVVLQFGGGTIGHPDGIQAGATANRVALEAIIARNGR…
Rhodophyta	Gelidium_elegans	362	YP_009244085.1	ATGTCTCAATCTGTAGAAGAACGGACAAGGATTAAAAATCAACGCTATGAATCTGGTGTAATTCCATATGCTAAAATGGGCTATTGGGATCCTAATTACGCAATCAAAGAAACTGATGTATTAGCATTATTCCGTATCACTCCACAACCAGGTGTAGATCCTATAGAAGCATCTGCTGCAGTTGCAGGTGAATCATCTACTGCTACTTGGACTGTTGTTTGGACTGACTTATTAACAGCATGTGATCTTTATAGAGCTAAAGCATACAAAGTAGAGAAAGTACCTAATAGCGATGATCAGTTCTTCGCTTGGATTTCATATGATATTGACTTATTTGAAGAAGGTTCAATCGCTAACTTAACAGCTTCAATTATTGGTAATGTATTTGGTTTTAAAGCT…	MSQSVEERTRIKNQRYESGVIPYAKMGYWDPNYAIKETDVLALFRITPQPGVDPIEASAAVAGESSTATWTVVWTDLLTACDLYRAKAYKVEKVPNSDDQFFAWISYDIDLFEEGSIANLTASIIGNVFGFKAVKALRLEDMRIPVAYLKTFQGPATGIIVERERMDKFGRPFLGATVKPKLGLSGKNYGRVVYEGLKGGLDFLKDDENINSQPFMRWKERFLYSMEGVNRSIAATGEIKGHYMNVTAATMEDMYERAEFAKQLGTVIVMIDLVIGYTAIQTMAIWARKNDMILHLHRAGNSTYSRQKNHGMNFRVICKWMRMAGVDHIHAGTVVGKLEGDPLMIQGFYNTLLMSHLDQDLVKGIFFEQDWASLRKVTPVASGGIHCGQMHQLLDYLGD…	AATTACGCAATCAAAGAAACTGATGTATTAGCATTATTCCGTATCACTCCACAACCAGGTGTAGATCCTATAGAAGCATCTGCTGCAGTTGCAGGTGAATCATCTACTTGGACTGTTGTTTGGACTGACTTATTAACAGCATGTGATCTTAGAGCTAAAGCATACAAAGTAGAGAAAGTAAATGATCAGTTCTTCGCTTGGATTTCATATGATATTGACTTATTTGAAGAAGGTTCAATCGCTAACTTAACAGCTTCAATTATTGGTAATGTATTTGGTTTTAAAGCTGTAAAAGCTTTACGCTTAGAAGATATGCGTATTCCTGTTGCTTACCTTAAAACTTTCCAAGGACCAGCAACTGGTATTATCGTAGAACGCGAGCGCATGGATAAATTTGGA…	NYAIKETDVLALFRITPQPGVDPIEASAAVAGESSTWTVVWTDLLTACDLRAKAYKVEKVNDQFFAWISYDIDLFEEGSIANLTASIIGNVFGFKAVKALRLEDMRIPVAYLKTFQGPATGIIVERERMDKFGRPFLGATVKPKLGLSGKNYGRVVYEGLKGGLDFLKDDENINSQPFMRWKERFLYSMEGVNRSIAATGEIKGHYMNVTAATMEDMYERAEFAKQLGTVIVMIDLVIGYTAIQTMAIWARKNDMILHLHRAGNSTYSRQKNHGMNFRVICKWMRMAGVDHIHAGTVVGKLEGDPLMIQGFYNTLLMSHLDQDLVKGIFFEQDWASLRKVTPVASGGIHCGQMHQLLDYLGDDVVLQFGGGTIGHPDGIQAGATANRVALEAIIARNGR…
Rhodophyta	Gelidium_gabrielsonii	96	AYO27672.1	ATGTCTCAATCTGTAGAAGAACGGACAAGGATTAAAAATCAACGCTATGAATCTGGTGTAATTCCATATGCTAAAATGGGCTATTGGGATCCTGATTATGTAGTTAAAGAAACTGACGTATTAGCATTATTTCGTATCACTCCACAACCAGGTGTAGATCCTGTAGAAGCATCAGCTGCTGTTGCAGGTGAATCATCTACAGCTACTTGGACTGTTGTTTGGACTGATTTATTAACAGCATGTGATCTTTACAGAGCGAAAGCATACAAAGTAGAAGCTGTACTTAATAGTTCTGATCAATATTTTGCTTATATTTCATATGATATTGACTTATTTGAAGAAGGTTCAATTGCCAATTTAACAGCATCAATTATTGGCAATGTATTTGGATTTAAAGCT…	MSQSVEERTRIKNQRYESGVIPYAKMGYWDPDYVVKETDVLALFRITPQPGVDPVEASAAVAGESSTATWTVVWTDLLTACDLYRAKAYKVEAVLNSSDQYFAYISYDIDLFEEGSIANLTASIIGNVFGFKAVKALRLEDMRIPVAYLKTFQGPATGIVVERERMDKFGRPFLGATVKPKLGLSGKNYGRVVYEGLKGGLDFLKDDENINSQPFMRWKERFLYSMEGVNRSIAATGEIKGHYMNVTAATMEDMYERAEFAKQLGTVIVMIDLVIGYTAIQTMAIWARKNDMILHLHRAGNSTYSRQKNHGMNFRVICKWMRMAGVDHIHAGTVVGKLEGDPLMIKGFYNTLLLTHLEVNLPQGIFFEQDWASLRKVTPVASGGIHCGQMHQLLDYLGN…	GATTATGTAGTTAAAGAAACTGACGTATTAGCATTATTTCGTATCACTCCACAACCAGGTGTAGATCCTGTAGAAGCATCAGCTGCTGTTGCAGGTGAATCATCTACATGGACTGTTGTTTGGACTGATTTATTAACAGCATGTGATCTTAGAGCGAAAGCATACAAAGTAGAAGCTGTAAATGATCAATATTTTGCTTATATTTCATATGATATTGACTTATTTGAAGAAGGTTCAATTGCCAATTTAACAGCATCAATTATTGGCAATGTATTTGGATTTAAAGCTGTAAAAGCTTTACGTTTAGAAGATATGCGTATACCTGTTGCTTACCTTAAAACTTTCCAAGGACCTGCAACTGGTATAGTTGTAGAACGTGAACGCATGGACAAATTTGGA…	DYVVKETDVLALFRITPQPGVDPVEASAAVAGESSTWTVVWTDLLTACDLRAKAYKVEAVNDQYFAYISYDIDLFEEGSIANLTASIIGNVFGFKAVKALRLEDMRIPVAYLKTFQGPATGIVVERERMDKFGRPFLGATVKPKLGLSGKNYGRVVYEGLKGGLDFLKDDENINSQPFMRWKERFLYSMEGVNRSIAATGEIKGHYMNVTAATMEDMYERAEFAKQLGTVIVMIDLVIGYTAIQTMAIWARKNDMILHLHRAGNSTYSRQKNHGMNFRVICKWMRMAGVDHIHAGTVVGKLEGDPLMIKGFYNTLLLTHLEVNLPQGIFFEQDWASLRKVTPVASGGIHCGQMHQLLDYLGNDVVLQFGGGTIGHPDGIQAGATANRVALEAIIARNGR…
Rhodophyta	Gelidium_galapagense	101	AOX24098.1	ATGTCTCAATCTGTAGAAGAACGGACAAGGATTAAAAATCAACGCTATGAATCTGGTGTAATTCCATATGCTAAAATGGGCTATTGGGACCCTGATTATGTAGTTAAAGAAACAGATGTGTTAGCATTATTCCGTATCACTCCACAGCCAGGTGTAGATCCCGTAGAAGCATCAGCTGCTGTTGCAGGTGAATCATCTACAGCTACTTGGACTGTCGTTTGGACTGATTTATTAACAGCATGTGATCTTTACAGAGCGAAAGCATATAAAGTAGAAGCTGTACTTAATAGTTCTGATCAATATTTTGCTTATATTTCATACGATATTGACTTATTTGAAGAAGGTTCAATTGCCAATTTAACAGCATCAATTATTGGTAATGTATTTGGATTTAAAGCT…	MSQSVEERTRIKNQRYESGVIPYAKMGYWDPDYVVKETDVLALFRITPQPGVDPVEASAAVAGESSTATWTVVWTDLLTACDLYRAKAYKVEAVLNSSDQYFAYISYDIDLFEEGSIANLTASIIGNVFGFKAVKALRLEDMRIPVAYLKTFQGPATGIVVERERMDKFGRPFLGATVKPKLGLSGKNYGRVVYEGLKGGLDFLKDDENINSQPFMRWKERFLYSMEGVNRSIAATGEIKGHYMNVTAATMEDMYERAEFAKQLGTVIVMIDLVIGYTAIQTMAIWARKNDMILHLHRAGNSTYSRQKNHGMNFRVICKWMRMAGVDHIHAGTVVGKLEGDPLMIKGFYNTLLLTHLEVNLPQGIFFEQDWASLRKVTPVASGGIHCGQMHQLLDYLGN…	GATTATGTAGTTAAAGAAACAGATGTGTTAGCATTATTCCGTATCACTCCACAGCCAGGTGTAGATCCCGTAGAAGCATCAGCTGCTGTTGCAGGTGAATCATCTACATGGACTGTCGTTTGGACTGATTTATTAACAGCATGTGATCTTAGAGCGAAAGCATATAAAGTAGAAGCTGTAAATGATCAATATTTTGCTTATATTTCATACGATATTGACTTATTTGAAGAAGGTTCAATTGCCAATTTAACAGCATCAATTATTGGTAATGTATTTGGATTTAAAGCTGTGAAAGCTTTACGCTTAGAAGATATGCGTATCCCTGTTGCATACCTTAAAACTTTCCAAGGACCTGCAACTGGTATAGTTGTAGAGCGTGAACGCATGGATAAATTTGGA…	DYVVKETDVLALFRITPQPGVDPVEASAAVAGESSTWTVVWTDLLTACDLRAKAYKVEAVNDQYFAYISYDIDLFEEGSIANLTASIIGNVFGFKAVKALRLEDMRIPVAYLKTFQGPATGIVVERERMDKFGRPFLGATVKPKLGLSGKNYGRVVYEGLKGGLDFLKDDENINSQPFMRWKERFLYSMEGVNRSIAATGEIKGHYMNVTAATMEDMYERAEFAKQLGTVIVMIDLVIGYTAIQTMAIWARKNDMILHLHRAGNSTYSRQKNHGMNFRVICKWMRMAGVDHIHAGTVVGKLEGDPLMIKGFYNTLLLTHLEVNLPQGIFFEQDWASLRKVTPVASGGIHCGQMHQLLDYLGNDVVLQFGGGTIGHPDGIQAGATANRVALEAMIARNGR…
Rhodophyta	Gelidium_kathyanniae	124	AYO46870.1	ATGTCTCAATCTGTAGAAGAACGGACAAGGATTAAAAATCAACGCTATGAATCTGGTGTAATTCCATATGCTAAAATGGGCTATTGGGACCCTGATTATGTAGTTAAAGAAACTGATGTGTTAGCATTATTCCGTATCACTCCACAGCCAGGTGTAGATCCCGTAGAAGCATCAGCTGCTGTTGCAGGTGAATCATCTACAGCTACTTGGACTGTCGTTTGGACTGATTTATTAACAGCATGTGATCTTTACAGAGCGAAAGCATACAAAGTAGAAGCTGTACTTAATAGTTCTGATCAATATTTTGCTTATATTTCATATGATATTGACTTATTTGAAGAAGGTTCAATTGCCAATTTAACAGCATCAATTATTGGTAATGTATTTGGATTTAAAGCT…	MSQSVEERTRIKNQRYESGVIPYAKMGYWDPDYVVKETDVLALFRITPQPGVDPVEASAAVAGESSTATWTVVWTDLLTACDLYRAKAYKVEAVLNSSDQYFAYISYDIDLFEEGSIANLTASIIGNVFGFKAVKALRLEDMRIPVAYLKTFQGPATGIVVERERMDKFGRPFLGATVKPKLGLSGKNYGRVVYEGLKGGLDFLKDDENINSQPFMRWKERFLYSMEGVNRSIAATGEIKGHYMNVTAATMEDMYERAEFAKQLGTVIVMIDLVIGYTAIQTMAIWARKNDMILHLHRAGNSTYSRQKNHGMNFRVICKWMRMAGVDHIHAGTVVGKLEGDPLMIKGFYNTLLLTHLEVNLPQGIFFEQDWASLRKVTPVASGGIHCGQMHQLLDYLGN…	GATTATGTAGTTAAAGAAACTGATGTGTTAGCATTATTCCGTATCACTCCACAGCCAGGTGTAGATCCCGTAGAAGCATCAGCTGCTGTTGCAGGTGAATCATCTACATGGACTGTCGTTTGGACTGATTTATTAACAGCATGTGATCTTAGAGCGAAAGCATACAAAGTAGAAGCTGTAAATGATCAATATTTTGCTTATATTTCATATGATATTGACTTATTTGAAGAAGGTTCAATTGCCAATTTAACAGCATCAATTATTGGTAATGTATTTGGATTTAAAGCTGTGAAAGCTTTACGCTTAGAAGATATGCGTATCCCTGTTGCATACCTTAAAACTTTCCAAGGACCTGCAACTGGTATAGTTGTAGAGCGTGAACGCATGGATAAATTTGGA…	DYVVKETDVLALFRITPQPGVDPVEASAAVAGESSTWTVVWTDLLTACDLRAKAYKVEAVNDQYFAYISYDIDLFEEGSIANLTASIIGNVFGFKAVKALRLEDMRIPVAYLKTFQGPATGIVVERERMDKFGRPFLGATVKPKLGLSGKNYGRVVYEGLKGGLDFLKDDENINSQPFMRWKERFLYSMEGVNRSIAATGEIKGHYMNVTAATMEDMYERAEFAKQLGTVIVMIDLVIGYTAIQTMAIWARKNDMILHLHRAGNSTYSRQKNHGMNFRVICKWMRMAGVDHIHAGTVVGKLEGDPLMIKGFYNTLLLTHLEVNLPQGIFFEQDWASLRKVTPVASGGIHCGQMHQLLDYLGNDVVLQFGGGTIGHPDGIQAGATANRVALEAIIARNGR…
Rhodophyta	Gelidium_sinicola	100	YP_009565239.1	ATGTCTCAATCTGTAGAAGAACGGACAAGGATTAAAAATCAACGCTATGAATCTGGTGTAATTCCATATGCTAAAATGGGCTATTGGGACCCTGATTATGTAGTTAAAGAAACTGATGTGTTAGCATTATTCCGTATCACTCCACAGCCAGGTGTAGATCCCGTAGAAGCATCAGCTGCTGTTGCAGGTGAATCATCTACAGCTACTTGGACTGTCGTTTGGACTGATTTATTAACAGCATGTGATCTTTACAGAGCGAAAGCATACAAAGTAGAAGCTGTACTTAATAGTTCTGATCAATATTTTGCTTATATTTCATATGATATTGACTTATTTGAAGAAGGTTCAATTGCCAATTTAACAGCATCAATTATTGGTAATGTATTTGGATTTAAAGCT…	MSQSVEERTRIKNQRYESGVIPYAKMGYWDPDYVVKETDVLALFRITPQPGVDPVEASAAVAGESSTATWTVVWTDLLTACDLYRAKAYKVEAVLNSSDQYFAYISYDIDLFEEGSIANLTASIIGNVFGFKAVKALRLEDMRIPVAYLKTFQGPATGIVVERERMDKFGRPFLGATVKPKLGLSGKNYGRVVYEGLKGGLDFLKDDENINSQPFMRWKERFLYSMEGVNRSIAATGEIKGHYMNVTAATMEDMYERAEFAKQLGTVIVMIDLVIGYTAIQTMAIWARKNDMILHLHRAGNSTYSRQKNHGMNFRVICKWMRMAGVDHIHAGTVVGKLEGDPLMIKGFYNTLLLTHLEVNLPQGIFFEQDWASLRKVTPVASGGIHCGQMHQLLDYLGN…	GATTATGTAGTTAAAGAAACTGATGTGTTAGCATTATTCCGTATCACTCCACAGCCAGGTGTAGATCCCGTAGAAGCATCAGCTGCTGTTGCAGGTGAATCATCTACATGGACTGTCGTTTGGACTGATTTATTAACAGCATGTGATCTTAGAGCGAAAGCATACAAAGTAGAAGCTGTAAATGATCAATATTTTGCTTATATTTCATATGATATTGACTTATTTGAAGAAGGTTCAATTGCCAATTTAACAGCATCAATTATTGGTAATGTATTTGGATTTAAAGCTGTGAAAGCTTTACGTTTAGAAGATATGCGTATACCTGTTGCATACCTTAAAACTTTCCAAGGACCTGCGACTGGTATAGTTGTAGAGCGTGAACGCATGGATAAATTTGGA…	DYVVKETDVLALFRITPQPGVDPVEASAAVAGESSTWTVVWTDLLTACDLRAKAYKVEAVNDQYFAYISYDIDLFEEGSIANLTASIIGNVFGFKAVKALRLEDMRIPVAYLKTFQGPATGIVVERERMDKFGRPFLGATVKPKLGLSGKNYGRVVYEGLKGGLDFLKDDENINSQPFMRWKERFLYSMEGVNRSIAATGEIKGHYMNVTAATMEDMYERAEFAKQLGTVIVMIDLVIGYTAIQTMAIWARKNDMILHLHRAGNSTYSRQKNHGMNFRVICKWMRMAGVDHIHAGTVVGKLEGDPLMIKGFYNTLLLTHLEVNLPQGIFFEQDWASLRKVTPVASGGIHCGQMHQLLDYLGNDVVLQFGGGTIGHPDGIQAGATANRVALEAIIARNGR…
Rhodophyta	Gelidium_vagum	361	AMK96527.1	ATGTCTCAATCTGTAGAAGAACGGACAAGGATTAAAAATCAACGCTATGAATCTGGTGTAATTCCATATGCTAAAATGGGTTATTGGGATCCTGATTATGTAGTTAAAGAAACTGATGTATTAGCATTGTTTCGTATTACTCCACAACCAGGTGTAGATCCTGTAGAAGCATCAGCTGCAGTTGCAGGTGAATCATCTACAGCTACATGGACTGTTGTTTGGACTGATTTATTAACAGCATGCGACCTTTATAGAGCTAAAGCATATAAAGTAGACGCTGTACCGAACACTACTGATCAATATTTTGCTTATATTTCATATGATATTGACTTATTTGAAGAAGGTTCAATAGCCAATTTAACAGCGTCAATTATCGGTAACGTATTTGGATTTAAAGCT…	MSQSVEERTRIKNQRYESGVIPYAKMGYWDPDYVVKETDVLALFRITPQPGVDPVEASAAVAGESSTATWTVVWTDLLTACDLYRAKAYKVDAVPNTTDQYFAYISYDIDLFEEGSIANLTASIIGNVFGFKAVKALRLEDMRIPVAYLKTFQGPATGIIVERERMDKFGRPFLGATVKPKLGLSGKNYGRVVYEGLKGGLDFLKDDENINSQPFMRWKERFLYSMEGVNRSIAASGEIKGHYMNVTAATMEDMYERAEFAKQLGTVIIMIDLVIGYTAIQTMAIWARKNDMILHLHRAGNSTYSRQKNHGMNFRVICKWMRMAGVDHIHAGTVVGKLEGDPEMIRGFYNTLLLTHLDTNLVQGIFFEQDWASLRKVTPVASGGIHCGQMHQLLDYLGN…	GATTATGTAGTTAAAGAAACTGATGTATTAGCATTGTTTCGTATTACTCCACAACCAGGTGTAGATCCTGTAGAAGCATCAGCTGCAGTTGCAGGTGAATCATCTACATGGACTGTTGTTTGGACTGATTTATTAACAGCATGCGACCTTAGAGCTAAAGCATATAAAGTAGACGCTGTAAACGATCAATATTTTGCTTATATTTCATATGATATTGACTTATTTGAAGAAGGTTCAATAGCCAATTTAACAGCGTCAATTATCGGTAACGTATTTGGATTTAAAGCTGTAAAAGCTCTACGTTTAGAGGATATGCGTATACCTGTTGCTTACCTTAAAACTTTCCAAGGACCTGCAACTGGTATAATTGTAGAACGTGAACGTATGGATAAATTTGGA…	DYVVKETDVLALFRITPQPGVDPVEASAAVAGESSTWTVVWTDLLTACDLRAKAYKVDAVNDQYFAYISYDIDLFEEGSIANLTASIIGNVFGFKAVKALRLEDMRIPVAYLKTFQGPATGIIVERERMDKFGRPFLGATVKPKLGLSGKNYGRVVYEGLKGGLDFLKDDENINSQPFMRWKERFLYSMEGVNRSIAASGEIKGHYMNVTAATMEDMYERAEFAKQLGTVIIMIDLVIGYTAIQTMAIWARKNDMILHLHRAGNSTYSRQKNHGMNFRVICKWMRMAGVDHIHAGTVVGKLEGDPEMIRGFYNTLLLTHLDTNLVQGIFFEQDWASLRKVTPVASGGIHCGQMHQLLDYLGNDVVLQFGGGTIGHPDGIQAGATANRVALEAMIARNGR…
Rhodophyta	Gracilaria_edulis	28	QHS70464.1	ATGTCTCAATCTGTAGAAGAACGGACAAGAATTAAGAATGAGCGCTATGAATCTGGTGTAATACCATATGCAAAAATGGGATATTGGGATCCTAATTATGCAGTTAAAGATACTGATATACTAGCTTTATTTCGTGTTAGTCCACAACCCGGTGTAGATCCAGTAGAAGCTTCTGCAGCAGTTGCTGGTGAATCATCTACAGCAACTTGGACTGTTGTATGGACAGATTTATTAACAGCTTGTGACCTATACAGAGCTAAAGCTTATAAGGTAGATGCAGTCCCGAATACTACAGACCAATATTTTGCTTTTATTGCTTATGATATAGATCTGTTTGAAGAAGGTTCTATTGCTAATTTAACTGCTTCAATTATTGGTAATGTATTTGGTTTTAAAGCT…	MSQSVEERTRIKNERYESGVIPYAKMGYWDPNYAVKDTDILALFRVSPQPGVDPVEASAAVAGESSTATWTVVWTDLLTACDLYRAKAYKVDAVPNTTDQYFAFIAYDIDLFEEGSIANLTASIIGNVFGFKAVKALRLEDMRIPVAYLKTFQGPATGLVVERERMDKFGRPFLGATVKPKLGLSGKNYGRVVYEGLKGGLDFLKDDENINSQPFMRWKERFLYSMEGVNRSIAATGEVKGHYMNVTAATMEDMYERAEFAKQLGTVIIMIDLVIGYTAIQTMGVWARKNDMILHLHRAGNSTYSRQKIHGMNFRVICKWMRMAGVDHIHAGTVVGKLEGDPLMIRGFYNTLLLTHLDINLPQGIFFEQDWASLRKVTPVASGGIHCGQMHQLLDYLGN…	AATTATGCAGTTAAAGATACTGATATACTAGCTTTATTTCGTGTTAGTCCACAACCCGGTGTAGATCCAGTAGAAGCTTCTGCAGCAGTTGCTGGTGAATCATCTACATGGACTGTTGTATGGACAGATTTATTAACAGCTTGTGACCTAAGAGCTAAAGCTTATAAGGTAGATGCAGTCAATGACCAATATTTTGCTTTTATTGCTTATGATATAGATCTGTTTGAAGAAGGTTCTATTGCTAATTTAACTGCTTCAATTATTGGTAATGTATTTGGTTTTAAAGCTGTTAAAGCTTTACGACTAGAAGATATGCGTATACCTGTCGCTTATTTAAAAACTTTCCAAGGTCCTGCTACTGGCCTAGTAGTAGAGCGTGAACGTATGGATAAGTTTGGC…	NYAVKDTDILALFRVSPQPGVDPVEASAAVAGESSTWTVVWTDLLTACDLRAKAYKVDAVNDQYFAFIAYDIDLFEEGSIANLTASIIGNVFGFKAVKALRLEDMRIPVAYLKTFQGPATGLVVERERMDKFGRPFLGATVKPKLGLSGKNYGRVVYEGLKGGLDFLKDDENINSQPFMRWKERFLYSMEGVNRSIAATGEVKGHYMNVTAATMEDMYERAEFAKQLGTVIIMIDLVIGYTAIQTMGVWARKNDMILHLHRAGNSTYSRQKIHGMNFRVICKWMRMAGVDHIHAGTVVGKLEGDPLMIRGFYNTLLLTHLDINLPQGIFFEQDWASLRKVTPVASGGIHCGQMHQLLDYLGNDVVLQFGGGTIGHPDGIQAGATANRVALEAMLARNGR…
Rhodophyta	Gracilaria_ferox	144	AXI96288.1	ATGTCGCAATCTGTAGAAGAACGGACAAGAATTAAAAATGAACGTTATGAGTCTGGTGTAATTCCGTATGCAAAAATGGGATACTGGGACCCTGATTATGTAGTTAAAGATACGGATGTACTAGCTTTATTCCGTGTTAGTCCACAACCAGGAGTAGATCCAGTAGAAGCTTCTGCTGCGGTTGCAGGTGAATCATCTACAGCTACTTGGACTGTTGTATGGACAGATCTATTAACAGCTTGTGACTTATATAGAGCTAAAGCATATAAGGTAGATGCGGTTCCAAATACTACAGATCAGTATTTTGCTTTTATTGCATATGATATAGACTTATTTGAAGAAGGTTCGATTGCTAACTTAACAGCTTCAATTATTGGTAATGTATTTGGTTTTAAAGCA…	MSQSVEERTRIKNERYESGVIPYAKMGYWDPDYVVKDTDVLALFRVSPQPGVDPVEASAAVAGESSTATWTVVWTDLLTACDLYRAKAYKVDAVPNTTDQYFAFIAYDIDLFEEGSIANLTASIIGNVFGFKAVKALRLEDMRIPVAYLKTFQGPATGLVVERERMDKFGRPFLGATVKPKLGLSGKNYGRVVYEGLKGGLDFLKDDENINSQPFMRWKERFLYSMEGVNRSIAASGEVKGHYMNVTAATMEDMYERAEFAKQLGTVIVMIDLVIGYTAIQTMAIWARKNDMILHLHRAGNSTYSRQKIHGMNFRVICKWMRMAGVDHIHAGTVVGKLEGDPLMIRGFYNTLLLTHLEVNLPQGIFFEQDWASLRKVTPVASGGIHCGQMHQLLDYLGN…	GATTATGTAGTTAAAGATACGGATGTACTAGCTTTATTCCGTGTTAGTCCACAACCAGGAGTAGATCCAGTAGAAGCTTCTGCTGCGGTTGCAGGTGAATCATCTACATGGACTGTTGTATGGACAGATCTATTAACAGCTTGTGACTTAAGAGCTAAAGCATATAAGGTAGATGCGGTTAATGATCAGTATTTTGCTTTTATTGCATATGATATAGACTTATTTGAAGAAGGTTCGATTGCTAACTTAACAGCTTCAATTATTGGTAATGTATTTGGTTTTAAAGCAGTAAAAGCTTTAAGATTAGAAGATATGCGTATTCCAGTTGCTTACTTAAAGACTTTCCAAGGCCCTGCTACTGGTTTAGTTGTAGAACGTGAGCGTATGGATAAATTTGGT…	DYVVKDTDVLALFRVSPQPGVDPVEASAAVAGESSTWTVVWTDLLTACDLRAKAYKVDAVNDQYFAFIAYDIDLFEEGSIANLTASIIGNVFGFKAVKALRLEDMRIPVAYLKTFQGPATGLVVERERMDKFGRPFLGATVKPKLGLSGKNYGRVVYEGLKGGLDFLKDDENINSQPFMRWKERFLYSMEGVNRSIAASGEVKGHYMNVTAATMEDMYERAEFAKQLGTVIVMIDLVIGYTAIQTMAIWARKNDMILHLHRAGNSTYSRQKIHGMNFRVICKWMRMAGVDHIHAGTVVGKLEGDPLMIRGFYNTLLLTHLEVNLPQGIFFEQDWASLRKVTPVASGGIHCGQMHQLLDYLGNDVVLQFGGGTIGHPDGIQAGATANRVALEAMIARNGR…
Rhodophyta	Gracilaria_gracilis	143	YP_009510819.1	ATGTCGCAATCTGTAGAAGAACGGACAAGAATTAAAAATGAACGTTATGAGTCAGGTGTAATTCCATATGCAAAAATGGGATATTGGGATCCTGACTATGTGGTTAAGGATACAGACGTACTAGCTTTATTTCGTGTTACTCCACAACCAGGAGTTGATCCAGTAGAAGCTTCTGCTGCGGTTGCAGGAGAATCATCTACAGCTACTTGGACTGTTGTGTGGACAGATTTATTAACAGCTTGTGATTTATATAGAGCAAAAGCATATAAAGTAGATGCTGTTCCAAATGCTCCAGATCAATATTTTGCTTTTATCTCATATGACATAGACTTATTTGAGGAAGGTTCTATTGCTAATTTAACAGCTTCAATTATTGGTAATGTATTTGGTTTTAAAGCA…	MSQSVEERTRIKNERYESGVIPYAKMGYWDPDYVVKDTDVLALFRVTPQPGVDPVEASAAVAGESSTATWTVVWTDLLTACDLYRAKAYKVDAVPNAPDQYFAFISYDIDLFEEGSIANLTASIIGNVFGFKAVKALRLEDMRIPVAYLKTFQGPATGLVVERERMDKFGRPFLGATVKPKLGLSGKNYGRVVYEGLKGGLDFLKDDENINSQPFMRWKERFLYSMEGVNRAIAASGEVKGHYMNVTAATMEDMYERAEFAKQLGSVIIMIDLVIGYTAIQTMAIWARKNDMILHLHRAGNSTYSRQKSHGMNFRVICKWMRMSGVDHIHAGTVVGKLEGDPLMIRGFYNTLLQTHLKVNLPQGIFFEQDWASLRKVTPVASGGIHCGQMHQLLDYLGN…	GACTATGTGGTTAAGGATACAGACGTACTAGCTTTATTTCGTGTTACTCCACAACCAGGAGTTGATCCAGTAGAAGCTTCTGCTGCGGTTGCAGGAGAATCATCTACATGGACTGTTGTGTGGACAGATTTATTAACAGCTTGTGATTTAAGAGCAAAAGCATATAAAGTAGATGCTGTTAATGATCAATATTTTGCTTTTATCTCATATGACATAGACTTATTTGAGGAAGGTTCTATTGCTAATTTAACAGCTTCAATTATTGGTAATGTATTTGGTTTTAAAGCAGTAAAAGCTCTACGACTAGAAGACATGCGTATACCTGTTGCTTACTTAAAAACTTTCCAAGGTCCTGCTACTGGATTAGTAGTAGAACGTGAACGTATGGATAAATTTGGT…	DYVVKDTDVLALFRVTPQPGVDPVEASAAVAGESSTWTVVWTDLLTACDLRAKAYKVDAVNDQYFAFISYDIDLFEEGSIANLTASIIGNVFGFKAVKALRLEDMRIPVAYLKTFQGPATGLVVERERMDKFGRPFLGATVKPKLGLSGKNYGRVVYEGLKGGLDFLKDDENINSQPFMRWKERFLYSMEGVNRAIAASGEVKGHYMNVTAATMEDMYERAEFAKQLGSVIIMIDLVIGYTAIQTMAIWARKNDMILHLHRAGNSTYSRQKSHGMNFRVICKWMRMSGVDHIHAGTVVGKLEGDPLMIRGFYNTLLQTHLKVNLPQGIFFEQDWASLRKVTPVASGGIHCGQMHQLLDYLGNDVVLQFGGGTIGHPDGIQAGATANRVALESMLARNSR…
Rhodophyta	Gracilaria_salicornia	415	YP_009019678.1	ATGTCGCAATCTGTAGAAGAACGGACAAGAATTAAAAACGACCGTTATGAGTCTGGTGTAATCCCATATGCAAAAATGGGTTATTGGGACCCGAACTATGTAGTAAAAGATACGGATGTACTAGCTTTATTTCGTGTAAGTCCACAACCAGGAGTAGATCCAGTAGAAGCTTCTGCTGCTGTTGCAGGTGAATCATCTACAGCTACTTGGACAGTTGTATGGACAGATTTATTAACAGCTTGTGATCTATATAGAGCTAAAGCATATAAAGTAGATGCTGTTCCGAATACTACAGATCAGTATTTTGCGTTTATTGCATATGATATAGATTTATTTGAAGAAGGTTCTATTGCTAACTTAACAGCTTCAATTATTGGTAACGTATTTGGTTTTAAAGCA…	MSQSVEERTRIKNDRYESGVIPYAKMGYWDPNYVVKDTDVLALFRVSPQPGVDPVEASAAVAGESSTATWTVVWTDLLTACDLYRAKAYKVDAVPNTTDQYFAFIAYDIDLFEEGSIANLTASIIGNVFGFKAVKALRLEDMRIPVAYLKTFQGPATGLVVERERMDKFGRPFLGATVKPKLGLSGKNYGRVVYEGLKGGLDFLKDDENINSQPFMRWKERFLYSMEGVNRAIAATGEVKGHYMNVTAATMENMYERAEFAKQLGTVIIMIDLVIGYTAIQTMAIWARKNDMILHLHRAGNSTYSRQKIHGMNFRVICKWMRMAGVDHIHAGTVVGKLEGDPLMIRGFYNTLLLTHLDVNLPQGIFFEQDWASLRKVTPVASGGIHCGQMHQLLDYLGN…	AACTATGTAGTAAAAGATACGGATGTACTAGCTTTATTTCGTGTAAGTCCACAACCAGGAGTAGATCCAGTAGAAGCTTCTGCTGCTGTTGCAGGTGAATCATCTACATGGACAGTTGTATGGACAGATTTATTAACAGCTTGTGATCTAAGAGCTAAAGCATATAAAGTAGATGCTGTTAATGATCAGTATTTTGCGTTTATTGCATATGATATAGATTTATTTGAAGAAGGTTCTATTGCTAACTTAACAGCTTCAATTATTGGTAACGTATTTGGTTTTAAAGCAGTAAAAGCTTTACGACTAGAAGATATGCGCATACCTGTTGCATATTTAAAAACTTTCCAGGGTCCTGCTACTGGGTTAGTGGTAGAACGTGAACGTATGGATAAATTTGGT…	NYVVKDTDVLALFRVSPQPGVDPVEASAAVAGESSTWTVVWTDLLTACDLRAKAYKVDAVNDQYFAFIAYDIDLFEEGSIANLTASIIGNVFGFKAVKALRLEDMRIPVAYLKTFQGPATGLVVERERMDKFGRPFLGATVKPKLGLSGKNYGRVVYEGLKGGLDFLKDDENINSQPFMRWKERFLYSMEGVNRAIAATGEVKGHYMNVTAATMENMYERAEFAKQLGTVIIMIDLVIGYTAIQTMAIWARKNDMILHLHRAGNSTYSRQKIHGMNFRVICKWMRMAGVDHIHAGTVVGKLEGDPLMIRGFYNTLLLTHLDVNLPQGIFFEQDWASLRKVTPVASGGIHCGQMHQLLDYLGNDVVLQFGGGTIGHPDGIQAGATANRVALEAMLARNGR…
Rhodophyta	Gracilaria_spinulosa	27	QHS70665.1	ATGTCACAATCTGTGGAAGAACGGACAAGAATTAAGAATGAACGCTACGAATCTGGTGTAATTCCATATGCTAAAATGGGATACTGGGACCCTGACTATGTAGTTAAAGATACGGATGTACTAGCTTTATTCCGTGTTAGTCCACAACCAGGAGTAGATCCAGTAGAAGCTTCTGCTGCAGTTGCAGGTGAATCATCTACAGCTACTTGGACTGTTGTATGGACAGATCTATTAACAGCTTGTGACTTATATAGAGCTAAGGCGTATAAAGTAGACGCAGTTCCAAATACTACAGATCAGTATTTTGCTTTTATTGCATATGATATAGACTTATTTGAAGAAGGTTCAATTGCTAACTTAACAGCTTCAATTATTGGTAATGTATTCGGTTTTAAAGCA…	MSQSVEERTRIKNERYESGVIPYAKMGYWDPDYVVKDTDVLALFRVSPQPGVDPVEASAAVAGESSTATWTVVWTDLLTACDLYRAKAYKVDAVPNTTDQYFAFIAYDIDLFEEGSIANLTASIIGNVFGFKAVKALRLEDMRIPVAYLKTFQGPATGLVVERERMDKFGRPFLGATVKPKLGLSGKNYGRVVYEGLKGGLDFLKDDENINSQPFMRWKERFLYSMEGVNRSIAATGEVKGHYMNVTAATMEDMYERAEFAKQLGTVIIMIDLVIGYTAIQTMAIWARKNDMILHLHRAGNSTYSRQKIHGMNFRVICKWMRMAGVDHIHAGTVVGKLEGDPLMIRGFYNTLLLTHLDVNLPQGIFFEQDWASLRKVTPVASGGIHCGQMHQLLDYLGN…	GACTATGTAGTTAAAGATACGGATGTACTAGCTTTATTCCGTGTTAGTCCACAACCAGGAGTAGATCCAGTAGAAGCTTCTGCTGCAGTTGCAGGTGAATCATCTACATGGACTGTTGTATGGACAGATCTATTAACAGCTTGTGACTTAAGAGCTAAGGCGTATAAAGTAGACGCAGTTAATGATCAGTATTTTGCTTTTATTGCATATGATATAGACTTATTTGAAGAAGGTTCAATTGCTAACTTAACAGCTTCAATTATTGGTAATGTATTCGGTTTTAAAGCAGTAAAAGCTTTACGATTAGAAGACATGCGTATACCAGTCGCTTACCTAAAAACTTTCCAAGGGCCTGCTACTGGACTAGTCGTAGAACGCGAGCGTATGGATAAATTTGGT…	DYVVKDTDVLALFRVSPQPGVDPVEASAAVAGESSTWTVVWTDLLTACDLRAKAYKVDAVNDQYFAFIAYDIDLFEEGSIANLTASIIGNVFGFKAVKALRLEDMRIPVAYLKTFQGPATGLVVERERMDKFGRPFLGATVKPKLGLSGKNYGRVVYEGLKGGLDFLKDDENINSQPFMRWKERFLYSMEGVNRSIAATGEVKGHYMNVTAATMEDMYERAEFAKQLGTVIIMIDLVIGYTAIQTMAIWARKNDMILHLHRAGNSTYSRQKIHGMNFRVICKWMRMAGVDHIHAGTVVGKLEGDPLMIRGFYNTLLLTHLDVNLPQGIFFEQDWASLRKVTPVASGGIHCGQMHQLLDYLGNDVVLQFGGGTIGHPDGIQAGATANRVALEAMIARNGR…
Rhodophyta	Gracilaria_tenuistipitata_var._liui	319	AFI24768.1	ATGTCTAACTCTGTAGAAGAACGGACAAGAATTAAAAATCAACGTTACGAATCTGGTGTTATCCCATATGCAAAAATGGGATACTGGGATCCTAATTACGTAGTTAAAGAGACTGATGTACTAGCTTTATTTCGTGTTACTCCACAACCTGGAGTTGATCCAGTAGAAGCTTCTGCTGCAGTTGCAGGCGAGTCATCTACAGCTACTTGGACTGTTGTATGGACTGACTTGTTAACAGCTTGTGATTTATATAGAGCAAAAGCTTATAAAGTAGATGCTGTTCCAAATACAACAGATCAGTATTTTGCTTTTATTGCTTACGATATTGATCTATTTGAAGAAGGTTCTATTGCAAATTTAACAGCTTCAATTATTGGTAATGTATTTGGTTTTAAAGCA…	MSNSVEERTRIKNQRYESGVIPYAKMGYWDPNYVVKETDVLALFRVTPQPGVDPVEASAAVAGESSTATWTVVWTDLLTACDLYRAKAYKVDAVPNTTDQYFAFIAYDIDLFEEGSIANLTASIIGNVFGFKAVKALRLEDMRIPVAYLKTFQGPATGLIVERERMDKFGRPFLGATVKPKLGLSGKNYGRVVYEGLKGGLDFLKDDENINSQPFMRWKERFLYSMEAVNRAIAATGETKGHYMNVTAATMEEMYERAEFAKQLGSIIIMIDLVIGYTAIQTMAIWARKNDMILHLHRAGNSTYSRQKIHGMNFRVICKWMRMSGVDHIHAGTVVGKLEGDPLMIRGFYNTLLQTHLEVNLPQGIFFEQDWASLRKVTPVASGGIHCGQMHQLLDYLGN…	AATTACGTAGTTAAAGAGACTGATGTACTAGCTTTATTTCGTGTTACTCCACAACCTGGAGTTGATCCAGTAGAAGCTTCTGCTGCAGTTGCAGGCGAGTCATCTACATGGACTGTTGTATGGACTGACTTGTTAACAGCTTGTGATTTAAGAGCAAAAGCTTATAAAGTAGATGCTGTTAATGATCAGTATTTTGCTTTTATTGCTTACGATATTGATCTATTTGAAGAAGGTTCTATTGCAAATTTAACAGCTTCAATTATTGGTAATGTATTTGGTTTTAAAGCAGTTAAAGCTCTGCGATTAGAAGACATGCGTATACCTGTTGCTTATTTAAAGACTTTCCAAGGTCCGGCTACTGGACTAATTGTAGAGCGTGAGCGTATGGATAAGTTTGGT…	NYVVKETDVLALFRVTPQPGVDPVEASAAVAGESSTWTVVWTDLLTACDLRAKAYKVDAVNDQYFAFIAYDIDLFEEGSIANLTASIIGNVFGFKAVKALRLEDMRIPVAYLKTFQGPATGLIVERERMDKFGRPFLGATVKPKLGLSGKNYGRVVYEGLKGGLDFLKDDENINSQPFMRWKERFLYSMEAVNRAIAATGETKGHYMNVTAATMEEMYERAEFAKQLGSIIIMIDLVIGYTAIQTMAIWARKNDMILHLHRAGNSTYSRQKIHGMNFRVICKWMRMSGVDHIHAGTVVGKLEGDPLMIRGFYNTLLQTHLEVNLPQGIFFEQDWASLRKVTPVASGGIHCGQMHQLLDYLGNDVVLQFGGGTIGHPDGIQAGATANRVALEAMLARNGR…
Rhodophyta	Gracilaria_textorii	26	QHS70867.1	ATGTCGCAATCTGTAGAAGAACGGACAAGAATTAAGAATGAACGCTATGAATCTGGTGTAATTCCATACGCAAAAATGGGATACTGGGACCCTGATTATGTAGTTAAAGATACGGATGTACTAGCTTTATTCCGTGTTAGTCCACAACCAGGAGTAGATCCAATAGAAGCTTCTGCTGCAGTTGCAGGTGAATCTTCTACAGCTACTTGGACTGTTGTATGGACAGATCTATTAACAGCTTGTGATTTATATAGAGCTAAAGCGTATAAAGTAGATGCAGTTCCAAATACTACAGATCAATATTTTGCTTTTATTTCATATGATATAGACTTATTTGAAGAAGGTTCAATTGCTAACTTAACAGCTTCAATTATTGGTAACGTATTTGGTTTTAAAGCA…	MSQSVEERTRIKNERYESGVIPYAKMGYWDPDYVVKDTDVLALFRVSPQPGVDPIEASAAVAGESSTATWTVVWTDLLTACDLYRAKAYKVDAVPNTTDQYFAFISYDIDLFEEGSIANLTASIIGNVFGFKAVKALRLEDMRIPVAYLKTFQGPATGLVVERERMDKFGRPFLGATVKPKLGLSGKNYGRVVYEGLKGGLDFLKDDENINSQPFMRWKERFLYSMEGVNRSIAATGEVKGHYMNVTAATMEDMYERAEFAKQLGTVIVMIDLVIGYTAIQTMAIWARKNDMILHLHRAGNSTYSRQKIHGMNFRVICKWMRMAGVDHIHAGTVVGKLEGDPLMIRGFYNTLLLTHLDVNLPQGIFFEQDWASLRKVTPVASGGIHCGQMHQLLDYLGN…	GATTATGTAGTTAAAGATACGGATGTACTAGCTTTATTCCGTGTTAGTCCACAACCAGGAGTAGATCCAATAGAAGCTTCTGCTGCAGTTGCAGGTGAATCTTCTACATGGACTGTTGTATGGACAGATCTATTAACAGCTTGTGATTTAAGAGCTAAAGCGTATAAAGTAGATGCAGTTAATGATCAATATTTTGCTTTTATTTCATATGATATAGACTTATTTGAAGAAGGTTCAATTGCTAACTTAACAGCTTCAATTATTGGTAACGTATTTGGTTTTAAAGCAGTAAAAGCTTTACGATTAGAAGACATGCGTATACCAGTCGCTTACTTAAAAACTTTCCAAGGGCCTGCTACTGGGTTAGTTGTAGAACGTGAGCGTATGGATAAATTTGGT…	DYVVKDTDVLALFRVSPQPGVDPIEASAAVAGESSTWTVVWTDLLTACDLRAKAYKVDAVNDQYFAFISYDIDLFEEGSIANLTASIIGNVFGFKAVKALRLEDMRIPVAYLKTFQGPATGLVVERERMDKFGRPFLGATVKPKLGLSGKNYGRVVYEGLKGGLDFLKDDENINSQPFMRWKERFLYSMEGVNRSIAATGEVKGHYMNVTAATMEDMYERAEFAKQLGTVIVMIDLVIGYTAIQTMAIWARKNDMILHLHRAGNSTYSRQKIHGMNFRVICKWMRMAGVDHIHAGTVVGKLEGDPLMIRGFYNTLLLTHLDVNLPQGIFFEQDWASLRKVTPVASGGIHCGQMHQLLDYLGNDVVLQFGGGTIGHPDGIQAGATANRVALESMIARNGR…
Rhodophyta	Gracilariopsis_chorda	289	YP_009294662.1	ATGTCTCAATCTGTAGAAGAACGGACAAGGATTAAAAATGAACGTTATGAATCTGGTGTAATTCCATATGCAAAAATGGGATATTGGGATCCTGACTATGTTGTTAAAGATACGGATGTATTAGCATTATTCCGTGTTAGCCCACAACCAGGCGTTGATCCAGTAGAGGCTTCTGCTGCTGTTGCAGGTGAATCCTCTACAGCTACTTGGACTGTTGTATGGACTGATTTATTAACAGCTTGTGATTTATATAGAGCTAAAGCTTATAAAGTAGAAGCCGTGCCAAATACTACAGATCAATATTTTGCTTTCATTGCTTATGATATAGATTTATTTGAAGAAGGTTCTATTGCCAATCTAACAGCTTCAATTATTGGAAATGTATTTGGTTTTAAAGCT…	MSQSVEERTRIKNERYESGVIPYAKMGYWDPDYVVKDTDVLALFRVSPQPGVDPVEASAAVAGESSTATWTVVWTDLLTACDLYRAKAYKVEAVPNTTDQYFAFIAYDIDLFEEGSIANLTASIIGNVFGFKAVKALRLEDMRIPVAYLKTFQGPATGLVVERERMDKFGRPFLGATVKPKLGLSGKNYGRVVYEGLKGGLDFLKDDENINSQPFMRWKERFLYSMEGVNRAIAASGEVKGHYMNITAATMEDMYERAEFAKQLGTVIIMIDLVIGYTAIQTMAIWARKNDMILHLHRAGNSTYSRQKIHGMNFRVICKWMRMAGVDHIHAGTVVGKLEGDPLMIRGFYNTLLQTHLKVNLPQGIFFEQDWASLRKVTPVASGGIHCGQMHQLLDYLGN…	GACTATGTTGTTAAAGATACGGATGTATTAGCATTATTCCGTGTTAGCCCACAACCAGGCGTTGATCCAGTAGAGGCTTCTGCTGCTGTTGCAGGTGAATCCTCTACATGGACTGTTGTATGGACTGATTTATTAACAGCTTGTGATTTAAGAGCTAAAGCTTATAAAGTAGAAGCCGTGAATGATCAATATTTTGCTTTCATTGCTTATGATATAGATTTATTTGAAGAAGGTTCTATTGCCAATCTAACAGCTTCAATTATTGGAAATGTATTTGGTTTTAAAGCTGTAAAAGCTTTAAGATTAGAAGATATGCGTATACCGGTTGCATATTTAAAAACCTTCCAAGGTCCTGCTACTGGATTAGTTGTAGAACGTGAGCGTATGGACAAATTTGGT…	DYVVKDTDVLALFRVSPQPGVDPVEASAAVAGESSTWTVVWTDLLTACDLRAKAYKVEAVNDQYFAFIAYDIDLFEEGSIANLTASIIGNVFGFKAVKALRLEDMRIPVAYLKTFQGPATGLVVERERMDKFGRPFLGATVKPKLGLSGKNYGRVVYEGLKGGLDFLKDDENINSQPFMRWKERFLYSMEGVNRAIAASGEVKGHYMNITAATMEDMYERAEFAKQLGTVIIMIDLVIGYTAIQTMAIWARKNDMILHLHRAGNSTYSRQKIHGMNFRVICKWMRMAGVDHIHAGTVVGKLEGDPLMIRGFYNTLLQTHLKVNLPQGIFFEQDWASLRKVTPVASGGIHCGQMHQLLDYLGNDVVLQFGGGTIGHPDGIQAGATANRVALESMMARNGR…
Rhodophyta	Gracilariopsis_heteroclada	152	YP_009500306.1	ATGTCTCAATCTGTAGAAGAACGGACAAGGATTAAAAACGAACGTTATGAATCTGGTGTAATTCCATATGCAAAAATGGGATATTGGGATCCTGACTATGTTGTCAAAGATACGGATGTATTAGCATTATTTCGTGTTAGTCCACAACCAGGTGTTGATCCGGTAGAAGCTTCTGCTGCTGTTGCAGGCGAATCATCTACAGCCACTTGGACTGTTGTATGGACTGATCTATTAACAGCTTGTGATTTATATAGAGCTAAAGCTTATAAAGTAGAAGCAGTACCAAATACTACAGATCAATATTTTGCTTTTATTGCTTATGATATAGATCTATTTGAAGAAGGTTCTATTGCTAATTTAACAGCTTCAATTATTGGAAATGTATTTGGTTTTAAAGCT…	MSQSVEERTRIKNERYESGVIPYAKMGYWDPDYVVKDTDVLALFRVSPQPGVDPVEASAAVAGESSTATWTVVWTDLLTACDLYRAKAYKVEAVPNTTDQYFAFIAYDIDLFEEGSIANLTASIIGNVFGFKAVKALRLEDMRIPVAYLKTFQGPATGLVVERERMDKFGRPFLGATVKPKLGLSGKNYGRVVYEGLKGGLDFLKDDENINSQPFMRWKERFLYSMEGVNRSIAATGEVKGHYMNVTAATMEDMYERAEFAKQLGTVIIMIDLVIGYTAIQTMAIWARKNDMILHLHRAGNSTYSRQKIHGMNFRVICKWMRMAGVDHIHAGTVVGKLEGDPLMIRGFYNTLLQTHLEINLPQGIFFEQDWASLRKVTPVASGGIHCGQMHQLLDYLGN…	GACTATGTTGTCAAAGATACGGATGTATTAGCATTATTTCGTGTTAGTCCACAACCAGGTGTTGATCCGGTAGAAGCTTCTGCTGCTGTTGCAGGCGAATCATCTACATGGACTGTTGTATGGACTGATCTATTAACAGCTTGTGATTTAAGAGCTAAAGCTTATAAAGTAGAAGCAGTAAATGATCAATATTTTGCTTTTATTGCTTATGATATAGATCTATTTGAAGAAGGTTCTATTGCTAATTTAACAGCTTCAATTATTGGAAATGTATTTGGTTTTAAAGCTGTGAAAGCTCTAAGATTAGAAGATATGCGTATACCAGTTGCATATCTAAAAACTTTCCAAGGTCCTGCTACCGGATTAGTTGTAGAACGTGAACGTATGGACAAATTTGGT…	DYVVKDTDVLALFRVSPQPGVDPVEASAAVAGESSTWTVVWTDLLTACDLRAKAYKVEAVNDQYFAFIAYDIDLFEEGSIANLTASIIGNVFGFKAVKALRLEDMRIPVAYLKTFQGPATGLVVERERMDKFGRPFLGATVKPKLGLSGKNYGRVVYEGLKGGLDFLKDDENINSQPFMRWKERFLYSMEGVNRSIAATGEVKGHYMNVTAATMEDMYERAEFAKQLGTVIIMIDLVIGYTAIQTMAIWARKNDMILHLHRAGNSTYSRQKIHGMNFRVICKWMRMAGVDHIHAGTVVGKLEGDPLMIRGFYNTLLQTHLEINLPQGIFFEQDWASLRKVTPVASGGIHCGQMHQLLDYLGNDVVLQFGGGTIGHPDGIQAGATANRVALESMMARNGR…
Rhodophyta	Gracilariopsis_lemaneiformis	366	AFI24738.1	ATGTCTAACTCTGTAGAAGAACGGACAAGGATTAAAAATGAACGTTATGAATCTGGTGTAATTCCATATGCAAAAATGGGATATTGGGATCCTGACTATGTTGTTAAAGATACGGATGTATTAGCATTATTCCGTGTTAGCCCACAACCAGGCGTTGATCCAGTAGAGGCTTCTGCTGCTGTTGCAGGTGAATCCTCTACAGCTACTTGGACTGTTGTATGGACTGATTTATTAACAGCTTGTGATTTATATAGAGCTAAAGCTTATAAAGTAGAAGCCGTGCCAAATACTACAGATCAATATTTTGCTTTCATTGCTTATGATATAGATTTATTTGAAGAAGGTTCTATTGCCAATCTAACAGCTTCAATTATTGGAAATGTATTTGGTTTTAAAGCT…	MSNSVEERTRIKNERYESGVIPYAKMGYWDPDYVVKDTDVLALFRVSPQPGVDPVEASAAVAGESSTATWTVVWTDLLTACDLYRAKAYKVEAVPNTTDQYFAFIAYDIDLFEEGSIANLTASIIGNVFGFKAVKALRLEDMRIPVAYLKTFQGPATGLVVERERMDKFGRPFLGATVKPKLGLSGKNYGRVVYEGLKGGLDFLKDDENINSQPFMRWKERFLYSMEGVNRAIAASGEVKGHYMNITAATMEDMYERAEFAKQLGTVIIMIDLVIGYTAIQTMAIWARKNDMILHLHRAGNSTYSRQKIHGMNFRVICKWMRMAGVDHIHAGTVVGKLEGDPLMIRGFYNTLLQTHLKVNLPQGIFFEQDWASLRKVTPVASGGIHCGQMHQLLDYLGN…	GACTATGTTGTTAAAGATACGGATGTATTAGCATTATTCCGTGTTAGCCCACAACCAGGCGTTGATCCAGTAGAGGCTTCTGCTGCTGTTGCAGGTGAATCCTCTACATGGACTGTTGTATGGACTGATTTATTAACAGCTTGTGATTTAAGAGCTAAAGCTTATAAAGTAGAAGCCGTGAATGATCAATATTTTGCTTTCATTGCTTATGATATAGATTTATTTGAAGAAGGTTCTATTGCCAATCTAACAGCTTCAATTATTGGAAATGTATTTGGTTTTAAAGCTGTAAAAGCTTTAAGATTAGAAGATATGCGTATACCGGTTGCATATTTAAAAACCTTCCAAGGTCCTGCTACTGGATTAGTTGTAGAACGTGAGCGTATGGACAAATTTGGT…	DYVVKDTDVLALFRVSPQPGVDPVEASAAVAGESSTWTVVWTDLLTACDLRAKAYKVEAVNDQYFAFIAYDIDLFEEGSIANLTASIIGNVFGFKAVKALRLEDMRIPVAYLKTFQGPATGLVVERERMDKFGRPFLGATVKPKLGLSGKNYGRVVYEGLKGGLDFLKDDENINSQPFMRWKERFLYSMEGVNRAIAASGEVKGHYMNITAATMEDMYERAEFAKQLGTVIIMIDLVIGYTAIQTMAIWARKNDMILHLHRAGNSTYSRQKIHGMNFRVICKWMRMAGVDHIHAGTVVGKLEGDPLMIRGFYNTLLQTHLKVNLPQGIFFEQDWASLRKVTPVASGGIHCGQMHQLLDYLGNDVVLQFGGGTIGHPDGIQAGATANRVALESMMARNGR…
Rhodophyta	Gracilariopsis_longissima	141	AXI97105.1	ATGTCTCAATCTGTAGAAGAACGGACAAGGATTAAAAATGAACGTTATGAATCTGGTGTAATTCCATATGCAAAAATGGGATATTGGGATCCTGATTATGTTATCAAAGATACAGATGTATTAGCGCTATTTCGTGTTACTCCACAACCAGGTGTTGATCCAGTAGAAGCTTCTGCTGCTGTTGCCGGTGAATCATCTACAGCTACTTGGACTGTTGTGTGGACTGATTTATTAACAGCTTGTGACTTATATAGAGCTAAAGCTTATAAAGTAGAAGCTGTACCAAATACTACAGATCAATATTTTGCTTTCATCTCTTATGATTTAGATCTATTTGAAGAAGGTTCTATTGCTAACTTAACAGCTTCAATTATTGGAAACGTATTTGGCTTTAAAGCT…	MSQSVEERTRIKNERYESGVIPYAKMGYWDPDYVIKDTDVLALFRVTPQPGVDPVEASAAVAGESSTATWTVVWTDLLTACDLYRAKAYKVEAVPNTTDQYFAFISYDLDLFEEGSIANLTASIIGNVFGFKAVKALRLEDMRIPVAYLKTFQGPATGLVVERERMDKFGRPFLGATVKPKLGLSGKNYGRVVYEGLKGGLDFLKDDENINSQPFMRWKERFLYSMEGVNRATAASGEIKGHYMNVTAATMEDMYERAEFAKHLGSIIIMIDLVIGYTAIQSMAIWARKNDMILHLHRAGNSTYSRQKSHGMNFRVICKWMRMAGVDHIHAGTVVGKLEGDPLMIKGFYNTLLQTNLEINLPQGIFFEQDWASLRKVTPVASGGIHCGQMHQLLDYLGN…	GATTATGTTATCAAAGATACAGATGTATTAGCGCTATTTCGTGTTACTCCACAACCAGGTGTTGATCCAGTAGAAGCTTCTGCTGCTGTTGCCGGTGAATCATCTACATGGACTGTTGTGTGGACTGATTTATTAACAGCTTGTGACTTAAGAGCTAAAGCTTATAAAGTAGAAGCTGTAAATGATCAATATTTTGCTTTCATCTCTTATGATTTAGATCTATTTGAAGAAGGTTCTATTGCTAACTTAACAGCTTCAATTATTGGAAACGTATTTGGCTTTAAAGCTGTAAAAGCTTTAAGATTAGAGGATATGCGCATACCAGTTGCATATTTAAAAACTTTCCAAGGGCCTGCTACTGGATTAGTTGTAGAACGTGAGCGTATGGACAAATTTGGC…	DYVIKDTDVLALFRVTPQPGVDPVEASAAVAGESSTWTVVWTDLLTACDLRAKAYKVEAVNDQYFAFISYDLDLFEEGSIANLTASIIGNVFGFKAVKALRLEDMRIPVAYLKTFQGPATGLVVERERMDKFGRPFLGATVKPKLGLSGKNYGRVVYEGLKGGLDFLKDDENINSQPFMRWKERFLYSMEGVNRATAASGEIKGHYMNVTAATMEDMYERAEFAKHLGSIIIMIDLVIGYTAIQSMAIWARKNDMILHLHRAGNSTYSRQKSHGMNFRVICKWMRMAGVDHIHAGTVVGKLEGDPLMIKGFYNTLLQTNLEINLPQGIFFEQDWASLRKVTPVASGGIHCGQMHQLLDYLGNDVVLQFGGGTIGHPDGIQAGATANRVALEAMMARNSR…
Rhodophyta	Gracilariopsis_mclachlanii	140	AXI97308.1	ATGTCTCAATCTGTAGAAGAACGGACAAGGATTAAAAATGAACGTTATGAATCTGGTGTAATTCCATATGCAAAAATGGGATATTGGGATCCTGACTATGTTGTCAAAGATACGGATGTATTAGCATTATTTCGTGTTAGTCCACAACCAGGTGTTGATCCAGTAGAAGCTTCTGCTGCTGTTGCAGGCGAATCATCTACAGCTACTTGGACTGTTGTATGGACTGATCTATTAACAGCTTGCGATTTATATAGAGCTAAAGCTTATAAAGTAGAAGCTGTACCAAATACTACAGATCAATATTTTGCTTTCATTGCTTATGATATAGATTTATTTGAAGAAGGTTCTATTGCTAATTTAACAGCTTCAATTATTGGAAATGTATTTGGTTTTAAAGCT…	MSQSVEERTRIKNERYESGVIPYAKMGYWDPDYVVKDTDVLALFRVSPQPGVDPVEASAAVAGESSTATWTVVWTDLLTACDLYRAKAYKVEAVPNTTDQYFAFIAYDIDLFEEGSIANLTASIIGNVFGFKAVKALRLEDMRIPVAYLKTFQGPATGLVVERERMDKFGRPFLGATVKPKLGLSGKNYGRVVYEGLKGGLDFLKDDENINSQPFMRWKERFLYSMEGVNRSIAATGEVKGHYMNVTAATMEDMYERAEFAKQLGTVIIMIDLVIGYTAIQTMAIWARKNDMILHLHRAGNSTYSRQKIHGMNFRVICKWMRMAGVDHIHAGTVVGKLEGDPLMIRGFYNTLLKTHLEINLPQGIFFEQDWASLRKVTPVASGGIHCGQMHQLLDYLGN…	GACTATGTTGTCAAAGATACGGATGTATTAGCATTATTTCGTGTTAGTCCACAACCAGGTGTTGATCCAGTAGAAGCTTCTGCTGCTGTTGCAGGCGAATCATCTACATGGACTGTTGTATGGACTGATCTATTAACAGCTTGCGATTTAAGAGCTAAAGCTTATAAAGTAGAAGCTGTAAATGATCAATATTTTGCTTTCATTGCTTATGATATAGATTTATTTGAAGAAGGTTCTATTGCTAATTTAACAGCTTCAATTATTGGAAATGTATTTGGTTTTAAAGCTGTGAAAGCTCTAAGATTAGAAGATATGCGTATACCAGTTGCATATCTAAAAACTTTCCAAGGTCCTGCTACTGGATTAGTTGTAGAACGTGAACGTATGGACAAATTTGGT…	DYVVKDTDVLALFRVSPQPGVDPVEASAAVAGESSTWTVVWTDLLTACDLRAKAYKVEAVNDQYFAFIAYDIDLFEEGSIANLTASIIGNVFGFKAVKALRLEDMRIPVAYLKTFQGPATGLVVERERMDKFGRPFLGATVKPKLGLSGKNYGRVVYEGLKGGLDFLKDDENINSQPFMRWKERFLYSMEGVNRSIAATGEVKGHYMNVTAATMEDMYERAEFAKQLGTVIIMIDLVIGYTAIQTMAIWARKNDMILHLHRAGNSTYSRQKIHGMNFRVICKWMRMAGVDHIHAGTVVGKLEGDPLMIRGFYNTLLKTHLEINLPQGIFFEQDWASLRKVTPVASGGIHCGQMHQLLDYLGNDVVLQFGGGTIGHPDGIQAGATANRVALESMMARNGR…
Rhodophyta	Gracilariopsis_tenuifrons	153	AXF36165.1	ATGTCTCAATCTGTAGAAGAACGGACAAGGATTAAAAATGAACGTTATGAATCTGGTGTAATTCCATATGCAAAAATGGGATATTGGGATCCTGATTATGTTATCAAAGATACAGATGTATTAGCGTTATTTCGTGTTACTCCACAACCAGGTGTTGATCCAGTAGAAGCTTCTGCTGCTGTTGCAGGTGAATCATCTACAGCTACTTGGACTGTTGTATGGACTGATTTATTAACAGCTTGTGACCTATATAGAGCTAAAGCTTATAAAGTAGAAGCTGTACCAAATACTACAGATCAATATTTTGCTTTTATCGCTTATGATTTAGATTTATTTGAAGAAGGTTCTATTGCTAACTTAACAGCTTCAATTATTGGAAATGTATTTGGCTTTAAAGCG…	MSQSVEERTRIKNERYESGVIPYAKMGYWDPDYVIKDTDVLALFRVTPQPGVDPVEASAAVAGESSTATWTVVWTDLLTACDLYRAKAYKVEAVPNTTDQYFAFIAYDLDLFEEGSIANLTASIIGNVFGFKAVKALRLEDMRIPVAYLKTFQGPATGLVVERERMDKFGRPFLGATVKPKLGLSGKNYGRVVYEGLKGGLDFLKDDENINSQPFMRWKERFLYSMEGVNRAVAATGEVKGHYMNVTAATMEDMYERAEFAKQLGSIIIMIDLVIGYTAIQTMAIWARKNDMILHLHRAGNSTYSRQKIHGMNFRVICKWMRMAGVDHIHAGTVVGKLEGDPLMIRGFYNTLLQTNLEINLPQGIFFEQDWASLRKVTPVASGGIHCGQMHQLLDYLGN…	GATTATGTTATCAAAGATACAGATGTATTAGCGTTATTTCGTGTTACTCCACAACCAGGTGTTGATCCAGTAGAAGCTTCTGCTGCTGTTGCAGGTGAATCATCTACATGGACTGTTGTATGGACTGATTTATTAACAGCTTGTGACCTAAGAGCTAAAGCTTATAAAGTAGAAGCTGTAAATGATCAATATTTTGCTTTTATCGCTTATGATTTAGATTTATTTGAAGAAGGTTCTATTGCTAACTTAACAGCTTCAATTATTGGAAATGTATTTGGCTTTAAAGCGGTAAAAGCTTTAAGGTTAGAAGATATGCGCATACCAGTAGCATATTTAAAAACTTTCCAAGGACCTGCTACTGGATTAGTTGTAGAACGTGAGCGTATGGACAAATTTGGT…	DYVIKDTDVLALFRVTPQPGVDPVEASAAVAGESSTWTVVWTDLLTACDLRAKAYKVEAVNDQYFAFIAYDLDLFEEGSIANLTASIIGNVFGFKAVKALRLEDMRIPVAYLKTFQGPATGLVVERERMDKFGRPFLGATVKPKLGLSGKNYGRVVYEGLKGGLDFLKDDENINSQPFMRWKERFLYSMEGVNRAVAATGEVKGHYMNVTAATMEDMYERAEFAKQLGSIIIMIDLVIGYTAIQTMAIWARKNDMILHLHRAGNSTYSRQKIHGMNFRVICKWMRMAGVDHIHAGTVVGKLEGDPLMIRGFYNTLLQTNLEINLPQGIFFEQDWASLRKVTPVASGGIHCGQMHQLLDYLGNDVVLQFGGGTIGHPDGIQAGATANRVALEAMMARNSR…
Rhodophyta	Grateloupia_asiatica	25	AAO62558.1	AACTCTGTAGAACGGACAAGGATTAAAAATGAACGCTACGAATCTGGCGTAATTCCATATGCTAAAATGGGATATTGGGATCCTGACTATGTAGTTAAAGATACTGACGTACTAGCTCTATTTCGTGTAACTCCACAGCCAGGAGTAGATCCAATAGAAGCTTCTGCTGCAGTTGCTGGTGAATCTTCTACCGCAACTTGGACTGTAGTTTGGACAGATTTATTAACAGCTTGTGATTTATATAGAGCTAAAGCTTACAAGGTAGATGCAGTGCCAAATTCATCTGAACAATACTTTGCTTATATTGCATATGATATTGATCTATTTGAAGAAGGTTCTATTGCTAACCTAACAGCGTCGATTATTGGTAACGTATTCGGTTTTAAAGCAGTAAAAGCT…	NSVERTRIKNERYESGVIPYAKMGYWDPDYVVKDTDVLALFRVTPQPGVDPIEASAAVAGESSTATWTVVWTDLLTACDLYRAKAYKVDAVPNSSEQYFAYIAYDIDLFEEGSIANLTASIIGNVFGFKAVKALRLEDMRIPVAYLKTFQGPATGVVVERERMDKFGRPFLGATVKPKLGLSGKNYGRVVYEGLKGGLDFLKDDENINSQPFMRWKERFLYSMEGVNRSIAATGEIKGHYMNVTAATMEDMYERAEFAKQLGTVIVMIDLVIGYTAIQTMGVWARKNDMILHLHRAGNSTYSRQKSHGMNFRVICKWMRMAGVDHIHAGTVVGKLEGDPLMIRGFYNTLLLTHLEVNLPQGIFFEQDWASLRKVTPVASGGIHCGQMHQLLDYLGDDVV…	GACTATGTAGTTAAAGATACTGACGTACTAGCTCTATTTCGTGTAACTCCACAGCCAGGAGTAGATCCAATAGAAGCTTCTGCTGCAGTTGCTGGTGAATCTTCTACCTGGACTGTAGTTTGGACAGATTTATTAACAGCTTGTGATTTAAGAGCTAAAGCTTACAAGGTAGATGCAGTGAATGAACAATACTTTGCTTATATTGCATATGATATTGATCTATTTGAAGAAGGTTCTATTGCTAACCTAACAGCGTCGATTATTGGTAACGTATTCGGTTTTAAAGCAGTAAAAGCTTTAAGACTAGAAGACATGCGTATTCCAGTTGCTTACCTTAAAACTTTCCAAGGTCCTGCAACAGGAGTCGTTGTAGAACGTGAACGTATGGATAAATTTGGT…	DYVVKDTDVLALFRVTPQPGVDPIEASAAVAGESSTWTVVWTDLLTACDLRAKAYKVDAVNEQYFAYIAYDIDLFEEGSIANLTASIIGNVFGFKAVKALRLEDMRIPVAYLKTFQGPATGVVVERERMDKFGRPFLGATVKPKLGLSGKNYGRVVYEGLKGGLDFLKDDENINSQPFMRWKERFLYSMEGVNRSIAATGEIKGHYMNVTAATMEDMYERAEFAKQLGTVIVMIDLVIGYTAIQTMGVWARKNDMILHLHRAGNSTYSRQKSHGMNFRVICKWMRMAGVDHIHAGTVVGKLEGDPLMIRGFYNTLLLTHLEVNLPQGIFFEQDWASLRKVTPVASGGIHCGQMHQLLDYLGDDVVLQFGGGTIGHPDGIQAGATANRVALESIIARNGR…
Rhodophyta	Grateloupia_filicina	168	AWD77277.1	ATGTCTCAATCTGTAGAAGAACGGACAAGGATTAAGAATGAACGCTACGAATCTGGCGTAATTCCATATGCTAAGATGGGATACTGGGATCCTGACTATGTAATTAAAGATACTGATGTACTAGCTCTATTTCGTGTAACTCCACAACCAGGAGTTGATCCAGTAGAGGCTTCTGCTGCAGTTGCTGGTGAATCTTCTACTGCAACTTGGACTGTAGTTTGGACAGATTTATTAACAGCTTGTGATCTATATAGAGCTAAAGCTTACAAGGTAGATGCCGTACCAAATTCATCTGAACAATATTTTGCTTATATTGCATATGATATTGATCTATTTGAAGAGGGTTCTATCGCTAACCTAACAGCTTCAATTATTGGTAACGTATTCGGTTTTAAAGCA…	MSQSVEERTRIKNERYESGVIPYAKMGYWDPDYVIKDTDVLALFRVTPQPGVDPVEASAAVAGESSTATWTVVWTDLLTACDLYRAKAYKVDAVPNSSEQYFAYIAYDIDLFEEGSIANLTASIIGNVFGFKAVKALRLEDMRIPVAYLKTFQGPATGVVVERERMDKFGRPFLGATVKPKLGLSGKNYGRVVYEGLKGGLDFLKDDENINSQPFMRWKERFLYSMEGVNRSIAATGEIKGHYMNVTAATMEDMYERAEFAKQLGTVIVMIDLVIGYTAIQTMGIWARKNDMILHLHRAGNSTYSRQKSHGMNFRVICKWMRMAGVDHIHAGTVVGKLEGDPLMIRGFYNTLLLTHLEVNLPQGIFFEQDWAALRKVTPVASGGIHCGQMHQLLDYLGN…	GACTATGTAATTAAAGATACTGATGTACTAGCTCTATTTCGTGTAACTCCACAACCAGGAGTTGATCCAGTAGAGGCTTCTGCTGCAGTTGCTGGTGAATCTTCTACTTGGACTGTAGTTTGGACAGATTTATTAACAGCTTGTGATCTAAGAGCTAAAGCTTACAAGGTAGATGCCGTAAATGAACAATATTTTGCTTATATTGCATATGATATTGATCTATTTGAAGAGGGTTCTATCGCTAACCTAACAGCTTCAATTATTGGTAACGTATTCGGTTTTAAAGCAGTAAAAGCCTTAAGATTAGAAGATATGCGCATCCCAGTTGCTTATCTTAAAACTTTCCAAGGTCCTGCAACGGGAGTTGTTGTAGAACGTGAACGGATGGATAAATTTGGT…	DYVIKDTDVLALFRVTPQPGVDPVEASAAVAGESSTWTVVWTDLLTACDLRAKAYKVDAVNEQYFAYIAYDIDLFEEGSIANLTASIIGNVFGFKAVKALRLEDMRIPVAYLKTFQGPATGVVVERERMDKFGRPFLGATVKPKLGLSGKNYGRVVYEGLKGGLDFLKDDENINSQPFMRWKERFLYSMEGVNRSIAATGEIKGHYMNVTAATMEDMYERAEFAKQLGTVIVMIDLVIGYTAIQTMGIWARKNDMILHLHRAGNSTYSRQKSHGMNFRVICKWMRMAGVDHIHAGTVVGKLEGDPLMIRGFYNTLLLTHLEVNLPQGIFFEQDWAALRKVTPVASGGIHCGQMHQLLDYLGNDVVLQFGGGTIGHPDGIQAGATANRVALEAMIARNGR…
Rhodophyta	Grateloupia_taiwanensis	301	AGO19862.1	ATGTCTCAATCTGTAGAAGAACGGACAAGGATTAAGAATGAACGCTACGAATCTGGCGTAATTCCATATGCTAAGATGGGATACTGGGATCCTGACTATGTAATTAAAGATACTGATGTACTGGCTCTATTTCGTGTAACTCCACAACCAGGAGTTGATCCAGTAGAGGCTTCTGCTGCAGTTGCTGGTGAATCTTCTACTGCAACTTGGACTGTAGTTTGGACAGATTTATTAACAGCTTGTGATCTATATAGAGCTAAAGCTTATAAGGTAGATGCCGTACCAAATTCATCTGAACAATACTTTGCCTATATTGCATATGATATTGATCTATTTGAAGAAGGGTCTATCGCTAACTTAACAGCTTCAATTATTGGTAACGTATTCGGTTTTAAAGCA…	MSQSVEERTRIKNERYESGVIPYAKMGYWDPDYVIKDTDVLALFRVTPQPGVDPVEASAAVAGESSTATWTVVWTDLLTACDLYRAKAYKVDAVPNSSEQYFAYIAYDIDLFEEGSIANLTASIIGNVFGFKAVKALRLEDMRIPVAYLKTFQGPATGVVVERERMDKFGRPFLGATVKPKLGLSGKNYGRVVYEGLKGGLDFLKDDENINSQPFMRWKERFLYSMEGVNRSIAATGEIKGHYMNVTAATMEDMYERAEFAKQLGTVIIMIDLVIGYTAIQTMGVWARKNDMILHLHRAGNSTYSRQKSHGMNFRVICKWMRMAGVDHIHAGTVVGKLEGDPLMIRGFYNTLLLTHLDVNLPQGIFFEQDWASLRKVTPVASGGIHCGQMHQLLDYLGN…	GACTATGTAATTAAAGATACTGATGTACTGGCTCTATTTCGTGTAACTCCACAACCAGGAGTTGATCCAGTAGAGGCTTCTGCTGCAGTTGCTGGTGAATCTTCTACTTGGACTGTAGTTTGGACAGATTTATTAACAGCTTGTGATCTAAGAGCTAAAGCTTATAAGGTAGATGCCGTAAATGAACAATACTTTGCCTATATTGCATATGATATTGATCTATTTGAAGAAGGGTCTATCGCTAACTTAACAGCTTCAATTATTGGTAACGTATTCGGTTTTAAAGCAGTAAAAGCTTTAAGGTTAGAAGATATGCGTATTCCAGTTGCTTATCTTAAAACTTTCCAAGGTCCTGCAACGGGAGTTGTTGTAGAACGTGAACGCATGGATAAATTTGGT…	DYVIKDTDVLALFRVTPQPGVDPVEASAAVAGESSTWTVVWTDLLTACDLRAKAYKVDAVNEQYFAYIAYDIDLFEEGSIANLTASIIGNVFGFKAVKALRLEDMRIPVAYLKTFQGPATGVVVERERMDKFGRPFLGATVKPKLGLSGKNYGRVVYEGLKGGLDFLKDDENINSQPFMRWKERFLYSMEGVNRSIAATGEIKGHYMNVTAATMEDMYERAEFAKQLGTVIIMIDLVIGYTAIQTMGVWARKNDMILHLHRAGNSTYSRQKSHGMNFRVICKWMRMAGVDHIHAGTVVGKLEGDPLMIRGFYNTLLLTHLDVNLPQGIFFEQDWASLRKVTPVASGGIHCGQMHQLLDYLGNDVVLQFGGGTIGHPDGIQAGATANRVALEAMIARNGR…
Rhodophyta	Grateloupia_turuturu	45	QHD45168.1	ATGTCTCAATCTGTAGAAGAACGGACAAGGATTAAGAATGAACGCTACGAATCTGGCGTAATTCCATATGCTAAGATGGGATACTGGGATCCTGACTATGTAGTTAAAGATACTGATGTACTAGCTCTATTTCGCGTAACTCCACAACCAGGAGTTGATCCAGTAGAGGCTTCTGCTGCAGTTGCTGGTGAATCTTCTACTGCAACTTGGACTGTAGTTTGGACAGATTTATTAACAGCTTGTGATCTATATAGAGCTAAAGCTTACAAGGTAGATGCAGTACCAAATTCATCTGAACAATATTTTGCTTATATTGCATATGATATTGATCTATTTGAAGAGGGTTCTATCGCTAACCTAACAGCTTCAATTATTGGTAACGTATTCGGTTTTAAAGCA…	MSQSVEERTRIKNERYESGVIPYAKMGYWDPDYVVKDTDVLALFRVTPQPGVDPVEASAAVAGESSTATWTVVWTDLLTACDLYRAKAYKVDAVPNSSEQYFAYIAYDIDLFEEGSIANLTASIIGNVFGFKAVKALRLEDMRIPVAYLKTFQGPATGVVVERERMDKFGRPFLGATVKPKLGLSGKNYGRVVYEGLKGGLDFLKDDENINSQPFMRWKERFLYSMEGVNRSIAATGEIKGHYMNVTAATMEEMYERAEFAKQLGTVIVMIDLVIGYTAIQTMGVWARKNDMILHLHRAGNSTYSRQKSHGMNFRVICKWMRMAGVDHIHAGTVVGKLEGDPLMIRGFYNTLLLTHLDVNLPQGIFFEQDWASLRKVTPVASGGIHCGQMHQLLDYLGN…	GACTATGTAGTTAAAGATACTGATGTACTAGCTCTATTTCGCGTAACTCCACAACCAGGAGTTGATCCAGTAGAGGCTTCTGCTGCAGTTGCTGGTGAATCTTCTACTTGGACTGTAGTTTGGACAGATTTATTAACAGCTTGTGATCTAAGAGCTAAAGCTTACAAGGTAGATGCAGTAAATGAACAATATTTTGCTTATATTGCATATGATATTGATCTATTTGAAGAGGGTTCTATCGCTAACCTAACAGCTTCAATTATTGGTAACGTATTCGGTTTTAAAGCAGTAAAAGCCTTAAGATTAGAAGATATGCGTATTCCAGTTGCTTATCTTAAAACTTTCCAAGGTCCTGCAACAGGAGTTGTTGTAGAACGTGAACGTATGGATAAATTTGGT…	DYVVKDTDVLALFRVTPQPGVDPVEASAAVAGESSTWTVVWTDLLTACDLRAKAYKVDAVNEQYFAYIAYDIDLFEEGSIANLTASIIGNVFGFKAVKALRLEDMRIPVAYLKTFQGPATGVVVERERMDKFGRPFLGATVKPKLGLSGKNYGRVVYEGLKGGLDFLKDDENINSQPFMRWKERFLYSMEGVNRSIAATGEIKGHYMNVTAATMEEMYERAEFAKQLGTVIVMIDLVIGYTAIQTMGVWARKNDMILHLHRAGNSTYSRQKSHGMNFRVICKWMRMAGVDHIHAGTVVGKLEGDPLMIRGFYNTLLLTHLDVNLPQGIFFEQDWASLRKVTPVASGGIHCGQMHQLLDYLGNDVVLQFGGGTIGHPDGIQAGATANRVALEAIIARNGR…
Rhodophyta	Gredgaria_maugeana	202	ARW67209.1	ATGTCTAACTCTGTAGAAGAACGGACAAGAATTAAAAATGAACGTTATGAATCTGGTGTAATTCCTTACGCAAAGATGGGATACTGGGATCCTAATTATGTAATTAAAGATACTGATGTATTAGCTTTATTTAGAGTTACACCGCAACCAGGTGTAGATCCAGTAGAAGCTTCAGCTGCCGTTGCAGGTGAATCTTCTACAGCTACTTGGACTGTTGTATGGACAGATTTATTAACTGCATGTGATCTTTATCGTGCTAAAGCATATAAAGTTGATGCTGTACCAAATACAACTGATCAGTTTTTTGCATATATCTCATATGATATTGATTTATTTGAAGAAGGATCTATTGCTAACTTAACAGCTTCAATTATTGGTAATGTATTTGGATTTAAAGCA…	MSNSVEERTRIKNERYESGVIPYAKMGYWDPNYVIKDTDVLALFRVTPQPGVDPVEASAAVAGESSTATWTVVWTDLLTACDLYRAKAYKVDAVPNTTDQFFAYISYDIDLFEEGSIANLTASIIGNVFGFKAVKALRLEDMRLPVAYLKTFQGPATGIVVERERMDKFGRPFLGATVKPKLGLSGKNYGRVVYEGLKGGLDFLKDDENINSQPFMRWKERFLYSMEAVNRSIAATGEVKGHYMNVTAATMEDMYERAEFAKQLGTVIIMIDLVIGYTAIQTMAVWSRKNDMILHLHRAGNSTYSRQKIHGMNFRVICKWMRMAGVDHIHAGTVVGKLEGDPLMIKGFYDTLLEPYLDVNLPQGIFFAQDWASLRKVTPVASGGIHCGQMHQLLDYLGN…	AATTATGTAATTAAAGATACTGATGTATTAGCTTTATTTAGAGTTACACCGCAACCAGGTGTAGATCCAGTAGAAGCTTCAGCTGCCGTTGCAGGTGAATCTTCTACATGGACTGTTGTATGGACAGATTTATTAACTGCATGTGATCTTCGTGCTAAAGCATATAAAGTTGATGCTGTAAATGATCAGTTTTTTGCATATATCTCATATGATATTGATTTATTTGAAGAAGGATCTATTGCTAACTTAACAGCTTCAATTATTGGTAATGTATTTGGATTTAAAGCAGTTAAAGCTTTAAGATTAGAAGATATGCGTTTACCAGTAGCTTATCTAAAAACTTTTCAAGGTCCTGCTACAGGAATAGTTGTTGAGCGTGAACGTATGGATAAATTTGGG…	NYVIKDTDVLALFRVTPQPGVDPVEASAAVAGESSTWTVVWTDLLTACDLRAKAYKVDAVNDQFFAYISYDIDLFEEGSIANLTASIIGNVFGFKAVKALRLEDMRLPVAYLKTFQGPATGIVVERERMDKFGRPFLGATVKPKLGLSGKNYGRVVYEGLKGGLDFLKDDENINSQPFMRWKERFLYSMEAVNRSIAATGEVKGHYMNVTAATMEDMYERAEFAKQLGTVIIMIDLVIGYTAIQTMAVWSRKNDMILHLHRAGNSTYSRQKIHGMNFRVICKWMRMAGVDHIHAGTVVGKLEGDPLMIKGFYDTLLEPYLDVNLPQGIFFAQDWASLRKVTPVASGGIHCGQMHQLLDYLGNDVVLQFGGGTIGHPDGIQAGATANRVALESMIARNGR…
Rhodophyta	Griffithsia_monilis	185	ABU53651.1	ATGTCTAACTCTGTAGAAGAACGGACAAGGATTAAAAATGAACGTTATGAATCTGGTGTAATTCCATACGCAAAAATGGGATATTGGGATCCTAACTATGCAGTAAAAGATACTGATATTCTAGCTTTATTTCGTGTAAGTCCACAACCAGGTGTTGACCCAGTAGAAGCTTCTGCTGCAGTTGCTGGTGAATCATCTACTGCAACATGGACAGTAGTATGGACTGATTTACTTACAGCTTGTGATCTATATAGAGCAAAAGCATATAAAGTAGAGTCTGTTCCTAATACTTCTGATCAATACTTTGCTTATATCTCATATGATATTGACTTATTTGAAGAAGGTTCTATTGCAAACTTAACGGCTTCTATTATTGGTAACGTATTCGGTTTTAAAGCA…	MSNSVEERTRIKNERYESGVIPYAKMGYWDPNYAVKDTDILALFRVSPQPGVDPVEASAAVAGESSTATWTVVWTDLLTACDLYRAKAYKVESVPNTSDQYFAYISYDIDLFEEGSIANLTASIIGNVFGFKAVKALRLEDMRIPVAYLKTFQGPATGIVVERERMDKFGRPFLGATVKPKLGLSGKNYGRVVYEGLRGGLDFLKDDENINSQPFMRWKERFLYSIEAVNRSIAATGEVKGHYMNVTAATMEEMYERAEFAKQLGTVIIMIDLVIGYTAIQTMGIWARKNDMILHLHRAGNSTYSRQKIHGMNFRVICKWMRMAGVDHIHAGTVVGKLEGDPLMIRGFYNTLLLPYLEVNLPQGIFFQQDWASLRKVTPVASGGIHCGQMHQLLDYLGN…	AACTATGCAGTAAAAGATACTGATATTCTAGCTTTATTTCGTGTAAGTCCACAACCAGGTGTTGACCCAGTAGAAGCTTCTGCTGCAGTTGCTGGTGAATCATCTACTTGGACAGTAGTATGGACTGATTTACTTACAGCTTGTGATCTAAGAGCAAAAGCATATAAAGTAGAGTCTGTTAATGATCAATACTTTGCTTATATCTCATATGATATTGACTTATTTGAAGAAGGTTCTATTGCAAACTTAACGGCTTCTATTATTGGTAACGTATTCGGTTTTAAAGCAGTAAAAGCTTTAAGACTAGAAGATATGCGTATACCAGTAGCTTATCTAAAAACTTTCCAAGGTCCTGCTACAGGTATAGTTGTAGAACGTGAACGTATGGATAAATTCGGT…	NYAVKDTDILALFRVSPQPGVDPVEASAAVAGESSTWTVVWTDLLTACDLRAKAYKVESVNDQYFAYISYDIDLFEEGSIANLTASIIGNVFGFKAVKALRLEDMRIPVAYLKTFQGPATGIVVERERMDKFGRPFLGATVKPKLGLSGKNYGRVVYEGLRGGLDFLKDDENINSQPFMRWKERFLYSIEAVNRSIAATGEVKGHYMNVTAATMEEMYERAEFAKQLGTVIIMIDLVIGYTAIQTMGIWARKNDMILHLHRAGNSTYSRQKIHGMNFRVICKWMRMAGVDHIHAGTVVGKLEGDPLMIRGFYNTLLLPYLEVNLPQGIFFQQDWASLRKVTPVASGGIHCGQMHQLLDYLGNDVVLQFGGGTIGHPDGIQAGATANRVALESMIARNGR…
Rhodophyta	Helminthocladia_australis	267	YP_009313681.1	ATGTCTCAATCCGTAGAAGAACGGACAAGGATCAAAAACGAACGTTATGAGTCTGGAGTAATTCCGTATGCAAAAATGGGATACTGGGATCCTGACTACGTTGTTAAAGAAACGGATGTTTTAGCTCTTTTCAGAGTAACACCTCAGCCAGGAGTAGATCCAATTGAAGCATCAGCTGCTGTTGCAGGTGAATCGTCTACTGCAACATGGACGGTTGTATGGACAGATCTTTTAACAGCATGTGATTTATATCGTGCAAAAGCATATAAAGTTGATGCTGTACCTAACTCTTCAGATCAATATTTTGCTTATATAGCTTACGATATTGATCTATTTGAAGAAGGCTCTATCGCAAACTTAACAGCATCAATTATTGGAAACGTATTTGGTTTTAAAGCG…	MSQSVEERTRIKNERYESGVIPYAKMGYWDPDYVVKETDVLALFRVTPQPGVDPIEASAAVAGESSTATWTVVWTDLLTACDLYRAKAYKVDAVPNSSDQYFAYIAYDIDLFEEGSIANLTASIIGNVFGFKAVKALRLEDMRMPVAYLKTFQGPATGTVVERERMDKFGRPFLGATVKPKLGLSGKNYGRVVYEGLKGGLDFLKDDENINSQPFMRWRERFLYSMEGVNRAQAAAGEIKGHYLNVTAGTMEDMYERAEFSKELGSVICMIDLVIGYTAIQTMAVWARKADMILHLHRAGNSTYSRQKEHGMNFRVICKWMRMAGVDHIHAGTVVGKLEGDPLMIKGFYNTLLEPRLDVNLPQGIFFEQDWAALRKVTPVASGGIHCGQMHQLLDYLGD…	GACTACGTTGTTAAAGAAACGGATGTTTTAGCTCTTTTCAGAGTAACACCTCAGCCAGGAGTAGATCCAATTGAAGCATCAGCTGCTGTTGCAGGTGAATCGTCTACTTGGACGGTTGTATGGACAGATCTTTTAACAGCATGTGATTTACGTGCAAAAGCATATAAAGTTGATGCTGTAAACGATCAATATTTTGCTTATATAGCTTACGATATTGATCTATTTGAAGAAGGCTCTATCGCAAACTTAACAGCATCAATTATTGGAAACGTATTTGGTTTTAAAGCGGTAAAAGCTTTAAGATTAGAAGATATGCGTATGCCTGTGGCTTACTTAAAAACATTCCAAGGTCCTGCTACAGGTACAGTAGTAGAACGTGAAAGAATGGACAAATTTGGT…	DYVVKETDVLALFRVTPQPGVDPIEASAAVAGESSTWTVVWTDLLTACDLRAKAYKVDAVNDQYFAYIAYDIDLFEEGSIANLTASIIGNVFGFKAVKALRLEDMRMPVAYLKTFQGPATGTVVERERMDKFGRPFLGATVKPKLGLSGKNYGRVVYEGLKGGLDFLKDDENINSQPFMRWRERFLYSMEGVNRAQAAAGEIKGHYLNVTAGTMEDMYERAEFSKELGSVICMIDLVIGYTAIQTMAVWARKADMILHLHRAGNSTYSRQKEHGMNFRVICKWMRMAGVDHIHAGTVVGKLEGDPLMIKGFYNTLLEPRLDVNLPQGIFFEQDWAALRKVTPVASGGIHCGQMHQLLDYLGDDVVLQFGGGTIGHPDGIQAGATANRVALESMLARNGR…
Rhodophyta	Helminthora_furcellata	249	YP_009312862.1	ATGTCTCAATCCGTAGAAGAACGGACAAGGATCAAAAACGAACGCTATGAGTCTGGAGTAATTCCATACGCAAAAATGGGATACTGGGATCCTGATTATGTGATTAAAGACACTGATGTACTAGCTTTGTTTCGAGTTACACCTCAGCCTGGAGTTGATCCAATTGAAGCTTCTGCAGCTGTTGCAGGTGAATCATCTACAGCAACTTGGACAGTTGTATGGACAGATCTTCTAACTGCATGTGATCTATACCGTGCGAAAGCATACAAAGTAGATGCAGTGCCTAATTCATCTGACCAATATTTTGCCTATATTGCATATGATATTGACTTATTTGAAGAAGGATCAATTGCCAATTTAACAGCTTCAATCATTGGTAATGTATTTGGATTTAAAGCT…	MSQSVEERTRIKNERYESGVIPYAKMGYWDPDYVIKDTDVLALFRVTPQPGVDPIEASAAVAGESSTATWTVVWTDLLTACDLYRAKAYKVDAVPNSSDQYFAYIAYDIDLFEEGSIANLTASIIGNVFGFKAVKALRLEDMRLPVAYLKTFQGPATGTVVERERMDKFGRPFLGATVKPKLGLSGKNYGRVVYEGLKGGLDFLKDDENINSQPFMRWRERFLYSMEGVNRAQAAAGEIKGHYLNVTAGSMEDMYERAEFSKELGSVICMIDLVIGYTAIQSMAIWARKTDMILHLHRAGNSTYSRQKEHGMNFRVICKWMRMAGVDHIHAGTVVGKLEGDPLMIKGFYNTLLESHLDVNLPQGIFFEQDWAALRKVTPVASGGIHCGQMHQLLDYLGD…	GATTATGTGATTAAAGACACTGATGTACTAGCTTTGTTTCGAGTTACACCTCAGCCTGGAGTTGATCCAATTGAAGCTTCTGCAGCTGTTGCAGGTGAATCATCTACATGGACAGTTGTATGGACAGATCTTCTAACTGCATGTGATCTACGTGCGAAAGCATACAAAGTAGATGCAGTGAATGACCAATATTTTGCCTATATTGCATATGATATTGACTTATTTGAAGAAGGATCAATTGCCAATTTAACAGCTTCAATCATTGGTAATGTATTTGGATTTAAAGCTGTTAAAGCATTAAGACTAGAAGATATGCGCCTACCTGTAGCATACTTAAAAACTTTCCAAGGTCCTGCGACAGGTACTGTTGTAGAACGCGAACGTATGGATAAGTTTGGT…	DYVIKDTDVLALFRVTPQPGVDPIEASAAVAGESSTWTVVWTDLLTACDLRAKAYKVDAVNDQYFAYIAYDIDLFEEGSIANLTASIIGNVFGFKAVKALRLEDMRLPVAYLKTFQGPATGTVVERERMDKFGRPFLGATVKPKLGLSGKNYGRVVYEGLKGGLDFLKDDENINSQPFMRWRERFLYSMEGVNRAQAAAGEIKGHYLNVTAGSMEDMYERAEFSKELGSVICMIDLVIGYTAIQSMAIWARKTDMILHLHRAGNSTYSRQKEHGMNFRVICKWMRMAGVDHIHAGTVVGKLEGDPLMIKGFYNTLLESHLDVNLPQGIFFEQDWAALRKVTPVASGGIHCGQMHQLLDYLGDDVVLQFGGGTIGHPDGIQAGATANRVALESMLARNGR…
Rhodophyta	Herposiphonia_versicolor	213	ARW64745.1	ATGTCTAAATCTGTAGAAGAACGGACACGAATTAAAAATGAACGTTACGAATCTGGTGTTATACCTTACGCTAAAATGGGATATTGGGATCCTAACTATGAAGTAAAAGATACTGATGTATTAGCTTTATTTAGAGTTAGTCCACAACCAGGCGTAGATCCAGTAGAAGCTTCTGCAGCAGTTGCAGGTGAGTCATCTACAGCTACATGGACAGTCGTATGGACTGACTTATTAACTGCTTGTGATCTTTATCGCGCTAAAGCATATAAGGTTGACGCTGTACCAAATACATCTGACCAATTCTTTGCTTATATTGCATATGATATTGATTTATTTGAAGAAGGTTCTATTGCTAACTTAACAGCTTCAATTATTGGTAACGTATTTGGGTTTAAAGCA…	MSKSVEERTRIKNERYESGVIPYAKMGYWDPNYEVKDTDVLALFRVSPQPGVDPVEASAAVAGESSTATWTVVWTDLLTACDLYRAKAYKVDAVPNTSDQFFAYIAYDIDLFEEGSIANLTASIIGNVFGFKAVKALRLEDMRIPVAYLKTFQGPATGLVVERERMDKFGRPFLGATVKPKLGLSGKNYGRVVYEGLRGGLDFLKDDENINSQPFMRWKERFLYSMEAVNRSIAATGEVKGHYMNITAATMEDMYERAEFAQQLGTVIIMIDLVIGYTAIQTMAIWARKNDMILHLHRAGNSTYSRQKIHGMNFRVICKWMRMAGVDHIHAGTVVGKLEGDPLMIKGFYDTLLEPFLAVNLPLGIFFEQDWASLRKVTPVASGGIHCGQMHQLLDYLGN…	AACTATGAAGTAAAAGATACTGATGTATTAGCTTTATTTAGAGTTAGTCCACAACCAGGCGTAGATCCAGTAGAAGCTTCTGCAGCAGTTGCAGGTGAGTCATCTACATGGACAGTCGTATGGACTGACTTATTAACTGCTTGTGATCTTCGCGCTAAAGCATATAAGGTTGACGCTGTAAATGACCAATTCTTTGCTTATATTGCATATGATATTGATTTATTTGAAGAAGGTTCTATTGCTAACTTAACAGCTTCAATTATTGGTAACGTATTTGGGTTTAAAGCAGTTAAAGCTTTAAGACTAGAAGATATGCGCATCCCAGTTGCTTACTTAAAAACTTTCCAAGGCCCTGCTACTGGATTAGTTGTAGAACGTGAGCGCATGGATAAATTCGGT…	NYEVKDTDVLALFRVSPQPGVDPVEASAAVAGESSTWTVVWTDLLTACDLRAKAYKVDAVNDQFFAYIAYDIDLFEEGSIANLTASIIGNVFGFKAVKALRLEDMRIPVAYLKTFQGPATGLVVERERMDKFGRPFLGATVKPKLGLSGKNYGRVVYEGLRGGLDFLKDDENINSQPFMRWKERFLYSMEAVNRSIAATGEVKGHYMNITAATMEDMYERAEFAQQLGTVIIMIDLVIGYTAIQTMAIWARKNDMILHLHRAGNSTYSRQKIHGMNFRVICKWMRMAGVDHIHAGTVVGKLEGDPLMIKGFYDTLLEPFLAVNLPLGIFFEQDWASLRKVTPVASGGIHCGQMHQLLDYLGNDVVLQFGGGTIGHPDGIQAGATANRVALEAMIARNGR…
Rhodophyta	Hildenbrandia_rivularis	282	AOM67124.1	ATGACCAACACTGCAGCAGAACGTACAAGAATTAAAAGTGAACGCTATGAATCTGGCGTAATCCCATATGCAAAAATGGGTTACTGGGATCCAGATTATGTAGTCAAAAATACTGATGTTTTAGCATTATTTCGTATTACCCCACAACCAGGAGTTGATCCAATTGAAGCTGCTGCTGCAGTTGCAGGGGAATCTTCTACTGCAACATGGACAGTTGTATGGACTGATCTACTGACAGCTTGTGACTTATATAGAGCTAAAGCTTATCGCGTTGATCCCGTCCCTAACTCTAACGAGCAATACTTTGCCTATATATCATATGATATTGACTTATTTGAAGAAGGATCCATAGCTAATTTAACAGCTTCCATTATTGGTAACGTATTTGGCTTCAAGGCT…	MTNTAAERTRIKSERYESGVIPYAKMGYWDPDYVVKNTDVLALFRITPQPGVDPIEAAAAVAGESSTATWTVVWTDLLTACDLYRAKAYRVDPVPNSNEQYFAYISYDIDLFEEGSIANLTASIIGNVFGFKAVKALRLEDMRIPVAYLKTFQGPATGVIVERERMDKFGRPFLGATVKPKLGLSGKNYGRVVYEGLKGGLDFLKDDENINSQPFMRWRERYLFAIEGVNRAVAATGEIKGHYLNVTAGTMEDMYERAAFAKELGSIICMIDLVIGYTAIQSMAKWARKNDMILHLHRAGNSTYSRQKNHGMNFRVICKWMRMAGVDHIHAGTVVGKLEGDPVMIRGFYNTLLYSHLDINLPQGLFFEQDWASLRKVLPVASGGIHAGQMHQLLDYLGD…	GATTATGTAGTCAAAAATACTGATGTTTTAGCATTATTTCGTATTACCCCACAACCAGGAGTTGATCCAATTGAAGCTGCTGCTGCAGTTGCAGGGGAATCTTCTACTTGGACAGTTGTATGGACTGATCTACTGACAGCTTGTGACTTAAGAGCTAAAGCTTATCGCGTTGATCCCGTCAACGAGCAATACTTTGCCTATATATCATATGATATTGACTTATTTGAAGAAGGATCCATAGCTAATTTAACAGCTTCCATTATTGGTAACGTATTTGGCTTCAAGGCTGTTAAGGCTCTACGTTTAGAAGATATGCGTATACCAGTAGCTTACTTAAAAACTTTTCAAGGACCAGCTACTGGCGTAATTGTTGAACGTGAACGTATGGATAAATTTGGT…	DYVVKNTDVLALFRITPQPGVDPIEAAAAVAGESSTWTVVWTDLLTACDLRAKAYRVDPVNEQYFAYISYDIDLFEEGSIANLTASIIGNVFGFKAVKALRLEDMRIPVAYLKTFQGPATGVIVERERMDKFGRPFLGATVKPKLGLSGKNYGRVVYEGLKGGLDFLKDDENINSQPFMRWRERYLFAIEGVNRAVAATGEIKGHYLNVTAGTMEDMYERAAFAKELGSIICMIDLVIGYTAIQSMAKWARKNDMILHLHRAGNSTYSRQKNHGMNFRVICKWMRMAGVDHIHAGTVVGKLEGDPVMIRGFYNTLLYSHLDINLPQGLFFEQDWASLRKVLPVASGGIHAGQMHQLLDYLGDDVILQFGGGTIGHPDGIQAGATANRVALEAMLARNGR…
Rhodophyta	Hildenbrandia_rubra	291	YP_009294089.1	ATGACCAATACTGCTGCAGAACGTACAAGAATTAAAAGTGAGCGCTATGAGTCAGGAGTAATTCCATATGCTAAAATGGGTTATTGGGATGCTGATTATGTAGTTAAGGAAACAGATGTCTTAGCATTATTTCGTATTACACCACAGCCGGGTGTAGATCCAATTGAAGCTGCTGCTGCTGTTGCTGGTGAGTCTTCTACTGCAACTTGGACAGTTGTATGGACAGATCTTTTAACTGCTTGTGATCTTTATAGAGCTAAAGCTTACAGAGTAGACCCAGTTCCAAATTCTAATGAACAGTACTTTGCTTATATAGCATATGATATGGATCTATTTGAAGAAGGGTCAATTGCTAATTTAACAGCTTCTATTATTGGTAACGTGTTCGGATTTAAAGCT…	MTNTAAERTRIKSERYESGVIPYAKMGYWDADYVVKETDVLALFRITPQPGVDPIEAAAAVAGESSTATWTVVWTDLLTACDLYRAKAYRVDPVPNSNEQYFAYIAYDMDLFEEGSIANLTASIIGNVFGFKAVKALRLEDMRIPVAYLKTFQGPATGTIVERERMDKFGRPFLGATVKPKLGLSGKNYGRVVYEGLRGGLDFLKDDENINSQPFMRWRERYLFAIEGVNRAVAATGEIKGHYLNVTAGTMEDMYLRAAFAKELGSIICMVDLVIGYTAIQSMAKWARQNDMILHLHRAGNSTYSRQKNHGMNFRVICKWMRMAGVDHIHAGTVVGKLEGDPLMIKGFYNTLLQTHLEINLPQGIFFDQDWASLRKVTPVASGGIHAGQMHQLLDYLGD…	GATTATGTAGTTAAGGAAACAGATGTCTTAGCATTATTTCGTATTACACCACAGCCGGGTGTAGATCCAATTGAAGCTGCTGCTGCTGTTGCTGGTGAGTCTTCTACTTGGACAGTTGTATGGACAGATCTTTTAACTGCTTGTGATCTTAGAGCTAAAGCTTACAGAGTAGACCCAGTTAATGAACAGTACTTTGCTTATATAGCATATGATATGGATCTATTTGAAGAAGGGTCAATTGCTAATTTAACAGCTTCTATTATTGGTAACGTGTTCGGATTTAAAGCTGTTAAAGCTTTGAGATTAGAAGATATGCGTATACCAGTAGCGTACCTAAAAACTTTTCAGGGTCCAGCAACTGGTACTATTGTTGAGCGTGAACGCATGGACAAATTTGGA…	DYVVKETDVLALFRITPQPGVDPIEAAAAVAGESSTWTVVWTDLLTACDLRAKAYRVDPVNEQYFAYIAYDMDLFEEGSIANLTASIIGNVFGFKAVKALRLEDMRIPVAYLKTFQGPATGTIVERERMDKFGRPFLGATVKPKLGLSGKNYGRVVYEGLRGGLDFLKDDENINSQPFMRWRERYLFAIEGVNRAVAATGEIKGHYLNVTAGTMEDMYLRAAFAKELGSIICMVDLVIGYTAIQSMAKWARQNDMILHLHRAGNSTYSRQKNHGMNFRVICKWMRMAGVDHIHAGTVVGKLEGDPLMIKGFYNTLLQTHLEINLPQGIFFDQDWASLRKVTPVASGGIHAGQMHQLLDYLGDDVVLQFGGGTIGHPDGIQAGATANRVALESMMARNGR…
Rhodophyta	Hommersandiophycus_borowitzkae	266	YP_009313885.1	ATGTCTCAATCCGTAGAAGAACGGACAAGGATCAAAAACGAACGCTACGAGTCTGGAGTAATTCCATATGCAAAAATGGGATACTGGGACCCTGATTATGTTGTTAAAGAAACTGATGTATTGGCTTTATTCCGTGTAACGCCTCAACCTGGAGTAGATCCAATTGAAGCGTCTGCTGCTGTTGCGGGTGAATCATCAACAGCTACGTGGACAGTAGTATGGACAGACCTTTTAACTGCATGCGACCTATACCGTGCTAAAGCATATAAAGTAGATGCTGTTCCAAACTCTTCTGACCAGTATTTTGCATATATTGCATATGATATTGATCTATTTGAAGAAGGTTCAATAGCTAACCTAACAGCTTCAATTATCGGTAACGTATTTGGATTTAAAGCT…	MSQSVEERTRIKNERYESGVIPYAKMGYWDPDYVVKETDVLALFRVTPQPGVDPIEASAAVAGESSTATWTVVWTDLLTACDLYRAKAYKVDAVPNSSDQYFAYIAYDIDLFEEGSIANLTASIIGNVFGFKAVKALRLEDMRLPVAYLKTFQGPATGTVVERERMDKFGRPFLGATVKPKLGLSGKNYGRVVYEGLKGGLDFLKDDENINSQPFMRWRERFLYSMEGVNRAQAAAGEIKGHYLNVTAGTMEDMYERAEFAKELGSVICMIDLVIGYTAIQTMAIWARKTDMILHLHRAGNSTYSRQKEHGMNFRVICKWMRMAGVDHIHAGTVVGKLEGDPLMIKGFYNTLLESHLDVNLPQGIFFEQDWASLRKVTPVASGGIHCGQMHQLLDYLGD…	GATTATGTTGTTAAAGAAACTGATGTATTGGCTTTATTCCGTGTAACGCCTCAACCTGGAGTAGATCCAATTGAAGCGTCTGCTGCTGTTGCGGGTGAATCATCAACATGGACAGTAGTATGGACAGACCTTTTAACTGCATGCGACCTACGTGCTAAAGCATATAAAGTAGATGCTGTTAACGACCAGTATTTTGCATATATTGCATATGATATTGATCTATTTGAAGAAGGTTCAATAGCTAACCTAACAGCTTCAATTATCGGTAACGTATTTGGATTTAAAGCTGTAAAAGCATTAAGACTAGAAGATATGCGTTTACCAGTTGCTTATCTAAAAACTTTCCAAGGACCTGCAACTGGAACTGTTGTAGAACGTGAACGTATGGATAAATTTGGT…	DYVVKETDVLALFRVTPQPGVDPIEASAAVAGESSTWTVVWTDLLTACDLRAKAYKVDAVNDQYFAYIAYDIDLFEEGSIANLTASIIGNVFGFKAVKALRLEDMRLPVAYLKTFQGPATGTVVERERMDKFGRPFLGATVKPKLGLSGKNYGRVVYEGLKGGLDFLKDDENINSQPFMRWRERFLYSMEGVNRAQAAAGEIKGHYLNVTAGTMEDMYERAEFAKELGSVICMIDLVIGYTAIQTMAIWARKTDMILHLHRAGNSTYSRQKEHGMNFRVICKWMRMAGVDHIHAGTVVGKLEGDPLMIKGFYNTLLESHLDVNLPQGIFFEQDWASLRKVTPVASGGIHCGQMHQLLDYLGDDVVLQFGGGTIGHPDGIQAGATANRVALESMLARNGR…
Rhodophyta	Hydropuntia_rangiferina	142	AFJ24362.1	ATGTCTAACTCTGTAGAAGAACGGACAAGAATCAAAAATGAGCGCTATGAATCTGGTGTAATCCCATATGCAAAGATGGGATATTGGGATCCTAATTATGCAGTTAAAGATACTGATATACTAGCTCTATTCCGTGTTAGTCCACAACCAGGTGTAGATCCAGTAGAAGCTTCTGCAGCAGTTGCTGGTGAATCATCTACAGCGACCTGGACTGTTGTATGGACAGATTTATTAACAGCTTGTGACTTATATAGAGCTAAAGCTTATAAAGTAGACGCAGTTCCTAATACTACAGACCAGTATTTTGCTTTTATTGCTTATGATATAGATTTATTTGAAGAAGGTTCTATTGCTAACTTAACTGCTTCAATTATTGGTAATGTATTCGGTTTTAAAGCT…	MSNSVEERTRIKNERYESGVIPYAKMGYWDPNYAVKDTDILALFRVSPQPGVDPVEASAAVAGESSTATWTVVWTDLLTACDLYRAKAYKVDAVPNTTDQYFAFIAYDIDLFEEGSIANLTASIIGNVFGFKAVKALRLEDMRIPVAYLKTFQGPATGLVVERERMDKFGRPFLGATVKPKLGLSGKNYGRVVYEGLRGGLDFLKDDENINSQPFMRWKERFLYSMEGVNRSIAATGEVKGHYMNVTAATMEDMYERAEFAKQLGTVIIMIDLVIGYTAIQTMGVWARKNDMILHLHRAGNSTYSRQKIHGMNFRVICKWMRMAGVDHIHAGTVVGKLEGDPLMIRGFYNTLLLTHLDVNLPQGIFFEQDWASLRKVTPVASGGIHCGQMHQLLDYLGN…	AATTATGCAGTTAAAGATACTGATATACTAGCTCTATTCCGTGTTAGTCCACAACCAGGTGTAGATCCAGTAGAAGCTTCTGCAGCAGTTGCTGGTGAATCATCTACATGGACTGTTGTATGGACAGATTTATTAACAGCTTGTGACTTAAGAGCTAAAGCTTATAAAGTAGACGCAGTTAATGACCAGTATTTTGCTTTTATTGCTTATGATATAGATTTATTTGAAGAAGGTTCTATTGCTAACTTAACTGCTTCAATTATTGGTAATGTATTCGGTTTTAAAGCTGTTAAAGCTTTAAGATTAGAAGATATGCGTATACCTGTTGCTTATTTAAAAACTTTCCAAGGTCCTGCTACTGGACTTGTAGTAGAACGCGAACGCATGGATAAGTTTGGC…	NYAVKDTDILALFRVSPQPGVDPVEASAAVAGESSTWTVVWTDLLTACDLRAKAYKVDAVNDQYFAFIAYDIDLFEEGSIANLTASIIGNVFGFKAVKALRLEDMRIPVAYLKTFQGPATGLVVERERMDKFGRPFLGATVKPKLGLSGKNYGRVVYEGLRGGLDFLKDDENINSQPFMRWKERFLYSMEGVNRSIAATGEVKGHYMNVTAATMEDMYERAEFAKQLGTVIIMIDLVIGYTAIQTMGVWARKNDMILHLHRAGNSTYSRQKIHGMNFRVICKWMRMAGVDHIHAGTVVGKLEGDPLMIRGFYNTLLLTHLDVNLPQGIFFEQDWASLRKVTPVASGGIHCGQMHQLLDYLGNDVVLQFGGGTIGHPDGIQAGATANRVALEAMLARNGR…
Rhodophyta	Hypnea_pannosa	83	QCI07116.1	ATGTCTCAATCTGTAGAAGAACGGACAAGGATTAAAAATGAACGTTACGAGTCTGGCGTAATTCCGTATGCTAAAATGGGATACTGGGACCCTGAATATGTAATTAAAGAAACAGATGTATTAGCTTTATTTCGTGTAACTCCACAACCAGGAGTTGATCCAGTTGAAGCCTCTGCAGCTGTTGCTGGTGAATCATCTACTGCAACTTGGACAGTTGTTTGGACGGATCTTTTAACTGCTTGTGACTTATATAGAGCTAAAGCATATAAAGTAGATGCTGTTCCTAACACATCAGATCAATATTTTGCTTTTATTGCATATGATATAGATCTTTTTGAAGAAGGATCTATTGCAAATTTAACAGCTTCAATTATTGGTAATGTTTTTGGTTTTAAAGCG…	MSQSVEERTRIKNERYESGVIPYAKMGYWDPEYVIKETDVLALFRVTPQPGVDPVEASAAVAGESSTATWTVVWTDLLTACDLYRAKAYKVDAVPNTSDQYFAFIAYDIDLFEEGSIANLTASIIGNVFGFKAVKALRLEDMRIPVAYLKTFQGPATGIISERERMDKFGRPFLGATVKPKLGLSGKNYGRVVYEGLKGGLDFLKDDENINSQPFMRWKERFLYAMEGVNRSVAATGEVKGHYLNVTAATMEDMYERAEFAKQLGSIIIMIDLVIGYTAIQTMGIWARKNDMILHLHRAGNSTYSRQKIHGMNFRVICKWMRMAGVDHIHAGTVVGKLEGDPLMIRGFYNTLLLPYLEVNLPQGIFFEQDWASLRKVTPVASGGIHCGQMHQLLDYLGN…	GAATATGTAATTAAAGAAACAGATGTATTAGCTTTATTTCGTGTAACTCCACAACCAGGAGTTGATCCAGTTGAAGCCTCTGCAGCTGTTGCTGGTGAATCATCTACTTGGACAGTTGTTTGGACGGATCTTTTAACTGCTTGTGACTTAAGAGCTAAAGCATATAAAGTAGATGCTGTTAACGATCAATATTTTGCTTTTATTGCATATGATATAGATCTTTTTGAAGAAGGATCTATTGCAAATTTAACAGCTTCAATTATTGGTAATGTTTTTGGTTTTAAAGCGGTAAAAGCTTTACGTTTAGAAGATATGCGTATACCTGTTGCTTATTTAAAAACTTTTCAAGGACCAGCAACAGGTATAATCTCTGAGCGTGAACGTATGGATAAATTTGGA…	EYVIKETDVLALFRVTPQPGVDPVEASAAVAGESSTWTVVWTDLLTACDLRAKAYKVDAVNDQYFAFIAYDIDLFEEGSIANLTASIIGNVFGFKAVKALRLEDMRIPVAYLKTFQGPATGIISERERMDKFGRPFLGATVKPKLGLSGKNYGRVVYEGLKGGLDFLKDDENINSQPFMRWKERFLYAMEGVNRSVAATGEVKGHYLNVTAATMEDMYERAEFAKQLGSIIIMIDLVIGYTAIQTMGIWARKNDMILHLHRAGNSTYSRQKIHGMNFRVICKWMRMAGVDHIHAGTVVGKLEGDPLMIRGFYNTLLLPYLEVNLPQGIFFEQDWASLRKVTPVASGGIHCGQMHQLLDYLGNDVVLQFGGGTIGHPDGIQAGATANRVALESMMARNGR…
Rhodophyta	Inkyuleea_mariana	77	QCI08997.1	ATGTCTAAATCTGTAGAAGAACGGACAAGGATTAAAAATGAACGTTATGAATCTGGTGTAATTCCATATGCAAAAATGGGATATTGGGATCCAGATTATGTTATTAAAGAGACAGATATATTAGCTCTATTTAGAGTAAGTCCACAACCAGGCGTTGATCCTATAGAAGCTTCTGCTGCTGTTGCTGGTGAATCATCTACAGCAACATGGACTGTAGTATGGACTGATTTATTAACAGCTTGTGACTTATATAGAGCAAAAGCATATAAAGTTGATTCTGTTCCTAATACTACAGATCAATATTTTGCTTATATTGCATATGATATCGATTTATTTGAAGAAGGTTCTATTGCTAATTTAACTGCTTCAATTATTGGTAACGTATTTGGATTTAAAGCT…	MSKSVEERTRIKNERYESGVIPYAKMGYWDPDYVIKETDILALFRVSPQPGVDPIEASAAVAGESSTATWTVVWTDLLTACDLYRAKAYKVDSVPNTTDQYFAYIAYDIDLFEEGSIANLTASIIGNVFGFKAVKALRLEDMRIPVAYLKTFQGPATGIVVERERMDKFGRPFLGATVKPKLGLSGKNYGRVVYEGLKGGLDFLKDDENINSQPFMRWKERFLYSMEGVNRAIAASGEIKGHYMNVTAATMEEMYERAEFGKQLGSIIIMIDLVIGYSAIQTMAIWARHNDMILHLHRAGNSTYSRQKIHGMNFRVICKWMRMAGIDHIHAGTVVGKLEGDPLMIKGFYDTLLKSHLNLNLPLGIFFEQDWAALRKVTPVASGGIHCGQMHQLLDYLGE…	GATTATGTTATTAAAGAGACAGATATATTAGCTCTATTTAGAGTAAGTCCACAACCAGGCGTTGATCCTATAGAAGCTTCTGCTGCTGTTGCTGGTGAATCATCTACATGGACTGTAGTATGGACTGATTTATTAACAGCTTGTGACTTAAGAGCAAAAGCATATAAAGTTGATTCTGTTAATGATCAATATTTTGCTTATATTGCATATGATATCGATTTATTTGAAGAAGGTTCTATTGCTAATTTAACTGCTTCAATTATTGGTAACGTATTTGGATTTAAAGCTGTAAAAGCTTTAAGATTAGAAGATATGCGTATACCAGTTGCTTATCTAAAAACATTCCAAGGTCCAGCAACAGGTATTGTTGTAGAACGTGAACGTATGGATAAATTCGGT…	DYVIKETDILALFRVSPQPGVDPIEASAAVAGESSTWTVVWTDLLTACDLRAKAYKVDSVNDQYFAYIAYDIDLFEEGSIANLTASIIGNVFGFKAVKALRLEDMRIPVAYLKTFQGPATGIVVERERMDKFGRPFLGATVKPKLGLSGKNYGRVVYEGLKGGLDFLKDDENINSQPFMRWKERFLYSMEGVNRAIAASGEIKGHYMNVTAATMEEMYERAEFGKQLGSIIIMIDLVIGYSAIQTMAIWARHNDMILHLHRAGNSTYSRQKIHGMNFRVICKWMRMAGIDHIHAGTVVGKLEGDPLMIKGFYDTLLKSHLNLNLPLGIFFEQDWAALRKVTPVASGGIHCGQMHQLLDYLGEDVVLQFGGGTIGHPDGIQAGATANRVALEAIIARNGR…
Rhodophyta	Izziella_formosana	265	YP_009314088.1	ATGTCTCAATCCGTAGAAGAACGGACAAGGATTAAAAACGAACGTTATGAATCTGGAGTAATTCCATATGCAAAAATGGGATATTGGGATCCAGATTACGTAATTAAAGAAACTGATGTATTAGCATTATTCAGAGTAACACCGCAACCTGGCGTAGATCCAATTGAAGCTTCTGCTGCAGTAGCGGGTGAATCTTCTACAGCAACATGGACAGTTGTATGGACAGATCTATTAACGGCTTGCGATCTATATCGTGCTAAAGCTTATAAAGTTGATGCCGTACCGAATTCTTCTGATCAGTATTTTGCATATATCGCATATGATATTGATCTTTTTGAAGAAGGTTCAATCGCAAACCTAACTGCATCAATTATTGGTAATGTATTTGGTTTCAAAGCT…	MSQSVEERTRIKNERYESGVIPYAKMGYWDPDYVIKETDVLALFRVTPQPGVDPIEASAAVAGESSTATWTVVWTDLLTACDLYRAKAYKVDAVPNSSDQYFAYIAYDIDLFEEGSIANLTASIIGNVFGFKAVKALRLEDMRLPVAYLKTFQGPATGTIVERERMDKFGRPFLGATVKPKLGLSGKNYGRVVYEGLKGGLDFLKDDENINSQPFMRWRERFLYSMEGVNRAQAAAGEVKGHYLNVTAGTMEDMYERAEFAKELGSVICMIDLVIGYTAIQTMAVWARKADMILHLHRAGNSTYSRQKEHGMNFRVICKWMRMAGVDHIHAGTVVGKLEGDPLMIKGFYNTLLESHLDVNLPQGIFFEQDWASLRKVTPVASGGIHCGQMHQLLDYLGD…	GATTACGTAATTAAAGAAACTGATGTATTAGCATTATTCAGAGTAACACCGCAACCTGGCGTAGATCCAATTGAAGCTTCTGCTGCAGTAGCGGGTGAATCTTCTACATGGACAGTTGTATGGACAGATCTATTAACGGCTTGCGATCTACGTGCTAAAGCTTATAAAGTTGATGCCGTAAATGATCAGTATTTTGCATATATCGCATATGATATTGATCTTTTTGAAGAAGGTTCAATCGCAAACCTAACTGCATCAATTATTGGTAATGTATTTGGTTTCAAAGCTGTTAAAGCACTACGTTTAGAGGATATGCGTTTACCAGTAGCATATCTAAAAACTTTCCAAGGTCCTGCTACAGGCACAATTGTAGAGCGTGAGCGTATGGACAAATTTGGT…	DYVIKETDVLALFRVTPQPGVDPIEASAAVAGESSTWTVVWTDLLTACDLRAKAYKVDAVNDQYFAYIAYDIDLFEEGSIANLTASIIGNVFGFKAVKALRLEDMRLPVAYLKTFQGPATGTIVERERMDKFGRPFLGATVKPKLGLSGKNYGRVVYEGLKGGLDFLKDDENINSQPFMRWRERFLYSMEGVNRAQAAAGEVKGHYLNVTAGTMEDMYERAEFAKELGSVICMIDLVIGYTAIQTMAVWARKADMILHLHRAGNSTYSRQKEHGMNFRVICKWMRMAGVDHIHAGTVVGKLEGDPLMIKGFYNTLLESHLDVNLPQGIFFEQDWASLRKVTPVASGGIHCGQMHQLLDYLGDDVVLQFGGGTIGHPDGIQAGATANRVALESMLARNGR…
Rhodophyta	Kappaphycus_alvarezii	179	YP_009449728.1	ATGTCTCAATCTGTAGAAGAACGGACAAGGATTAAAAATGAACGTTACGAGTCTGGCGTAATCCCATATGCTAAAATGGGATATTGGGATCCGCAATATGTAGTTAAAGATACCGATATATTAGCTTTATTTCGTGTAAGTCCACAACCTGGTGTTGATCCCATTGAAGCTTCTGCAGCTGTTGCGGGTGAGTCATCTACTGCTACATGGACAGTAGTTTGGACAGATCTTTTAACTGCTTGTGATTTATATAGAGCAAAAGCATATAAAGTCGATGCTGTGCCCAATACATCTGATCAATATTTTGCGTTTATTGCTTATGATATTGACCTTTTCGAAGAAGGTTCAATTGCTAATTTAACTGCATCAATCATTGGTAATGTATTTGGTTTCAAAGCT…	MSQSVEERTRIKNERYESGVIPYAKMGYWDPQYVVKDTDILALFRVSPQPGVDPIEASAAVAGESSTATWTVVWTDLLTACDLYRAKAYKVDAVPNTSDQYFAFIAYDIDLFEEGSIANLTASIIGNVFGFKAVKALRLEDMRIPVAYLKTFQGPATGLVCERERMDKFGRPFLGATVKPKLGLSGKNYGRVVYEGLKGGLDFLKDDENINSQPFMRWKERFLYAMEGVNRSIAATGEVKGHYLNVTAATMEDMYERAEFAKQLGTVIIMIDLVIGYTAIQTMGVWARKNDMILHLHRAGNSTYSRQKIHGMNFRVICKWMRMAGGDHIHAGTVVGKLEGDPLMIRGFYNTLLLPYLDVNLLQGIFFEQDWASLRKVTPVASGGIHCGQMHQLLDYLGN…	CAATATGTAGTTAAAGATACCGATATATTAGCTTTATTTCGTGTAAGTCCACAACCTGGTGTTGATCCCATTGAAGCTTCTGCAGCTGTTGCGGGTGAGTCATCTACTTGGACAGTAGTTTGGACAGATCTTTTAACTGCTTGTGATTTAAGAGCAAAAGCATATAAAGTCGATGCTGTGAATGATCAATATTTTGCGTTTATTGCTTATGATATTGACCTTTTCGAAGAAGGTTCAATTGCTAATTTAACTGCATCAATCATTGGTAATGTATTTGGTTTCAAAGCTGTAAAAGCATTAAGACTAGAAGATATGCGCATACCAGTAGCTTATTTGAAAACTTTCCAAGGTCCTGCAACAGGTCTAGTCTGTGAACGTGAGCGTATGGACAAATTTGGA…	QYVVKDTDILALFRVSPQPGVDPIEASAAVAGESSTWTVVWTDLLTACDLRAKAYKVDAVNDQYFAFIAYDIDLFEEGSIANLTASIIGNVFGFKAVKALRLEDMRIPVAYLKTFQGPATGLVCERERMDKFGRPFLGATVKPKLGLSGKNYGRVVYEGLKGGLDFLKDDENINSQPFMRWKERFLYAMEGVNRSIAATGEVKGHYLNVTAATMEDMYERAEFAKQLGTVIIMIDLVIGYTAIQTMGVWARKNDMILHLHRAGNSTYSRQKIHGMNFRVICKWMRMAGGDHIHAGTVVGKLEGDPLMIRGFYNTLLLPYLDVNLLQGIFFEQDWASLRKVTPVASGGIHCGQMHQLLDYLGNDVVLQFGGGTIGHPDGIQAGATANRVALEAMLARNGR…
Rhodophyta	Kuetzingia_canaliculata	199	YP_009398656.1	ATGTCTAACTCTGTAGAAGAACGGACAAGGATTAAAAATGAACGTTATGAATCTGGTGTAATTCCATATGCAAAAATGGGATATTGGGATCCTGACCATGTAATTAAAGATACTGATATATTAGCTCTATTTAGAGTTTCACCTCAACCGGGTGTAGATCCAGTAGAAGCTTCAGCAGCAGTTGCTGGTGAATCTTCTACTGCAACATGGACTGTTGTATGGACTGATTTATTAACGGCTTGTGATCTATATCGTGCTAAAGCTTATAAGGTTGATGCTGTTCCAAATACAACTGATCAATATTTTGCTTACATTGCTTATGACATTGATTTATTTGAAGAAGGCTCTGTTGCTAACTTAACAGCCTCTATCATCGGTAATGTGTTTGGATTTAAAGCA…	MSNSVEERTRIKNERYESGVIPYAKMGYWDPDHVIKDTDILALFRVSPQPGVDPVEASAAVAGESSTATWTVVWTDLLTACDLYRAKAYKVDAVPNTTDQYFAYIAYDIDLFEEGSVANLTASIIGNVFGFKAVKALRLEDMRIPVAYLKTFQGPATGLIVERERMDKFGRPFLGATVKPKLGLSGKNYGRVVYEGLKGGLDFLKDDENINSQPFMRWKERFLYSMEAVNRSIAGTGEVKGHYMNVTAATIEDMYERAEFAKQLGTVIVMIDLVIGYTAIQTMAIWARKNDMILHLHRAGNSTYSRQKIHGMNFRVICKWMRMAGVDHIHAGTVVGKLEGDPLMIRGFYNTLLLSYLDINLPQGIFFQQDWASLRKVTPVASGGIHCGQMHQLLDYLGE…	GACCATGTAATTAAAGATACTGATATATTAGCTCTATTTAGAGTTTCACCTCAACCGGGTGTAGATCCAGTAGAAGCTTCAGCAGCAGTTGCTGGTGAATCTTCTACTTGGACTGTTGTATGGACTGATTTATTAACGGCTTGTGATCTACGTGCTAAAGCTTATAAGGTTGATGCTGTTAATGATCAATATTTTGCTTACATTGCTTATGACATTGATTTATTTGAAGAAGGCTCTGTTGCTAACTTAACAGCCTCTATCATCGGTAATGTGTTTGGATTTAAAGCAGTTAAAGCTTTAAGATTAGAAGATATGCGCATACCAGTTGCTTACTTAAAAACATTCCAAGGACCAGCAACTGGTTTAATTGTAGAACGCGAACGTATGGATAAATTTGGT…	DHVIKDTDILALFRVSPQPGVDPVEASAAVAGESSTWTVVWTDLLTACDLRAKAYKVDAVNDQYFAYIAYDIDLFEEGSVANLTASIIGNVFGFKAVKALRLEDMRIPVAYLKTFQGPATGLIVERERMDKFGRPFLGATVKPKLGLSGKNYGRVVYEGLKGGLDFLKDDENINSQPFMRWKERFLYSMEAVNRSIAGTGEVKGHYMNVTAATIEDMYERAEFAKQLGTVIVMIDLVIGYTAIQTMAIWARKNDMILHLHRAGNSTYSRQKIHGMNFRVICKWMRMAGVDHIHAGTVVGKLEGDPLMIRGFYNTLLLSYLDINLPQGIFFQQDWASLRKVTPVASGGIHCGQMHQLLDYLGEDVVLQFGGGTIGHPDGIQAGATANRVALEAMIARNGR…
Rhodophyta	Kumanoa_americana	23	YP_009297765.1	ATGTCTCAATCCGTAGAAGAACGGACAAGGATCAAAAATGAACGTTACGAATCTGGTGTAATCCCTTATGCAAAAATGGGTTATTGGGATCCTGACTATGTAATTAAAGAAACAGATGTATTAGCATTATTTAGAATTACACCTCAACCAGGCGTAGATCCAATTGAAGCTGCCGCTGCAGTTGCAGGTGAATCTTCAACTGCAACTTGGACAGTAGTTTGGACAGATTTGCTAACTGCTTGTGACCTTTATCGTGCTAAAGCTTATAAAGTAGATGCTGTACCTAACGCATCAGATCAATATTTTGCTTATATTTCTTATGATATCGACTTATTTGAAGAAGGTTCTATAGCAAATTTAACTGCTTCAATTATAGGAAATGTATTTGGTTTTAAAGCA…	MSQSVEERTRIKNERYESGVIPYAKMGYWDPDYVIKETDVLALFRITPQPGVDPIEAAAAVAGESSTATWTVVWTDLLTACDLYRAKAYKVDAVPNASDQYFAYISYDIDLFEEGSIANLTASIIGNVFGFKAVKALRLEDMRLPVAYLKTFQGPATGTIVERERMDKFGRPFLGATVKPKLGLSGKNYGRVVYEGLKGGLDFLKDDENINSQPFMRWRERYLFSIEGVNRAQAAAGEIKGHYLNVTAGTMEDMYERAEFAKELGSIICMIDLVIGYTAIQTMAVWARKTDMILHLHRAGNSTYSRQKIHGMNFRVICKWMRMAGVDHIHAGTVVGKLEGDPLMIKGFYNTLLLSHLEVNLPQGIFFEQDWASLRKVTPVASGGIHCGQMHQLLDYLGD…	GACTATGTAATTAAAGAAACAGATGTATTAGCATTATTTAGAATTACACCTCAACCAGGCGTAGATCCAATTGAAGCTGCCGCTGCAGTTGCAGGTGAATCTTCAACTTGGACAGTAGTTTGGACAGATTTGCTAACTGCTTGTGACCTTCGTGCTAAAGCTTATAAAGTAGATGCTGTAAACGATCAATATTTTGCTTATATTTCTTATGATATCGACTTATTTGAAGAAGGTTCTATAGCAAATTTAACTGCTTCAATTATAGGAAATGTATTTGGTTTTAAAGCAGTAAAAGCTCTTCGTCTAGAAGATATGAGATTACCAGTAGCATATTTAAAAACTTTCCAAGGGCCTGCAACTGGAACTATAGTTGAACGTGAACGTATGGACAAATTTGGT…	DYVIKETDVLALFRITPQPGVDPIEAAAAVAGESSTWTVVWTDLLTACDLRAKAYKVDAVNDQYFAYISYDIDLFEEGSIANLTASIIGNVFGFKAVKALRLEDMRLPVAYLKTFQGPATGTIVERERMDKFGRPFLGATVKPKLGLSGKNYGRVVYEGLKGGLDFLKDDENINSQPFMRWRERYLFSIEGVNRAQAAAGEIKGHYLNVTAGTMEDMYERAEFAKELGSIICMIDLVIGYTAIQTMAVWARKTDMILHLHRAGNSTYSRQKIHGMNFRVICKWMRMAGVDHIHAGTVVGKLEGDPLMIKGFYNTLLLSHLEVNLPQGIFFEQDWASLRKVTPVASGGIHCGQMHQLLDYLGDDVVLQFGGGTIGHPDGIQAGATANRVALESMLARNGR…
Rhodophyta	Laurencia_snackeyi	382	CRF40093.1	ATGTCTAACTCTGTAGAAGAACGGACACGGATTAAAAACGAACGTTATGAATCTGGTGTAATTCCATATGCAAAAATGGGATACTGGGACCCTAACTATGTAGTCAAAGATACAGATATATTAGCTCTGTTTAGAGTTAGTCCACAACCAGGAGTAGATCCAGTAGAGGCTTCTGCAGCAGTTGCAGGTGAATCATCTACTGCAACATGGACTGTTGTATGGACAGATTTATTAACAGCTTGCGATTTATATCGTGCGAAAGCATATAAAGTAGATGCTGTACCAAATACTTCTGACCAATATTTTGCATACATAGCTTATGATATTGATTTATTTGAAGAGGGATCTATTGCTAATTTAACTGCTTCTATCATCGGTAACGTATTTGGATTTAAAGCA…	MSNSVEERTRIKNERYESGVIPYAKMGYWDPNYVVKDTDILALFRVSPQPGVDPVEASAAVAGESSTATWTVVWTDLLTACDLYRAKAYKVDAVPNTSDQYFAYIAYDIDLFEEGSIANLTASIIGNVFGFKAVKALRLEDMRIPVAYLKTFQGPATGLVVERERMDKFGRPFLGATVKPKLGLSGKNYGRVVYEGLKGGLDFLKDDENINSQPFMRWKERFLYSMEAVNRSIAATGEVKGHYMNVTAATMEDMYERAEFAKQLGTVIIMIDLVIGYTAIQTMAIWARKNDMILHLHRAGNSTYSRQKIHGMNFRVICKWMRMAGVDHIHAGTVVGKLEGDPLMIKGFYNTLLEPYLKVNLPQGIFFEQDWASLRKVTPVASGGIHCGQMHQLLDYLGN…	AACTATGTAGTCAAAGATACAGATATATTAGCTCTGTTTAGAGTTAGTCCACAACCAGGAGTAGATCCAGTAGAGGCTTCTGCAGCAGTTGCAGGTGAATCATCTACTTGGACTGTTGTATGGACAGATTTATTAACAGCTTGCGATTTACGTGCGAAAGCATATAAAGTAGATGCTGTAAATGACCAATATTTTGCATACATAGCTTATGATATTGATTTATTTGAAGAGGGATCTATTGCTAATTTAACTGCTTCTATCATCGGTAACGTATTTGGATTTAAAGCAGTTAAAGCATTAAGACTTGAAGACATGCGTATTCCTGTTGCATATCTTAAAACTTTCCAAGGTCCAGCTACTGGTTTAGTTGTAGAACGTGAACGTATGGATAAATTTGGA…	NYVVKDTDILALFRVSPQPGVDPVEASAAVAGESSTWTVVWTDLLTACDLRAKAYKVDAVNDQYFAYIAYDIDLFEEGSIANLTASIIGNVFGFKAVKALRLEDMRIPVAYLKTFQGPATGLVVERERMDKFGRPFLGATVKPKLGLSGKNYGRVVYEGLKGGLDFLKDDENINSQPFMRWKERFLYSMEAVNRSIAATGEVKGHYMNVTAATMEDMYERAEFAKQLGTVIIMIDLVIGYTAIQTMAIWARKNDMILHLHRAGNSTYSRQKIHGMNFRVICKWMRMAGVDHIHAGTVVGKLEGDPLMIKGFYNTLLEPYLKVNLPQGIFFEQDWASLRKVTPVASGGIHCGQMHQLLDYLGNDVVLQFGGGTIGHPDGIQAGATANRVALEAMIARNGR…
Rhodophyta	Laurenciella_marilzae	236	ADO63830.1	ATGTCTAACTCTGTAGAAGAACGGACGCGGATTAAAAACGAGCGTTACGAATCTGGTGTAATTCCATATGCAAAAATGGGATACTGGGACCCTAACTATGTAGTTAAAGACACAGATATATTAGCTTTGTTTAGGGTTAGTCCACAACCAGGAGTAGATCCTGTAGAAGCATCTGCAGCAGTTGCAGGTGAATCATCTACTGCAACATGGACTGTTGTATGGACTGATTTATTAACAGCTTGCGATTTATATCGTGCTAAAGCATACAAAGTAGATTCTGTACCAAACACTACAGATCAATATTTTGCATACATAGCTTATGATATTGATTTATTTGAAGAAGGATCTATTGCAAATTTAACTGCTTCTATTATTGGTAACGTTTTCGGATTTAAAGCA…	MSNSVEERTRIKNERYESGVIPYAKMGYWDPNYVVKDTDILALFRVSPQPGVDPVEASAAVAGESSTATWTVVWTDLLTACDLYRAKAYKVDSVPNTTDQYFAYIAYDIDLFEEGSIANLTASIIGNVFGFKAVKALRLEDMRIPVAYLKTFQGPATGIVVERERMDKFGRPFLGATVKPKLGLSGKNYGRVVYEGLRGGLDFLKDDENINSQPFMRWKERFLYSMEAVNRSIAATGEVKGHYMNVTAATMEEMYERAEFAKQLGTVIIMIDLVIGYTAIQTMAIWSRKNDMILHLHRAGNSTYSRQKIHGMNFRVICKWMRMAGVDHIHAGTVVGKLEGDPLMIKGFYNTLLEPYLPVNLPQGIFFEQDWASLRKVTPVASGGIHCGQMHQLLDYLGE…	AACTATGTAGTTAAAGACACAGATATATTAGCTTTGTTTAGGGTTAGTCCACAACCAGGAGTAGATCCTGTAGAAGCATCTGCAGCAGTTGCAGGTGAATCATCTACTTGGACTGTTGTATGGACTGATTTATTAACAGCTTGCGATTTACGTGCTAAAGCATACAAAGTAGATTCTGTAAACGATCAATATTTTGCATACATAGCTTATGATATTGATTTATTTGAAGAAGGATCTATTGCAAATTTAACTGCTTCTATTATTGGTAACGTTTTCGGATTTAAAGCAGTAAAAGCTCTAAGACTTGAAGATATGCGTATCCCAGTAGCATACCTTAAAACTTTCCAAGGTCCAGCAACTGGTATCGTTGTAGAGCGAGAACGTATGGATAAATTTGGA…	NYVVKDTDILALFRVSPQPGVDPVEASAAVAGESSTWTVVWTDLLTACDLRAKAYKVDSVNDQYFAYIAYDIDLFEEGSIANLTASIIGNVFGFKAVKALRLEDMRIPVAYLKTFQGPATGIVVERERMDKFGRPFLGATVKPKLGLSGKNYGRVVYEGLRGGLDFLKDDENINSQPFMRWKERFLYSMEAVNRSIAATGEVKGHYMNVTAATMEEMYERAEFAKQLGTVIIMIDLVIGYTAIQTMAIWSRKNDMILHLHRAGNSTYSRQKIHGMNFRVICKWMRMAGVDHIHAGTVVGKLEGDPLMIKGFYNTLLEPYLPVNLPQGIFFEQDWASLRKVTPVASGGIHCGQMHQLLDYLGEDVVLQFGGGTIGHPDGIQAGATANRVALEAMIARNGR…
Rhodophyta	Leiomenia_cribrosa	82	QCI07315.1	ATGTCTCAATCTGTAGAAGAACGGACAAGAATTAAAAATGAACGTTACGAATCTGGCGTAATTCCATATGCTAAGATGGGCTATTGGGATCCTGATTATGTAATAAAAGATACAGATGTACTTGCTTTATTTCGCGTAAGTCCACAACCAGGTGTTGACCCGATAGAAGCTTCAGCTGCTGTTGCAGGTGAATCATCTACAGCAACTTGGACTGTAGTTTGGACAGATCTTTTAACAGCTTGTGATCTATATAGAGCAAAAGCATATAAAGTAGATGCTGTGCCTAATACAACAGATCAGTATTTTGCTTATATTTCTTATGATATAGATCTTTTTGAGGAAGGTTCTATTCCAAACTTAACAGCTTCTATTATTGGTAATGTTTTCGGATTTAAAGCT…	MSQSVEERTRIKNERYESGVIPYAKMGYWDPDYVIKDTDVLALFRVSPQPGVDPIEASAAVAGESSTATWTVVWTDLLTACDLYRAKAYKVDAVPNTTDQYFAYISYDIDLFEEGSIPNLTASIIGNVFGFKAVKALRLEDMRIPVAYLKTFQGPATGIVVERERMDKFGRPFLGATVKPKLGLSGKNYGRVVYEGLKGGLDFLKDDENINSQPFMRWTERYLYAMEGVNRSIAASGEVKGHYLNVTSATMEDMYERAALAKQIGSIIIMIDLVIGYTAIQTMAIWARKNDMILHLHRAGNSTYSRQKIHGMNFRVICKWMRMAGVDHIHAGTVVGKLEGDPLMIRGFYNTLLEPYLKVNLPQGIFFEQDWASLRKVTPVASGGIHCGQMHQLLDYLGN…	GATTATGTAATAAAAGATACAGATGTACTTGCTTTATTTCGCGTAAGTCCACAACCAGGTGTTGACCCGATAGAAGCTTCAGCTGCTGTTGCAGGTGAATCATCTACATGGACTGTAGTTTGGACAGATCTTTTAACAGCTTGTGATCTAAGAGCAAAAGCATATAAAGTAGATGCTGTGAATGATCAGTATTTTGCTTATATTTCTTATGATATAGATCTTTTTGAGGAAGGTTCTATTCCAAACTTAACAGCTTCTATTATTGGTAATGTTTTCGGATTTAAAGCTGTTAAAGCTCTAAGACTAGAAGATATGCGTATACCTGTTGCTTACTTAAAAACTTTCCAAGGTCCTGCAACAGGAATTGTTGTAGAACGTGAAAGAATGGATAAATTTGGT…	DYVIKDTDVLALFRVSPQPGVDPIEASAAVAGESSTWTVVWTDLLTACDLRAKAYKVDAVNDQYFAYISYDIDLFEEGSIPNLTASIIGNVFGFKAVKALRLEDMRIPVAYLKTFQGPATGIVVERERMDKFGRPFLGATVKPKLGLSGKNYGRVVYEGLKGGLDFLKDDENINSQPFMRWTERYLYAMEGVNRSIAASGEVKGHYLNVTSATMEDMYERAALAKQIGSIIIMIDLVIGYTAIQTMAIWARKNDMILHLHRAGNSTYSRQKIHGMNFRVICKWMRMAGVDHIHAGTVVGKLEGDPLMIRGFYNTLLEPYLKVNLPQGIFFEQDWASLRKVTPVASGGIHCGQMHQLLDYLGNDVVLQFGGGTIGHPDGIQAGATANRVALESMIARNGR…
Rhodophyta	Leptosiphonia_brodiei	220	ARW62875.1	ATGTCTAACTCTGTAGAACAACGGACAAGAATTAAAAATGAACGTTATGAATCTGGTGTAATTCCTTATGCAAAGATGGGATATTGGGATCCCAATTATGTAACTAAAGACACAGATGTACTAGCACTATTTAGAGTTACACCTCAACCAGGTGTAGACCCAGTAGAAGCATCTGCAGCAGTTGCAGGAGAATCTTCTACTGCAACATGGACTGTTGTTTGGACTGATTTATTAACAGCGTGTGATCTTTATAGAGCTAAAGCTTATAAAGTTGATGCTGTTCCTAACACTTCTGATCAATACTTTGCTTATATTGCATACGACATTGATTTATTTGAGGAAGGTTCTATTGCAAACTTAACAGCTTCAATTATCGGTAACGTTTTTGGTTTTAAAGCC…	MSNSVEQRTRIKNERYESGVIPYAKMGYWDPNYVTKDTDVLALFRVTPQPGVDPVEASAAVAGESSTATWTVVWTDLLTACDLYRAKAYKVDAVPNTSDQYFAYIAYDIDLFEEGSIANLTASIIGNVFGFKAVKALRLEDMRLPVAYLKTFQGPATGIVVERERMDKFGRPFLGATVKPKLGLSGKNYGRVVYEGLRGGLDFLKDDENINSQPFMRWKERFLYSMEAVNRSIAATGEVKGHYMNITAATMEDMYERAEFAKQIGTVIIMIDLVIGYTAIQTMAIWSRKNDMILHLHRAGNSTYSRQKIHGMNFRVICKWMRMAGVDHIHAGTVVGKLEGDPLMIKGFYDTLLEPYLDINLPQGIFFQQDWASLRKVTPVASGGIHCGQMHQLLDYLGN…	AATTATGTAACTAAAGACACAGATGTACTAGCACTATTTAGAGTTACACCTCAACCAGGTGTAGACCCAGTAGAAGCATCTGCAGCAGTTGCAGGAGAATCTTCTACTTGGACTGTTGTTTGGACTGATTTATTAACAGCGTGTGATCTTAGAGCTAAAGCTTATAAAGTTGATGCTGTTAACGATCAATACTTTGCTTATATTGCATACGACATTGATTTATTTGAGGAAGGTTCTATTGCAAACTTAACAGCTTCAATTATCGGTAACGTTTTTGGTTTTAAAGCCGTTAAAGCTCTAAGATTAGAAGATATGCGTCTACCTGTAGCTTATTTAAAAACTTTCCAAGGTCCTGCAACTGGAATCGTTGTAGAACGTGAACGTATGGATAAATTTGGT…	NYVTKDTDVLALFRVTPQPGVDPVEASAAVAGESSTWTVVWTDLLTACDLRAKAYKVDAVNDQYFAYIAYDIDLFEEGSIANLTASIIGNVFGFKAVKALRLEDMRLPVAYLKTFQGPATGIVVERERMDKFGRPFLGATVKPKLGLSGKNYGRVVYEGLRGGLDFLKDDENINSQPFMRWKERFLYSMEAVNRSIAATGEVKGHYMNITAATMEDMYERAEFAKQIGTVIIMIDLVIGYTAIQTMAIWSRKNDMILHLHRAGNSTYSRQKIHGMNFRVICKWMRMAGVDHIHAGTVVGKLEGDPLMIKGFYDTLLEPYLDINLPQGIFFQQDWASLRKVTPVASGGIHCGQMHQLLDYLGNDVVLQFGGGTIGHPDGIQAGATANRVALESMIARNGR…
Rhodophyta	Liagora_brachyclada	258	SCW24179.1	ATGTCTCAATCCGTAGAAGAACGGACAAGGATTAAAAACGAACGTTACGAATCTGGAGTAATTCCATATGCAAAAATGGGGTACTGGGATCCAGATTACGCAGTTAAAGATACTGATGTACTAGCATTATTCAGAGTAACACCTCAACCAGGTGTAGATCCAATTGAAGCTTCTGCTGCAGTAGCAGGTGAATCTTCTACTGCAACATGGACAGTTGTATGGACAGATCTTTTAACTGCTTGCGATTTATATCGAGCTAAAGCATATAAAGTAGATGCTGTTCCTAACTCATCTGATCAATATTTTGCATACATCGCATACGATATTGATCTTTTTGAAGAAGGATCAATTGCTAATTTAACTGCATCAATCATCGGGAACGTTTTCGGATTTAAAGCC…	MSQSVEERTRIKNERYESGVIPYAKMGYWDPDYAVKDTDVLALFRVTPQPGVDPIEASAAVAGESSTATWTVVWTDLLTACDLYRAKAYKVDAVPNSSDQYFAYIAYDIDLFEEGSIANLTASIIGNVFGFKAVKALRLEDMRLPVAYLKTFQGPATGTIVERERMDKFGRPFLGATVKPKLGLSGKNYGRVVYEGLKGGLDFLKDDENINSQPFMRWRERFLYSMEAVNRSQAAAGEIKGHYLNVTAGTMEDMYERAEFAKELGSVICMIDLVIGYTAIQSMAVWARKTDMILHLHRAGNSTYSRQKEHGMNFRVICKWMRMAGVDHIHAGTVVGKLEGDPLMIKGFYNTLLESHLDVNLPQGIFFEQDWASLRKVTPVASGGIHCGQMHQLLDYLGD…	GATTACGCAGTTAAAGATACTGATGTACTAGCATTATTCAGAGTAACACCTCAACCAGGTGTAGATCCAATTGAAGCTTCTGCTGCAGTAGCAGGTGAATCTTCTACTTGGACAGTTGTATGGACAGATCTTTTAACTGCTTGCGATTTACGAGCTAAAGCATATAAAGTAGATGCTGTTAACGATCAATATTTTGCATACATCGCATACGATATTGATCTTTTTGAAGAAGGATCAATTGCTAATTTAACTGCATCAATCATCGGGAACGTTTTCGGATTTAAAGCCGTTAAAGCATTAAGACTAGAAGACATGCGTTTACCAGTAGCATACTTAAAAACTTTCCAAGGTCCTGCAACAGGTACTATTGTAGAACGTGAGAGAATGGATAAGTTTGGT…	DYAVKDTDVLALFRVTPQPGVDPIEASAAVAGESSTWTVVWTDLLTACDLRAKAYKVDAVNDQYFAYIAYDIDLFEEGSIANLTASIIGNVFGFKAVKALRLEDMRLPVAYLKTFQGPATGTIVERERMDKFGRPFLGATVKPKLGLSGKNYGRVVYEGLKGGLDFLKDDENINSQPFMRWRERFLYSMEAVNRSQAAAGEIKGHYLNVTAGTMEDMYERAEFAKELGSVICMIDLVIGYTAIQSMAVWARKTDMILHLHRAGNSTYSRQKEHGMNFRVICKWMRMAGVDHIHAGTVVGKLEGDPLMIKGFYNTLLESHLDVNLPQGIFFEQDWASLRKVTPVASGGIHCGQMHQLLDYLGDDVVLQFGGGTIGHPDGIQAGATANRVALETMLARNGR…
Rhodophyta	Liagora_harveyana	264	SCW22547.1	ATGTCTCAATCCGTAGAAGAACGGACAAGGATTAAAAACGAACGTTACGAATCTGGAGTAATTCCATATGCAAAAATGGGATACTGGGATCCAGATTACGTAGTTAAAGAAACTGATGTACTAGCATTATTCAGAGTAACACCTCAACCAGGTGTAGATCCAATTGAAGCTTCCGCTGCAGTAGCAGGTGAATCTTCTACTGCAACATGGACAGTTGTATGGACAGATCTTTTAACTGCTTGCGATTTATATCGAGCTAAAGCATATAAGGTAGATGCTGTTCCTAACTCATCTGATCAATATTTTGCATACATCGCATACGATATTGATCTTTTTGAAGAAGGATCAATTGCTAATTTAACTGCATCAATTATTGGGAACGTTTTCGGATTTAAAGCC…	MSQSVEERTRIKNERYESGVIPYAKMGYWDPDYVVKETDVLALFRVTPQPGVDPIEASAAVAGESSTATWTVVWTDLLTACDLYRAKAYKVDAVPNSSDQYFAYIAYDIDLFEEGSIANLTASIIGNVFGFKAVKALRLEDMRLPVAYLKTFQGPATGTVVERERMDKFGRPFLGATVKPKLGLSGKNYGRVVYEGLKGGLDFLKDDENINSQPFMRWRERFLYSMEGVNRSQAAAGEIKGHYLNVTAGTMEDMYERAEFAKELGSVICMIDLVIGYTAIQTMAIWARKTDMILHLHRAGNSTYSRQKEHGMNFRVICKWMRMAGVDHIHAGTVVGKLEGDPLMIKGFYNTLLESHLDVNLPQGIFFEQDWASLRKVTPVASGGIHCGQMHQLLDYLGD…	GATTACGTAGTTAAAGAAACTGATGTACTAGCATTATTCAGAGTAACACCTCAACCAGGTGTAGATCCAATTGAAGCTTCCGCTGCAGTAGCAGGTGAATCTTCTACTTGGACAGTTGTATGGACAGATCTTTTAACTGCTTGCGATTTACGAGCTAAAGCATATAAGGTAGATGCTGTTAACGATCAATATTTTGCATACATCGCATACGATATTGATCTTTTTGAAGAAGGATCAATTGCTAATTTAACTGCATCAATTATTGGGAACGTTTTCGGATTTAAAGCCGTTAAAGCATTAAGACTAGAAGATATGCGTTTACCAGTAGCATATTTAAAAACTTTCCAAGGTCCTGCAACAGGTACTGTTGTAGAACGTGAGAGAATGGATAAGTTTGGT…	DYVVKETDVLALFRVTPQPGVDPIEASAAVAGESSTWTVVWTDLLTACDLRAKAYKVDAVNDQYFAYIAYDIDLFEEGSIANLTASIIGNVFGFKAVKALRLEDMRLPVAYLKTFQGPATGTVVERERMDKFGRPFLGATVKPKLGLSGKNYGRVVYEGLKGGLDFLKDDENINSQPFMRWRERFLYSMEGVNRSQAAAGEIKGHYLNVTAGTMEDMYERAEFAKELGSVICMIDLVIGYTAIQTMAIWARKTDMILHLHRAGNSTYSRQKEHGMNFRVICKWMRMAGVDHIHAGTVVGKLEGDPLMIKGFYNTLLESHLDVNLPQGIFFEQDWASLRKVTPVASGGIHCGQMHQLLDYLGDDVVLQFGGGTIGHPDGIQAGATANRVALESMLARNGR…
Rhodophyta	Liagoropsis_maxima	263	SCW22753.1	ATGTCTCAATCCGTAGAAGAACGGACAAGGATTAAAAACGAACGTTATGAGTCTGGAGTAATTCCATATGCAAAAATGGGATATTGGGATCCTGACTATGTAGTTAAAGAAACTGATGTACTAGCTTTATTTAGGGTAACACCACAGCCTGGTGTTGACCCTATTGAAGCTTCTGCAGCTGTTGCAGGTGAATCCTCCACAGCAACTTGGACTGTTGTTTGGACTGATCTTTTAACCGCTTGTGATTTATATCGTGCTAAGGCATATAAAGTAGATGCTGTACCAAATTCTTCTGATCAATATTTTGCATATATTGCTTACGACATTGATTTATTTGAAGAAGGATCTGTTGCCAACTTAACAGCTTCAATTATCGGGAATGTATTTGGATTTAAAGCA…	MSQSVEERTRIKNERYESGVIPYAKMGYWDPDYVVKETDVLALFRVTPQPGVDPIEASAAVAGESSTATWTVVWTDLLTACDLYRAKAYKVDAVPNSSDQYFAYIAYDIDLFEEGSVANLTASIIGNVFGFKAVKALRLEDMRLPVAYLKTFQGPATGTIVERERMDKFGRPFLGATVKPKLGLSGKNYGRVVYEGLKGGLDFLKDDENINSQPFMRWRERYLYSMEGVNRAQAAAGEVKGHYLNVTAGTMEDMYERADFAKELGSVICMIDLVIGYTAIQSMAIWARKHDMILHLHRAGNSTYSRQKEHGMNFRVICKWMRMAGVDHIHAGTVVGKLEGDPLMIRGFYNTLLQSHLDVNLPQGIFFEQDWASLRKVTPVASGGIHCGQMHQLLDYLGD…	GACTATGTAGTTAAAGAAACTGATGTACTAGCTTTATTTAGGGTAACACCACAGCCTGGTGTTGACCCTATTGAAGCTTCTGCAGCTGTTGCAGGTGAATCCTCCACATGGACTGTTGTTTGGACTGATCTTTTAACCGCTTGTGATTTACGTGCTAAGGCATATAAAGTAGATGCTGTAAATGATCAATATTTTGCATATATTGCTTACGACATTGATTTATTTGAAGAAGGATCTGTTGCCAACTTAACAGCTTCAATTATCGGGAATGTATTTGGATTTAAAGCAGTTAAAGCTCTGCGTTTAGAAGATATGCGTCTACCTGTAGCCTATCTTAAAACCTTCCAAGGTCCTGCTACAGGAACTATCGTAGAGCGTGAACGAATGGATAAATTTGGT…	DYVVKETDVLALFRVTPQPGVDPIEASAAVAGESSTWTVVWTDLLTACDLRAKAYKVDAVNDQYFAYIAYDIDLFEEGSVANLTASIIGNVFGFKAVKALRLEDMRLPVAYLKTFQGPATGTIVERERMDKFGRPFLGATVKPKLGLSGKNYGRVVYEGLKGGLDFLKDDENINSQPFMRWRERYLYSMEGVNRAQAAAGEVKGHYLNVTAGTMEDMYERADFAKELGSVICMIDLVIGYTAIQSMAIWARKHDMILHLHRAGNSTYSRQKEHGMNFRVICKWMRMAGVDHIHAGTVVGKLEGDPLMIRGFYNTLLQSHLDVNLPQGIFFEQDWASLRKVTPVASGGIHCGQMHQLLDYLGDDVVLQFGGGTIGHPDGIQAGATANRVALESMLARNGR…
Rhodophyta	Lophocladia_kuetzingii	200	ARW67614.1	ATGTCTAACTCTGTAGAAGAACGGACAAGGATTAAAAATGAACGTTATGAATCTGGTGTAATTCCATATGCAAAAATGGGATACTGGGATCCTAATTATGAAATAAAAGATACTGATATTTTAGCTCTATTTCGAGTTACTCCACAACCAGGTGTAGATCCAATAGAAGCTTCTGCAGCTGTTGCAGGTGAATCATCTACTGCTACATGGACTGTTGTATGGACTGATTTATTAACTGCTTGCGATTTATATCGTGCCAAAGCATATAAAGTTGATGGTGTACCAAATTCAACTGAACAATACTTTGCTTATATCGCTTATGATATTGATTTATTTGAAGAAGGTTCTATCGCAAACTTAACTGCATCTATTATAGGAAACGTATTTGGTTTCAAAGCT…	MSNSVEERTRIKNERYESGVIPYAKMGYWDPNYEIKDTDILALFRVTPQPGVDPIEASAAVAGESSTATWTVVWTDLLTACDLYRAKAYKVDGVPNSTEQYFAYIAYDIDLFEEGSIANLTASIIGNVFGFKAVKALRLEDMRIPVAYLKTFQGPATGIIVERERMDKFGRPFLGATVKPKLGLSGKNYGRVVYEGLKGGLDFLKDDENINSQPFMRWKERFLYSMEGVNRSIAATGEVKGHYMNVTAATIEHMYERAEFAKQLGTVIIMIDLVIGYTAIQTMGIWARQNDMILHLHRAGNSTYSRQKSHGMNFRVICKWMRMAGVDHIHAGTVVGKLEGDPLMIRGFYNTLLEAHLDIDLPKGIFFKQDWASLRKVTPVASGGIHCGQMHQLVDYLGN…	AATTATGAAATAAAAGATACTGATATTTTAGCTCTATTTCGAGTTACTCCACAACCAGGTGTAGATCCAATAGAAGCTTCTGCAGCTGTTGCAGGTGAATCATCTACTTGGACTGTTGTATGGACTGATTTATTAACTGCTTGCGATTTACGTGCCAAAGCATATAAAGTTGATGGTGTAAATGAACAATACTTTGCTTATATCGCTTATGATATTGATTTATTTGAAGAAGGTTCTATCGCAAACTTAACTGCATCTATTATAGGAAACGTATTTGGTTTCAAAGCTGTAAAAGCTTTAAGACTAGAAGATATGCGTATTCCTGTAGCTTACCTAAAAACTTTTCAAGGTCCTGCAACTGGAATCATTGTAGAACGCGAACGTATGGATAAGTTTGGT…	NYEIKDTDILALFRVTPQPGVDPIEASAAVAGESSTWTVVWTDLLTACDLRAKAYKVDGVNEQYFAYIAYDIDLFEEGSIANLTASIIGNVFGFKAVKALRLEDMRIPVAYLKTFQGPATGIIVERERMDKFGRPFLGATVKPKLGLSGKNYGRVVYEGLKGGLDFLKDDENINSQPFMRWKERFLYSMEGVNRSIAATGEVKGHYMNVTAATIEHMYERAEFAKQLGTVIIMIDLVIGYTAIQTMGIWARQNDMILHLHRAGNSTYSRQKSHGMNFRVICKWMRMAGVDHIHAGTVVGKLEGDPLMIRGFYNTLLEAHLDIDLPKGIFFKQDWASLRKVTPVASGGIHCGQMHQLVDYLGNDVVLQFGGGTIGHPDGIQAGATANRVALEAMIARNGR…
Rhodophyta	Lympha_mucosa	39	QHO64198.1	ATGTCTCAATCCGTAGAAGAACGGACAAGGATTAAAAACGAACGTTATGAGTCTGGTGTAATACCTTATGCAAAAATGGGTTATTGGGATCCTGACTATGTTATCAAAGAAACCGATGTATTGGCACTATTTAGAGTCACACCACAGCCAGGAGTTGATCCTATTGAAGCTTCAGCAGCTGTTGCAGGTGAATCTTCAACAGCAACATGGACAGTAGTCTGGACTGACCTGTTAACGGCATGTGATCTTTATCGTGCTAAAGCATATAAAGTAGATGCTGTTCCAAATACTTCAGATCAATATTTTGCTTATATAGCTTATGATATTGATTTATTTGAAGAAGGTTCAATAGCAAATTTAACAGCTTCAATTATTGGTAACGTATTTGGCTTTAAAGCT…	MSQSVEERTRIKNERYESGVIPYAKMGYWDPDYVIKETDVLALFRVTPQPGVDPIEASAAVAGESSTATWTVVWTDLLTACDLYRAKAYKVDAVPNTSDQYFAYIAYDIDLFEEGSIANLTASIIGNVFGFKAVKALRLEDMRLPVAYLKTFQGPATGTIVERERMDKFGRPFLGATVKPKLGLSGKNYGRVVYEGLKGGLDFLKDDENINSQPFMRWRERYLFAMEGVNRAQASAGEIKGHYLNVTAATMEDMYERAEFSKQVGSVICMVDLVIGYTAIQTMAIWARKSDMILHLHRAGNSTYSRQKIHGMNFRVICKWMRMAGVDHIHAGTVVGKLEGDPLMIKGFYDTLLLSHLDVNLPHGIFFEQNWASLRKVTPVASGGIHCGQMHQLLDYLGD…	GACTATGTTATCAAAGAAACCGATGTATTGGCACTATTTAGAGTCACACCACAGCCAGGAGTTGATCCTATTGAAGCTTCAGCAGCTGTTGCAGGTGAATCTTCAACATGGACAGTAGTCTGGACTGACCTGTTAACGGCATGTGATCTTCGTGCTAAAGCATATAAAGTAGATGCTGTTAATGATCAATATTTTGCTTATATAGCTTATGATATTGATTTATTTGAAGAAGGTTCAATAGCAAATTTAACAGCTTCAATTATTGGTAACGTATTTGGCTTTAAAGCTGTTAAAGCATTACGCTTAGAAGATATGCGCTTACCAGTTGCTTATCTAAAAACTTTTCAAGGCCCAGCAACAGGAACTATTGTTGAGCGAGAAAGAATGGATAAATTTGGC…	DYVIKETDVLALFRVTPQPGVDPIEASAAVAGESSTWTVVWTDLLTACDLRAKAYKVDAVNDQYFAYIAYDIDLFEEGSIANLTASIIGNVFGFKAVKALRLEDMRLPVAYLKTFQGPATGTIVERERMDKFGRPFLGATVKPKLGLSGKNYGRVVYEGLKGGLDFLKDDENINSQPFMRWRERYLFAMEGVNRAQASAGEIKGHYLNVTAATMEDMYERAEFSKQVGSVICMVDLVIGYTAIQTMAIWARKSDMILHLHRAGNSTYSRQKIHGMNFRVICKWMRMAGVDHIHAGTVVGKLEGDPLMIKGFYDTLLLSHLDVNLPHGIFFEQNWASLRKVTPVASGGIHCGQMHQLLDYLGDDVVLQFGGGTIGHPDGIQAGATANRVALESMIARNGR…
Rhodophyta	Melanothamnus_harveyi	211	AFY11967.1	ATGTCTAACTCTGTAGAACAACGGACAAGAATTAAAAACGAACGTTATGAATCTGGTGTAATTCCTTACGCAAAAATGGGATACTGGGATCCTAACTATGTAACTAAAGATACAGACGTGTTAGCACTATTCAGGGTTACGCCTCAACCTGGTGTAGATCCAGTAGAAGCATCTGCTGCTGTTGCAGGTGAATCTTCTACAGCTACATGGACTGTTGTTTGGACAGATCTACTAACAGCTTGTGATCTTTATAGAGCTAAAGCATACAAAGTAGATGCCGTACCTAATACTTCTGATCAATACTTTGCTTACATTGCATATGATATTGATCTATTTGAAGAAGGATCTATTGCTAATTTAACAGCTTCAATTATTGGTAACGTATTCGGATTTAAAGCT…	MSNSVEQRTRIKNERYESGVIPYAKMGYWDPNYVTKDTDVLALFRVTPQPGVDPVEASAAVAGESSTATWTVVWTDLLTACDLYRAKAYKVDAVPNTSDQYFAYIAYDIDLFEEGSIANLTASIIGNVFGFKAVKALRLEDMRLPVAYLKTFQGPATGIVVERERMDKFGRPFLGATVKPKLGLSGKNYGRVVYEGLRGGLDFLKDDENINSQPFMRWKERFLYSMEAVNRSIASTGEVKGHYMNITAATMEEMYERAEFGKQIGTIIVMIDLVIGYTAIQTMAVWARKNDMILHLHRAGNSTYSRQKIHGMNFRVICKWMRMAGVDHIHAGTVVGKLEGDPLMIKGFYNTLLETHLDINLPQGIFFQQDWASLRKVAPVASGGIHCGQMHQLLDYLGN…	AACTATGTAACTAAAGATACAGACGTGTTAGCACTATTCAGGGTTACGCCTCAACCTGGTGTAGATCCAGTAGAAGCATCTGCTGCTGTTGCAGGTGAATCTTCTACATGGACTGTTGTTTGGACAGATCTACTAACAGCTTGTGATCTTAGAGCTAAAGCATACAAAGTAGATGCCGTAAATGATCAATACTTTGCTTACATTGCATATGATATTGATCTATTTGAAGAAGGATCTATTGCTAATTTAACAGCTTCAATTATTGGTAACGTATTCGGATTTAAAGCTGTAAAAGCTCTAAGACTAGAAGATATGCGTCTACCTGTAGCTTACTTGAAAACTTTCCAAGGACCTGCAACAGGAATTGTTGTAGAACGTGAACGTATGGATAAATTTGGT…	NYVTKDTDVLALFRVTPQPGVDPVEASAAVAGESSTWTVVWTDLLTACDLRAKAYKVDAVNDQYFAYIAYDIDLFEEGSIANLTASIIGNVFGFKAVKALRLEDMRLPVAYLKTFQGPATGIVVERERMDKFGRPFLGATVKPKLGLSGKNYGRVVYEGLRGGLDFLKDDENINSQPFMRWKERFLYSMEAVNRSIASTGEVKGHYMNITAATMEEMYERAEFGKQIGTIIVMIDLVIGYTAIQTMAVWARKNDMILHLHRAGNSTYSRQKIHGMNFRVICKWMRMAGVDHIHAGTVVGKLEGDPLMIKGFYNTLLETHLDINLPQGIFFQQDWASLRKVAPVASGGIHCGQMHQLLDYLGNDVVLQFGGGTIGHPDGIQAGATANRVALESMIARNGR…
Rhodophyta	Melanthalia_intermedia	139	AXI97511.1	ATGTCTCAATCTGTAGAAGAACGGACAAGAATTAAAAATGAGCGCTATGAATCTGGTGTAATTCCATATGCAAAAATGGGCTACTGGGATCCTGATCATATAATTAAGGATACAGATGTATTAGCTTTATTTCGTGTTACTCCACAGCCAGGAGTTAATCCAGTAGAAGCTTCTGCTGCAATTGCTGGCGAGTCATCTACAGCTACATGGACTGTTGTATGGACGGATCTTCTAACCGCCTGCGATCTATATAGAGCTAAAGCTTACAAGGTTGATTCTGTTCCAAATGCTCCAGATCAATATTTTGCTTATATTGCTTACGACTTAGATCTATTTGAAGAGGGATCTATAGCCAATTTAACTGCTTCAATAATTGGAAATGTTTTTGGCTTTAAAGCA…	MSQSVEERTRIKNERYESGVIPYAKMGYWDPDHIIKDTDVLALFRVTPQPGVNPVEASAAIAGESSTATWTVVWTDLLTACDLYRAKAYKVDSVPNAPDQYFAYIAYDLDLFEEGSIANLTASIIGNVFGFKAVKALRLEDMRIPVAYLKTFQGPATGLIVERERMDKFGRPFLGATVKPKLGLSGKNYGRVVYEGLKGGLDFLKDDENINSQPFMRWKERFLYSMEGVNRATAASGEIKGHYMNVTAATMENMYERAEFAKQLGTIIVMIDLVVGYTAIQSMAIWARKNDMILHLHRAGNSTYSRQKSHGMNFRVICKWMRMAGVDHIHAGTVVGKLEGDPLMIRGFYNTLLLSHLDINLPQGIFFEQDWASLRKVTPVASGGIHCGQMHQLLDYLGN…	GATCATATAATTAAGGATACAGATGTATTAGCTTTATTTCGTGTTACTCCACAGCCAGGAGTTAATCCAGTAGAAGCTTCTGCTGCAATTGCTGGCGAGTCATCTACATGGACTGTTGTATGGACGGATCTTCTAACCGCCTGCGATCTAAGAGCTAAAGCTTACAAGGTTGATTCTGTTAATGATCAATATTTTGCTTATATTGCTTACGACTTAGATCTATTTGAAGAGGGATCTATAGCCAATTTAACTGCTTCAATAATTGGAAATGTTTTTGGCTTTAAAGCAGTAAAAGCCTTAAGGCTGGAAGATATGCGTATACCTGTTGCTTATCTGAAAACTTTTCAGGGTCCGGCAACTGGGCTTATTGTAGAGCGTGAACGAATGGACAAGTTTGGT…	DHIIKDTDVLALFRVTPQPGVNPVEASAAIAGESSTWTVVWTDLLTACDLRAKAYKVDSVNDQYFAYIAYDLDLFEEGSIANLTASIIGNVFGFKAVKALRLEDMRIPVAYLKTFQGPATGLIVERERMDKFGRPFLGATVKPKLGLSGKNYGRVVYEGLKGGLDFLKDDENINSQPFMRWKERFLYSMEGVNRATAASGEIKGHYMNVTAATMENMYERAEFAKQLGTIIVMIDLVVGYTAIQSMAIWARKNDMILHLHRAGNSTYSRQKSHGMNFRVICKWMRMAGVDHIHAGTVVGKLEGDPLMIRGFYNTLLLSHLDINLPQGIFFEQDWASLRKVTPVASGGIHCGQMHQLLDYLGNDVVLQFGGGTIGHPDGIQAGATANRVALEAMIARNGR…
Rhodophyta	Membranoptera_platyphylla	256	YP_009326733.1	ATGTCTAATTCTGTAGAAGAACGGACAAGAATTAAAAATGAACGTTATGAATCCGGTGTAATTCCATATGCAAAAATGGGATACTGGGATCCAGATTATGTAATCAAAGAAACTGATGTATTATCATTGTTTCGTGTTACTCCACAACCAGGAGTTGATCCAGTAGAAGCATCTGCAGCAGTTGCAGGTGAATCTTCTACAGCTACATGGACTGTAGTATGGACTGATTTATTAACTGCTTGTGATTTATACCGTGCTAAAGCTTATAAAGTTGATGCGGTTCCTAATACATCTGATCAATACTTTGCTTATATTGCTTATGATATTGATTTATTTGAAGAAGGATCTATTGCGAACTTAACAGCTTCTATTATTGGTAATGTATTTGGTTTTAAAGCA…	MSNSVEERTRIKNERYESGVIPYAKMGYWDPDYVIKETDVLSLFRVTPQPGVDPVEASAAVAGESSTATWTVVWTDLLTACDLYRAKAYKVDAVPNTSDQYFAYIAYDIDLFEEGSIANLTASIIGNVFGFKAVKALRLEDMRMPVAYLKTFQGPATGIVVERERMDKFGRPFLGATVKPKLGLSGKNYGRVVYEGLKGGLDFLKDDENINSQPFMRWKERFLYAMEAVNRSVAASGEVKGHYMNVTAATMEEMYERAEFAKDLGTIIIMVDLVIGYTAIQSMAIWSRKNDMILHLHRAGNSTYSRQKIHGMNFRVICKWMRMAGVDHIHAGTVVGKLEGDPLMIKGFYDTLLLPYLETNLPLGIFFQQDWAALRKVTPVASGGIHCGQMHQLLDYLGN…	GATTATGTAATCAAAGAAACTGATGTATTATCATTGTTTCGTGTTACTCCACAACCAGGAGTTGATCCAGTAGAAGCATCTGCAGCAGTTGCAGGTGAATCTTCTACATGGACTGTAGTATGGACTGATTTATTAACTGCTTGTGATTTACGTGCTAAAGCTTATAAAGTTGATGCGGTTAATGATCAATACTTTGCTTATATTGCTTATGATATTGATTTATTTGAAGAAGGATCTATTGCGAACTTAACAGCTTCTATTATTGGTAATGTATTTGGTTTTAAAGCAGTAAAAGCATTAAGATTAGAAGACATGCGTATGCCAGTAGCTTATTTAAAAACATTCCAAGGCCCTGCTACAGGTATCGTTGTAGAACGTGAGCGCATGGATAAATTTGGT…	DYVIKETDVLSLFRVTPQPGVDPVEASAAVAGESSTWTVVWTDLLTACDLRAKAYKVDAVNDQYFAYIAYDIDLFEEGSIANLTASIIGNVFGFKAVKALRLEDMRMPVAYLKTFQGPATGIVVERERMDKFGRPFLGATVKPKLGLSGKNYGRVVYEGLKGGLDFLKDDENINSQPFMRWKERFLYAMEAVNRSVAASGEVKGHYMNVTAATMEEMYERAEFAKDLGTIIIMVDLVIGYTAIQSMAIWSRKNDMILHLHRAGNSTYSRQKIHGMNFRVICKWMRMAGVDHIHAGTVVGKLEGDPLMIKGFYDTLLLPYLETNLPLGIFFQQDWAALRKVTPVASGGIHCGQMHQLLDYLGNDVVLQFGGGTIGHPDGIQAGATANRVALESMIARNKR…
Rhodophyta	Membranoptera_tenuis	253	YP_009332953.1	ATGTCTAATTCTGTAGAAGAACGGACAAGAATTAAAAATGAACGTTATGAATCTGGTGTAATTCCATATGCAAAAATGGGATACTGGGATCCAGACTATGTAATCAAAGAAACTGATGTATTATCATTGTTTCGTGTTACTCCACAACCAGGAGTTGATCCAGTAGAAGCATCAGCAGCAGTTGCAGGTGAGTCTTCTACAGCTACATGGACTGTAGTATGGACTGATTTATTAACTGCTTGTGATTTATACCGTGCTAAAGCTTATAAAGTTGATGCAGTTCCTAATACATCTGATCAATATTTTGCTTATATTGCTTATGATATTGATTTATTTGAAGAAGGATCTATTGCTAATTTAACAGCTTCTATTATTGGTAATGTATTTGGTTTTAAAGCA…	MSNSVEERTRIKNERYESGVIPYAKMGYWDPDYVIKETDVLSLFRVTPQPGVDPVEASAAVAGESSTATWTVVWTDLLTACDLYRAKAYKVDAVPNTSDQYFAYIAYDIDLFEEGSIANLTASIIGNVFGFKAVKALRLEDMRMPVAYLKTFQGPATGIVVERERMDKFGRPFLGATVKPKLGLSGKNYGRVVYEGLKGGLDFLKDDENINSQPFMRWKERFLYAMEAVNRSVAASGEVKGHYMNVTAATMEDMYERAEFAKDLGTIIIMIDLVIGYSAIQSMAIWSRKNDMILHLHRAGNSTYSRQKIHGMNFRVICKWMRMAGVDHIHAGTVVGKLEGDPVMIKGFYNTLLEPYLDINLPQGIFFQQDWAALRKVTPVASGGIHCGQMHQLLDYLGN…	GACTATGTAATCAAAGAAACTGATGTATTATCATTGTTTCGTGTTACTCCACAACCAGGAGTTGATCCAGTAGAAGCATCAGCAGCAGTTGCAGGTGAGTCTTCTACATGGACTGTAGTATGGACTGATTTATTAACTGCTTGTGATTTACGTGCTAAAGCTTATAAAGTTGATGCAGTTAATGATCAATATTTTGCTTATATTGCTTATGATATTGATTTATTTGAAGAAGGATCTATTGCTAATTTAACAGCTTCTATTATTGGTAATGTATTTGGTTTTAAAGCAGTAAAAGCATTAAGACTAGAAGATATGCGTATGCCAGTAGCTTACTTAAAAACATTCCAAGGTCCTGCAACAGGTATCGTTGTAGAACGTGAGCGAATGGATAAATTTGGC…	DYVIKETDVLSLFRVTPQPGVDPVEASAAVAGESSTWTVVWTDLLTACDLRAKAYKVDAVNDQYFAYIAYDIDLFEEGSIANLTASIIGNVFGFKAVKALRLEDMRMPVAYLKTFQGPATGIVVERERMDKFGRPFLGATVKPKLGLSGKNYGRVVYEGLKGGLDFLKDDENINSQPFMRWKERFLYAMEAVNRSVAASGEVKGHYMNVTAATMEDMYERAEFAKDLGTIIIMIDLVIGYSAIQSMAIWSRKNDMILHLHRAGNSTYSRQKIHGMNFRVICKWMRMAGVDHIHAGTVVGKLEGDPVMIKGFYNTLLEPYLDINLPQGIFFQQDWAALRKVTPVASGGIHCGQMHQLLDYLGNDVVLQFGGGTIGHPDGIQAGATANRVALESMIARNAR…
Rhodophyta	Nemalion_sp._H.1444	270	SCW22956.1	ATGTCTCAATCCGTAGAACAACGGACAAGGATCAAGAACGAACGCTATGAGTCTGGAGTAATTCCGTATGCAAAAATGGGCTATTGGGATCCTGATTACGCAGTGAAAGAAACAGACGTACTAGCTCTGTTTAGAGTAACTCCTCAACCTGGAGTTGATCCTATAGAAGCATCGGCAGCAGTGGCTGGCGAATCTTCCACAGCAACTTGGACGGTAGTATGGACAGATCTTCTGACAGCGTGTGACTTGTACAGAGCTAAAGCGTATAAAGTGGATGCTGTACCGAATTCTTCAGATCAATACTTTGCCTATATTGCTTACGATATTGATCTTTTTGAAGAAGGCTCTATCGCAAATTTAACAGCATCTATTATTGGGAACGTATTCGGGTTTAAAGCA…	MSQSVEQRTRIKNERYESGVIPYAKMGYWDPDYAVKETDVLALFRVTPQPGVDPIEASAAVAGESSTATWTVVWTDLLTACDLYRAKAYKVDAVPNSSDQYFAYIAYDIDLFEEGSIANLTASIIGNVFGFKAVKALRLEDMRLPVAYLKTFQGPATGTVVERERMDKFGRPFLGATVKPKLGLSGKNYGRVVYEGLKGGLDFLKDDENINSQPFMRWRERFLYSMEGVNRSQAAAGEIKGHYLNVTAGTMEEMYERAEFAKDLGSVICMIDLVIGYTAIQTMAVWARKTDMILHLHRAGNSTYSRQKEHGMNFRVICKWMRMAGVDHIHAGTVVGKLEGDPLMIKGFYNTLLEGHLEVNLPQGIFFEQDWASLRKVTPVASGGIHCGQMHQLLDYLGD…	GATTACGCAGTGAAAGAAACAGACGTACTAGCTCTGTTTAGAGTAACTCCTCAACCTGGAGTTGATCCTATAGAAGCATCGGCAGCAGTGGCTGGCGAATCTTCCACATGGACGGTAGTATGGACAGATCTTCTGACAGCGTGTGACTTGAGAGCTAAAGCGTATAAAGTGGATGCTGTAAATGATCAATACTTTGCCTATATTGCTTACGATATTGATCTTTTTGAAGAAGGCTCTATCGCAAATTTAACAGCATCTATTATTGGGAACGTATTCGGGTTTAAAGCAGTAAAAGCGCTGCGTCTGGAGGATATGCGTCTTCCTGTTGCTTACTTGAAAACATTCCAAGGCCCAGCAACAGGTACAGTGGTTGAACGTGAACGTATGGACAAATTCGGT…	DYAVKETDVLALFRVTPQPGVDPIEASAAVAGESSTWTVVWTDLLTACDLRAKAYKVDAVNDQYFAYIAYDIDLFEEGSIANLTASIIGNVFGFKAVKALRLEDMRLPVAYLKTFQGPATGTVVERERMDKFGRPFLGATVKPKLGLSGKNYGRVVYEGLKGGLDFLKDDENINSQPFMRWRERFLYSMEGVNRSQAAAGEIKGHYLNVTAGTMEEMYERAEFAKDLGSVICMIDLVIGYTAIQTMAVWARKTDMILHLHRAGNSTYSRQKEHGMNFRVICKWMRMAGVDHIHAGTVVGKLEGDPLMIKGFYNTLLEGHLEVNLPQGIFFEQDWASLRKVTPVASGGIHCGQMHQLLDYLGDDVVLQFGGGTIGHPDGIQAGATANRVALESMLARNGR…
Rhodophyta	Neogoniolithon_spectabile	131	AYR06100.1	ATGTCTCAATCCGTACAACAACGGACAAGAATTAAAAATGAACGTTACGAATCAGGAGTTATACCGTATGCAAAGATGGGATACTGGGACCCTGAATATACTGTTAAAGATACAGATGTTTTAGCATTATTTCGTATCACACCTCAACCAGGTGTAGATCCAGTAGAAGCTTCTGCAGCGATAGCTGGTGAATCTTCTACAGCGACCTGGACAGTAGTTTGGACAGATTTACTTACAGCATGTGACCTATACAGAGCTAAGGCTTACAAAGTTGATCCAGTACCAAACTCCACTGAACAATATTTTGCATACATTGCCTACGATATTGACTTATTTGAAGAAGGCTCTATAGCTAATTTAACAGCATCAATCATAGGTAATGTATTCGGTTTCAAAGCA…	MSQSVQQRTRIKNERYESGVIPYAKMGYWDPEYTVKDTDVLALFRITPQPGVDPVEASAAIAGESSTATWTVVWTDLLTACDLYRAKAYKVDPVPNSTEQYFAYIAYDIDLFEEGSIANLTASIIGNVFGFKAVKALRLEDMRLPVAYLKTFQGPATGIIVERERMDKFGRPFLGATVKPKLGLSGKNYGRVVYEGLKGGLDFLKDDENINSQPFMRWKERYLYSMEGVNRAVTASGEIKGHYLNVTAATMEDMYERAEFAKALGSIIIMIDLVIGYTAIQSMAVWARKNDMILHLHRAGNSTYSRQKEHGMNFRVICKWMRMAGVDHIHAGTVVGKLEGDPLMIRGFYNTLLLSHLDVNLPQGIFFEQDWASLRKVTPVASGGIHCGQMHQLLDYLGN…	GAATATACTGTTAAAGATACAGATGTTTTAGCATTATTTCGTATCACACCTCAACCAGGTGTAGATCCAGTAGAAGCTTCTGCAGCGATAGCTGGTGAATCTTCTACATGGACAGTAGTTTGGACAGATTTACTTACAGCATGTGACCTAAGAGCTAAGGCTTACAAAGTTGATCCAGTAAACGAACAATATTTTGCATACATTGCCTACGATATTGACTTATTTGAAGAAGGCTCTATAGCTAATTTAACAGCATCAATCATAGGTAATGTATTCGGTTTCAAAGCAGTAAAAGCTTTAAGATTAGAAGATATGCGTCTACCGGTTGCTTATCTAAAAACATTTCAAGGACCAGCAACAGGCATAATTGTGGAGAGAGAGCGTATGGATAAATTTGGT…	EYTVKDTDVLALFRITPQPGVDPVEASAAIAGESSTWTVVWTDLLTACDLRAKAYKVDPVNEQYFAYIAYDIDLFEEGSIANLTASIIGNVFGFKAVKALRLEDMRLPVAYLKTFQGPATGIIVERERMDKFGRPFLGATVKPKLGLSGKNYGRVVYEGLKGGLDFLKDDENINSQPFMRWKERYLYSMEGVNRAVTASGEIKGHYLNVTAATMEDMYERAEFAKALGSIIIMIDLVIGYTAIQSMAVWARKNDMILHLHRAGNSTYSRQKEHGMNFRVICKWMRMAGVDHIHAGTVVGKLEGDPLMIRGFYNTLLLSHLDVNLPQGIFFEQDWASLRKVTPVASGGIHCGQMHQLLDYLGNDVVLQFGGGTIGHPDGIQAGATANRVALEAMLARNGR…
Rhodophyta	Neoizziella_asiatica	262	SCW23159.1	ATGTCTCAATCCGTAGAAGAACGGACAAGGATCAAAAACGAACGCTATGAATCTGGAGTAATTCCATACGCAAAAATGGGATACTGGGATCCAGATTATGTTGTTAAAGAAACAGATGTACTTGCACTATTCAGGGTAACACCTCAGCCTGGAGTAGACCCAATTGAAGCTTCAGCTGCAGTTGCTGGTGAGTCATCTACAGCAACTTGGACAGTTGTATGGACAGATCTTTTAACAGCTTGCGATCTATACCGTGCGAAAGCATATAAAGTAGATGCTGTACCAAATTCATCAGACCAATATTTTGCATACATTGCATATGATATTGATCTTTTTGAAGAAGGATCAATTGCAAACCTTACAGCTTCTATTATTGGTAACGTATTTGGTTTTAAAGCC…	MSQSVEERTRIKNERYESGVIPYAKMGYWDPDYVVKETDVLALFRVTPQPGVDPIEASAAVAGESSTATWTVVWTDLLTACDLYRAKAYKVDAVPNSSDQYFAYIAYDIDLFEEGSIANLTASIIGNVFGFKAVKALRLEDMRLPVAYLKTFQGPATGTIVERERMDKFGRPFLGATVKPKLGLSGKNYGRVVYEGLKGGLDFLKDDENINSQPFMRWRERFLYSMEGVNRAQAAAGEVKGHYLNVTAGTMEDMYERAEFSKELGSVICMIDLVIGYTAIQTMAIWARKADMILHLHRAGNSTYSRQKEHGMNFRVICKWMRMAGVDHIHAGTVVGKLEGDPLMIKGFYNTLLESHLDVNLPQGIFFEQDWASLRKVTPVASGGIHCGQMHQLLDYLGD…	GATTATGTTGTTAAAGAAACAGATGTACTTGCACTATTCAGGGTAACACCTCAGCCTGGAGTAGACCCAATTGAAGCTTCAGCTGCAGTTGCTGGTGAGTCATCTACATGGACAGTTGTATGGACAGATCTTTTAACAGCTTGCGATCTACGTGCGAAAGCATATAAAGTAGATGCTGTAAATGACCAATATTTTGCATACATTGCATATGATATTGATCTTTTTGAAGAAGGATCAATTGCAAACCTTACAGCTTCTATTATTGGTAACGTATTTGGTTTTAAAGCCGTTAAAGCGCTAAGATTAGAAGATATGCGCTTACCTGTGGCTTATCTAAAAACTTTCCAAGGTCCTGCAACAGGTACTATTGTAGAACGTGAACGTATGGATAAATTTGGC…	DYVVKETDVLALFRVTPQPGVDPIEASAAVAGESSTWTVVWTDLLTACDLRAKAYKVDAVNDQYFAYIAYDIDLFEEGSIANLTASIIGNVFGFKAVKALRLEDMRLPVAYLKTFQGPATGTIVERERMDKFGRPFLGATVKPKLGLSGKNYGRVVYEGLKGGLDFLKDDENINSQPFMRWRERFLYSMEGVNRAQAAAGEVKGHYLNVTAGTMEDMYERAEFSKELGSVICMIDLVIGYTAIQTMAIWARKADMILHLHRAGNSTYSRQKEHGMNFRVICKWMRMAGVDHIHAGTVVGKLEGDPLMIKGFYNTLLESHLDVNLPQGIFFEQDWASLRKVTPVASGGIHCGQMHQLLDYLGDDVVLQFGGGTIGHPDGIQAGATANRVALESMLARNGR…
Rhodophyta	Nitophyllum_punctatum	81	QCI07582.1	ATGTCTAACTCTGTAGAAGAACGGACAAGAATTAAAAACGAACGTTATGAATCTGGTGTAATTCCATATGCAAAAATGGGATATTGGGATCCAAACTATGTAATTAAAGAAACTGATGTTTTAGCTTTATTTCGTGTAAGTCCACAACCAGGAGTTGACCCAGTAGAAGCTTCTGCTGCAGTTGCTGGTGAATCATCTACTGCTACTTGGACAGTAGTATGGACAGATTTGCTAACAGCATGTGATTTGTACAGAGCTAAAGCTTATAAAGTAGAAGCCGTTCCTAATACAACTGATCAATATTTTGCTTATATTTCGTATGATATTGACCTATTTGAAGAAGGTTCAATTGCTAACCTAACAGCTTCTATTATTGGTAACGTATTTGGATTTAAAGCA…	MSNSVEERTRIKNERYESGVIPYAKMGYWDPNYVIKETDVLALFRVSPQPGVDPVEASAAVAGESSTATWTVVWTDLLTACDLYRAKAYKVEAVPNTTDQYFAYISYDIDLFEEGSIANLTASIIGNVFGFKAVKALRLEDMRIPVAYLKTFQGPATGIVVERERMDKFGRPFLGATVKPKLGLSGKNYGRVVYEGLKGGLDFLKDDENINSQPFMRWKERFLYSMEAVNRSIAATGEVKGHYMNVTAATMEEMYERAEFAKQLGTVIVMIDLVIGYTAIQTMGIWARKNDMILHLHRAGNSTYSRQKIHGMNFRVICKWMRMAGVDHIHAGTVVGKLEGDPLMIQGFYDTLLKSHLDINLPLGIFFQQDWASLRKVTPVASGGIHCGQMHQLLDYLGN…	AACTATGTAATTAAAGAAACTGATGTTTTAGCTTTATTTCGTGTAAGTCCACAACCAGGAGTTGACCCAGTAGAAGCTTCTGCTGCAGTTGCTGGTGAATCATCTACTTGGACAGTAGTATGGACAGATTTGCTAACAGCATGTGATTTGAGAGCTAAAGCTTATAAAGTAGAAGCCGTTAATGATCAATATTTTGCTTATATTTCGTATGATATTGACCTATTTGAAGAAGGTTCAATTGCTAACCTAACAGCTTCTATTATTGGTAACGTATTTGGATTTAAAGCAGTAAAAGCATTGAGATTAGAAGATATGCGTATTCCAGTAGCTTATCTTAAAACATTTCAAGGTCCAGCTACAGGTATTGTTGTAGAACGTGAACGTATGGATAAATTCGGT…	NYVIKETDVLALFRVSPQPGVDPVEASAAVAGESSTWTVVWTDLLTACDLRAKAYKVEAVNDQYFAYISYDIDLFEEGSIANLTASIIGNVFGFKAVKALRLEDMRIPVAYLKTFQGPATGIVVERERMDKFGRPFLGATVKPKLGLSGKNYGRVVYEGLKGGLDFLKDDENINSQPFMRWKERFLYSMEAVNRSIAATGEVKGHYMNVTAATMEEMYERAEFAKQLGTVIVMIDLVIGYTAIQTMGIWARKNDMILHLHRAGNSTYSRQKIHGMNFRVICKWMRMAGVDHIHAGTVVGKLEGDPLMIQGFYDTLLKSHLDINLPLGIFFQQDWASLRKVTPVASGGIHCGQMHQLLDYLGNDVVLQFGGGTIGHPDGIQAGATANRVALESMMAKNGR…
Rhodophyta	Ophidocladus_simpliciusculus	208	ARW65969.1	ATGTCTAACTCTGTAGAAGAACGGACAAGGATTAAAAATGAACGTTATGAATCTGGTGTAATACCATATGCAAAAATGGGATATTGGGATCCTGAATATGTAATTAAAGATACAGATATACTAGCTTTATTTAGAGTTACACCACAACCAGGAGTAGATCCAGTAGAAGCATCTGCAGCTGTTGCAGGTGAATCATCTACTGCTACATGGACCGTTGTATGGACTGATTTATTAACTGCATGTGATTTATATCGTGCTAAAGCGTATAAGGTTGATGCTGTACCAAATACATCTGATCAATATTTTGCTTATATTGCTTATGATATTGATTTATTTGAAGAAGGATCTATTGCGAACTTAACAGCATCTATTATTGGTAACGTATTTGGATTTAAAGCC…	MSNSVEERTRIKNERYESGVIPYAKMGYWDPEYVIKDTDILALFRVTPQPGVDPVEASAAVAGESSTATWTVVWTDLLTACDLYRAKAYKVDAVPNTSDQYFAYIAYDIDLFEEGSIANLTASIIGNVFGFKAVKALRLEDMRIPVAYLKTFQGPATGLVVERERMDKFGRPFLGATVKPKLGLSGKNYGRVVYEGLKGGLDFLKDDENINSQPFMRWKERFLYSMEAVNRSIAGTGEVKGHYMNITAATMEDMYERAEFAKQIGTVIIMIDLVIGYTAIQTMAIWARKNDMILHLHRAGNSTYSRQKIHGMNFRVICKWMRMAGVDHIHAGTVVGKLEGDPLMIKGFYDTLLEPYLEINLPQGIFFKQDWASLRKVTPVASGGIHCGQMHQLLDYLGN…	GAATATGTAATTAAAGATACAGATATACTAGCTTTATTTAGAGTTACACCACAACCAGGAGTAGATCCAGTAGAAGCATCTGCAGCTGTTGCAGGTGAATCATCTACTTGGACCGTTGTATGGACTGATTTATTAACTGCATGTGATTTACGTGCTAAAGCGTATAAGGTTGATGCTGTAAATGATCAATATTTTGCTTATATTGCTTATGATATTGATTTATTTGAAGAAGGATCTATTGCGAACTTAACAGCATCTATTATTGGTAACGTATTTGGATTTAAAGCCGTTAAAGCTCTAAGATTAGAAGATATGCGCATACCAGTAGCTTATTTGAAAACTTTTCAAGGTCCTGCAACTGGTTTAGTTGTAGAACGTGAGCGAATGGATAAATTTGGT…	EYVIKDTDILALFRVTPQPGVDPVEASAAVAGESSTWTVVWTDLLTACDLRAKAYKVDAVNDQYFAYIAYDIDLFEEGSIANLTASIIGNVFGFKAVKALRLEDMRIPVAYLKTFQGPATGLVVERERMDKFGRPFLGATVKPKLGLSGKNYGRVVYEGLKGGLDFLKDDENINSQPFMRWKERFLYSMEAVNRSIAGTGEVKGHYMNITAATMEDMYERAEFAKQIGTVIIMIDLVIGYTAIQTMAIWARKNDMILHLHRAGNSTYSRQKIHGMNFRVICKWMRMAGVDHIHAGTVVGKLEGDPLMIKGFYDTLLEPYLEINLPQGIFFKQDWASLRKVTPVASGGIHCGQMHQLLDYLGNDVVLQFGGGTIGHPDGIQAGATANRVALEAMIARNGR…
Rhodophyta	Osmundaria_fimbriata	229	ARW60800.1	ATGTCTAACTCTGTAGAAGAACGGACAAGAATTAAAAATGAACGTTACGAATCTGGTGTAATTCCATATGCAAAAATGGGATACTGGGACCCTGATTATGTTACTAAAGATACAGATATACTAGCTTTATTTAGAGTTTCTCCTCAACCGGGTGTTGATCCAGTAGAAGCCTCAGCAGCTGTAGCTGGCGAATCATCTACTGCAACATGGACTGTTGTATGGACTGATCTATTAACTGCTTGCGATTTATATCGTGCTAAAGCTTACAAAGTTGATGCTGTTCCAAATACATCTGATCAGTATTTTGCATATATTGCATATGATATTGATCTATTTGAAGAAGGTTCTATCGCAAATTTAACAGCTTCTATTATTGGTAACGTTTTTGGATTTAAAGCA…	MSNSVEERTRIKNERYESGVIPYAKMGYWDPDYVTKDTDILALFRVSPQPGVDPVEASAAVAGESSTATWTVVWTDLLTACDLYRAKAYKVDAVPNTSDQYFAYIAYDIDLFEEGSIANLTASIIGNVFGFKAVKALRLEDMRIPVAYLKTFQGPATGIVVERERMDKFGRPFLGATVKPKLGLSGKNYGRVVYEGLKGGLDFLKDDENINSQPFMRWKERFLYSMEAVNRSIAATGEVKGHYMNVTAATMEDMYERAEFAKQLGTVIIMIDLVIGYTAIQTMAIWARKNDMILHLHRAGNSTYSRQKIHGMNFRVICKWMRMAGVDHIHAGTVVGKLEGDPLMIRGFYNTLLLPYLDINLPQGIFFQQDWASLRKVTPVASGGIHCGQMHQLLDYLGE…	GATTATGTTACTAAAGATACAGATATACTAGCTTTATTTAGAGTTTCTCCTCAACCGGGTGTTGATCCAGTAGAAGCCTCAGCAGCTGTAGCTGGCGAATCATCTACTTGGACTGTTGTATGGACTGATCTATTAACTGCTTGCGATTTACGTGCTAAAGCTTACAAAGTTGATGCTGTTAATGATCAGTATTTTGCATATATTGCATATGATATTGATCTATTTGAAGAAGGTTCTATCGCAAATTTAACAGCTTCTATTATTGGTAACGTTTTTGGATTTAAAGCAGTTAAAGCTTTAAGACTAGAAGATATGCGAATACCAGTAGCATATTTAAAAACTTTCCAAGGTCCTGCTACTGGTATAGTAGTAGAGCGTGAGCGCATGGATAAATTTGGT…	DYVTKDTDILALFRVSPQPGVDPVEASAAVAGESSTWTVVWTDLLTACDLRAKAYKVDAVNDQYFAYIAYDIDLFEEGSIANLTASIIGNVFGFKAVKALRLEDMRIPVAYLKTFQGPATGIVVERERMDKFGRPFLGATVKPKLGLSGKNYGRVVYEGLKGGLDFLKDDENINSQPFMRWKERFLYSMEAVNRSIAATGEVKGHYMNVTAATMEDMYERAEFAKQLGTVIIMIDLVIGYTAIQTMAIWARKNDMILHLHRAGNSTYSRQKIHGMNFRVICKWMRMAGVDHIHAGTVVGKLEGDPLMIRGFYNTLLLPYLDINLPQGIFFQQDWASLRKVTPVASGGIHCGQMHQLLDYLGEDVVLQFGGGTIGHPDGIQAGATANRVALEAMIARNGR…
Rhodophyta	Osmundea_sinicola	1	YP_009944567.1	ATGTCTAACTCTGTAGAAGAACGGACACGGATTAAAAACGAACGTTATGAATCTGGTGTAATTCCCTATGCAAAAATGGGATATTGGGACCCTAATTATGTAGTTAAAGATACAGACGTACTAGCTTTATTTAGGGTTAGTCCACAGCCAGGGGTGGATCCAGTAGAAGCATCTGCTGCAGTAGCAGGTGAATCTTCTACTGCAACATGGACTGTTGTATGGACTGATCTACTAACAGCTTGTGATTTATATCGCGCTAAAGCATATAAAGTTGATGCTGTACCAAATACTTCTGATCAGTATTTCGCATATATTGCTTATGATATTGATTTATTTGAGGAAGGTTCTATTGCTAACCTAACTGCTTCTATAATTGGTAACGTATTTGGATTTAAAGCA…	MSNSVEERTRIKNERYESGVIPYAKMGYWDPNYVVKDTDVLALFRVSPQPGVDPVEASAAVAGESSTATWTVVWTDLLTACDLYRAKAYKVDAVPNTSDQYFAYIAYDIDLFEEGSIANLTASIIGNVFGFKAVKALRLEDMRLPVAYLKTFQGPATGLVVERERMDKFGRPFLGATVKPKLGLSGKNYGRVVYEGLKGGLDFLKDDENINSQPFMRWKERFLYSMEAVNRSIAGTGEVKGHYMNVTAATMEDMYERAEFAKQIGTVIIMIDLVIGYTAIQTMAIWARKNDMILHLHRAGNSTYSRQKIHGMNFRVICKWMRMAGVDHIHAGTVVGKLEGDPLMIKGFYDTLLEPYLKQNLPQGIFFEQDWASLRKVTPVASGGIHCGQMHQLLDYLGN…	AATTATGTAGTTAAAGATACAGACGTACTAGCTTTATTTAGGGTTAGTCCACAGCCAGGGGTGGATCCAGTAGAAGCATCTGCTGCAGTAGCAGGTGAATCTTCTACTTGGACTGTTGTATGGACTGATCTACTAACAGCTTGTGATTTACGCGCTAAAGCATATAAAGTTGATGCTGTAAATGATCAGTATTTCGCATATATTGCTTATGATATTGATTTATTTGAGGAAGGTTCTATTGCTAACCTAACTGCTTCTATAATTGGTAACGTATTTGGATTTAAAGCAGTTAAAGCATTAAGACTGGAAGACATGCGTTTGCCTGTTGCATATTTAAAGACTTTCCAAGGCCCAGCTACTGGTCTAGTTGTAGAAAGAGAAAGAATGGATAAATTTGGA…	NYVVKDTDVLALFRVSPQPGVDPVEASAAVAGESSTWTVVWTDLLTACDLRAKAYKVDAVNDQYFAYIAYDIDLFEEGSIANLTASIIGNVFGFKAVKALRLEDMRLPVAYLKTFQGPATGLVVERERMDKFGRPFLGATVKPKLGLSGKNYGRVVYEGLKGGLDFLKDDENINSQPFMRWKERFLYSMEAVNRSIAGTGEVKGHYMNVTAATMEDMYERAEFAKQIGTVIIMIDLVIGYTAIQTMAIWARKNDMILHLHRAGNSTYSRQKIHGMNFRVICKWMRMAGVDHIHAGTVVGKLEGDPLMIKGFYDTLLEPYLKQNLPQGIFFEQDWASLRKVTPVASGGIHCGQMHQLLDYLGNDVVLQFGGGTIGHPDGIQAGATANRVALEAMIARNGR…
Rhodophyta	Palmaria_palmata	22	YP_009294257.1	ATGTCTCAATCCGTAGAACAACGGACAAGGATCAAAAACGAACGTTATGAGTCTGGAGTAATTCCATATGCTAAAATGGGATATTGGGATCCTGAACACGTAATTTTAGAAACTGATGTATTAGCTTTATTTCGTGTTACACCTCAACCAGGTGTAGATCCAATCGAAGCTTCTGCTGCAATTGCTGGTGAATCTTCAACAGCAACTTGGACCGTTGTATGGACAGATCTATTAACAGCTTGCGACTTATACAGAGCAAAATGTTATAAAGTAGATGCAGTACCAAATACAAGTGATCAGTACTTCGCATACATTGCATATGATATTGATTTATTTGAAGAAGGATCAATTGCAAACTTAACTGCTTCAATTATTGGTAACGTATTCGGATTTAAAGCT…	MSQSVEQRTRIKNERYESGVIPYAKMGYWDPEHVILETDVLALFRVTPQPGVDPIEASAAIAGESSTATWTVVWTDLLTACDLYRAKCYKVDAVPNTSDQYFAYIAYDIDLFEEGSIANLTASIIGNVFGFKAVKALRLEDMRLPVAYLKTFQGPATGTVVERERMDKFGRPFLGATVKPKLGLSGKNYGRVVYEGLKGGLDFLKDDENINSQPFMRYSERYLYSMEGVNRAQAAAGEIKGHYLNVTAATMENMYERAEFAQQLGSVICMIDLVIGYSAIQSMAIWARKTDMILHLHRAGNSTYSRQKIHGMNFRVICKWMRMAGVDHIHAGTVVGKLEGDPVMIQGFYNTLLESHLEVNLPQGIFFEQDWASLRKCTPVASGGIHCGQMHQLLDYLGD…	GAACACGTAATTTTAGAAACTGATGTATTAGCTTTATTTCGTGTTACACCTCAACCAGGTGTAGATCCAATCGAAGCTTCTGCTGCAATTGCTGGTGAATCTTCAACATGGACCGTTGTATGGACAGATCTATTAACAGCTTGCGACTTAAGAGCAAAATGTTATAAAGTAGATGCAGTAAATGATCAGTACTTCGCATACATTGCATATGATATTGATTTATTTGAAGAAGGATCAATTGCAAACTTAACTGCTTCAATTATTGGTAACGTATTCGGATTTAAAGCTGTAAAAGCTTTACGTCTTGAAGACATGCGTTTACCAGTTGCATACCTTAAAACTTTCCAAGGTCCTGCAACAGGAACAGTTGTAGAACGTGAACGTATGGATAAGTTTGGT…	EHVILETDVLALFRVTPQPGVDPIEASAAIAGESSTWTVVWTDLLTACDLRAKCYKVDAVNDQYFAYIAYDIDLFEEGSIANLTASIIGNVFGFKAVKALRLEDMRLPVAYLKTFQGPATGTVVERERMDKFGRPFLGATVKPKLGLSGKNYGRVVYEGLKGGLDFLKDDENINSQPFMRYSERYLYSMEGVNRAQAAAGEIKGHYLNVTAATMENMYERAEFAQQLGSVICMIDLVIGYSAIQSMAIWARKTDMILHLHRAGNSTYSRQKIHGMNFRVICKWMRMAGVDHIHAGTVVGKLEGDPVMIQGFYNTLLESHLEVNLPQGIFFEQDWASLRKCTPVASGGIHCGQMHQLLDYLGDDVVLQFGGGTIGHPDGIQAGATANRVALESMIARNGR…
Rhodophyta	Periphykon_beckeri	230	YP_009392029.1	ATGTCTAATTCTGTAGAAGAAAGGACAAGAATTAAAAATGAACGTTATGAATCTGGTGTAATTCCGTATGCAAAAATGGGATACTGGGATCCTAACTATGTAGTTAAGGATACCGATGTTCTAGCTTTATTTAGAGTAAGTCCACAACCAGGTGTAGATCCAGTTGAAGCTTCTGCTGCTGTTGCAGGTGAATCATCTACAGCTACATGGACAGTTGTGTGGACAGATTTATTAACTGCATGTGATCTTTATCGTGCTAAAGCATATAAAGTTGATGCCGTTCCAAATACAACTGATCAATATTTTGCTTATATTGCTTATGACATTGATTTATTTGAAGAAGGATCAATTGCTAATTTAACAGCTTCAATTATCGGGAATGTTTTTGGATTTAAAGCA…	MSNSVEERTRIKNERYESGVIPYAKMGYWDPNYVVKDTDVLALFRVSPQPGVDPVEASAAVAGESSTATWTVVWTDLLTACDLYRAKAYKVDAVPNTTDQYFAYIAYDIDLFEEGSIANLTASIIGNVFGFKAVKALRLEDMRIPVAYLKTFQGPATGLVVERERMDKFGRPFLGATVKPKLGLSGKNYGRVVYEGLKGGLDFLKDDENINSQPFMRWKERFLYSMEAVNRSIAATGEVKGHYMNVTAATMEDMYERAEFAKQLGTVIIMIDLVIGYTAIQTMAIWARKNDMILHLHRAGNSTYSRQKIHGMNFRVICKWMRMAGVDHIHAGTVVGKLEGDPLMIRGFYNTLLEPYLDINLPQGIFFTQDWASLRKVTPVASGGIHCGQMHQLLDYLGN…	AACTATGTAGTTAAGGATACCGATGTTCTAGCTTTATTTAGAGTAAGTCCACAACCAGGTGTAGATCCAGTTGAAGCTTCTGCTGCTGTTGCAGGTGAATCATCTACATGGACAGTTGTGTGGACAGATTTATTAACTGCATGTGATCTTCGTGCTAAAGCATATAAAGTTGATGCCGTTAATGATCAATATTTTGCTTATATTGCTTATGACATTGATTTATTTGAAGAAGGATCAATTGCTAATTTAACAGCTTCAATTATCGGGAATGTTTTTGGATTTAAAGCAGTTAAAGCCTTAAGACTTGAAGATATGCGTATCCCTGTAGCTTATTTAAAAACTTTTCAAGGTCCGGCAACAGGCTTAGTTGTAGAACGTGAGCGTATGGATAAATTTGGA…	NYVVKDTDVLALFRVSPQPGVDPVEASAAVAGESSTWTVVWTDLLTACDLRAKAYKVDAVNDQYFAYIAYDIDLFEEGSIANLTASIIGNVFGFKAVKALRLEDMRIPVAYLKTFQGPATGLVVERERMDKFGRPFLGATVKPKLGLSGKNYGRVVYEGLKGGLDFLKDDENINSQPFMRWKERFLYSMEAVNRSIAATGEVKGHYMNVTAATMEDMYERAEFAKQLGTVIIMIDLVIGYTAIQTMAIWARKNDMILHLHRAGNSTYSRQKIHGMNFRVICKWMRMAGVDHIHAGTVVGKLEGDPLMIRGFYNTLLEPYLDINLPQGIFFTQDWASLRKVTPVASGGIHCGQMHQLLDYLGNDVVLQFGGGTIGHPDGIQAGATANRVALEAMIARNGR…
Rhodophyta	Platysiphonia_delicata	232	YP_009391416.1	ATGTCTAATTCTGTAGAAGAACGGACAAGAATTAAGAACGAACGTTATGAATCTGGAGTAATTCCATACGCAAAAATGGGCTACTGGGACCCAGATTATGTTATAAAAGAAACTGATGTTTTAGCTTTATTTCGTGTTACACCGCAGCCAGGTGTAGATCCAGTAGAAGCATCTGCAGCAGTTGCTGGTGAATCTTCTACAGCAACTTGGACTGTAGTTTGGACTGATCTACTAACAGCTTGCGATTTATATCGTGCGAAAGCATATAAAGTTGATAAAGTACCTAATTCAAGTGAACAATACTTTGCATATATCTCATATGACATTGACTTGTTTGAAGAAGGATCTATTGCAAACCTTACAGCATCAATTATCGGAAATGTATTTGGCTTCAAAGCA…	MSNSVEERTRIKNERYESGVIPYAKMGYWDPDYVIKETDVLALFRVTPQPGVDPVEASAAVAGESSTATWTVVWTDLLTACDLYRAKAYKVDKVPNSSEQYFAYISYDIDLFEEGSIANLTASIIGNVFGFKAVKALRLEDMRIPVAYLKTFQGPATGIVVERERMDKFGRPFLGATVKPKLGLSGKNYGRVVYEGLRGGLDFLKDDENINSQPFMRWKERFLYSMEAVNRSIAATGEVKGHYMNVTAATMEDMYERAEFAKQLGTIIIMIDLVIGYTAIQTMGIWARKNDMILHLHRAGNSTYSRQKQHGMNFRVICKWMRMAGVDHIHAGTVVGKLEGDPLMIRGFYNTLLLPHLDINLPQGIFFQQDWAALRKVTPVASGGIHCGQMHQLLDYLGE…	GATTATGTTATAAAAGAAACTGATGTTTTAGCTTTATTTCGTGTTACACCGCAGCCAGGTGTAGATCCAGTAGAAGCATCTGCAGCAGTTGCTGGTGAATCTTCTACATGGACTGTAGTTTGGACTGATCTACTAACAGCTTGCGATTTACGTGCGAAAGCATATAAAGTTGATAAAGTAAATGAACAATACTTTGCATATATCTCATATGACATTGACTTGTTTGAAGAAGGATCTATTGCAAACCTTACAGCATCAATTATCGGAAATGTATTTGGCTTCAAAGCAGTAAAAGCATTAAGATTAGAAGATATGCGTATTCCAGTTGCTTACTTAAAAACATTCCAAGGTCCTGCAACAGGTATTGTTGTGGAACGTGAGCGTATGGATAAATTTGGA…	DYVIKETDVLALFRVTPQPGVDPVEASAAVAGESSTWTVVWTDLLTACDLRAKAYKVDKVNEQYFAYISYDIDLFEEGSIANLTASIIGNVFGFKAVKALRLEDMRIPVAYLKTFQGPATGIVVERERMDKFGRPFLGATVKPKLGLSGKNYGRVVYEGLRGGLDFLKDDENINSQPFMRWKERFLYSMEAVNRSIAATGEVKGHYMNVTAATMEDMYERAEFAKQLGTIIIMIDLVIGYTAIQTMGIWARKNDMILHLHRAGNSTYSRQKQHGMNFRVICKWMRMAGVDHIHAGTVVGKLEGDPLMIRGFYNTLLLPHLDINLPQGIFFQQDWAALRKVTPVASGGIHCGQMHQLLDYLGEDVVLQFGGGTIGHPDGIQAGATANRVALEAMMARNGR…
Rhodophyta	Pleonosporium_borreri	80	QCI07795.1	ATGTCTGAATCTGTAGCACAACGAACAAGGATTAAGAACGACCGTTATGAATCTGGTGTAATCCCTTATGCTAAAATGGGCTATTGGGATCCAGACTATGTAGTTAAAGAAACTGATGTTTTAGCTTTATTTCGTGTAAGTCCACAGCCAGGTGTTGATCCAGTAGAAGCTTCTGCAGCGGTTGCAGGTGAATCATCTACAGCTACTTGGACAGTAGTATGGACTGACTTATTAACAGCTTGTGATCTATACAGAGCAAAAGCTTATAAAGTAGACGCTGTACCTAATACAACAGATCAATATTTTGCTTATATTTCGTATGATATTGATTTATTTGAAGAAGGTTCAATTGCTAACTTAACAGCTTCTATTATTGGTAACGTATTTGGTTTCAAAGCT…	MSESVAQRTRIKNDRYESGVIPYAKMGYWDPDYVVKETDVLALFRVSPQPGVDPVEASAAVAGESSTATWTVVWTDLLTACDLYRAKAYKVDAVPNTTDQYFAYISYDIDLFEEGSIANLTASIIGNVFGFKAVKALRLEDMRIPYAYLKTFQGPATGLIVERERMDKFGRPFLGATVKPKLGLSGKNYGRVVYEGLRGGLDFLKDDENINSQPFMRWKERFLYSMEAVNRSIAATGEVKGHYMNVTAATMEDMYERAEFAKQLGTVIIMIDLVIGYSAIQTMGIWARKNDMILHLHRAGNSTYSRQKSHGMNFRVICKWMRMAGVDHIHAGTVVGKLEGDPLMIKGFYDTLLQPYLNVTLTEGIFFEQDWASLRKVTPVASGGIHCGQMHQLIQYLGN…	GACTATGTAGTTAAAGAAACTGATGTTTTAGCTTTATTTCGTGTAAGTCCACAGCCAGGTGTTGATCCAGTAGAAGCTTCTGCAGCGGTTGCAGGTGAATCATCTACATGGACAGTAGTATGGACTGACTTATTAACAGCTTGTGATCTAAGAGCAAAAGCTTATAAAGTAGACGCTGTAAATGATCAATATTTTGCTTATATTTCGTATGATATTGATTTATTTGAAGAAGGTTCAATTGCTAACTTAACAGCTTCTATTATTGGTAACGTATTTGGTTTCAAAGCTGTGAAAGCTTTAAGACTTGAAGATATGCGTATTCCTTATGCTTATTTAAAAACATTCCAAGGCCCAGCTACTGGATTAATTGTAGAACGCGAACGTATGGATAAATTCGGT…	DYVVKETDVLALFRVSPQPGVDPVEASAAVAGESSTWTVVWTDLLTACDLRAKAYKVDAVNDQYFAYISYDIDLFEEGSIANLTASIIGNVFGFKAVKALRLEDMRIPYAYLKTFQGPATGLIVERERMDKFGRPFLGATVKPKLGLSGKNYGRVVYEGLRGGLDFLKDDENINSQPFMRWKERFLYSMEAVNRSIAATGEVKGHYMNVTAATMEDMYERAEFAKQLGTVIIMIDLVIGYSAIQTMGIWARKNDMILHLHRAGNSTYSRQKSHGMNFRVICKWMRMAGVDHIHAGTVVGKLEGDPLMIKGFYDTLLQPYLNVTLTEGIFFEQDWASLRKVTPVASGGIHCGQMHQLIQYLGNDVVLQFGGGTIGHPDGIQAGATANRVALEYMIARNGR…
Rhodophyta	Pleurostichidium_falkenbergii	72	YP_009654344.1	ATGTCTAACTCTGTAGAAGAACGGACAAGAATTAAAAACGAGCGTTACGAATCTGGTGTAATTCCTTATGCAAAAATGGGATACTGGGATCCAAACTATGTAATTAAAGATACAGACGTACTGGCTTTATTCAGGGTTACTCCACAACCAGGAGTAGATCCTGTAGAAGCATCTGCAGCAGTTGCAGGTGAATCATCTACAGCTACATGGACAGTTGTATGGACTGATTTATTAACTGCGTGTGATCTTTATAGAGCAAAAGCATATAAAGTCGACGCTGTACCCAACACGTCTGATCAATATTTTGCTTATATTTCATATGATATAGATTTATTTGAAGAAGGTTCGATCGCCAATCTAACAGCTTCAATCATTGGTAATGTATTCGGATTTAAAGCT…	MSNSVEERTRIKNERYESGVIPYAKMGYWDPNYVIKDTDVLALFRVTPQPGVDPVEASAAVAGESSTATWTVVWTDLLTACDLYRAKAYKVDAVPNTSDQYFAYISYDIDLFEEGSIANLTASIIGNVFGFKAVKALRLEDMRMPVAYLKTFQGPATGIIVERERMDKFGRPFLGATVKPKLGLSGKNYGRVVYEGLKGGLDFLKDDENINSQPFMRWKERFLYAMEAVNRSIAGTGEVKGHYMNVTAATMEDMYERAEFAKQLGTVIIMIDLVIGYTAIQTMSVWSRKNDMILHLHRAGNSTYSRQKIHGMNFRVICKWMRMAGVDHIHAGTVVGKLEGDPLMIKGFYNTLLESYLDVNLPQGIFFQQDWASLRKVTPVASGGIHCGQMHQLLDYLGN…	AACTATGTAATTAAAGATACAGACGTACTGGCTTTATTCAGGGTTACTCCACAACCAGGAGTAGATCCTGTAGAAGCATCTGCAGCAGTTGCAGGTGAATCATCTACATGGACAGTTGTATGGACTGATTTATTAACTGCGTGTGATCTTAGAGCAAAAGCATATAAAGTCGACGCTGTAAACGATCAATATTTTGCTTATATTTCATATGATATAGATTTATTTGAAGAAGGTTCGATCGCCAATCTAACAGCTTCAATCATTGGTAATGTATTCGGATTTAAAGCTGTTAAAGCTCTTCGATTAGAAGATATGCGTATGCCAGTAGCTTACTTAAAAACTTTTCAAGGCCCTGCTACAGGAATAATTGTAGAACGTGAACGTATGGATAAGTTTGGG…	NYVIKDTDVLALFRVTPQPGVDPVEASAAVAGESSTWTVVWTDLLTACDLRAKAYKVDAVNDQYFAYISYDIDLFEEGSIANLTASIIGNVFGFKAVKALRLEDMRMPVAYLKTFQGPATGIIVERERMDKFGRPFLGATVKPKLGLSGKNYGRVVYEGLKGGLDFLKDDENINSQPFMRWKERFLYAMEAVNRSIAGTGEVKGHYMNVTAATMEDMYERAEFAKQLGTVIIMIDLVIGYTAIQTMSVWSRKNDMILHLHRAGNSTYSRQKIHGMNFRVICKWMRMAGVDHIHAGTVVGKLEGDPLMIKGFYNTLLESYLDVNLPQGIFFQQDWASLRKVTPVASGGIHCGQMHQLLDYLGNDVVLQFGGGTIGHPDGIQAGATANRVALEAMIARNDR…
Rhodophyta	Plocamium_cartilagineum	281	YP_009297961.1	ATGTCTCAATCTGTAGAAGAACGGACAAGAATTAAAAATGATCGTTATGAGTCTGGCGTAATTCCATATGCAAAAATGGGATATTGGGATCCTGACTATACTATTAAAGATACTGATATATTAGCTGTATTCCGTGTAACTCCACAACCAGGTGTTGACCCTATAGAAGCATCAGCTGCTGTTGCAGGTGAATCATCAACAGCAACTTGGACTGTAGTTTGGACAGACTTATTAACTGCTTGCGATTTATATAGAGCTAAAGCATACAAAGTAGATTCTGTTCCTAATACATCTGATCAATATTTTGCTTTTATTGCATATGATATTGATTTATTTGAAGAAGGTTCAATTGCAAACTTAACAGCATCAATTATTGGTAATGTATTTGGGTTTAAAGCG…	MSQSVEERTRIKNDRYESGVIPYAKMGYWDPDYTIKDTDILAVFRVTPQPGVDPIEASAAVAGESSTATWTVVWTDLLTACDLYRAKAYKVDSVPNTSDQYFAFIAYDIDLFEEGSIANLTASIIGNVFGFKAVKALRLEDMRIPVAYLKTFQGPATGIIVERERMDKYGRPFLGATVKPKLGLSGKNYGRVVYEGLKGGLDFLKDDENINSQPFMRWKERYLFSMEGVNRSIAAAGETKGHYLNVTCATIEEMYERAEFAKEIGSIIIMIDLVIGYTAIQTMAIWARKNDMILHLHRAGNSTYSRQKIHGMNFRVICKWMRMAGVDHIHAGTVVGKLEGDPLMIRGFYNTLLHTHLDINLPQGIFFEQDWASLRKVTPVASGGIHCGQMHQLLDYLGD…	GACTATACTATTAAAGATACTGATATATTAGCTGTATTCCGTGTAACTCCACAACCAGGTGTTGACCCTATAGAAGCATCAGCTGCTGTTGCAGGTGAATCATCAACATGGACTGTAGTTTGGACAGACTTATTAACTGCTTGCGATTTAAGAGCTAAAGCATACAAAGTAGATTCTGTTAATGATCAATATTTTGCTTTTATTGCATATGATATTGATTTATTTGAAGAAGGTTCAATTGCAAACTTAACAGCATCAATTATTGGTAATGTATTTGGGTTTAAAGCGGTAAAAGCTTTAAGATTAGAAGATATGCGTATCCCTGTTGCTTATCTAAAAACTTTCCAAGGACCTGCAACAGGTATTATTGTAGAACGTGAACGTATGGATAAATATGGT…	DYTIKDTDILAVFRVTPQPGVDPIEASAAVAGESSTWTVVWTDLLTACDLRAKAYKVDSVNDQYFAFIAYDIDLFEEGSIANLTASIIGNVFGFKAVKALRLEDMRIPVAYLKTFQGPATGIIVERERMDKYGRPFLGATVKPKLGLSGKNYGRVVYEGLKGGLDFLKDDENINSQPFMRWKERYLFSMEGVNRSIAAAGETKGHYLNVTCATIEEMYERAEFAKEIGSIIIMIDLVIGYTAIQTMAIWARKNDMILHLHRAGNSTYSRQKIHGMNFRVICKWMRMAGVDHIHAGTVVGKLEGDPLMIRGFYNTLLHTHLDINLPQGIFFEQDWASLRKVTPVASGGIHCGQMHQLLDYLGDDVVLQFGGGTIGHPDGIQAGATANRVALESMLARNGR…
Rhodophyta	Polysiphonia_elongata	218	AFY11995.1	ATGTCTAACTCTGTAGAACAACGGACAAGAATTAAAAACGAACGTTATGAATCTGGTGTAATTCCTTACGCAAAAATGGGATATTGGGATCCTAACTATGTAACTAAAGACACAGACGTACTAGCACTATTTAGAGTTACACCTCAACCAGGTGTAGATCCAGTGGAAGCATCTGCTGCTGTTGCTGGTGAATCATCTACTGCTACATGGACTGTTGTTTGGACAGATTTATTAACAGCTTGTGATCTTTATAGAGCTAAAGCTTATAAAGTTGACGCTGTTCCTAACACTTCTGATCAATACTTTGCTTACATTGCATATGATATTGATTTATTCGAAGAAGGATCTATTGCAAACTTAACAGCTTCAATTATTGGTAACGTATTTGGATTTAAAGCA…	MSNSVEQRTRIKNERYESGVIPYAKMGYWDPNYVTKDTDVLALFRVTPQPGVDPVEASAAVAGESSTATWTVVWTDLLTACDLYRAKAYKVDAVPNTSDQYFAYIAYDIDLFEEGSIANLTASIIGNVFGFKAVKALRLEDMRLPVAYLKTFQGPATGIVVERERMDKFGRPFLGATVKPKLGLSGKNYGRVVYEGLKGGLDFLKDDENINSQPFMRWKERFLYSMEAVNRSIAASGEVKGHYMNVTAATMEEMYERAEFGKQIGTVIIMIDLVIGYTAIQTMAIWARKNDMILHLHRAGNSTYSRQKIHGMNFRVICKWMRMAGVDHIHAGTVVGKLEGDPLMIKGFYDTLLEPYLEINLPQGIFFQQDWASLRKVTPVASGGIHCGQMHQLLDYLGN…	AACTATGTAACTAAAGACACAGACGTACTAGCACTATTTAGAGTTACACCTCAACCAGGTGTAGATCCAGTGGAAGCATCTGCTGCTGTTGCTGGTGAATCATCTACTTGGACTGTTGTTTGGACAGATTTATTAACAGCTTGTGATCTTAGAGCTAAAGCTTATAAAGTTGACGCTGTTAACGATCAATACTTTGCTTACATTGCATATGATATTGATTTATTCGAAGAAGGATCTATTGCAAACTTAACAGCTTCAATTATTGGTAACGTATTTGGATTTAAAGCAGTTAAAGCTTTAAGACTAGAAGATATGCGCTTACCTGTAGCTTACCTGAAGACGTTCCAGGGTCCTGCAACTGGAATTGTTGTAGAACGTGAACGTATGGATAAATTTGGT…	NYVTKDTDVLALFRVTPQPGVDPVEASAAVAGESSTWTVVWTDLLTACDLRAKAYKVDAVNDQYFAYIAYDIDLFEEGSIANLTASIIGNVFGFKAVKALRLEDMRLPVAYLKTFQGPATGIVVERERMDKFGRPFLGATVKPKLGLSGKNYGRVVYEGLKGGLDFLKDDENINSQPFMRWKERFLYSMEAVNRSIAASGEVKGHYMNVTAATMEEMYERAEFGKQIGTVIIMIDLVIGYTAIQTMAIWARKNDMILHLHRAGNSTYSRQKIHGMNFRVICKWMRMAGVDHIHAGTVVGKLEGDPLMIKGFYDTLLEPYLEINLPQGIFFQQDWASLRKVTPVASGGIHCGQMHQLLDYLGNDVVLQFGGGTIGHPDGIQAGATANRVALESMIARNGR…
Rhodophyta	Polysiphonia_infestans	215	ARW64336.1	ATGTCTAACTCTGTAGAACAACGGACAAGAATTAAAAACGAACGTTACGAATCTGGTGTAATTCCTTATGCAAAAATGGGATACTGGGACCCTAATTATGTTACTAAAGATACAGACGTACTAGCTTTATTTAGAGTTACACCTCAACCAGGTGTAGATCCAGTAGAGGCATCTGCTGCTGTTGCAGGAGAATCATCTACTGCTACATGGACTGTTGTTTGGACAGATTTATTAACAGCTTGTGATCTTTATAGAGCTAAAGCTTACAAAGTTGATGCTGTTCCTAACACTTCTGATCAATACTTTGCCTATATCGCATATGATATTGACTTATTTGAAGAAGGATCTATTGCAAATTTAACAGCATCAATTATTGGTAACGTATTTGGGTTTAAAGCG…	MSNSVEQRTRIKNERYESGVIPYAKMGYWDPNYVTKDTDVLALFRVTPQPGVDPVEASAAVAGESSTATWTVVWTDLLTACDLYRAKAYKVDAVPNTSDQYFAYIAYDIDLFEEGSIANLTASIIGNVFGFKAVKALRLEDMRLPVAYLKTFQGPATGIVVERERMDKFGRPFLGATVKPKLGLSGKNYGRVVYEGLRGGLDFLKDDENINSQPFMRWKERFLYSMEAVNRSIAATGEVKGHYMNITAATMEEMYERAEFAKDLGTVIVMIDLVIGYTAIQTMAIWARKNDMILHLHRAGNSTYSRQKIHGMNFRVICKWMRMAGVDHIHAGTVVGKLEGDPLMIKGFYDTLLEPYLDINLPQGIFFQQDWASLRKVTPVASGGIHCGQMHQLLDYLGN…	AATTATGTTACTAAAGATACAGACGTACTAGCTTTATTTAGAGTTACACCTCAACCAGGTGTAGATCCAGTAGAGGCATCTGCTGCTGTTGCAGGAGAATCATCTACTTGGACTGTTGTTTGGACAGATTTATTAACAGCTTGTGATCTTAGAGCTAAAGCTTACAAAGTTGATGCTGTTAACGATCAATACTTTGCCTATATCGCATATGATATTGACTTATTTGAAGAAGGATCTATTGCAAATTTAACAGCATCAATTATTGGTAACGTATTTGGGTTTAAAGCGGTTAAAGCTTTAAGATTAGAAGATATGCGATTACCTGTAGCTTATCTAAAAACTTTTCAAGGTCCTGCAACTGGAATTGTAGTAGAACGTGAACGTATGGACAAATTCGGT…	NYVTKDTDVLALFRVTPQPGVDPVEASAAVAGESSTWTVVWTDLLTACDLRAKAYKVDAVNDQYFAYIAYDIDLFEEGSIANLTASIIGNVFGFKAVKALRLEDMRLPVAYLKTFQGPATGIVVERERMDKFGRPFLGATVKPKLGLSGKNYGRVVYEGLRGGLDFLKDDENINSQPFMRWKERFLYSMEAVNRSIAATGEVKGHYMNITAATMEEMYERAEFAKDLGTVIVMIDLVIGYTAIQTMAIWARKNDMILHLHRAGNSTYSRQKIHGMNFRVICKWMRMAGVDHIHAGTVVGKLEGDPLMIKGFYDTLLEPYLDINLPQGIFFQQDWASLRKVTPVASGGIHCGQMHQLLDYLGNDVVLQFGGGTIGHPDGIQAGATANRVALESMIARNGR…
Rhodophyta	Polysiphonia_schneideri	196	ARW68887.1	ATGTCTAACTCTGTAGAACAACGGACAAGAATTAAAAATGAACGTTATGAATCTGGTGTAATCCCTTATGCAAAAATGGGATACTGGGATCCTAATTATGTAACTAAGGACACAGATGTACTAGCACTTTTTAGAGTTACACCTCAACCTGGTGTAGATCCAGTAGAAGCATCTGCTGCTGTTGCAGGTGAATCATCTACAGCTACATGGACTGTTGTTTGGACAGATCTACTAACAGCTTGTGATCTTTATAGAGCTAAAGCATATAAAGTAGACGCTGTGCCTAACACTTCTGATCAATATTTTGCTTATATAGCATATGATATTGATCTATTCGAAGAAGGATCTATTGCAAATTTAACAGCTTCAATCATTGGTAATGTATTTGGTTTTAAAGCA…	MSNSVEQRTRIKNERYESGVIPYAKMGYWDPNYVTKDTDVLALFRVTPQPGVDPVEASAAVAGESSTATWTVVWTDLLTACDLYRAKAYKVDAVPNTSDQYFAYIAYDIDLFEEGSIANLTASIIGNVFGFKAVKALRLEDMRLPVAYLKTFQGPATGIVVERERMDKFGRPFLGATVKPKLGLSGKNYGRVVYEGLKGGLDFLKDDENINSQPFMRWKERFLYSMEAVNRSIAATGEVKGHYMNVTAATMEDMYERAEFAKQIGTVIIMIDLVIGYTAIQTMAIWARKNDMILHLHRAGNSTYSRQKIHGMNFRVICKWMRMAGVDHIHAGTVVGKLEGDPLMIKGFYDTLLEPYLEINLPQGIFFQQDWASLRKVTPVASGGIHCGQMHQLLDYLGE…	AATTATGTAACTAAGGACACAGATGTACTAGCACTTTTTAGAGTTACACCTCAACCTGGTGTAGATCCAGTAGAAGCATCTGCTGCTGTTGCAGGTGAATCATCTACATGGACTGTTGTTTGGACAGATCTACTAACAGCTTGTGATCTTAGAGCTAAAGCATATAAAGTAGACGCTGTGAACGATCAATATTTTGCTTATATAGCATATGATATTGATCTATTCGAAGAAGGATCTATTGCAAATTTAACAGCTTCAATCATTGGTAATGTATTTGGTTTTAAAGCAGTTAAAGCTTTAAGATTAGAAGATATGCGTCTACCAGTAGCTTACCTAAAAACTTTCCAAGGTCCTGCGACTGGAATTGTTGTAGAACGTGAACGTATGGATAAATTTGGT…	NYVTKDTDVLALFRVTPQPGVDPVEASAAVAGESSTWTVVWTDLLTACDLRAKAYKVDAVNDQYFAYIAYDIDLFEEGSIANLTASIIGNVFGFKAVKALRLEDMRLPVAYLKTFQGPATGIVVERERMDKFGRPFLGATVKPKLGLSGKNYGRVVYEGLKGGLDFLKDDENINSQPFMRWKERFLYSMEAVNRSIAATGEVKGHYMNVTAATMEDMYERAEFAKQIGTVIIMIDLVIGYTAIQTMAIWARKNDMILHLHRAGNSTYSRQKIHGMNFRVICKWMRMAGVDHIHAGTVVGKLEGDPLMIKGFYDTLLEPYLEINLPQGIFFQQDWASLRKVTPVASGGIHCGQMHQLLDYLGEDVVLQFGGGTIGHPDGIQAGATANRVALESMIARNGR…
Rhodophyta	Polysiphonia_scopulorum	210	AFY11982.1	ATGTCTAACTCTGTAGAAGAACGGACAAGAATTAAAAATGAGCGTTACGAATCTGGTGTAATCCCTTATGCAAAAATGGGATATTGGGATCCTGATTATGTAATTAAAGATACAGATGTATTAGCTTTATTTAGGGTTACTCCTCAACCAGGTGTAGATCCAGTAGAAGCTTCTGCGGCAGTTGCAGGTGAATCATCTACAGCTACATGGACTGTTGTATGGACTGATTTATTAACTGCTTGTGATCTTTATAGAGCAAAAGCATATAAAGTTGATGCAGTACCAAATACATCTGATCAGTATTTTGCTTATATTGCTTATGATATTGATCTATTTGAAGAAGGTTCGATTGCAAACTTAACAGCTTCAATTATTGGTAACGTGTTTGGATTTAAAGCT…	MSNSVEERTRIKNERYESGVIPYAKMGYWDPDYVIKDTDVLALFRVTPQPGVDPVEASAAVAGESSTATWTVVWTDLLTACDLYRAKAYKVDAVPNTSDQYFAYIAYDIDLFEEGSIANLTASIIGNVFGFKAVKALRLEDMRLPVAYLKTFQGPATGLVVERERMDKFGRPFLGATVKPKLGLSGKNYGRVVYEGLRGGLDFLKDDENINSQPFMRWKERFLYSMEAVNRSIAATGEVKGHYMNVTAATMEDMYERAEFAKQLGTVIIMIDLVIGYTAIQTMAIWSRKNDMILHLHRAGNSTYSRQKIHGMNFRVICKWMRMAGVDHIHAGTVVGKLEGDPLMIKGFYDTLLEPYLDVNLPQGIFFQQDWASLRKVTPVASGGIHCGQMHQLLDYLGN…	GATTATGTAATTAAAGATACAGATGTATTAGCTTTATTTAGGGTTACTCCTCAACCAGGTGTAGATCCAGTAGAAGCTTCTGCGGCAGTTGCAGGTGAATCATCTACATGGACTGTTGTATGGACTGATTTATTAACTGCTTGTGATCTTAGAGCAAAAGCATATAAAGTTGATGCAGTAAATGATCAGTATTTTGCTTATATTGCTTATGATATTGATCTATTTGAAGAAGGTTCGATTGCAAACTTAACAGCTTCAATTATTGGTAACGTGTTTGGATTTAAAGCTGTTAAAGCTTTAAGATTAGAAGATATGCGTTTACCTGTTGCTTACCTAAAAACTTTCCAAGGACCTGCAACTGGTCTAGTTGTAGAACGTGAACGTATGGATAAATTTGGC…	DYVIKDTDVLALFRVTPQPGVDPVEASAAVAGESSTWTVVWTDLLTACDLRAKAYKVDAVNDQYFAYIAYDIDLFEEGSIANLTASIIGNVFGFKAVKALRLEDMRLPVAYLKTFQGPATGLVVERERMDKFGRPFLGATVKPKLGLSGKNYGRVVYEGLRGGLDFLKDDENINSQPFMRWKERFLYSMEAVNRSIAATGEVKGHYMNVTAATMEDMYERAEFAKQLGTVIIMIDLVIGYTAIQTMAIWSRKNDMILHLHRAGNSTYSRQKIHGMNFRVICKWMRMAGVDHIHAGTVVGKLEGDPLMIKGFYDTLLEPYLDVNLPQGIFFQQDWASLRKVTPVASGGIHCGQMHQLLDYLGNDVVLQFGGGTIGHPDGIQAGATANRVALEAMIARNGR…
Rhodophyta	Polysiphonia_sertularioides	52	ARW62461.1	ATGTCTAACTCTGTAGAACAACGGACAAGAATTAAAAATGAACGTTATGAATCTGGTGTAATTCCATATGCAAAAATGGGTTATTGGGATCCTAACTATGTAGTTAAAGATACAGATGTACTAGCATTATTCAGAGTTACTCCACAACCAGGAGTAGATCCAGTAGAAGCATCTGCAGCAGTTGCAGGTGAGTCTTCTACAGCAACATGGACTGTTGTATGGACAGACTTATTAACTGCATGTGACCTGTACAGAGCAAAAGCTTATAAAGTTGATGCTGTACCTAATACTTCTGATCAATACTTCGCATACATAGCGTACGATATTGATTTATTTGAAGAAGGTTCTATTGCAAACTTAACAGCATCGATAATTGGTAATGTATTTGGATTTAAAGCT…	MSNSVEQRTRIKNERYESGVIPYAKMGYWDPNYVVKDTDVLALFRVTPQPGVDPVEASAAVAGESSTATWTVVWTDLLTACDLYRAKAYKVDAVPNTSDQYFAYIAYDIDLFEEGSIANLTASIIGNVFGFKAVKALRLEDMRLPVAYLKTFQGPATGLVVERERMDKFGRPFLGATVKPKLGLSGKNYGRVVYEGLRGGLDFLKDDENINSQPFMRWKERFLYSMEAVNRSIAATGEVKGHYMNITAATMEDMYERAEFAKQLGTVIIMIDLVIGYTAIQTMAIWSRKNDMILHLHRAGNSTYSRQKIHGMNFRVICKWMRMAGVDHIHAGTVVGKLEGDPLMIKGFYDTLLEPYLSVNLPQGIFFEQDWASLRKVTPVASGGIHCGQMHQLLDYLGN…	AACTATGTAGTTAAAGATACAGATGTACTAGCATTATTCAGAGTTACTCCACAACCAGGAGTAGATCCAGTAGAAGCATCTGCAGCAGTTGCAGGTGAGTCTTCTACATGGACTGTTGTATGGACAGACTTATTAACTGCATGTGACCTGAGAGCAAAAGCTTATAAAGTTGATGCTGTAAATGATCAATACTTCGCATACATAGCGTACGATATTGATTTATTTGAAGAAGGTTCTATTGCAAACTTAACAGCATCGATAATTGGTAATGTATTTGGATTTAAAGCTGTTAAAGCCCTAAGATTAGAAGATATGCGACTACCAGTAGCATACTTAAAAACTTTCCAAGGACCCGCAACTGGTCTAGTAGTAGAACGTGAGCGTATGGATAAGTTTGGT…	NYVVKDTDVLALFRVTPQPGVDPVEASAAVAGESSTWTVVWTDLLTACDLRAKAYKVDAVNDQYFAYIAYDIDLFEEGSIANLTASIIGNVFGFKAVKALRLEDMRLPVAYLKTFQGPATGLVVERERMDKFGRPFLGATVKPKLGLSGKNYGRVVYEGLRGGLDFLKDDENINSQPFMRWKERFLYSMEAVNRSIAATGEVKGHYMNITAATMEDMYERAEFAKQLGTVIIMIDLVIGYTAIQTMAIWSRKNDMILHLHRAGNSTYSRQKIHGMNFRVICKWMRMAGVDHIHAGTVVGKLEGDPLMIKGFYDTLLEPYLSVNLPQGIFFEQDWASLRKVTPVASGGIHCGQMHQLLDYLGNDVVLQFGGGTIGHPDGIQAGATANRVALESMIARNGR…
Rhodophyta	Polysiphonia_stricta	217	AFY11983.1	ATGTCTAACTCTGTAGAAGAACGGACACGAATTAAAAATGAACGTTATGAATCTGGTGTAATTCCCTACGCAAAAATGGGTTACTGGGATCCTAACTATGTAATTAAAGATACAGATGTATTAGCTTTATTTAGAGTTAGTCCTCAACCAGGTGTAGATCCTGTAGAAGCCTCTGCAGCAGTAGCAGGTGAATCATCAACAGCTACATGGACTGTTGTATGGACTGATTTATTAACTGCATGCGATCTTTATCGTGCGAAAGCATATAAAGTTGACGCTGTGCCAAACACTTCTGATCAATATTTTGCATATATTTCATATGACATTGATTTATTTGAAGAAGGATCTATTGCAAACTTAACAGCATCAATTATTGGTAACGTATTCGGATTTAAAGCA…	MSNSVEERTRIKNERYESGVIPYAKMGYWDPNYVIKDTDVLALFRVSPQPGVDPVEASAAVAGESSTATWTVVWTDLLTACDLYRAKAYKVDAVPNTSDQYFAYISYDIDLFEEGSIANLTASIIGNVFGFKAVKALRLEDMRLPVAYLKTFQGPATGIVVERERMDKFGRPFLGATVKPKLGLSGKNYGRVVYEGLRGGLDFLKDDENINSQPFMRWKERFLYAMEAVNRSIAATGEVKGHYMNVTAATMEDMYERAEFAKQIGTVIIMIDLVIGYTAIQTMAIWSRKNDMILHLHRAGNSTYSRQKIHGMNFRVICKWMRMAGVDHIHAGTVVGKLEGDPLMIRGFYNTLLESYLDINLPQGIFFQQDWASLRKVTPVASGGIHCGQMHQLLDYLGN…	AACTATGTAATTAAAGATACAGATGTATTAGCTTTATTTAGAGTTAGTCCTCAACCAGGTGTAGATCCTGTAGAAGCCTCTGCAGCAGTAGCAGGTGAATCATCAACATGGACTGTTGTATGGACTGATTTATTAACTGCATGCGATCTTCGTGCGAAAGCATATAAAGTTGACGCTGTGAACGATCAATATTTTGCATATATTTCATATGACATTGATTTATTTGAAGAAGGATCTATTGCAAACTTAACAGCATCAATTATTGGTAACGTATTCGGATTTAAAGCAGTTAAAGCTTTAAGACTAGAAGATATGCGCTTACCAGTAGCATACTTAAAAACTTTTCAAGGTCCTGCAACTGGTATTGTTGTAGAACGTGAACGTATGGACAAATTCGGT…	NYVIKDTDVLALFRVSPQPGVDPVEASAAVAGESSTWTVVWTDLLTACDLRAKAYKVDAVNDQYFAYISYDIDLFEEGSIANLTASIIGNVFGFKAVKALRLEDMRLPVAYLKTFQGPATGIVVERERMDKFGRPFLGATVKPKLGLSGKNYGRVVYEGLRGGLDFLKDDENINSQPFMRWKERFLYAMEAVNRSIAATGEVKGHYMNVTAATMEDMYERAEFAKQIGTVIIMIDLVIGYTAIQTMAIWSRKNDMILHLHRAGNSTYSRQKIHGMNFRVICKWMRMAGVDHIHAGTVVGKLEGDPLMIRGFYNTLLESYLDINLPQGIFFQQDWASLRKVTPVASGGIHCGQMHQLLDYLGNDVVLQFGGGTIGHPDGIQAGATANRVALESMIARNGR…
Rhodophyta	Porolithon_onkodes	151	ASB29781.1	ATGTCTCAATCCGTAGAGCAACGGACAAGGATTAAAAATGAACGTTATGAATCAGGTGTAATACCTTACGCAAAGATGGGTTATTGGGATCCTGAATATGCAGTTAAAGAGACGGATATCTTAGCATTATTCCGTATTACTCCACAACCGGGAGTAGATCCTGTAGAAGCTGCAGCTGCAGTAGCTGGAGAGTCTTCTACAGCTACTTGGACAGTAGTTTGGACGGATTTATTAACTGCTTGTGACTTATATAGAGCCAAAGCATATAAAGTAGACCCTGTTCCAAACTCTACGGAACAATATTTTGCTTACATCTCATATGACATTGACTTATTTGAAGAAGGATCAATCGCAAATTTAACAGCTTCTATTATCGGTAACGTCTTTGGCTTTAAAGCA…	MSQSVEQRTRIKNERYESGVIPYAKMGYWDPEYAVKETDILALFRITPQPGVDPVEAAAAVAGESSTATWTVVWTDLLTACDLYRAKAYKVDPVPNSTEQYFAYISYDIDLFEEGSIANLTASIIGNVFGFKAVKALRLEDMRIPVAYLKTFQGPATGIIVERERMDKFGRPFLGATVKPKLGLSGKNYGRVVYEGLKGGLDFLKDDENINSQPFMRWKERFLYSMEAVNRAIAAAGEVKGHYLNVTAATMEDMYERAEFAKALGSIIIMIDLVIGYTAIQTMAIWARKNDMILHLHRAGNSTYSRQKEHGMNFRVICKWMRMSGVDHIHAGTVVGKLEGDPLMIKGFYNTLLKTHLDVNLPQGLFFEQDWAALRKVTPVASGGIHCGQMHQLLDYLGE…	GAATATGCAGTTAAAGAGACGGATATCTTAGCATTATTCCGTATTACTCCACAACCGGGAGTAGATCCTGTAGAAGCTGCAGCTGCAGTAGCTGGAGAGTCTTCTACATGGACAGTAGTTTGGACGGATTTATTAACTGCTTGTGACTTAAGAGCCAAAGCATATAAAGTAGACCCTGTTAACGAACAATATTTTGCTTACATCTCATATGACATTGACTTATTTGAAGAAGGATCAATCGCAAATTTAACAGCTTCTATTATCGGTAACGTCTTTGGCTTTAAAGCAGTAAAGGCTTTAAGACTTGAAGATATGCGTATACCTGTAGCTTATCTAAAAACATTTCAAGGTCCAGCAACTGGTATTATTGTAGAGCGCGAAAGGATGGATAAATTTGGA…	EYAVKETDILALFRITPQPGVDPVEAAAAVAGESSTWTVVWTDLLTACDLRAKAYKVDPVNEQYFAYISYDIDLFEEGSIANLTASIIGNVFGFKAVKALRLEDMRIPVAYLKTFQGPATGIIVERERMDKFGRPFLGATVKPKLGLSGKNYGRVVYEGLKGGLDFLKDDENINSQPFMRWKERFLYSMEAVNRAIAAAGEVKGHYLNVTAATMEDMYERAEFAKALGSIIIMIDLVIGYTAIQTMAIWARKNDMILHLHRAGNSTYSRQKEHGMNFRVICKWMRMSGVDHIHAGTVVGKLEGDPLMIKGFYNTLLKTHLDVNLPQGLFFEQDWAALRKVTPVASGGIHCGQMHQLLDYLGEDVVLQFGGGTIGHPDGIQAGATANRVALEAMLARNGR…
Rhodophyta	Porphyra_purpurea	443	AAC08112.1	ATGTCTCAATCCGTAGAATCACGGACTAGGATTAAAAGTGAACGTTACGAATCTGGAGTAATCCCTTACGCTAAAATGGGTTACTGGGATGCTGATTATGTTATTAAAGAAACAGATATTCTAGCTCTGTTCAGAATCACTCCTCAACCAGGTGTTGATCCAATTGAAGCTTCTGCTGCAATTGCAGGTGAATCTTCAACAGCAACATGGACAGTTGTTTGGACTGATTTGCTAACAGCTTGTGACTTATATAGAGCAAAAGCATATAGAGTGGATCCAGTTCCAAACGTTGCAGATCAATATTTTGCTTATATCGCGTATGACATCGATTTATTTGAAGAGGGTTCTATTGCGAACTTAACTGCTTCTATTATTGGTAACGTTTTTGGATTTAAAGCT…	MSQSVESRTRIKSERYESGVIPYAKMGYWDADYVIKETDILALFRITPQPGVDPIEASAAIAGESSTATWTVVWTDLLTACDLYRAKAYRVDPVPNVADQYFAYIAYDIDLFEEGSIANLTASIIGNVFGFKAVKALRLEDMRMPVAYLKTFQGPATGLIVERERMDKFGRPFLGATVKPKLGLSGKNYGRVVYEGLKGGLDFLKDDENINSQPFMRWRERFLYSMEGVNKASAAAGEIKGHYLNVTAATMEDMYERAEFSKVVGSIICMIDLVIGYTAIQSMAIWARKNDMILHLHRAGNSTYSRQKNHGMNFRVICKWMRMAGVDHIHAGTVVGKLEGDPLMIKGFYNTLLAGETEINLPQGLFFAQNWASLRKVVPVASGGIHAGQMHQLLDYLGD…	GATTATGTTATTAAAGAAACAGATATTCTAGCTCTGTTCAGAATCACTCCTCAACCAGGTGTTGATCCAATTGAAGCTTCTGCTGCAATTGCAGGTGAATCTTCAACATGGACAGTTGTTTGGACTGATTTGCTAACAGCTTGTGACTTAAGAGCAAAAGCATATAGAGTGGATCCAGTTAACGATCAATATTTTGCTTATATCGCGTATGACATCGATTTATTTGAAGAGGGTTCTATTGCGAACTTAACTGCTTCTATTATTGGTAACGTTTTTGGATTTAAAGCTGTTAAAGCTCTTCGTCTAGAAGATATGCGCATGCCAGTAGCTTATTTAAAAACTTTCCAAGGTCCAGCAACTGGACTGATTGTAGAACGTGAGCGCATGGATAAATTTGGT…	DYVIKETDILALFRITPQPGVDPIEASAAIAGESSTWTVVWTDLLTACDLRAKAYRVDPVNDQYFAYIAYDIDLFEEGSIANLTASIIGNVFGFKAVKALRLEDMRMPVAYLKTFQGPATGLIVERERMDKFGRPFLGATVKPKLGLSGKNYGRVVYEGLKGGLDFLKDDENINSQPFMRWRERFLYSMEGVNKASAAAGEIKGHYLNVTAATMEDMYERAEFSKVVGSIICMIDLVIGYTAIQSMAIWARKNDMILHLHRAGNSTYSRQKNHGMNFRVICKWMRMAGVDHIHAGTVVGKLEGDPLMIKGFYNTLLAGETEINLPQGLFFAQNWASLRKVVPVASGGIHAGQMHQLLDYLGDDVVLQFGGGTIGHPDGIQAGATANRVALESMMARNGR…
Rhodophyta	Porphyra_sp._DE001	479	BAF48619.1	ATGTCTCAATCCGTAGAATCACGGACTAGGATTAAAAGCGAACGTTACGAATCTGGAGTAATCCCTTACGCTAAAATGGGTTACTGGGATGCTGACTATGTGATTAAAGAAACAGATATTTTAGCTCTGTTTAGAATCACTCCTCAGCCGGGTGTTGACCCTATTGAAGCATCTGCGGCAATTGCAGGTGAATCTTCAACAGCTACTTGGACAGTTGTATGGACTGATTTGCTAACAGCTTGCGATTTGTATAGAGCAAAAGCATATAGAGTAGATCCAGTTCCAAACGTTGCAGATCAGTACTTTGCTTATATTGCTTATGATATTGATTTGTTTGAAGAAGGTTCAATTGCGAACTTAACTGCATCAATTATTGGTAACGTTTTTGGATTTAAAGCT…	MSQSVESRTRIKSERYESGVIPYAKMGYWDADYVIKETDILALFRITPQPGVDPIEASAAIAGESSTATWTVVWTDLLTACDLYRAKAYRVDPVPNVADQYFAYIAYDIDLFEEGSIANLTASIIGNVFGFKAVKALRLEDMRMPVAYLKTFQGPATGLIVERERMDKFGRPFLGATVKPKLGLSGKNYGRVVYEGLKGGLDFLKDDENINSQPFMRWRERFLYSMEGVNKASASAGEIKGHYLNVTAATMEDMYERAEFSKEVGSIICMIDLVIGYTAIQSMAIWARKHDMILHLHRAGNSTYSRQKNHGMNFRVICKWMRMAGVDHIHAGTVVGKLEGDPLMIKGFYNTLLESETDINLPQGLFFAQNWASLRKVVPVASGGIHAGQMHQLLDYLGD…	GACTATGTGATTAAAGAAACAGATATTTTAGCTCTGTTTAGAATCACTCCTCAGCCGGGTGTTGACCCTATTGAAGCATCTGCGGCAATTGCAGGTGAATCTTCAACATGGACAGTTGTATGGACTGATTTGCTAACAGCTTGCGATTTGAGAGCAAAAGCATATAGAGTAGATCCAGTTAACGATCAGTACTTTGCTTATATTGCTTATGATATTGATTTGTTTGAAGAAGGTTCAATTGCGAACTTAACTGCATCAATTATTGGTAACGTTTTTGGATTTAAAGCTGTTAAAGCTCTTCGTCTAGAAGATATGCGTATGCCAGTAGCTTACCTAAAAACTTTCCAAGGTCCTGCAACTGGATTAATTGTAGAGCGTGAGCGTATGGATAAATTTGGC…	DYVIKETDILALFRITPQPGVDPIEASAAIAGESSTWTVVWTDLLTACDLRAKAYRVDPVNDQYFAYIAYDIDLFEEGSIANLTASIIGNVFGFKAVKALRLEDMRMPVAYLKTFQGPATGLIVERERMDKFGRPFLGATVKPKLGLSGKNYGRVVYEGLKGGLDFLKDDENINSQPFMRWRERFLYSMEGVNKASASAGEIKGHYLNVTAATMEDMYERAEFSKEVGSIICMIDLVIGYTAIQSMAIWARKHDMILHLHRAGNSTYSRQKNHGMNFRVICKWMRMAGVDHIHAGTVVGKLEGDPLMIKGFYNTLLESETDINLPQGLFFAQNWASLRKVVPVASGGIHAGQMHQLLDYLGDDVVLQFGGGTIGHPDGIQAGATANRVALESMMARNGR…
Rhodophyta	Porphyra_sp._DN001	481	BAF48605.1	ATGTCTCAATCCGTAGAATCACGGACTAGGATTAAAAGCGAACGTTACGAATCTGGAGTAATCCCTTACGCAAAAATGGGTTACTGGGATGCTGACTATGTAATTAAAGAAACAGATATTTTAGCTCTGTTCAGAATCACTCCTCAGCCAGGTGTTGACCCTATTGAAGCATCTGCTGCAATTGCAGGTGAATCTTCAACAGCTACTTGGACAGTTGTATGGACTGATTTGCTAACAGCTTGTGACCTATATAGAGCAAAAGCATATCGAGTTGATCCAGTTCCAAATGTTGCAGATCAATACTTTGCTTACATCGCTTATGATATTGATTTATTTGAAGAAGGTTCCATTGCGAACTTAACTGCTTCAATTATTGGTAACGTTTTTGGATTTAAAGCT…	MSQSVESRTRIKSERYESGVIPYAKMGYWDADYVIKETDILALFRITPQPGVDPIEASAAIAGESSTATWTVVWTDLLTACDLYRAKAYRVDPVPNVADQYFAYIAYDIDLFEEGSIANLTASIIGNVFGFKAVKALRLEDMRMPVAYLKTFQGPATGLIVERERMDKFGRPFLGATVKPKLGLSGKNYGRVVYEGLKGGLDFLKDDENINSQPFMRWRERFLYSMEGVNKASASAGEIKGHYLNVTAATMEDMYERAEFSKDVGSIICMIDLVIGYTAIQSMAIWARKHDMILHLHRAGNSTYSRQKNHGMNFRVICKWMRMAGVDHIHAGTVVGKLEGDPLMIKGFYNTLLESDTDINLPQGLFFAQNWASLRKVVPVASGGIHAGQMHQLLDYLGD…	GACTATGTAATTAAAGAAACAGATATTTTAGCTCTGTTCAGAATCACTCCTCAGCCAGGTGTTGACCCTATTGAAGCATCTGCTGCAATTGCAGGTGAATCTTCAACATGGACAGTTGTATGGACTGATTTGCTAACAGCTTGTGACCTAAGAGCAAAAGCATATCGAGTTGATCCAGTTAATGATCAATACTTTGCTTACATCGCTTATGATATTGATTTATTTGAAGAAGGTTCCATTGCGAACTTAACTGCTTCAATTATTGGTAACGTTTTTGGATTTAAAGCTGTTAAAGCTCTTCGTCTAGAAGATATGCGTATGCCAGTAGCTTACCTAAAAACTTTCCAAGGTCCTGCAACTGGATTGATTGTAGAACGTGAGCGTATGGATAAATTTGGT…	DYVIKETDILALFRITPQPGVDPIEASAAIAGESSTWTVVWTDLLTACDLRAKAYRVDPVNDQYFAYIAYDIDLFEEGSIANLTASIIGNVFGFKAVKALRLEDMRMPVAYLKTFQGPATGLIVERERMDKFGRPFLGATVKPKLGLSGKNYGRVVYEGLKGGLDFLKDDENINSQPFMRWRERFLYSMEGVNKASASAGEIKGHYLNVTAATMEDMYERAEFSKDVGSIICMIDLVIGYTAIQSMAIWARKHDMILHLHRAGNSTYSRQKNHGMNFRVICKWMRMAGVDHIHAGTVVGKLEGDPLMIKGFYNTLLESDTDINLPQGLFFAQNWASLRKVVPVASGGIHAGQMHQLLDYLGDDVVLQFGGGTIGHPDGIQAGATANRVALESMMARNGR…
Rhodophyta	Porphyra_sp._DN002	480	BAF48611.1	ATGTCTCAATCCGTAGAATCACGGACTAGGATTAAAAGCGAACGTTACGAATCTGGAGTAATCCCTTACGCAAAAATGGGTTACTGGGATGCTGACTATGTAATTAAAGAAACAGATATTTTAGCTCTGTTCAGAATTACTCCTCAGCCAGGTGTTGACCCTATTGAAGCATCTGCTGCAATTGCTGGTGAATCTTCAACAGCTACTTGGACAGTTGTATGGACTGATTTGCTAACAGCTTGTGACCTATACAGAGCAAAAGCATATCGAGTTGATCCAGTTCCAAATGTTGCAGATCAATACTTTGCTTACATCGCTTACGATATTGATTTATTTGAAGAAGGTTCCATTGCGAACTTAACTGCTTCAATCATTGGTAACGTTTTTGGATTTAAAGCT…	MSQSVESRTRIKSERYESGVIPYAKMGYWDADYVIKETDILALFRITPQPGVDPIEASAAIAGESSTATWTVVWTDLLTACDLYRAKAYRVDPVPNVADQYFAYIAYDIDLFEEGSIANLTASIIGNVFGFKAVKALRLEDMRMPVAYLKTFQGPATGLIVERERMDKFGRPFLGATVKPKLGLSGKNYGRVVYEGLKGGLDFLKDDENINSQPFMRWRERFLYSMEGVNKASASAGEIKGHYLNVTAATMEDMYERAEFSKEVGSIICMIDLVIGYTAIQSMAIWARKHDMILHLHRAGNSTYSRQKNHGMNFRVICKWMRMAGVDHIHAGTVVGKLEGDPLMIKGFYNTLLESDTDINLPQGLFFAQNWASLRKVVPVASGGIHAGQMHQLLDYLGD…	GACTATGTAATTAAAGAAACAGATATTTTAGCTCTGTTCAGAATTACTCCTCAGCCAGGTGTTGACCCTATTGAAGCATCTGCTGCAATTGCTGGTGAATCTTCAACATGGACAGTTGTATGGACTGATTTGCTAACAGCTTGTGACCTAAGAGCAAAAGCATATCGAGTTGATCCAGTTAATGATCAATACTTTGCTTACATCGCTTACGATATTGATTTATTTGAAGAAGGTTCCATTGCGAACTTAACTGCTTCAATCATTGGTAACGTTTTTGGATTTAAAGCTGTTAAAGCTCTTCGTTTAGAAGATATGCGTATGCCAGTAGCTTACCTAAAAACTTTCCAAGGTCCTGCAACTGGATTGATTGTAGAACGTGAGCGTATGGATAAATTTGGT…	DYVIKETDILALFRITPQPGVDPIEASAAIAGESSTWTVVWTDLLTACDLRAKAYRVDPVNDQYFAYIAYDIDLFEEGSIANLTASIIGNVFGFKAVKALRLEDMRMPVAYLKTFQGPATGLIVERERMDKFGRPFLGATVKPKLGLSGKNYGRVVYEGLKGGLDFLKDDENINSQPFMRWRERFLYSMEGVNKASASAGEIKGHYLNVTAATMEDMYERAEFSKEVGSIICMIDLVIGYTAIQSMAIWARKHDMILHLHRAGNSTYSRQKNHGMNFRVICKWMRMAGVDHIHAGTVVGKLEGDPLMIKGFYNTLLESDTDINLPQGLFFAQNWASLRKVVPVASGGIHAGQMHQLLDYLGDDVVLQFGGGTIGHPDGIQAGATANRVALESMMARNGR…
Rhodophyta	Porphyra_sp._SuSa_001	489	BAC84939.1	ATGTCTCAATCCGTAGAATCACGGACTAGGATTAAAAGCGAACGTTACGAATCTGGAGTAATCCCTTATGCAAAAATGGGTTACTGGGATGCTGACTATGTAATTAAAGAAACAGATATTTTAGCTCTGTTCAGAATCACTCCTCAGCCAGGTGTTGACCCTATTGAAGCATCTGCTGCAATTGCAGGTGAATCTTCAACAGCTACTTGGACAGTTGTATGGACTGATTTGCTAACAGCTTGTGACCTATATAGAGCAAAAGCATATCGAGTTGATCCAGTTCCAAATGTTGCAGATCAATACTTTGCTTACATCGCTTATGATATTGATTTATTTGAAGAAGGTTCCATTGCGAACTTAACTGCTTCAATTATTGGTAACGTTTTTGGATTTAAAGCT…	MSQSVESRTRIKSERYESGVIPYAKMGYWDADYVIKETDILALFRITPQPGVDPIEASAAIAGESSTATWTVVWTDLLTACDLYRAKAYRVDPVPNVADQYFAYIAYDIDLFEEGSIANLTASIIGNVFGFKAVKALRLEDMRMPVAYLKTFQGPATGLIVERERMDKFGRPFLGATVKPKLGLSGKNYGRVVYEGLKGGLDFLKDDENINSQPFMRWRERFLYSMEGVNKASASAGEIKGHYLNVTAATMEDMYERAEFSKDVGSIICMIDLVIGYTAIQSMAIWARKHDMILHLHRAGNSTYSRQKNHGMNFRVICKWMRMAGVDHIHAGTVVGKLEGDPLMIKGFYNTLLESDTDINLPQGLFFAQNWASLRKVVPVASGGIHAGQMHQLLDYLGD…	GACTATGTAATTAAAGAAACAGATATTTTAGCTCTGTTCAGAATCACTCCTCAGCCAGGTGTTGACCCTATTGAAGCATCTGCTGCAATTGCAGGTGAATCTTCAACATGGACAGTTGTATGGACTGATTTGCTAACAGCTTGTGACCTAAGAGCAAAAGCATATCGAGTTGATCCAGTTAATGATCAATACTTTGCTTACATCGCTTATGATATTGATTTATTTGAAGAAGGTTCCATTGCGAACTTAACTGCTTCAATTATTGGTAACGTTTTTGGATTTAAAGCTGTTAAAGCTCTTCGTCTAGAAGATATGCGTATGCCAGTAGCTTACCTAAAAACTTTCCAAGGTCCTGCAACTGGATTGATTGTAGAACGTGAGCGTATGGATAAATTTGGT…	DYVIKETDILALFRITPQPGVDPIEASAAIAGESSTWTVVWTDLLTACDLRAKAYRVDPVNDQYFAYIAYDIDLFEEGSIANLTASIIGNVFGFKAVKALRLEDMRMPVAYLKTFQGPATGLIVERERMDKFGRPFLGATVKPKLGLSGKNYGRVVYEGLKGGLDFLKDDENINSQPFMRWRERFLYSMEGVNKASASAGEIKGHYLNVTAATMEDMYERAEFSKDVGSIICMIDLVIGYTAIQSMAIWARKHDMILHLHRAGNSTYSRQKNHGMNFRVICKWMRMAGVDHIHAGTVVGKLEGDPLMIKGFYNTLLESDTDINLPQGLFFAQNWASLRKVVPVASGGIHAGQMHQLLDYLGDDVVLQFGGGTIGHPDGIQAGATANRVALESMMARNGR…
[truncated: 250 more rows]

## Sheet: RbcS
Taxa	Species	Bouvier_Species_ID	NCBI_Sequence_ID	Nucleotide_Raw	Protein_Raw	Nucleotide_Aligned_Processed	Protein_Aligned_Processed
Bacteria	Acaryochloris_marina_MBIC11017	425	ABW26804.1	ATGAGAACTTTACCCATAGAAAGACGTTTCGAGACCTTTTCCTACTTGCCTCCCCTGAATGACGAGCAGATTCGTCGTCAAATTCAGTACATTTTGGATCAAGGCTATATTGCAGGGATCGAGTTTAACGATTCTCCTGAGCCGACCGCATACTACTGGACCATGTGGAAGTTGCCTCTATTCAAAAATCCTTCTGTTCAGGATGTTTTGTATGAGATTGATGAGTGCCGCTCTGAGTACTCTGACAAGTATGTGCGGGTGGTTGGATTTGACAATATCCGCCAGTGCCAAGTTATGAGCTTTATTGTTCATAAGCCGGGTAGCAATAGTGGGTACCGCCCCTACTAA	MRTLPIERRFETFSYLPPLNDEQIRRQIQYILDQGYIAGIEFNDSPEPTAYYWTMWKLPLFKNPSVQDVLYEIDECRSEYSDKYVRVVGFDNIRQCQVMSFIVHKPGSNSGYRPY	TTTTCCTACTTGCCTCCCCTGAATGACGAGCAGATTCGTCGTCAAATTCAGTACTTGGATCAAGGCTATATTGCAATCGAGTTTAACTCTCCTGAGACCGCATACTGGACCATGTGGAAGTTGCCTCTATTCAAAAATCCTTCTGTTCAGGTTTTGTATGAGATTGAGTGCCGCTCTTACTCTGACAAGTATGTGCGGGTTGGATTTGACAATATCCGCTGCGTTATG	FSYLPPLNDEQIRRQIQYLDQGYIAIEFNSPETAYWTMWKLPLFKNPSVQVLYEIECRSYSDKYVRVGFDNIRCVM
[truncated: 1,139 more rows]
