# Supplementary material for: Rubisco is evolving for improved catalytic efficiency and CO2 assimilation in plants
Source: Proc Natl Acad Sci U S A. 2024 Mar 5;121(11):e2321050121. doi: 10.1073/pnas.2321050121 (PMC10945770; doi:10.1073/pnas.2321050121)
Supplement: Supplementary file 5 — Dataset S04 (XLSX) [file pnas.2321050121.sd04.xlsx]

## Sheet: Notes
* Supplemental File 5 file contains the following information in each sheet
Sheet Name	Contents
S1FINAL_Rubisco_Percentiles_All	The percentile rate of sequence evolution in all downloaded rbcL and rbcS sequences in context of all other genes. Percentiles are calculated per each pairwise comparison of species for which a complete gene model could be obtained. Data have been processed to calculate mean percentiles per unique species comparison.
S2FINAL_Rubisco_Percentiles_EC	The percentile rate of sequence evolution in all downloaded rbcL and rbcS sequences in context of all other enzyme-encoding genes. Percentiles are calculated per each pairwise comparison of species for which a complete gene model could be obtained. Data have been processed to calculate mean percentiles per unique species comparison.
S3FINAL_Percentage_CBBC	The relative rate of sequence evolution in each Calvin-Benson-Bassham cycle gene isoform expressed as a percentage to that observed in rbcL. Percentage rates of evolution are calulcated across all plants for which the relevant sequence data could be obtained. Data have been processed to calculate mean percentiles per unique species comparison.
S4FINAL_Chaperone_Percentiles_All	The percentile rate of sequence evolution in each rubisco chaperone sequence in context of all other genes. Percentiles are calculated per each pairwise comparison of species for which a complete gene model could be obtained. Data have been processed to calculate mean percentiles per unique species comparison.
S1RAW_Rubisco_Percentiles_All	The percentile rate of sequence evolution in all downloaded rbcL and rbcS sequences in context of all other genes. Percentiles are calculated per each pairwise comparison of species for which a complete gene model could be obtained.
S2RAW_Rubisco_Percentiles_EC	The percentile rate of sequence evolution in all downloaded rbcL and rbcS sequences in context of all other enzyme-encoding genes. Percentiles are calculated per each pairwise comparison of species for which a complete gene model could be obtained.
S3RAW_Percentage_CBBC	The relative rate of sequence evolution in each Calvin-Benson-Bassham cycle gene isoform expressed as a percentage to that observed in rbcL. Percentage rates of evolution are calulcated across all plants for which the relevant sequence data could be obtained.
S4RAW_Chaperone_Percentiles_All	The percentile rate of sequence evolution in each rubisco chaperone sequence in context of all other genes. Percentiles are calculated per each pairwise comparison of species for which a complete gene model could be obtained.

## Sheet: S1FINAL_Rubisco_Percentiles_All
Taxa	CDS.AA	rbcL.rbcS	Transcriptome_Comparison	TreeModel	Number_Of_Comparisons	Mean_Percentile
Bacteria	Nucleotide	RbcL	Acaryochloris_marina__V__Acidithiobacillus_ferrooxidans	SYM+R8	1374	0.727273
Bacteria	Nucleotide	RbcL	Acaryochloris_marina__V__Allochromatium_vinosum	SYM+R8	1478	0.743746
Bacteria	Nucleotide	RbcL	Acaryochloris_marina__V__Anabaenopsis_circularis	SYM+R8	3128	0.35155
Bacteria	Nucleotide	RbcL	Acaryochloris_marina__V__Arthrospira_platensis	SYM+R8	2246	1.06809
Bacteria	Nucleotide	RbcL	Acaryochloris_marina__V__Aurantimonas_manganoxydans	SYM+R8	1426	8.75964
Bacteria	Nucleotide	RbcL	Acaryochloris_marina__V__Crocosphaera_subtropica	SYM+R8	2641	2.61166
Bacteria	Nucleotide	RbcL	Acaryochloris_marina__V__Gloeobacter_kilaueensis	SYM+R8	2205	1.13327
Bacteria	Nucleotide	RbcL	Acaryochloris_marina__V__Gloeobacter_violaceus	SYM+R8	1694	0.589971
Bacteria	Nucleotide	RbcL	Acaryochloris_marina__V__Gloeomargarita_lithophora	SYM+R8	1908	2.82871
Bacteria	Nucleotide	RbcL	Acaryochloris_marina__V__Halomicronema_hongdechloris	SYM+R8	2764	2.53165
Bacteria	Nucleotide	RbcL	Acaryochloris_marina__V__Hydrogenophaga_pseudoflava	SYM+R8	1581	0.632111
Bacteria	Nucleotide	RbcL	Acaryochloris_marina__V__Methylacidimicrobium_cyclopophantes	SYM+R8	1019	4.70588
Bacteria	Nucleotide	RbcL	Acaryochloris_marina__V__Methylacidimicrobium_tartarophylax	SYM+R8	1034	3.76812
Bacteria	Nucleotide	RbcL	Acaryochloris_marina__V__Methylacidiphilum_fumariolicum	SYM+R8	1011	3.4585
Bacteria	Nucleotide	RbcL	Acaryochloris_marina__V__Methylacidiphilum_infernorum	SYM+R8	1018	3.43474
Bacteria	Nucleotide	RbcL	Acaryochloris_marina__V__Microcystis_aeruginosa	SYM+R8	2030	5.85215
Bacteria	Nucleotide	RbcL	Acaryochloris_marina__V__Microcystis_viridis	SYM+R8	2110	5.58977
Bacteria	Nucleotide	RbcL	Acaryochloris_marina__V__Nocardia_nova	SYM+R8	1867	2.89079
Bacteria	Nucleotide	RbcL	Acaryochloris_marina__V__Nocardia_seriolae	SYM+R8	2046	2.5403
Bacteria	Nucleotide	RbcL	Acaryochloris_marina__V__Novimethylophilus_kurashikiensis	SYM+R8	1316	6.37813
Bacteria	Nucleotide	RbcL	Acaryochloris_marina__V__Phaeobacter_gallaeciensis	SYM+R8	1543	0.388601
Bacteria	Nucleotide	RbcL	Acaryochloris_marina__V__Phormidesmis_priestleyi	SYM+R8	2690	1.15199
Bacteria	Nucleotide	RbcL	Acaryochloris_marina__V__Planktothrix_agardhii	SYM+R8	2282	0.65703
Bacteria	Nucleotide	RbcL	Acaryochloris_marina__V__Prochlorococcus_marinus	SYM+R8	1385	13.6093
Bacteria	Nucleotide	RbcL	Acaryochloris_marina__V__Prochlorothrix_hollandica	SYM+R8	1971	1.26775
Bacteria	Nucleotide	RbcL	Acaryochloris_marina__V__Raphidiopsis_brookii	SYM+R8	1788	0.78256
Bacteria	Nucleotide	RbcL	Acaryochloris_marina__V__Synechococcus_elongatus	SYM+R8	1786	0.447678
Bacteria	Nucleotide	RbcL	Acaryochloris_marina__V__Thermosynechococcus_elongatus	SYM+R8	1896	0.632578
Bacteria	Nucleotide	RbcL	Acaryochloris_marina__V__Thermosynechococcus_vulcanus	SYM+R8	1833	0.654308
Bacteria	Nucleotide	RbcL	Acaryochloris_marina__V__Thioflexothrix_psekupsii	SYM+R8	1361	2.34949
Bacteria	Nucleotide	RbcL	Acaryochloris_marina__V__Trichormus_variabilis	SYM+R8	2769	0.469314
Bacteria	Nucleotide	RbcL	Acidithiobacillus_ferrooxidans__V__Allochromatium_vinosum	SYM+R8	1214	2.55144
Bacteria	Nucleotide	RbcL	Acidithiobacillus_ferrooxidans__V__Anabaenopsis_circularis	SYM+R8	1209	0.330579
Bacteria	Nucleotide	RbcL	Acidithiobacillus_ferrooxidans__V__Arthrospira_platensis	SYM+R8	928	0.322928
Bacteria	Nucleotide	RbcL	Acidithiobacillus_ferrooxidans__V__Aurantimonas_manganoxydans	SYM+R8	1077	23.9332
Bacteria	Nucleotide	RbcL	Acidithiobacillus_ferrooxidans__V__Crocosphaera_subtropica	SYM+R8	1113	0.5386
Bacteria	Nucleotide	RbcL	Acidithiobacillus_ferrooxidans__V__Gloeobacter_kilaueensis	SYM+R8	1100	0.635786
Bacteria	Nucleotide	RbcL	Acidithiobacillus_ferrooxidans__V__Gloeobacter_violaceus	SYM+R8	808	0.370828
Bacteria	Nucleotide	RbcL	Acidithiobacillus_ferrooxidans__V__Gloeomargarita_lithophora	SYM+R8	819	1.21951
Bacteria	Nucleotide	RbcL	Acidithiobacillus_ferrooxidans__V__Halomicronema_hongdechloris	SYM+R8	1060	0.282752
Bacteria	Nucleotide	RbcL	Acidithiobacillus_ferrooxidans__V__Hydrogenophaga_pseudoflava	SYM+R8	1382	0.144613
Bacteria	Nucleotide	RbcL	Acidithiobacillus_ferrooxidans__V__Methylacidimicrobium_cyclopophantes	SYM+R8	961	11.8503
Bacteria	Nucleotide	RbcL	Acidithiobacillus_ferrooxidans__V__Methylacidimicrobium_tartarophylax	SYM+R8	983	11.1789
Bacteria	Nucleotide	RbcL	Acidithiobacillus_ferrooxidans__V__Methylacidiphilum_fumariolicum	SYM+R8	945	8.9852
Bacteria	Nucleotide	RbcL	Acidithiobacillus_ferrooxidans__V__Methylacidiphilum_infernorum	SYM+R8	947	7.80591
Bacteria	Nucleotide	RbcL	Acidithiobacillus_ferrooxidans__V__Microcystis_aeruginosa	SYM+R8	937	1.14225
Bacteria	Nucleotide	RbcL	Acidithiobacillus_ferrooxidans__V__Microcystis_viridis	SYM+R8	964	1.24352
Bacteria	Nucleotide	RbcL	Acidithiobacillus_ferrooxidans__V__Nocardia_nova	SYM+R8	1180	9.31414
Bacteria	Nucleotide	RbcL	Acidithiobacillus_ferrooxidans__V__Nocardia_seriolae	SYM+R8	1218	10.9106
Bacteria	Nucleotide	RbcL	Acidithiobacillus_ferrooxidans__V__Novimethylophilus_kurashikiensis	SYM+R8	1230	45.329
Bacteria	Nucleotide	RbcL	Acidithiobacillus_ferrooxidans__V__Phaeobacter_gallaeciensis	SYM+R8	1118	0.0893655
Bacteria	Nucleotide	RbcL	Acidithiobacillus_ferrooxidans__V__Phormidesmis_priestleyi	SYM+R8	1123	1.15658
Bacteria	Nucleotide	RbcL	Acidithiobacillus_ferrooxidans__V__Planktothrix_agardhii	SYM+R8	956	0.522466
Bacteria	Nucleotide	RbcL	Acidithiobacillus_ferrooxidans__V__Prochlorococcus_marinus	SYM+R8	689	0.851449
Bacteria	Nucleotide	RbcL	Acidithiobacillus_ferrooxidans__V__Prochlorothrix_hollandica	SYM+R8	874	1.94286
Bacteria	Nucleotide	RbcL	Acidithiobacillus_ferrooxidans__V__Raphidiopsis_brookii	SYM+R8	860	0.348432
Bacteria	Nucleotide	RbcL	Acidithiobacillus_ferrooxidans__V__Synechococcus_elongatus	SYM+R8	799	0.75
Bacteria	Nucleotide	RbcL	Acidithiobacillus_ferrooxidans__V__Thermosynechococcus_elongatus	SYM+R8	818	0.2442
Bacteria	Nucleotide	RbcL	Acidithiobacillus_ferrooxidans__V__Thermosynechococcus_vulcanus	SYM+R8	791	0.505051
Bacteria	Nucleotide	RbcL	Acidithiobacillus_ferrooxidans__V__Thioflexothrix_psekupsii	SYM+R8	1120	1.07047
Bacteria	Nucleotide	RbcL	Acidithiobacillus_ferrooxidans__V__Trichormus_variabilis	SYM+R8	1199	0.666667
Bacteria	Nucleotide	RbcL	Allochromatium_vinosum__V__Anabaenopsis_circularis	SYM+R8	1328	0.376223
Bacteria	Nucleotide	RbcL	Allochromatium_vinosum__V__Arthrospira_platensis	SYM+R8	1153	0.34662
Bacteria	Nucleotide	RbcL	Allochromatium_vinosum__V__Aurantimonas_manganoxydans	SYM+R8	1232	33.82
Bacteria	Nucleotide	RbcL	Allochromatium_vinosum__V__Crocosphaera_subtropica	SYM+R8	1235	0.323625
Bacteria	Nucleotide	RbcL	Allochromatium_vinosum__V__Gloeobacter_kilaueensis	SYM+R8	1109	0.990991
Bacteria	Nucleotide	RbcL	Allochromatium_vinosum__V__Gloeobacter_violaceus	SYM+R8	848	0.942285
Bacteria	Nucleotide	RbcL	Allochromatium_vinosum__V__Gloeomargarita_lithophora	SYM+R8	953	2.20126
Bacteria	Nucleotide	RbcL	Allochromatium_vinosum__V__Halomicronema_hongdechloris	SYM+R8	1184	0.421941
Bacteria	Nucleotide	RbcL	Allochromatium_vinosum__V__Hydrogenophaga_pseudoflava	SYM+R8	1624	2.46154
Bacteria	Nucleotide	RbcL	Allochromatium_vinosum__V__Methylacidimicrobium_cyclopophantes	SYM+R8	906	12.1279
Bacteria	Nucleotide	RbcL	Allochromatium_vinosum__V__Methylacidimicrobium_tartarophylax	SYM+R8	916	11.0142
Bacteria	Nucleotide	RbcL	Allochromatium_vinosum__V__Methylacidiphilum_fumariolicum	SYM+R8	902	7.86268
Bacteria	Nucleotide	RbcL	Allochromatium_vinosum__V__Methylacidiphilum_infernorum	SYM+R8	906	7.38699
Bacteria	Nucleotide	RbcL	Allochromatium_vinosum__V__Microcystis_aeruginosa	SYM+R8	1068	1.24282
Bacteria	Nucleotide	RbcL	Allochromatium_vinosum__V__Microcystis_viridis	SYM+R8	1079	1.38889
Bacteria	Nucleotide	RbcL	Allochromatium_vinosum__V__Nocardia_nova	SYM+R8	1204	16.3485
Bacteria	Nucleotide	RbcL	Allochromatium_vinosum__V__Nocardia_seriolae	SYM+R8	1218	17.5554
Bacteria	Nucleotide	RbcL	Allochromatium_vinosum__V__Novimethylophilus_kurashikiensis	SYM+R8	1426	55.2908
Bacteria	Nucleotide	RbcL	Allochromatium_vinosum__V__Phaeobacter_gallaeciensis	SYM+R8	1308	0.152788
Bacteria	Nucleotide	RbcL	Allochromatium_vinosum__V__Phormidesmis_priestleyi	SYM+R8	1183	0.675676
Bacteria	Nucleotide	RbcL	Allochromatium_vinosum__V__Planktothrix_agardhii	SYM+R8	1137	0.439367
Bacteria	Nucleotide	RbcL	Allochromatium_vinosum__V__Prochlorococcus_marinus	SYM+R8	755	0.562169
Bacteria	Nucleotide	RbcL	Allochromatium_vinosum__V__Prochlorothrix_hollandica	SYM+R8	1043	2.96935
Bacteria	Nucleotide	RbcL	Allochromatium_vinosum__V__Raphidiopsis_brookii	SYM+R8	956	0.31348
Bacteria	Nucleotide	RbcL	Allochromatium_vinosum__V__Synechococcus_elongatus	SYM+R8	893	2.23714
Bacteria	Nucleotide	RbcL	Allochromatium_vinosum__V__Thermosynechococcus_elongatus	SYM+R8	949	0.105263
Bacteria	Nucleotide	RbcL	Allochromatium_vinosum__V__Thermosynechococcus_vulcanus	SYM+R8	963	0.726141
Bacteria	Nucleotide	RbcL	Allochromatium_vinosum__V__Thioflexothrix_psekupsii	SYM+R8	1341	6.70641
Bacteria	Nucleotide	RbcL	Allochromatium_vinosum__V__Trichormus_variabilis	SYM+R8	1323	0.226586
Bacteria	Nucleotide	RbcL	Anabaenopsis_circularis__V__Arthrospira_platensis	SYM+R8	2378	6.89365
Bacteria	Nucleotide	RbcL	Anabaenopsis_circularis__V__Aurantimonas_manganoxydans	SYM+R8	1309	3.35878
Bacteria	Nucleotide	RbcL	Anabaenopsis_circularis__V__Crocosphaera_subtropica	SYM+R8	2704	16.1922
Bacteria	Nucleotide	RbcL	Anabaenopsis_circularis__V__Gloeobacter_kilaueensis	SYM+R8	2289	2.35808
Bacteria	Nucleotide	RbcL	Anabaenopsis_circularis__V__Gloeobacter_violaceus	SYM+R8	1760	0.454287
Bacteria	Nucleotide	RbcL	Anabaenopsis_circularis__V__Gloeomargarita_lithophora	SYM+R8	1842	3.90667
Bacteria	Nucleotide	RbcL	Anabaenopsis_circularis__V__Halomicronema_hongdechloris	SYM+R8	2539	1.45669
Bacteria	Nucleotide	RbcL	Anabaenopsis_circularis__V__Hydrogenophaga_pseudoflava	SYM+R8	1453	0.275103
Bacteria	Nucleotide	RbcL	Anabaenopsis_circularis__V__Methylacidimicrobium_cyclopophantes	SYM+R8	987	2.42915
Bacteria	Nucleotide	RbcL	Anabaenopsis_circularis__V__Methylacidimicrobium_tartarophylax	SYM+R8	1011	2.37154
Bacteria	Nucleotide	RbcL	Anabaenopsis_circularis__V__Methylacidiphilum_fumariolicum	SYM+R8	988	4.55005
Bacteria	Nucleotide	RbcL	Anabaenopsis_circularis__V__Methylacidiphilum_infernorum	SYM+R8	999	4.2
Bacteria	Nucleotide	RbcL	Anabaenopsis_circularis__V__Microcystis_aeruginosa	SYM+R8	2169	18.2159
Bacteria	Nucleotide	RbcL	Anabaenopsis_circularis__V__Microcystis_viridis	SYM+R8	2215	18.8177
Bacteria	Nucleotide	RbcL	Anabaenopsis_circularis__V__Nocardia_nova	SYM+R8	1617	2.71941
Bacteria	Nucleotide	RbcL	Anabaenopsis_circularis__V__Nocardia_seriolae	SYM+R8	1713	1.75029
Bacteria	Nucleotide	RbcL	Anabaenopsis_circularis__V__Novimethylophilus_kurashikiensis	SYM+R8	1244	4.81928
Bacteria	Nucleotide	RbcL	Anabaenopsis_circularis__V__Phaeobacter_gallaeciensis	SYM+R8	1326	0.075358
Bacteria	Nucleotide	RbcL	Anabaenopsis_circularis__V__Phormidesmis_priestleyi	SYM+R8	2522	0.198177
Bacteria	Nucleotide	RbcL	Anabaenopsis_circularis__V__Planktothrix_agardhii	SYM+R8	2469	7.23347
Bacteria	Nucleotide	RbcL	Anabaenopsis_circularis__V__Prochlorococcus_marinus	SYM+R8	1202	21.9763
Bacteria	Nucleotide	RbcL	Anabaenopsis_circularis__V__Prochlorothrix_hollandica	SYM+R8	1959	1.02041
Bacteria	Nucleotide	RbcL	Anabaenopsis_circularis__V__Raphidiopsis_brookii	SYM+R8	2019	2.87129
Bacteria	Nucleotide	RbcL	Anabaenopsis_circularis__V__Synechococcus_elongatus	SYM+R8	1655	0.362319
Bacteria	Nucleotide	RbcL	Anabaenopsis_circularis__V__Thermosynechococcus_elongatus	SYM+R8	1795	1.00223
Bacteria	Nucleotide	RbcL	Anabaenopsis_circularis__V__Thermosynechococcus_vulcanus	SYM+R8	1714	0.932945
Bacteria	Nucleotide	RbcL	Anabaenopsis_circularis__V__Thioflexothrix_psekupsii	SYM+R8	1227	2.28013
Bacteria	Nucleotide	RbcL	Anabaenopsis_circularis__V__Trichormus_variabilis	SYM+R8	3366	0.831601
Bacteria	Nucleotide	RbcL	Arthrospira_platensis__V__Aurantimonas_manganoxydans	SYM+R8	1009	3.06931
Bacteria	Nucleotide	RbcL	Arthrospira_platensis__V__Crocosphaera_subtropica	SYM+R8	2209	0.678733
Bacteria	Nucleotide	RbcL	Arthrospira_platensis__V__Gloeobacter_kilaueensis	SYM+R8	1677	1.01311
Bacteria	Nucleotide	RbcL	Arthrospira_platensis__V__Gloeobacter_violaceus	SYM+R8	1285	0.311042
Bacteria	Nucleotide	RbcL	Arthrospira_platensis__V__Gloeomargarita_lithophora	SYM+R8	1658	1.02471
Bacteria	Nucleotide	RbcL	Arthrospira_platensis__V__Halomicronema_hongdechloris	SYM+R8	2142	1.63322
Bacteria	Nucleotide	RbcL	Arthrospira_platensis__V__Hydrogenophaga_pseudoflava	SYM+R8	1143	0.262238
Bacteria	Nucleotide	RbcL	Arthrospira_platensis__V__Methylacidimicrobium_cyclopophantes	SYM+R8	764	2.7451
Bacteria	Nucleotide	RbcL	Arthrospira_platensis__V__Methylacidimicrobium_tartarophylax	SYM+R8	774	2.58065
Bacteria	Nucleotide	RbcL	Arthrospira_platensis__V__Methylacidiphilum_fumariolicum	SYM+R8	763	3.79581
Bacteria	Nucleotide	RbcL	Arthrospira_platensis__V__Methylacidiphilum_infernorum	SYM+R8	767	2.86458
Bacteria	Nucleotide	RbcL	Arthrospira_platensis__V__Microcystis_aeruginosa	SYM+R8	1990	1.57136
Bacteria	Nucleotide	RbcL	Arthrospira_platensis__V__Microcystis_viridis	SYM+R8	2054	1.70316
Bacteria	Nucleotide	RbcL	Arthrospira_platensis__V__Nocardia_nova	SYM+R8	1174	1.87234
Bacteria	Nucleotide	RbcL	Arthrospira_platensis__V__Nocardia_seriolae	SYM+R8	1236	1.7785
Bacteria	Nucleotide	RbcL	Arthrospira_platensis__V__Novimethylophilus_kurashikiensis	SYM+R8	991	4.43548
Bacteria	Nucleotide	RbcL	Arthrospira_platensis__V__Phaeobacter_gallaeciensis	SYM+R8	1055	0.094697
Bacteria	Nucleotide	RbcL	Arthrospira_platensis__V__Phormidesmis_priestleyi	SYM+R8	2113	1.46641
Bacteria	Nucleotide	RbcL	Arthrospira_platensis__V__Planktothrix_agardhii	SYM+R8	2435	0.862069
Bacteria	Nucleotide	RbcL	Arthrospira_platensis__V__Prochlorococcus_marinus	SYM+R8	1149	22.0543
Bacteria	Nucleotide	RbcL	Arthrospira_platensis__V__Prochlorothrix_hollandica	SYM+R8	1810	0.110436
Bacteria	Nucleotide	RbcL	Arthrospira_platensis__V__Raphidiopsis_brookii	SYM+R8	1718	5.81734
Bacteria	Nucleotide	RbcL	Arthrospira_platensis__V__Synechococcus_elongatus	SYM+R8	1536	0.260247
Bacteria	Nucleotide	RbcL	Arthrospira_platensis__V__Thermosynechococcus_elongatus	SYM+R8	1718	0.52356
Bacteria	Nucleotide	RbcL	Arthrospira_platensis__V__Thermosynechococcus_vulcanus	SYM+R8	1641	0.609013
Bacteria	Nucleotide	RbcL	Arthrospira_platensis__V__Thioflexothrix_psekupsii	SYM+R8	1149	3.3913
Bacteria	Nucleotide	RbcL	Arthrospira_platensis__V__Trichormus_variabilis	SYM+R8	2285	5.11811
Bacteria	Nucleotide	RbcL	Aurantimonas_manganoxydans__V__Crocosphaera_subtropica	SYM+R8	1153	5.37262
Bacteria	Nucleotide	RbcL	Aurantimonas_manganoxydans__V__Gloeobacter_kilaueensis	SYM+R8	1079	15.7407
Bacteria	Nucleotide	RbcL	Aurantimonas_manganoxydans__V__Gloeobacter_violaceus	SYM+R8	850	14.1011
Bacteria	Nucleotide	RbcL	Aurantimonas_manganoxydans__V__Gloeomargarita_lithophora	SYM+R8	857	14.8019
Bacteria	Nucleotide	RbcL	Aurantimonas_manganoxydans__V__Halomicronema_hongdechloris	SYM+R8	1249	8.72
Bacteria	Nucleotide	RbcL	Aurantimonas_manganoxydans__V__Hydrogenophaga_pseudoflava	SYM+R8	1868	40.9845
Bacteria	Nucleotide	RbcL	Aurantimonas_manganoxydans__V__Methylacidimicrobium_cyclopophantes	SYM+R8	827	2.17391
Bacteria	Nucleotide	RbcL	Aurantimonas_manganoxydans__V__Methylacidimicrobium_tartarophylax	SYM+R8	821	1.3382
Bacteria	Nucleotide	RbcL	Aurantimonas_manganoxydans__V__Methylacidiphilum_fumariolicum	SYM+R8	804	1.49068
Bacteria	Nucleotide	RbcL	Aurantimonas_manganoxydans__V__Methylacidiphilum_infernorum	SYM+R8	805	1.36476
Bacteria	Nucleotide	RbcL	Aurantimonas_manganoxydans__V__Microcystis_aeruginosa	SYM+R8	946	7.21074
Bacteria	Nucleotide	RbcL	Aurantimonas_manganoxydans__V__Microcystis_viridis	SYM+R8	944	7.72487
Bacteria	Nucleotide	RbcL	Aurantimonas_manganoxydans__V__Nocardia_nova	SYM+R8	1545	2.13454
Bacteria	Nucleotide	RbcL	Aurantimonas_manganoxydans__V__Nocardia_seriolae	SYM+R8	1563	2.10997
Bacteria	Nucleotide	RbcL	Aurantimonas_manganoxydans__V__Novimethylophilus_kurashikiensis	SYM+R8	1221	0.327332
Bacteria	Nucleotide	RbcL	Aurantimonas_manganoxydans__V__Phaeobacter_gallaeciensis	SYM+R8	1897	43.2561
Bacteria	Nucleotide	RbcL	Aurantimonas_manganoxydans__V__Phormidesmis_priestleyi	SYM+R8	1310	11.2891
Bacteria	Nucleotide	RbcL	Aurantimonas_manganoxydans__V__Planktothrix_agardhii	SYM+R8	978	2.75792
Bacteria	Nucleotide	RbcL	Aurantimonas_manganoxydans__V__Prochlorococcus_marinus	SYM+R8	740	3.0027
Bacteria	Nucleotide	RbcL	Aurantimonas_manganoxydans__V__Prochlorothrix_hollandica	SYM+R8	929	14.8387
Bacteria	Nucleotide	RbcL	Aurantimonas_manganoxydans__V__Raphidiopsis_brookii	SYM+R8	880	2.72418
Bacteria	Nucleotide	RbcL	Aurantimonas_manganoxydans__V__Synechococcus_elongatus	SYM+R8	826	13.9057
Bacteria	Nucleotide	RbcL	Aurantimonas_manganoxydans__V__Thermosynechococcus_elongatus	SYM+R8	871	5.27523
Bacteria	Nucleotide	RbcL	Aurantimonas_manganoxydans__V__Thermosynechococcus_vulcanus	SYM+R8	835	4.66507
Bacteria	Nucleotide	RbcL	Aurantimonas_manganoxydans__V__Thioflexothrix_psekupsii	SYM+R8	1101	20.9619
Bacteria	Nucleotide	RbcL	Aurantimonas_manganoxydans__V__Trichormus_variabilis	SYM+R8	1282	3.19564
Bacteria	Nucleotide	RbcL	Crocosphaera_subtropica__V__Gloeobacter_kilaueensis	SYM+R8	1868	1.28411
Bacteria	Nucleotide	RbcL	Crocosphaera_subtropica__V__Gloeobacter_violaceus	SYM+R8	1453	0.687758
Bacteria	Nucleotide	RbcL	Crocosphaera_subtropica__V__Gloeomargarita_lithophora	SYM+R8	1699	1.64706
Bacteria	Nucleotide	RbcL	Crocosphaera_subtropica__V__Halomicronema_hongdechloris	SYM+R8	2328	2.91971
Bacteria	Nucleotide	RbcL	Crocosphaera_subtropica__V__Hydrogenophaga_pseudoflava	SYM+R8	1251	0.319489
Bacteria	Nucleotide	RbcL	Crocosphaera_subtropica__V__Methylacidimicrobium_cyclopophantes	SYM+R8	879	2.95455
Bacteria	Nucleotide	RbcL	Crocosphaera_subtropica__V__Methylacidimicrobium_tartarophylax	SYM+R8	891	2.69058
Bacteria	Nucleotide	RbcL	Crocosphaera_subtropica__V__Methylacidiphilum_fumariolicum	SYM+R8	890	4.0404
Bacteria	Nucleotide	RbcL	Crocosphaera_subtropica__V__Methylacidiphilum_infernorum	SYM+R8	903	3.53982
Bacteria	Nucleotide	RbcL	Crocosphaera_subtropica__V__Microcystis_aeruginosa	SYM+R8	2214	0.503064
Bacteria	Nucleotide	RbcL	Crocosphaera_subtropica__V__Microcystis_viridis	SYM+R8	2267	0.529101
Bacteria	Nucleotide	RbcL	Crocosphaera_subtropica__V__Nocardia_nova	SYM+R8	1407	2.05966
Bacteria	Nucleotide	RbcL	Crocosphaera_subtropica__V__Nocardia_seriolae	SYM+R8	1444	1.7301
Bacteria	Nucleotide	RbcL	Crocosphaera_subtropica__V__Novimethylophilus_kurashikiensis	SYM+R8	1124	4.97778
Bacteria	Nucleotide	RbcL	Crocosphaera_subtropica__V__Phaeobacter_gallaeciensis	SYM+R8	1291	0.309598
Bacteria	Nucleotide	RbcL	Crocosphaera_subtropica__V__Phormidesmis_priestleyi	SYM+R8	2242	2.71957
Bacteria	Nucleotide	RbcL	Crocosphaera_subtropica__V__Planktothrix_agardhii	SYM+R8	2205	1.48081
Bacteria	Nucleotide	RbcL	Crocosphaera_subtropica__V__Prochlorococcus_marinus	SYM+R8	1224	29.5
Bacteria	Nucleotide	RbcL	Crocosphaera_subtropica__V__Prochlorothrix_hollandica	SYM+R8	1801	0.332963
Bacteria	Nucleotide	RbcL	Crocosphaera_subtropica__V__Raphidiopsis_brookii	SYM+R8	1773	13.1342
Bacteria	Nucleotide	RbcL	Crocosphaera_subtropica__V__Synechococcus_elongatus	SYM+R8	1618	0.432366
Bacteria	Nucleotide	RbcL	Crocosphaera_subtropica__V__Thermosynechococcus_elongatus	SYM+R8	1707	1.17096
Bacteria	Nucleotide	RbcL	Crocosphaera_subtropica__V__Thermosynechococcus_vulcanus	SYM+R8	1633	1.04039
Bacteria	Nucleotide	RbcL	Crocosphaera_subtropica__V__Thioflexothrix_psekupsii	SYM+R8	1128	2.83437
Bacteria	Nucleotide	RbcL	Crocosphaera_subtropica__V__Trichormus_variabilis	SYM+R8	2637	12.5474
Bacteria	Nucleotide	RbcL	Gloeobacter_kilaueensis__V__Gloeobacter_violaceus	SYM+R8	1812	3.97132
Bacteria	Nucleotide	RbcL	Gloeobacter_kilaueensis__V__Gloeomargarita_lithophora	SYM+R8	1536	9.23878
Bacteria	Nucleotide	RbcL	Gloeobacter_kilaueensis__V__Halomicronema_hongdechloris	SYM+R8	1830	1.31076
Bacteria	Nucleotide	RbcL	Gloeobacter_kilaueensis__V__Hydrogenophaga_pseudoflava	SYM+R8	1287	0.776398
Bacteria	Nucleotide	RbcL	Gloeobacter_kilaueensis__V__Methylacidimicrobium_cyclopophantes	SYM+R8	917	7.7342
Bacteria	Nucleotide	RbcL	Gloeobacter_kilaueensis__V__Methylacidimicrobium_tartarophylax	SYM+R8	948	7.16544
Bacteria	Nucleotide	RbcL	Gloeobacter_kilaueensis__V__Methylacidiphilum_fumariolicum	SYM+R8	912	5.69551
Bacteria	Nucleotide	RbcL	Gloeobacter_kilaueensis__V__Methylacidiphilum_infernorum	SYM+R8	926	4.53074
Bacteria	Nucleotide	RbcL	Gloeobacter_kilaueensis__V__Microcystis_aeruginosa	SYM+R8	1652	4.01003
Bacteria	Nucleotide	RbcL	Gloeobacter_kilaueensis__V__Microcystis_viridis	SYM+R8	1723	4.00232
Bacteria	Nucleotide	RbcL	Gloeobacter_kilaueensis__V__Nocardia_nova	SYM+R8	1499	9.86667
Bacteria	Nucleotide	RbcL	Gloeobacter_kilaueensis__V__Nocardia_seriolae	SYM+R8	1536	11.7762
Bacteria	Nucleotide	RbcL	Gloeobacter_kilaueensis__V__Novimethylophilus_kurashikiensis	SYM+R8	1151	14.0625
Bacteria	Nucleotide	RbcL	Gloeobacter_kilaueensis__V__Phaeobacter_gallaeciensis	SYM+R8	1146	0.348736
Bacteria	Nucleotide	RbcL	Gloeobacter_kilaueensis__V__Phormidesmis_priestleyi	SYM+R8	1810	2.20872
Bacteria	Nucleotide	RbcL	Gloeobacter_kilaueensis__V__Planktothrix_agardhii	SYM+R8	1759	0.568182
Bacteria	Nucleotide	RbcL	Gloeobacter_kilaueensis__V__Prochlorococcus_marinus	SYM+R8	1036	1.27772
Bacteria	Nucleotide	RbcL	Gloeobacter_kilaueensis__V__Prochlorothrix_hollandica	SYM+R8	1459	4.10959
Bacteria	Nucleotide	RbcL	Gloeobacter_kilaueensis__V__Raphidiopsis_brookii	SYM+R8	1489	1.47651
Bacteria	Nucleotide	RbcL	Gloeobacter_kilaueensis__V__Synechococcus_elongatus	SYM+R8	1331	6.00601
Bacteria	Nucleotide	RbcL	Gloeobacter_kilaueensis__V__Thermosynechococcus_elongatus	SYM+R8	1468	1.08918
Bacteria	Nucleotide	RbcL	Gloeobacter_kilaueensis__V__Thermosynechococcus_vulcanus	SYM+R8	1422	1.05411
Bacteria	Nucleotide	RbcL	Gloeobacter_kilaueensis__V__Thioflexothrix_psekupsii	SYM+R8	984	0.406091
Bacteria	Nucleotide	RbcL	Gloeobacter_kilaueensis__V__Trichormus_variabilis	SYM+R8	2166	1.06138
Bacteria	Nucleotide	RbcL	Gloeobacter_violaceus__V__Gloeomargarita_lithophora	SYM+R8	1119	6.16071
Bacteria	Nucleotide	RbcL	Gloeobacter_violaceus__V__Halomicronema_hongdechloris	SYM+R8	1391	0.431034
Bacteria	Nucleotide	RbcL	Gloeobacter_violaceus__V__Hydrogenophaga_pseudoflava	SYM+R8	1003	0.398406
Bacteria	Nucleotide	RbcL	Gloeobacter_violaceus__V__Methylacidimicrobium_cyclopophantes	SYM+R8	679	4.85294
Bacteria	Nucleotide	RbcL	Gloeobacter_violaceus__V__Methylacidimicrobium_tartarophylax	SYM+R8	693	4.17867
Bacteria	Nucleotide	RbcL	Gloeobacter_violaceus__V__Methylacidiphilum_fumariolicum	SYM+R8	677	2.80236
Bacteria	Nucleotide	RbcL	Gloeobacter_violaceus__V__Methylacidiphilum_infernorum	SYM+R8	680	2.79001
Bacteria	Nucleotide	RbcL	Gloeobacter_violaceus__V__Microcystis_aeruginosa	SYM+R8	1232	1.70316
Bacteria	Nucleotide	RbcL	Gloeobacter_violaceus__V__Microcystis_viridis	SYM+R8	1256	1.7502
Bacteria	Nucleotide	RbcL	Gloeobacter_violaceus__V__Nocardia_nova	SYM+R8	1158	7.67903
Bacteria	Nucleotide	RbcL	Gloeobacter_violaceus__V__Nocardia_seriolae	SYM+R8	1175	9.35374
Bacteria	Nucleotide	RbcL	Gloeobacter_violaceus__V__Novimethylophilus_kurashikiensis	SYM+R8	890	11.56
Bacteria	Nucleotide	RbcL	Gloeobacter_violaceus__V__Phaeobacter_gallaeciensis	SYM+R8	898	0.111235
Bacteria	Nucleotide	RbcL	Gloeobacter_violaceus__V__Phormidesmis_priestleyi	SYM+R8	1426	1.33146
Bacteria	Nucleotide	RbcL	Gloeobacter_violaceus__V__Planktothrix_agardhii	SYM+R8	1313	0.431253
Bacteria	Nucleotide	RbcL	Gloeobacter_violaceus__V__Prochlorococcus_marinus	SYM+R8	767	0.86263
Bacteria	Nucleotide	RbcL	Gloeobacter_violaceus__V__Prochlorothrix_hollandica	SYM+R8	1083	2.95203
Bacteria	Nucleotide	RbcL	Gloeobacter_violaceus__V__Raphidiopsis_brookii	SYM+R8	1086	0.367985
Bacteria	Nucleotide	RbcL	Gloeobacter_violaceus__V__Synechococcus_elongatus	SYM+R8	1004	3.78109
Bacteria	Nucleotide	RbcL	Gloeobacter_violaceus__V__Thermosynechococcus_elongatus	SYM+R8	1114	0.627803
Bacteria	Nucleotide	RbcL	Gloeobacter_violaceus__V__Thermosynechococcus_vulcanus	SYM+R8	1066	0.562324
Bacteria	Nucleotide	RbcL	Gloeobacter_violaceus__V__Thioflexothrix_psekupsii	SYM+R8	761	0.524934
Bacteria	Nucleotide	RbcL	Gloeobacter_violaceus__V__Trichormus_variabilis	SYM+R8	1702	0.763359
Bacteria	Nucleotide	RbcL	Gloeomargarita_lithophora__V__Halomicronema_hongdechloris	SYM+R8	1731	7.27483
Bacteria	Nucleotide	RbcL	Gloeomargarita_lithophora__V__Hydrogenophaga_pseudoflava	SYM+R8	965	1.34576
Bacteria	Nucleotide	RbcL	Gloeomargarita_lithophora__V__Methylacidimicrobium_cyclopophantes	SYM+R8	709	7.88732
Bacteria	Nucleotide	RbcL	Gloeomargarita_lithophora__V__Methylacidimicrobium_tartarophylax	SYM+R8	732	8.04911
Bacteria	Nucleotide	RbcL	Gloeomargarita_lithophora__V__Methylacidiphilum_fumariolicum	SYM+R8	697	7.02006
Bacteria	Nucleotide	RbcL	Gloeomargarita_lithophora__V__Methylacidiphilum_infernorum	SYM+R8	709	6.90141
Bacteria	Nucleotide	RbcL	Gloeomargarita_lithophora__V__Microcystis_aeruginosa	SYM+R8	1572	3.55099
Bacteria	Nucleotide	RbcL	Gloeomargarita_lithophora__V__Microcystis_viridis	SYM+R8	1621	4.06905
Bacteria	Nucleotide	RbcL	Gloeomargarita_lithophora__V__Nocardia_nova	SYM+R8	965	9.42029
Bacteria	Nucleotide	RbcL	Gloeomargarita_lithophora__V__Nocardia_seriolae	SYM+R8	1018	10.7949
Bacteria	Nucleotide	RbcL	Gloeomargarita_lithophora__V__Novimethylophilus_kurashikiensis	SYM+R8	839	13.9286
Bacteria	Nucleotide	RbcL	Gloeomargarita_lithophora__V__Phaeobacter_gallaeciensis	SYM+R8	915	0.327511
Bacteria	Nucleotide	RbcL	Gloeomargarita_lithophora__V__Phormidesmis_priestleyi	SYM+R8	1592	3.01318
Bacteria	Nucleotide	RbcL	Gloeomargarita_lithophora__V__Planktothrix_agardhii	SYM+R8	1688	0.414446
Bacteria	Nucleotide	RbcL	Gloeomargarita_lithophora__V__Prochlorococcus_marinus	SYM+R8	1011	15.7609
Bacteria	Nucleotide	RbcL	Gloeomargarita_lithophora__V__Prochlorothrix_hollandica	SYM+R8	1473	0.678426
Bacteria	Nucleotide	RbcL	Gloeomargarita_lithophora__V__Raphidiopsis_brookii	SYM+R8	1439	3.125
Bacteria	Nucleotide	RbcL	Gloeomargarita_lithophora__V__Synechococcus_elongatus	SYM+R8	1318	1.28886
Bacteria	Nucleotide	RbcL	Gloeomargarita_lithophora__V__Thermosynechococcus_elongatus	SYM+R8	1554	5.72347
Bacteria	Nucleotide	RbcL	Gloeomargarita_lithophora__V__Thermosynechococcus_vulcanus	SYM+R8	1504	5.4485
Bacteria	Nucleotide	RbcL	Gloeomargarita_lithophora__V__Thioflexothrix_psekupsii	SYM+R8	888	3.26209
Bacteria	Nucleotide	RbcL	Gloeomargarita_lithophora__V__Trichormus_variabilis	SYM+R8	1775	2.92793
Bacteria	Nucleotide	RbcL	Halomicronema_hongdechloris__V__Hydrogenophaga_pseudoflava	SYM+R8	1305	0.306279
Bacteria	Nucleotide	RbcL	Halomicronema_hongdechloris__V__Methylacidimicrobium_cyclopophantes	SYM+R8	843	3.90995
Bacteria	Nucleotide	RbcL	Halomicronema_hongdechloris__V__Methylacidimicrobium_tartarophylax	SYM+R8	872	3.32188
Bacteria	Nucleotide	RbcL	Halomicronema_hongdechloris__V__Methylacidiphilum_fumariolicum	SYM+R8	840	3.32937
Bacteria	Nucleotide	RbcL	Halomicronema_hongdechloris__V__Methylacidiphilum_infernorum	SYM+R8	860	3.13589
Bacteria	Nucleotide	RbcL	Halomicronema_hongdechloris__V__Microcystis_aeruginosa	SYM+R8	1929	6.07698
Bacteria	Nucleotide	RbcL	Halomicronema_hongdechloris__V__Microcystis_viridis	SYM+R8	1987	6.28773
Bacteria	Nucleotide	RbcL	Halomicronema_hongdechloris__V__Nocardia_nova	SYM+R8	1504	3.45515
Bacteria	Nucleotide	RbcL	Halomicronema_hongdechloris__V__Nocardia_seriolae	SYM+R8	1564	4.02556
Bacteria	Nucleotide	RbcL	Halomicronema_hongdechloris__V__Novimethylophilus_kurashikiensis	SYM+R8	1057	7.08885
Bacteria	Nucleotide	RbcL	Halomicronema_hongdechloris__V__Phaeobacter_gallaeciensis	SYM+R8	1309	0.0763359
Bacteria	Nucleotide	RbcL	Halomicronema_hongdechloris__V__Phormidesmis_priestleyi	SYM+R8	2401	8.28476
Bacteria	Nucleotide	RbcL	Halomicronema_hongdechloris__V__Planktothrix_agardhii	SYM+R8	2110	0.663193
Bacteria	Nucleotide	RbcL	Halomicronema_hongdechloris__V__Prochlorococcus_marinus	SYM+R8	1231	6.63555
Bacteria	Nucleotide	RbcL	Halomicronema_hongdechloris__V__Prochlorothrix_hollandica	SYM+R8	1865	6.10932
Bacteria	Nucleotide	RbcL	Halomicronema_hongdechloris__V__Raphidiopsis_brookii	SYM+R8	1743	1.14679
Bacteria	Nucleotide	RbcL	Halomicronema_hongdechloris__V__Synechococcus_elongatus	SYM+R8	1547	2.90698
Bacteria	Nucleotide	RbcL	Halomicronema_hongdechloris__V__Thermosynechococcus_elongatus	SYM+R8	1687	0.473934
Bacteria	Nucleotide	RbcL	Halomicronema_hongdechloris__V__Thermosynechococcus_vulcanus	SYM+R8	1626	0.43024
Bacteria	Nucleotide	RbcL	Halomicronema_hongdechloris__V__Thioflexothrix_psekupsii	SYM+R8	1089	0.550459
Bacteria	Nucleotide	RbcL	Halomicronema_hongdechloris__V__Trichormus_variabilis	SYM+R8	2402	0.915522
Bacteria	Nucleotide	RbcL	Hydrogenophaga_pseudoflava__V__Methylacidimicrobium_cyclopophantes	SYM+R8	975	12.0902
Bacteria	Nucleotide	RbcL	Hydrogenophaga_pseudoflava__V__Methylacidimicrobium_tartarophylax	SYM+R8	975	11.5779
Bacteria	Nucleotide	RbcL	Hydrogenophaga_pseudoflava__V__Methylacidiphilum_fumariolicum	SYM+R8	919	7.5
Bacteria	Nucleotide	RbcL	Hydrogenophaga_pseudoflava__V__Methylacidiphilum_infernorum	SYM+R8	917	7.84314
Bacteria	Nucleotide	RbcL	Hydrogenophaga_pseudoflava__V__Microcystis_aeruginosa	SYM+R8	1096	0.872509
Bacteria	Nucleotide	RbcL	Hydrogenophaga_pseudoflava__V__Microcystis_viridis	SYM+R8	1085	1.01289
Bacteria	Nucleotide	RbcL	Hydrogenophaga_pseudoflava__V__Nocardia_nova	SYM+R8	1923	20.0104
Bacteria	Nucleotide	RbcL	Hydrogenophaga_pseudoflava__V__Nocardia_seriolae	SYM+R8	1899	21.5263
Bacteria	Nucleotide	RbcL	Hydrogenophaga_pseudoflava__V__Novimethylophilus_kurashikiensis	SYM+R8	1602	56.02
Bacteria	Nucleotide	RbcL	Hydrogenophaga_pseudoflava__V__Phaeobacter_gallaeciensis	SYM+R8	2089	0.143541
Bacteria	Nucleotide	RbcL	Hydrogenophaga_pseudoflava__V__Phormidesmis_priestleyi	SYM+R8	1406	1.27932
Bacteria	Nucleotide	RbcL	Hydrogenophaga_pseudoflava__V__Planktothrix_agardhii	SYM+R8	1166	0.17138
Bacteria	Nucleotide	RbcL	Hydrogenophaga_pseudoflava__V__Prochlorococcus_marinus	SYM+R8	815	0.536152
Bacteria	Nucleotide	RbcL	Hydrogenophaga_pseudoflava__V__Prochlorothrix_hollandica	SYM+R8	1067	2.52809
Bacteria	Nucleotide	RbcL	Hydrogenophaga_pseudoflava__V__Raphidiopsis_brookii	SYM+R8	966	0.310238
Bacteria	Nucleotide	RbcL	Hydrogenophaga_pseudoflava__V__Synechococcus_elongatus	SYM+R8	963	1.24481
Bacteria	Nucleotide	RbcL	Hydrogenophaga_pseudoflava__V__Thermosynechococcus_elongatus	SYM+R8	965	0.10352
Bacteria	Nucleotide	RbcL	Hydrogenophaga_pseudoflava__V__Thermosynechococcus_vulcanus	SYM+R8	913	0.109409
Bacteria	Nucleotide	RbcL	Hydrogenophaga_pseudoflava__V__Thioflexothrix_psekupsii	SYM+R8	1370	0.291758
Bacteria	Nucleotide	RbcL	Hydrogenophaga_pseudoflava__V__Trichormus_variabilis	SYM+R8	1453	0.275103
Bacteria	Nucleotide	RbcL	Methylacidimicrobium_cyclopophantes__V__Methylacidimicrobium_tartarophylax	SYM+R8	1483	1.14555
Bacteria	Nucleotide	RbcL	Methylacidimicrobium_cyclopophantes__V__Methylacidiphilum_fumariolicum	SYM+R8	1424	3.57895
Bacteria	Nucleotide	RbcL	Methylacidimicrobium_cyclopophantes__V__Methylacidiphilum_infernorum	SYM+R8	1423	3.65169
Bacteria	Nucleotide	RbcL	Methylacidimicrobium_cyclopophantes__V__Microcystis_aeruginosa	SYM+R8	769	3.87755
Bacteria	Nucleotide	RbcL	Methylacidimicrobium_cyclopophantes__V__Microcystis_viridis	SYM+R8	779	4.35897
Bacteria	Nucleotide	RbcL	Methylacidimicrobium_cyclopophantes__V__Nocardia_nova	SYM+R8	1013	0.887574
Bacteria	Nucleotide	RbcL	Methylacidimicrobium_cyclopophantes__V__Nocardia_seriolae	SYM+R8	1046	0.859599
Bacteria	Nucleotide	RbcL	Methylacidimicrobium_cyclopophantes__V__Novimethylophilus_kurashikiensis	SYM+R8	933	2.24839
Bacteria	Nucleotide	RbcL	Methylacidimicrobium_cyclopophantes__V__Phaeobacter_gallaeciensis	SYM+R8	864	3.23699
Bacteria	Nucleotide	RbcL	Methylacidimicrobium_cyclopophantes__V__Phormidesmis_priestleyi	SYM+R8	878	6.14334
Bacteria	Nucleotide	RbcL	Methylacidimicrobium_cyclopophantes__V__Planktothrix_agardhii	SYM+R8	770	1.42672
Bacteria	Nucleotide	RbcL	Methylacidimicrobium_cyclopophantes__V__Prochlorococcus_marinus	SYM+R8	572	1.52705
Bacteria	Nucleotide	RbcL	Methylacidimicrobium_cyclopophantes__V__Prochlorothrix_hollandica	SYM+R8	708	7.05219
Bacteria	Nucleotide	RbcL	Methylacidimicrobium_cyclopophantes__V__Raphidiopsis_brookii	SYM+R8	707	1.27119
Bacteria	Nucleotide	RbcL	Methylacidimicrobium_cyclopophantes__V__Synechococcus_elongatus	SYM+R8	644	6.97674
Bacteria	Nucleotide	RbcL	Methylacidimicrobium_cyclopophantes__V__Thermosynechococcus_elongatus	SYM+R8	686	2.91121
Bacteria	Nucleotide	RbcL	Methylacidimicrobium_cyclopophantes__V__Thermosynechococcus_vulcanus	SYM+R8	662	2.86576
Bacteria	Nucleotide	RbcL	Methylacidimicrobium_cyclopophantes__V__Thioflexothrix_psekupsii	SYM+R8	809	5.92593
Bacteria	Nucleotide	RbcL	Methylacidimicrobium_cyclopophantes__V__Trichormus_variabilis	SYM+R8	969	2.8866
Bacteria	Nucleotide	RbcL	Methylacidimicrobium_tartarophylax__V__Methylacidiphilum_fumariolicum	SYM+R8	1443	3.3241
Bacteria	Nucleotide	RbcL	Methylacidimicrobium_tartarophylax__V__Methylacidiphilum_infernorum	SYM+R8	1429	3.28671
Bacteria	Nucleotide	RbcL	Methylacidimicrobium_tartarophylax__V__Microcystis_aeruginosa	SYM+R8	784	4.4586
Bacteria	Nucleotide	RbcL	Methylacidimicrobium_tartarophylax__V__Microcystis_viridis	SYM+R8	805	4.4665
Bacteria	Nucleotide	RbcL	Methylacidimicrobium_tartarophylax__V__Nocardia_nova	SYM+R8	1018	0.785083
Bacteria	Nucleotide	RbcL	Methylacidimicrobium_tartarophylax__V__Nocardia_seriolae	SYM+R8	1054	0.663507
Bacteria	Nucleotide	RbcL	Methylacidimicrobium_tartarophylax__V__Novimethylophilus_kurashikiensis	SYM+R8	939	1.91489
Bacteria	Nucleotide	RbcL	Methylacidimicrobium_tartarophylax__V__Phaeobacter_gallaeciensis	SYM+R8	864	2.65896
Bacteria	Nucleotide	RbcL	Methylacidimicrobium_tartarophylax__V__Phormidesmis_priestleyi	SYM+R8	875	5.3653
Bacteria	Nucleotide	RbcL	Methylacidimicrobium_tartarophylax__V__Planktothrix_agardhii	SYM+R8	786	1.35536
Bacteria	Nucleotide	RbcL	Methylacidimicrobium_tartarophylax__V__Prochlorococcus_marinus	SYM+R8	576	1.36482
Bacteria	Nucleotide	RbcL	Methylacidimicrobium_tartarophylax__V__Prochlorothrix_hollandica	SYM+R8	720	5.96394
Bacteria	Nucleotide	RbcL	Methylacidimicrobium_tartarophylax__V__Raphidiopsis_brookii	SYM+R8	714	1.53846
Bacteria	Nucleotide	RbcL	Methylacidimicrobium_tartarophylax__V__Synechococcus_elongatus	SYM+R8	649	7.07692
Bacteria	Nucleotide	RbcL	Methylacidimicrobium_tartarophylax__V__Thermosynechococcus_elongatus	SYM+R8	687	2.76163
Bacteria	Nucleotide	RbcL	Methylacidimicrobium_tartarophylax__V__Thermosynechococcus_vulcanus	SYM+R8	665	3.15315
Bacteria	Nucleotide	RbcL	Methylacidimicrobium_tartarophylax__V__Thioflexothrix_psekupsii	SYM+R8	815	5.51471
Bacteria	Nucleotide	RbcL	Methylacidimicrobium_tartarophylax__V__Trichormus_variabilis	SYM+R8	999	3
Bacteria	Nucleotide	RbcL	Methylacidiphilum_fumariolicum__V__Methylacidiphilum_infernorum	SYM+R8	1512	5.94845
Bacteria	Nucleotide	RbcL	Methylacidiphilum_fumariolicum__V__Microcystis_aeruginosa	SYM+R8	758	4.96894
Bacteria	Nucleotide	RbcL	Methylacidiphilum_fumariolicum__V__Microcystis_viridis	SYM+R8	772	5.69211
Bacteria	Nucleotide	RbcL	Methylacidiphilum_fumariolicum__V__Nocardia_nova	SYM+R8	942	0.636267
Bacteria	Nucleotide	RbcL	Methylacidiphilum_fumariolicum__V__Nocardia_seriolae	SYM+R8	977	0.408998
Bacteria	Nucleotide	RbcL	Methylacidiphilum_fumariolicum__V__Novimethylophilus_kurashikiensis	SYM+R8	894	1.67598
Bacteria	Nucleotide	RbcL	Methylacidiphilum_fumariolicum__V__Phaeobacter_gallaeciensis	SYM+R8	843	2.36967
Bacteria	Nucleotide	RbcL	Methylacidiphilum_fumariolicum__V__Phormidesmis_priestleyi	SYM+R8	868	5.17837
Bacteria	Nucleotide	RbcL	Methylacidiphilum_fumariolicum__V__Planktothrix_agardhii	SYM+R8	765	2.74151
Bacteria	Nucleotide	RbcL	Methylacidiphilum_fumariolicum__V__Prochlorococcus_marinus	SYM+R8	577	3.17907
Bacteria	Nucleotide	RbcL	Methylacidiphilum_fumariolicum__V__Prochlorothrix_hollandica	SYM+R8	695	4.5977
Bacteria	Nucleotide	RbcL	Methylacidiphilum_fumariolicum__V__Raphidiopsis_brookii	SYM+R8	716	3.34728
Bacteria	Nucleotide	RbcL	Methylacidiphilum_fumariolicum__V__Synechococcus_elongatus	SYM+R8	629	6.8254
Bacteria	Nucleotide	RbcL	Methylacidiphilum_fumariolicum__V__Thermosynechococcus_elongatus	SYM+R8	668	3.28849
Bacteria	Nucleotide	RbcL	Methylacidiphilum_fumariolicum__V__Thermosynechococcus_vulcanus	SYM+R8	646	3.24575
Bacteria	Nucleotide	RbcL	Methylacidiphilum_fumariolicum__V__Thioflexothrix_psekupsii	SYM+R8	806	6.44362
Bacteria	Nucleotide	RbcL	Methylacidiphilum_fumariolicum__V__Trichormus_variabilis	SYM+R8	987	5.06073
Bacteria	Nucleotide	RbcL	Methylacidiphilum_infernorum__V__Microcystis_aeruginosa	SYM+R8	762	4.83056
Bacteria	Nucleotide	RbcL	Methylacidiphilum_infernorum__V__Microcystis_viridis	SYM+R8	777	5.14139
Bacteria	Nucleotide	RbcL	Methylacidiphilum_infernorum__V__Nocardia_nova	SYM+R8	929	0.752688
Bacteria	Nucleotide	RbcL	Methylacidiphilum_infernorum__V__Nocardia_seriolae	SYM+R8	968	0.825593
Bacteria	Nucleotide	RbcL	Methylacidiphilum_infernorum__V__Novimethylophilus_kurashikiensis	SYM+R8	894	1.45251
Bacteria	Nucleotide	RbcL	Methylacidiphilum_infernorum__V__Phaeobacter_gallaeciensis	SYM+R8	833	3.23741
Bacteria	Nucleotide	RbcL	Methylacidiphilum_infernorum__V__Phormidesmis_priestleyi	SYM+R8	895	4.91071
Bacteria	Nucleotide	RbcL	Methylacidiphilum_infernorum__V__Planktothrix_agardhii	SYM+R8	778	2.43902
Bacteria	Nucleotide	RbcL	Methylacidiphilum_infernorum__V__Prochlorococcus_marinus	SYM+R8	585	3.093
Bacteria	Nucleotide	RbcL	Methylacidiphilum_infernorum__V__Prochlorothrix_hollandica	SYM+R8	696	5.30846
Bacteria	Nucleotide	RbcL	Methylacidiphilum_infernorum__V__Raphidiopsis_brookii	SYM+R8	723	2.62431
Bacteria	Nucleotide	RbcL	Methylacidiphilum_infernorum__V__Synechococcus_elongatus	SYM+R8	636	6.12245
Bacteria	Nucleotide	RbcL	Methylacidiphilum_infernorum__V__Thermosynechococcus_elongatus	SYM+R8	677	3.24484
Bacteria	Nucleotide	RbcL	Methylacidiphilum_infernorum__V__Thermosynechococcus_vulcanus	SYM+R8	650	2.76498
Bacteria	Nucleotide	RbcL	Methylacidiphilum_infernorum__V__Thioflexothrix_psekupsii	SYM+R8	796	6.14806
Bacteria	Nucleotide	RbcL	Methylacidiphilum_infernorum__V__Trichormus_variabilis	SYM+R8	989	4.44444
Bacteria	Nucleotide	RbcL	Microcystis_aeruginosa__V__Microcystis_viridis	SYM+R8	2400	6.84834
Bacteria	Nucleotide	RbcL	Microcystis_aeruginosa__V__Nocardia_nova	SYM+R8	1183	4.30743
Bacteria	Nucleotide	RbcL	Microcystis_aeruginosa__V__Nocardia_seriolae	SYM+R8	1235	4.69256
Bacteria	Nucleotide	RbcL	Microcystis_aeruginosa__V__Novimethylophilus_kurashikiensis	SYM+R8	949	7.66917
Bacteria	Nucleotide	RbcL	Microcystis_aeruginosa__V__Phaeobacter_gallaeciensis	SYM+R8	1012	0.197433
Bacteria	Nucleotide	RbcL	Microcystis_aeruginosa__V__Phormidesmis_priestleyi	SYM+R8	1869	4.99618
Bacteria	Nucleotide	RbcL	Microcystis_aeruginosa__V__Planktothrix_agardhii	SYM+R8	2075	2.70896
Bacteria	Nucleotide	RbcL	Microcystis_aeruginosa__V__Prochlorococcus_marinus	SYM+R8	1140	29.343
Bacteria	Nucleotide	RbcL	Microcystis_aeruginosa__V__Prochlorothrix_hollandica	SYM+R8	1710	1.37764
Bacteria	Nucleotide	RbcL	Microcystis_aeruginosa__V__Raphidiopsis_brookii	SYM+R8	1671	16.8746
Bacteria	Nucleotide	RbcL	Microcystis_aeruginosa__V__Synechococcus_elongatus	SYM+R8	1532	1.74261
Bacteria	Nucleotide	RbcL	Microcystis_aeruginosa__V__Thermosynechococcus_elongatus	SYM+R8	1608	3.37388
Bacteria	Nucleotide	RbcL	Microcystis_aeruginosa__V__Thermosynechococcus_vulcanus	SYM+R8	1546	2.95503
Bacteria	Nucleotide	RbcL	Microcystis_aeruginosa__V__Thioflexothrix_psekupsii	SYM+R8	979	3.97959
Bacteria	Nucleotide	RbcL	Microcystis_aeruginosa__V__Trichormus_variabilis	SYM+R8	2148	17.4433
Bacteria	Nucleotide	RbcL	Microcystis_viridis__V__Nocardia_nova	SYM+R8	1198	4.50375
Bacteria	Nucleotide	RbcL	Microcystis_viridis__V__Nocardia_seriolae	SYM+R8	1255	4.61783
Bacteria	Nucleotide	RbcL	Microcystis_viridis__V__Novimethylophilus_kurashikiensis	SYM+R8	958	8.34202
Bacteria	Nucleotide	RbcL	Microcystis_viridis__V__Phaeobacter_gallaeciensis	SYM+R8	1038	0.288739
Bacteria	Nucleotide	RbcL	Microcystis_viridis__V__Phormidesmis_priestleyi	SYM+R8	1876	5.00799
Bacteria	Nucleotide	RbcL	Microcystis_viridis__V__Planktothrix_agardhii	SYM+R8	2186	3.42936
Bacteria	Nucleotide	RbcL	Microcystis_viridis__V__Prochlorococcus_marinus	SYM+R8	1123	29.8376
Bacteria	Nucleotide	RbcL	Microcystis_viridis__V__Prochlorothrix_hollandica	SYM+R8	1755	1.48064
Bacteria	Nucleotide	RbcL	Microcystis_viridis__V__Raphidiopsis_brookii	SYM+R8	1675	16.8258
Bacteria	Nucleotide	RbcL	Microcystis_viridis__V__Synechococcus_elongatus	SYM+R8	1520	1.90664
Bacteria	Nucleotide	RbcL	Microcystis_viridis__V__Thermosynechococcus_elongatus	SYM+R8	1599	3.25
Bacteria	Nucleotide	RbcL	Microcystis_viridis__V__Thermosynechococcus_vulcanus	SYM+R8	1522	2.95469
Bacteria	Nucleotide	RbcL	Microcystis_viridis__V__Thioflexothrix_psekupsii	SYM+R8	1029	4.07767
Bacteria	Nucleotide	RbcL	Microcystis_viridis__V__Trichormus_variabilis	SYM+R8	2189	18.1279
Bacteria	Nucleotide	RbcL	Nocardia_nova__V__Nocardia_seriolae	SYM+R8	3726	15.1596
Bacteria	Nucleotide	RbcL	Nocardia_nova__V__Novimethylophilus_kurashikiensis	SYM+R8	1270	0.944138
Bacteria	Nucleotide	RbcL	Nocardia_nova__V__Phaeobacter_gallaeciensis	SYM+R8	1875	6.5032
Bacteria	Nucleotide	RbcL	Nocardia_nova__V__Phormidesmis_priestleyi	SYM+R8	1420	5.41872
Bacteria	Nucleotide	RbcL	Nocardia_nova__V__Planktothrix_agardhii	SYM+R8	1193	1.31212
Bacteria	Nucleotide	RbcL	Nocardia_nova__V__Prochlorococcus_marinus	SYM+R8	820	1.79659
Bacteria	Nucleotide	RbcL	Nocardia_nova__V__Prochlorothrix_hollandica	SYM+R8	1057	7.84499
Bacteria	Nucleotide	RbcL	Nocardia_nova__V__Raphidiopsis_brookii	SYM+R8	1053	1.80266
Bacteria	Nucleotide	RbcL	Nocardia_nova__V__Synechococcus_elongatus	SYM+R8	975	7.58197
Bacteria	Nucleotide	RbcL	Nocardia_nova__V__Thermosynechococcus_elongatus	SYM+R8	967	2.58264
Bacteria	Nucleotide	RbcL	Nocardia_nova__V__Thermosynechococcus_vulcanus	SYM+R8	931	2.14592
Bacteria	Nucleotide	RbcL	Nocardia_nova__V__Thioflexothrix_psekupsii	SYM+R8	1048	7.81697
Bacteria	Nucleotide	RbcL	Nocardia_nova__V__Trichormus_variabilis	SYM+R8	1608	2.11311
Bacteria	Nucleotide	RbcL	Nocardia_seriolae__V__Novimethylophilus_kurashikiensis	SYM+R8	1307	0.993884
Bacteria	Nucleotide	RbcL	Nocardia_seriolae__V__Phaeobacter_gallaeciensis	SYM+R8	1812	7.17044
Bacteria	Nucleotide	RbcL	Nocardia_seriolae__V__Phormidesmis_priestleyi	SYM+R8	1546	6.2702
Bacteria	Nucleotide	RbcL	Nocardia_seriolae__V__Planktothrix_agardhii	SYM+R8	1257	1.03339
Bacteria	Nucleotide	RbcL	Nocardia_seriolae__V__Prochlorococcus_marinus	SYM+R8	855	1.41647
Bacteria	Nucleotide	RbcL	Nocardia_seriolae__V__Prochlorothrix_hollandica	SYM+R8	1109	8.73874
Bacteria	Nucleotide	RbcL	Nocardia_seriolae__V__Raphidiopsis_brookii	SYM+R8	1068	1.59027
Bacteria	Nucleotide	RbcL	Nocardia_seriolae__V__Synechococcus_elongatus	SYM+R8	976	9.826
Bacteria	Nucleotide	RbcL	Nocardia_seriolae__V__Thermosynechococcus_elongatus	SYM+R8	1005	2.38569
Bacteria	Nucleotide	RbcL	Nocardia_seriolae__V__Thermosynechococcus_vulcanus	SYM+R8	956	2.40334
Bacteria	Nucleotide	RbcL	Nocardia_seriolae__V__Thioflexothrix_psekupsii	SYM+R8	1103	9.60145
Bacteria	Nucleotide	RbcL	Nocardia_seriolae__V__Trichormus_variabilis	SYM+R8	1661	1.50421
Bacteria	Nucleotide	RbcL	Novimethylophilus_kurashikiensis__V__Phaeobacter_gallaeciensis	SYM+R8	1275	13.3229
Bacteria	Nucleotide	RbcL	Novimethylophilus_kurashikiensis__V__Phormidesmis_priestleyi	SYM+R8	1144	8.99563
Bacteria	Nucleotide	RbcL	Novimethylophilus_kurashikiensis__V__Planktothrix_agardhii	SYM+R8	1022	3.09547
Bacteria	Nucleotide	RbcL	Novimethylophilus_kurashikiensis__V__Prochlorococcus_marinus	SYM+R8	727	3.62294
Bacteria	Nucleotide	RbcL	Novimethylophilus_kurashikiensis__V__Prochlorothrix_hollandica	SYM+R8	911	13.8158
Bacteria	Nucleotide	RbcL	Novimethylophilus_kurashikiensis__V__Raphidiopsis_brookii	SYM+R8	851	2.8169
Bacteria	Nucleotide	RbcL	Novimethylophilus_kurashikiensis__V__Synechococcus_elongatus	SYM+R8	822	13.9733
Bacteria	Nucleotide	RbcL	Novimethylophilus_kurashikiensis__V__Thermosynechococcus_elongatus	SYM+R8	861	5.56845
Bacteria	Nucleotide	RbcL	Novimethylophilus_kurashikiensis__V__Thermosynechococcus_vulcanus	SYM+R8	840	5.23187
Bacteria	Nucleotide	RbcL	Novimethylophilus_kurashikiensis__V__Thioflexothrix_psekupsii	SYM+R8	1242	46.9831
Bacteria	Nucleotide	RbcL	Novimethylophilus_kurashikiensis__V__Trichormus_variabilis	SYM+R8	1219	3.27869
Bacteria	Nucleotide	RbcL	Phaeobacter_gallaeciensis__V__Phormidesmis_priestleyi	SYM+R8	1416	0.282287
Bacteria	Nucleotide	RbcL	Phaeobacter_gallaeciensis__V__Planktothrix_agardhii	SYM+R8	1071	0.0932836
Bacteria	Nucleotide	RbcL	Phaeobacter_gallaeciensis__V__Prochlorococcus_marinus	SYM+R8	816	0.122399
Bacteria	Nucleotide	RbcL	Phaeobacter_gallaeciensis__V__Prochlorothrix_hollandica	SYM+R8	1019	0.392157
Bacteria	Nucleotide	RbcL	Phaeobacter_gallaeciensis__V__Raphidiopsis_brookii	SYM+R8	925	0.215983
Bacteria	Nucleotide	RbcL	Phaeobacter_gallaeciensis__V__Synechococcus_elongatus	SYM+R8	909	0.549451
Bacteria	Nucleotide	RbcL	Phaeobacter_gallaeciensis__V__Thermosynechococcus_elongatus	SYM+R8	898	0.111235
Bacteria	Nucleotide	RbcL	Phaeobacter_gallaeciensis__V__Thermosynechococcus_vulcanus	SYM+R8	855	0.116822
Bacteria	Nucleotide	RbcL	Phaeobacter_gallaeciensis__V__Thioflexothrix_psekupsii	SYM+R8	1147	0.609756
Bacteria	Nucleotide	RbcL	Phaeobacter_gallaeciensis__V__Trichormus_variabilis	SYM+R8	1366	0.146306
Bacteria	Nucleotide	RbcL	Phormidesmis_priestleyi__V__Planktothrix_agardhii	SYM+R8	2074	0.433735
Bacteria	Nucleotide	RbcL	Phormidesmis_priestleyi__V__Prochlorococcus_marinus	SYM+R8	1239	11.8347
Bacteria	Nucleotide	RbcL	Phormidesmis_priestleyi__V__Prochlorothrix_hollandica	SYM+R8	1867	2.19486
Bacteria	Nucleotide	RbcL	Phormidesmis_priestleyi__V__Raphidiopsis_brookii	SYM+R8	1728	0.231348
Bacteria	Nucleotide	RbcL	Phormidesmis_priestleyi__V__Synechococcus_elongatus	SYM+R8	1577	1.64766
Bacteria	Nucleotide	RbcL	Phormidesmis_priestleyi__V__Thermosynechococcus_elongatus	SYM+R8	1655	0.483092
Bacteria	Nucleotide	RbcL	Phormidesmis_priestleyi__V__Thermosynechococcus_vulcanus	SYM+R8	1594	0.564263
Bacteria	Nucleotide	RbcL	Phormidesmis_priestleyi__V__Thioflexothrix_psekupsii	SYM+R8	1184	1.77215
Bacteria	Nucleotide	RbcL	Phormidesmis_priestleyi__V__Trichormus_variabilis	SYM+R8	2607	0.153374
Bacteria	Nucleotide	RbcL	Planktothrix_agardhii__V__Prochlorococcus_marinus	SYM+R8	1139	23.1506
Bacteria	Nucleotide	RbcL	Planktothrix_agardhii__V__Prochlorothrix_hollandica	SYM+R8	1921	0.104058
Bacteria	Nucleotide	RbcL	Planktothrix_agardhii__V__Raphidiopsis_brookii	SYM+R8	1755	6.16932
Bacteria	Nucleotide	RbcL	Planktothrix_agardhii__V__Synechococcus_elongatus	SYM+R8	1539	0.0649351
Bacteria	Nucleotide	RbcL	Planktothrix_agardhii__V__Thermosynechococcus_elongatus	SYM+R8	1635	0.427873
Bacteria	Nucleotide	RbcL	Planktothrix_agardhii__V__Thermosynechococcus_vulcanus	SYM+R8	1586	0.31506
Bacteria	Nucleotide	RbcL	Planktothrix_agardhii__V__Thioflexothrix_psekupsii	SYM+R8	1140	4.41134
Bacteria	Nucleotide	RbcL	Planktothrix_agardhii__V__Trichormus_variabilis	SYM+R8	2354	6.68082
Bacteria	Nucleotide	RbcL	Prochlorococcus_marinus__V__Prochlorothrix_hollandica	SYM+R8	1045	13.0617
Bacteria	Nucleotide	RbcL	Prochlorococcus_marinus__V__Raphidiopsis_brookii	SYM+R8	1051	23.5385
Bacteria	Nucleotide	RbcL	Prochlorococcus_marinus__V__Synechococcus_elongatus	SYM+R8	1033	13.1286
Bacteria	Nucleotide	RbcL	Prochlorococcus_marinus__V__Thermosynechococcus_elongatus	SYM+R8	1057	8.38847
Bacteria	Nucleotide	RbcL	Prochlorococcus_marinus__V__Thermosynechococcus_vulcanus	SYM+R8	1049	7.95238
Bacteria	Nucleotide	RbcL	Prochlorococcus_marinus__V__Thioflexothrix_psekupsii	SYM+R8	682	1.75695
Bacteria	Nucleotide	RbcL	Prochlorococcus_marinus__V__Trichormus_variabilis	SYM+R8	1212	21.1459
Bacteria	Nucleotide	RbcL	Prochlorothrix_hollandica__V__Raphidiopsis_brookii	SYM+R8	1484	0.942761
Bacteria	Nucleotide	RbcL	Prochlorothrix_hollandica__V__Synechococcus_elongatus	SYM+R8	1321	0.832073
Bacteria	Nucleotide	RbcL	Prochlorothrix_hollandica__V__Thermosynechococcus_elongatus	SYM+R8	1428	1.3296
Bacteria	Nucleotide	RbcL	Prochlorothrix_hollandica__V__Thermosynechococcus_vulcanus	SYM+R8	1391	1.6523
Bacteria	Nucleotide	RbcL	Prochlorothrix_hollandica__V__Thioflexothrix_psekupsii	SYM+R8	1021	2.73973
Bacteria	Nucleotide	RbcL	Prochlorothrix_hollandica__V__Trichormus_variabilis	SYM+R8	1928	0.881286
Bacteria	Nucleotide	RbcL	Raphidiopsis_brookii__V__Synechococcus_elongatus	SYM+R8	1338	0.522778
Bacteria	Nucleotide	RbcL	Raphidiopsis_brookii__V__Thermosynechococcus_elongatus	SYM+R8	1476	0.947867
Bacteria	Nucleotide	RbcL	Raphidiopsis_brookii__V__Thermosynechococcus_vulcanus	SYM+R8	1440	0.763359
Bacteria	Nucleotide	RbcL	Raphidiopsis_brookii__V__Thioflexothrix_psekupsii	SYM+R8	854	1.52047
Bacteria	Nucleotide	RbcL	Raphidiopsis_brookii__V__Trichormus_variabilis	SYM+R8	2039	1.81373
Bacteria	Nucleotide	RbcL	Synechococcus_elongatus__V__Thermosynechococcus_elongatus	SYM+R8	1385	1.37085
Bacteria	Nucleotide	RbcL	Synechococcus_elongatus__V__Thermosynechococcus_vulcanus	SYM+R8	1369	0.875912
Bacteria	Nucleotide	RbcL	Synechococcus_elongatus__V__Thioflexothrix_psekupsii	SYM+R8	775	1.03093
Bacteria	Nucleotide	RbcL	Synechococcus_elongatus__V__Trichormus_variabilis	SYM+R8	1644	0.425532
Bacteria	Nucleotide	RbcL	Thermosynechococcus_elongatus__V__Thermosynechococcus_vulcanus	SYM+R8	1897	0.052687
Bacteria	Nucleotide	RbcL	Thermosynechococcus_elongatus__V__Thioflexothrix_psekupsii	SYM+R8	900	0.776915
Bacteria	Nucleotide	RbcL	Thermosynechococcus_elongatus__V__Trichormus_variabilis	SYM+R8	1774	0.957746
Bacteria	Nucleotide	RbcL	Thermosynechococcus_vulcanus__V__Thioflexothrix_psekupsii	SYM+R8	859	1.74419
Bacteria	Nucleotide	RbcL	Thermosynechococcus_vulcanus__V__Trichormus_variabilis	SYM+R8	1689	0.710059
Bacteria	Nucleotide	RbcL	Thioflexothrix_psekupsii__V__Trichormus_variabilis	SYM+R8	1244	2.32932
Bacteria	Amino acid	RbcL	Acaryochloris_marina__V__Acidithiobacillus_ferrooxidans	LG+R5	1374	0.581818
Bacteria	Amino acid	RbcL	Acaryochloris_marina__V__Allochromatium_vinosum	LG+R5	1478	1.69033
Bacteria	Amino acid	RbcL	Acaryochloris_marina__V__Anabaenopsis_circularis	LG+R5	3128	1.4062
Bacteria	Amino acid	RbcL	Acaryochloris_marina__V__Arthrospira_platensis	LG+R5	2246	1.42412
Bacteria	Amino acid	RbcL	Acaryochloris_marina__V__Aurantimonas_manganoxydans	LG+R5	1426	9.39033
Bacteria	Amino acid	RbcL	Acaryochloris_marina__V__Crocosphaera_subtropica	LG+R5	2641	2.42241
Bacteria	Amino acid	RbcL	Acaryochloris_marina__V__Gloeobacter_kilaueensis	LG+R5	2205	0.634633
Bacteria	Amino acid	RbcL	Acaryochloris_marina__V__Gloeobacter_violaceus	LG+R5	1694	0.589971
Bacteria	Amino acid	RbcL	Acaryochloris_marina__V__Gloeomargarita_lithophora	LG+R5	1908	2.61917
Bacteria	Amino acid	RbcL	Acaryochloris_marina__V__Halomicronema_hongdechloris	LG+R5	2764	0.723327
Bacteria	Amino acid	RbcL	Acaryochloris_marina__V__Hydrogenophaga_pseudoflava	LG+R5	1581	1.01138
Bacteria	Amino acid	RbcL	Acaryochloris_marina__V__Methylacidimicrobium_cyclopophantes	LG+R5	1019	5.88235
Bacteria	Amino acid	RbcL	Acaryochloris_marina__V__Methylacidimicrobium_tartarophylax	LG+R5	1034	5.02415
Bacteria	Amino acid	RbcL	Acaryochloris_marina__V__Methylacidiphilum_fumariolicum	LG+R5	1011	4.74308
Bacteria	Amino acid	RbcL	Acaryochloris_marina__V__Methylacidiphilum_infernorum	LG+R5	1018	4.61237
Bacteria	Amino acid	RbcL	Acaryochloris_marina__V__Microcystis_aeruginosa	LG+R5	2030	3.23556
Bacteria	Amino acid	RbcL	Acaryochloris_marina__V__Microcystis_viridis	LG+R5	2110	2.937
Bacteria	Amino acid	RbcL	Acaryochloris_marina__V__Nocardia_nova	LG+R5	1867	2.62313
Bacteria	Amino acid	RbcL	Acaryochloris_marina__V__Nocardia_seriolae	LG+R5	2046	3.02882
Bacteria	Amino acid	RbcL	Acaryochloris_marina__V__Novimethylophilus_kurashikiensis	LG+R5	1316	9.26348
Bacteria	Amino acid	RbcL	Acaryochloris_marina__V__Phaeobacter_gallaeciensis	LG+R5	1543	0.518135
Bacteria	Amino acid	RbcL	Acaryochloris_marina__V__Phormidesmis_priestleyi	LG+R5	2690	1.04051
Bacteria	Amino acid	RbcL	Acaryochloris_marina__V__Planktothrix_agardhii	LG+R5	2282	1.03665
Bacteria	Amino acid	RbcL	Acaryochloris_marina__V__Prochlorococcus_marinus	LG+R5	1385	14.2857
Bacteria	Amino acid	RbcL	Acaryochloris_marina__V__Prochlorothrix_hollandica	LG+R5	1971	2.12982
Bacteria	Amino acid	RbcL	Acaryochloris_marina__V__Raphidiopsis_brookii	LG+R5	1788	0.558971
Bacteria	Amino acid	RbcL	Acaryochloris_marina__V__Synechococcus_elongatus	LG+R5	1786	6.15557
Bacteria	Amino acid	RbcL	Acaryochloris_marina__V__Thermosynechococcus_elongatus	LG+R5	1896	1.68687
Bacteria	Amino acid	RbcL	Acaryochloris_marina__V__Thermosynechococcus_vulcanus	LG+R5	1833	1.58124
Bacteria	Amino acid	RbcL	Acaryochloris_marina__V__Thioflexothrix_psekupsii	LG+R5	1361	1.10132
Bacteria	Amino acid	RbcL	Acaryochloris_marina__V__Trichormus_variabilis	LG+R5	2769	1.29964
Bacteria	Amino acid	RbcL	Acidithiobacillus_ferrooxidans__V__Allochromatium_vinosum	LG+R5	1214	1.64609
Bacteria	Amino acid	RbcL	Acidithiobacillus_ferrooxidans__V__Anabaenopsis_circularis	LG+R5	1209	0.743802
Bacteria	Amino acid	RbcL	Acidithiobacillus_ferrooxidans__V__Arthrospira_platensis	LG+R5	928	0.215285
Bacteria	Amino acid	RbcL	Acidithiobacillus_ferrooxidans__V__Aurantimonas_manganoxydans	LG+R5	1077	13.6364
Bacteria	Amino acid	RbcL	Acidithiobacillus_ferrooxidans__V__Crocosphaera_subtropica	LG+R5	1113	0.179533
Bacteria	Amino acid	RbcL	Acidithiobacillus_ferrooxidans__V__Gloeobacter_kilaueensis	LG+R5	1100	0.544959
Bacteria	Amino acid	RbcL	Acidithiobacillus_ferrooxidans__V__Gloeobacter_violaceus	LG+R5	808	0.370828
Bacteria	Amino acid	RbcL	Acidithiobacillus_ferrooxidans__V__Gloeomargarita_lithophora	LG+R5	819	0.365854
Bacteria	Amino acid	RbcL	Acidithiobacillus_ferrooxidans__V__Halomicronema_hongdechloris	LG+R5	1060	0.377003
Bacteria	Amino acid	RbcL	Acidithiobacillus_ferrooxidans__V__Hydrogenophaga_pseudoflava	LG+R5	1382	0.144613
Bacteria	Amino acid	RbcL	Acidithiobacillus_ferrooxidans__V__Methylacidimicrobium_cyclopophantes	LG+R5	961	9.77131
Bacteria	Amino acid	RbcL	Acidithiobacillus_ferrooxidans__V__Methylacidimicrobium_tartarophylax	LG+R5	983	9.34959
Bacteria	Amino acid	RbcL	Acidithiobacillus_ferrooxidans__V__Methylacidiphilum_fumariolicum	LG+R5	945	8.35095
Bacteria	Amino acid	RbcL	Acidithiobacillus_ferrooxidans__V__Methylacidiphilum_infernorum	LG+R5	947	7.27848
Bacteria	Amino acid	RbcL	Acidithiobacillus_ferrooxidans__V__Microcystis_aeruginosa	LG+R5	937	0.319829
Bacteria	Amino acid	RbcL	Acidithiobacillus_ferrooxidans__V__Microcystis_viridis	LG+R5	964	0.310881
Bacteria	Amino acid	RbcL	Acidithiobacillus_ferrooxidans__V__Nocardia_nova	LG+R5	1180	3.13294
Bacteria	Amino acid	RbcL	Acidithiobacillus_ferrooxidans__V__Nocardia_seriolae	LG+R5	1218	4.26579
Bacteria	Amino acid	RbcL	Acidithiobacillus_ferrooxidans__V__Novimethylophilus_kurashikiensis	LG+R5	1230	38.0991
Bacteria	Amino acid	RbcL	Acidithiobacillus_ferrooxidans__V__Phaeobacter_gallaeciensis	LG+R5	1118	0.268097
Bacteria	Amino acid	RbcL	Acidithiobacillus_ferrooxidans__V__Phormidesmis_priestleyi	LG+R5	1123	1.06762
Bacteria	Amino acid	RbcL	Acidithiobacillus_ferrooxidans__V__Planktothrix_agardhii	LG+R5	956	0.31348
Bacteria	Amino acid	RbcL	Acidithiobacillus_ferrooxidans__V__Prochlorococcus_marinus	LG+R5	689	0.851449
Bacteria	Amino acid	RbcL	Acidithiobacillus_ferrooxidans__V__Prochlorothrix_hollandica	LG+R5	874	0.571429
Bacteria	Amino acid	RbcL	Acidithiobacillus_ferrooxidans__V__Raphidiopsis_brookii	LG+R5	860	0.58072
Bacteria	Amino acid	RbcL	Acidithiobacillus_ferrooxidans__V__Synechococcus_elongatus	LG+R5	799	0.375
Bacteria	Amino acid	RbcL	Acidithiobacillus_ferrooxidans__V__Thermosynechococcus_elongatus	LG+R5	818	0.732601
Bacteria	Amino acid	RbcL	Acidithiobacillus_ferrooxidans__V__Thermosynechococcus_vulcanus	LG+R5	791	1.0101
Bacteria	Amino acid	RbcL	Acidithiobacillus_ferrooxidans__V__Thioflexothrix_psekupsii	LG+R5	1120	0.178412
Bacteria	Amino acid	RbcL	Acidithiobacillus_ferrooxidans__V__Trichormus_variabilis	LG+R5	1199	1.41667
Bacteria	Amino acid	RbcL	Allochromatium_vinosum__V__Anabaenopsis_circularis	LG+R5	1328	2.10685
Bacteria	Amino acid	RbcL	Allochromatium_vinosum__V__Arthrospira_platensis	LG+R5	1153	0.606586
Bacteria	Amino acid	RbcL	Allochromatium_vinosum__V__Aurantimonas_manganoxydans	LG+R5	1232	21.5734
Bacteria	Amino acid	RbcL	Allochromatium_vinosum__V__Crocosphaera_subtropica	LG+R5	1235	0.889968
Bacteria	Amino acid	RbcL	Allochromatium_vinosum__V__Gloeobacter_kilaueensis	LG+R5	1109	1.71171
Bacteria	Amino acid	RbcL	Allochromatium_vinosum__V__Gloeobacter_violaceus	LG+R5	848	2.70907
Bacteria	Amino acid	RbcL	Allochromatium_vinosum__V__Gloeomargarita_lithophora	LG+R5	953	1.04822
Bacteria	Amino acid	RbcL	Allochromatium_vinosum__V__Halomicronema_hongdechloris	LG+R5	1184	1.85654
Bacteria	Amino acid	RbcL	Allochromatium_vinosum__V__Hydrogenophaga_pseudoflava	LG+R5	1624	2.95385
Bacteria	Amino acid	RbcL	Allochromatium_vinosum__V__Methylacidimicrobium_cyclopophantes	LG+R5	906	10.0331
Bacteria	Amino acid	RbcL	Allochromatium_vinosum__V__Methylacidimicrobium_tartarophylax	LG+R5	916	9.05125
Bacteria	Amino acid	RbcL	Allochromatium_vinosum__V__Methylacidiphilum_fumariolicum	LG+R5	902	8.41639
Bacteria	Amino acid	RbcL	Allochromatium_vinosum__V__Methylacidiphilum_infernorum	LG+R5	906	8.71003
Bacteria	Amino acid	RbcL	Allochromatium_vinosum__V__Microcystis_aeruginosa	LG+R5	1068	0.748363
Bacteria	Amino acid	RbcL	Allochromatium_vinosum__V__Microcystis_viridis	LG+R5	1079	0.740741
Bacteria	Amino acid	RbcL	Allochromatium_vinosum__V__Nocardia_nova	LG+R5	1204	7.21992
Bacteria	Amino acid	RbcL	Allochromatium_vinosum__V__Nocardia_seriolae	LG+R5	1218	8.36751
Bacteria	Amino acid	RbcL	Allochromatium_vinosum__V__Novimethylophilus_kurashikiensis	LG+R5	1426	52.0673
Bacteria	Amino acid	RbcL	Allochromatium_vinosum__V__Phaeobacter_gallaeciensis	LG+R5	1308	0.305577
Bacteria	Amino acid	RbcL	Allochromatium_vinosum__V__Phormidesmis_priestleyi	LG+R5	1183	1.43581
Bacteria	Amino acid	RbcL	Allochromatium_vinosum__V__Planktothrix_agardhii	LG+R5	1137	1.14236
Bacteria	Amino acid	RbcL	Allochromatium_vinosum__V__Prochlorococcus_marinus	LG+R5	755	0.562169
Bacteria	Amino acid	RbcL	Allochromatium_vinosum__V__Prochlorothrix_hollandica	LG+R5	1043	0.957854
Bacteria	Amino acid	RbcL	Allochromatium_vinosum__V__Raphidiopsis_brookii	LG+R5	956	1.67189
Bacteria	Amino acid	RbcL	Allochromatium_vinosum__V__Synechococcus_elongatus	LG+R5	893	1.00671
Bacteria	Amino acid	RbcL	Allochromatium_vinosum__V__Thermosynechococcus_elongatus	LG+R5	949	2.10526
Bacteria	Amino acid	RbcL	Allochromatium_vinosum__V__Thermosynechococcus_vulcanus	LG+R5	963	3.42324
Bacteria	Amino acid	RbcL	Allochromatium_vinosum__V__Thioflexothrix_psekupsii	LG+R5	1341	5.14158
Bacteria	Amino acid	RbcL	Allochromatium_vinosum__V__Trichormus_variabilis	LG+R5	1323	2.56798
Bacteria	Amino acid	RbcL	Anabaenopsis_circularis__V__Arthrospira_platensis	LG+R5	2378	6.26314
Bacteria	Amino acid	RbcL	Anabaenopsis_circularis__V__Aurantimonas_manganoxydans	LG+R5	1309	7.40458
Bacteria	Amino acid	RbcL	Anabaenopsis_circularis__V__Crocosphaera_subtropica	LG+R5	2704	7.46765
Bacteria	Amino acid	RbcL	Anabaenopsis_circularis__V__Gloeobacter_kilaueensis	LG+R5	2289	2.31441
Bacteria	Amino acid	RbcL	Anabaenopsis_circularis__V__Gloeobacter_violaceus	LG+R5	1760	1.30608
Bacteria	Amino acid	RbcL	Anabaenopsis_circularis__V__Gloeomargarita_lithophora	LG+R5	1842	5.15464
Bacteria	Amino acid	RbcL	Anabaenopsis_circularis__V__Halomicronema_hongdechloris	LG+R5	2539	1.88976
Bacteria	Amino acid	RbcL	Anabaenopsis_circularis__V__Hydrogenophaga_pseudoflava	LG+R5	1453	0.894085
Bacteria	Amino acid	RbcL	Anabaenopsis_circularis__V__Methylacidimicrobium_cyclopophantes	LG+R5	987	5.66802
Bacteria	Amino acid	RbcL	Anabaenopsis_circularis__V__Methylacidimicrobium_tartarophylax	LG+R5	1011	6.02767
Bacteria	Amino acid	RbcL	Anabaenopsis_circularis__V__Methylacidiphilum_fumariolicum	LG+R5	988	6.26896
Bacteria	Amino acid	RbcL	Anabaenopsis_circularis__V__Methylacidiphilum_infernorum	LG+R5	999	5.8
Bacteria	Amino acid	RbcL	Anabaenopsis_circularis__V__Microcystis_aeruginosa	LG+R5	2169	8.76234
Bacteria	Amino acid	RbcL	Anabaenopsis_circularis__V__Microcystis_viridis	LG+R5	2215	8.34838
Bacteria	Amino acid	RbcL	Anabaenopsis_circularis__V__Nocardia_nova	LG+R5	1617	3.8937
Bacteria	Amino acid	RbcL	Anabaenopsis_circularis__V__Nocardia_seriolae	LG+R5	1713	3.50058
Bacteria	Amino acid	RbcL	Anabaenopsis_circularis__V__Novimethylophilus_kurashikiensis	LG+R5	1244	9.71888
Bacteria	Amino acid	RbcL	Anabaenopsis_circularis__V__Phaeobacter_gallaeciensis	LG+R5	1326	0.301432
Bacteria	Amino acid	RbcL	Anabaenopsis_circularis__V__Phormidesmis_priestleyi	LG+R5	2522	0.792707
Bacteria	Amino acid	RbcL	Anabaenopsis_circularis__V__Planktothrix_agardhii	LG+R5	2469	4.45344
Bacteria	Amino acid	RbcL	Anabaenopsis_circularis__V__Prochlorococcus_marinus	LG+R5	1202	17.5499
Bacteria	Amino acid	RbcL	Anabaenopsis_circularis__V__Prochlorothrix_hollandica	LG+R5	1959	4.23469
Bacteria	Amino acid	RbcL	Anabaenopsis_circularis__V__Raphidiopsis_brookii	LG+R5	2019	3.66337
Bacteria	Amino acid	RbcL	Anabaenopsis_circularis__V__Synechococcus_elongatus	LG+R5	1655	10.6884
Bacteria	Amino acid	RbcL	Anabaenopsis_circularis__V__Thermosynechococcus_elongatus	LG+R5	1795	2.17149
Bacteria	Amino acid	RbcL	Anabaenopsis_circularis__V__Thermosynechococcus_vulcanus	LG+R5	1714	2.21574
Bacteria	Amino acid	RbcL	Anabaenopsis_circularis__V__Thioflexothrix_psekupsii	LG+R5	1227	1.2215
Bacteria	Amino acid	RbcL	Anabaenopsis_circularis__V__Trichormus_variabilis	LG+R5	3366	1.5444
Bacteria	Amino acid	RbcL	Arthrospira_platensis__V__Aurantimonas_manganoxydans	LG+R5	1009	4.15842
Bacteria	Amino acid	RbcL	Arthrospira_platensis__V__Crocosphaera_subtropica	LG+R5	2209	1.17647
Bacteria	Amino acid	RbcL	Arthrospira_platensis__V__Gloeobacter_kilaueensis	LG+R5	1677	0.595948
Bacteria	Amino acid	RbcL	Arthrospira_platensis__V__Gloeobacter_violaceus	LG+R5	1285	0.544323
Bacteria	Amino acid	RbcL	Arthrospira_platensis__V__Gloeomargarita_lithophora	LG+R5	1658	1.08499
Bacteria	Amino acid	RbcL	Arthrospira_platensis__V__Halomicronema_hongdechloris	LG+R5	2142	2.84648
Bacteria	Amino acid	RbcL	Arthrospira_platensis__V__Hydrogenophaga_pseudoflava	LG+R5	1143	0.34965
Bacteria	Amino acid	RbcL	Arthrospira_platensis__V__Methylacidimicrobium_cyclopophantes	LG+R5	764	3.66013
Bacteria	Amino acid	RbcL	Arthrospira_platensis__V__Methylacidimicrobium_tartarophylax	LG+R5	774	3.22581
Bacteria	Amino acid	RbcL	Arthrospira_platensis__V__Methylacidiphilum_fumariolicum	LG+R5	763	3.14136
Bacteria	Amino acid	RbcL	Arthrospira_platensis__V__Methylacidiphilum_infernorum	LG+R5	767	3.25521
Bacteria	Amino acid	RbcL	Arthrospira_platensis__V__Microcystis_aeruginosa	LG+R5	1990	1.39915
Bacteria	Amino acid	RbcL	Arthrospira_platensis__V__Microcystis_viridis	LG+R5	2054	1.50852
Bacteria	Amino acid	RbcL	Arthrospira_platensis__V__Nocardia_nova	LG+R5	1174	2.12766
Bacteria	Amino acid	RbcL	Arthrospira_platensis__V__Nocardia_seriolae	LG+R5	1236	2.42522
Bacteria	Amino acid	RbcL	Arthrospira_platensis__V__Novimethylophilus_kurashikiensis	LG+R5	991	6.55242
Bacteria	Amino acid	RbcL	Arthrospira_platensis__V__Phaeobacter_gallaeciensis	LG+R5	1055	0.189394
Bacteria	Amino acid	RbcL	Arthrospira_platensis__V__Phormidesmis_priestleyi	LG+R5	2113	2.17597
Bacteria	Amino acid	RbcL	Arthrospira_platensis__V__Planktothrix_agardhii	LG+R5	2435	2.3399
Bacteria	Amino acid	RbcL	Arthrospira_platensis__V__Prochlorococcus_marinus	LG+R5	1149	11.1848
Bacteria	Amino acid	RbcL	Arthrospira_platensis__V__Prochlorothrix_hollandica	LG+R5	1810	0.496963
Bacteria	Amino acid	RbcL	Arthrospira_platensis__V__Raphidiopsis_brookii	LG+R5	1718	3.14136
Bacteria	Amino acid	RbcL	Arthrospira_platensis__V__Synechococcus_elongatus	LG+R5	1536	2.47235
Bacteria	Amino acid	RbcL	Arthrospira_platensis__V__Thermosynechococcus_elongatus	LG+R5	1718	3.14136
Bacteria	Amino acid	RbcL	Arthrospira_platensis__V__Thermosynechococcus_vulcanus	LG+R5	1641	3.10597
Bacteria	Amino acid	RbcL	Arthrospira_platensis__V__Thioflexothrix_psekupsii	LG+R5	1149	0.434783
Bacteria	Amino acid	RbcL	Arthrospira_platensis__V__Trichormus_variabilis	LG+R5	2285	5.55556
Bacteria	Amino acid	RbcL	Aurantimonas_manganoxydans__V__Crocosphaera_subtropica	LG+R5	1153	4.2461
Bacteria	Amino acid	RbcL	Aurantimonas_manganoxydans__V__Gloeobacter_kilaueensis	LG+R5	1079	6.75926
Bacteria	Amino acid	RbcL	Aurantimonas_manganoxydans__V__Gloeobacter_violaceus	LG+R5	850	6.34548
Bacteria	Amino acid	RbcL	Aurantimonas_manganoxydans__V__Gloeomargarita_lithophora	LG+R5	857	5.01166
Bacteria	Amino acid	RbcL	Aurantimonas_manganoxydans__V__Halomicronema_hongdechloris	LG+R5	1249	6.48
Bacteria	Amino acid	RbcL	Aurantimonas_manganoxydans__V__Hydrogenophaga_pseudoflava	LG+R5	1868	20.7598
Bacteria	Amino acid	RbcL	Aurantimonas_manganoxydans__V__Methylacidimicrobium_cyclopophantes	LG+R5	827	1.93237
Bacteria	Amino acid	RbcL	Aurantimonas_manganoxydans__V__Methylacidimicrobium_tartarophylax	LG+R5	821	1.09489
Bacteria	Amino acid	RbcL	Aurantimonas_manganoxydans__V__Methylacidiphilum_fumariolicum	LG+R5	804	0.993789
Bacteria	Amino acid	RbcL	Aurantimonas_manganoxydans__V__Methylacidiphilum_infernorum	LG+R5	805	0.992556
Bacteria	Amino acid	RbcL	Aurantimonas_manganoxydans__V__Microcystis_aeruginosa	LG+R5	946	3.80148
Bacteria	Amino acid	RbcL	Aurantimonas_manganoxydans__V__Microcystis_viridis	LG+R5	944	3.59788
Bacteria	Amino acid	RbcL	Aurantimonas_manganoxydans__V__Nocardia_nova	LG+R5	1545	0.776197
Bacteria	Amino acid	RbcL	Aurantimonas_manganoxydans__V__Nocardia_seriolae	LG+R5	1563	0.511509
Bacteria	Amino acid	RbcL	Aurantimonas_manganoxydans__V__Novimethylophilus_kurashikiensis	LG+R5	1221	0.163666
Bacteria	Amino acid	RbcL	Aurantimonas_manganoxydans__V__Phaeobacter_gallaeciensis	LG+R5	1897	38.9884
Bacteria	Amino acid	RbcL	Aurantimonas_manganoxydans__V__Phormidesmis_priestleyi	LG+R5	1310	7.70404
Bacteria	Amino acid	RbcL	Aurantimonas_manganoxydans__V__Planktothrix_agardhii	LG+R5	978	4.39224
Bacteria	Amino acid	RbcL	Aurantimonas_manganoxydans__V__Prochlorococcus_marinus	LG+R5	740	7.50675
Bacteria	Amino acid	RbcL	Aurantimonas_manganoxydans__V__Prochlorothrix_hollandica	LG+R5	929	2.7957
Bacteria	Amino acid	RbcL	Aurantimonas_manganoxydans__V__Raphidiopsis_brookii	LG+R5	880	6.01589
Bacteria	Amino acid	RbcL	Aurantimonas_manganoxydans__V__Synechococcus_elongatus	LG+R5	826	3.62757
Bacteria	Amino acid	RbcL	Aurantimonas_manganoxydans__V__Thermosynechococcus_elongatus	LG+R5	871	8.02752
Bacteria	Amino acid	RbcL	Aurantimonas_manganoxydans__V__Thermosynechococcus_vulcanus	LG+R5	835	8.01435
Bacteria	Amino acid	RbcL	Aurantimonas_manganoxydans__V__Thioflexothrix_psekupsii	LG+R5	1101	18.4211
Bacteria	Amino acid	RbcL	Aurantimonas_manganoxydans__V__Trichormus_variabilis	LG+R5	1282	7.63835
Bacteria	Amino acid	RbcL	Crocosphaera_subtropica__V__Gloeobacter_kilaueensis	LG+R5	1868	1.28411
Bacteria	Amino acid	RbcL	Crocosphaera_subtropica__V__Gloeobacter_violaceus	LG+R5	1453	1.16919
Bacteria	Amino acid	RbcL	Crocosphaera_subtropica__V__Gloeomargarita_lithophora	LG+R5	1699	0.470588
Bacteria	Amino acid	RbcL	Crocosphaera_subtropica__V__Halomicronema_hongdechloris	LG+R5	2328	4.85187
Bacteria	Amino acid	RbcL	Crocosphaera_subtropica__V__Hydrogenophaga_pseudoflava	LG+R5	1251	0.239617
Bacteria	Amino acid	RbcL	Crocosphaera_subtropica__V__Methylacidimicrobium_cyclopophantes	LG+R5	879	3.52273
Bacteria	Amino acid	RbcL	Crocosphaera_subtropica__V__Methylacidimicrobium_tartarophylax	LG+R5	891	3.36323
Bacteria	Amino acid	RbcL	Crocosphaera_subtropica__V__Methylacidiphilum_fumariolicum	LG+R5	890	3.47924
Bacteria	Amino acid	RbcL	Crocosphaera_subtropica__V__Methylacidiphilum_infernorum	LG+R5	903	3.4292
Bacteria	Amino acid	RbcL	Crocosphaera_subtropica__V__Microcystis_aeruginosa	LG+R5	2214	1.48339
Bacteria	Amino acid	RbcL	Crocosphaera_subtropica__V__Microcystis_viridis	LG+R5	2267	1.54321
Bacteria	Amino acid	RbcL	Crocosphaera_subtropica__V__Nocardia_nova	LG+R5	1407	1.20739
Bacteria	Amino acid	RbcL	Crocosphaera_subtropica__V__Nocardia_seriolae	LG+R5	1444	1.38408
Bacteria	Amino acid	RbcL	Crocosphaera_subtropica__V__Novimethylophilus_kurashikiensis	LG+R5	1124	4.88889
Bacteria	Amino acid	RbcL	Crocosphaera_subtropica__V__Phaeobacter_gallaeciensis	LG+R5	1291	0.154799
Bacteria	Amino acid	RbcL	Crocosphaera_subtropica__V__Phormidesmis_priestleyi	LG+R5	2242	3.1654
Bacteria	Amino acid	RbcL	Crocosphaera_subtropica__V__Planktothrix_agardhii	LG+R5	2205	1.3146
Bacteria	Amino acid	RbcL	Crocosphaera_subtropica__V__Prochlorococcus_marinus	LG+R5	1224	10.9796
Bacteria	Amino acid	RbcL	Crocosphaera_subtropica__V__Prochlorothrix_hollandica	LG+R5	1801	0.443951
Bacteria	Amino acid	RbcL	Crocosphaera_subtropica__V__Raphidiopsis_brookii	LG+R5	1773	4.39684
Bacteria	Amino acid	RbcL	Crocosphaera_subtropica__V__Synechococcus_elongatus	LG+R5	1618	2.40889
Bacteria	Amino acid	RbcL	Crocosphaera_subtropica__V__Thermosynechococcus_elongatus	LG+R5	1707	4.74239
Bacteria	Amino acid	RbcL	Crocosphaera_subtropica__V__Thermosynechococcus_vulcanus	LG+R5	1633	4.71236
Bacteria	Amino acid	RbcL	Crocosphaera_subtropica__V__Thioflexothrix_psekupsii	LG+R5	1128	0.354296
Bacteria	Amino acid	RbcL	Crocosphaera_subtropica__V__Trichormus_variabilis	LG+R5	2637	7.24033
Bacteria	Amino acid	RbcL	Gloeobacter_kilaueensis__V__Gloeobacter_violaceus	LG+R5	1812	3.14396
Bacteria	Amino acid	RbcL	Gloeobacter_kilaueensis__V__Gloeomargarita_lithophora	LG+R5	1536	2.01692
Bacteria	Amino acid	RbcL	Gloeobacter_kilaueensis__V__Halomicronema_hongdechloris	LG+R5	1830	1.03768
Bacteria	Amino acid	RbcL	Gloeobacter_kilaueensis__V__Hydrogenophaga_pseudoflava	LG+R5	1287	0.698758
Bacteria	Amino acid	RbcL	Gloeobacter_kilaueensis__V__Methylacidimicrobium_cyclopophantes	LG+R5	917	5.11983
Bacteria	Amino acid	RbcL	Gloeobacter_kilaueensis__V__Methylacidimicrobium_tartarophylax	LG+R5	948	5.2687
Bacteria	Amino acid	RbcL	Gloeobacter_kilaueensis__V__Methylacidiphilum_fumariolicum	LG+R5	912	4.60022
Bacteria	Amino acid	RbcL	Gloeobacter_kilaueensis__V__Methylacidiphilum_infernorum	LG+R5	926	4.53074
Bacteria	Amino acid	RbcL	Gloeobacter_kilaueensis__V__Microcystis_aeruginosa	LG+R5	1652	1.61611
Bacteria	Amino acid	RbcL	Gloeobacter_kilaueensis__V__Microcystis_viridis	LG+R5	1723	1.62413
Bacteria	Amino acid	RbcL	Gloeobacter_kilaueensis__V__Nocardia_nova	LG+R5	1499	3.33333
Bacteria	Amino acid	RbcL	Gloeobacter_kilaueensis__V__Nocardia_seriolae	LG+R5	1536	4.09889
Bacteria	Amino acid	RbcL	Gloeobacter_kilaueensis__V__Novimethylophilus_kurashikiensis	LG+R5	1151	8.68056
Bacteria	Amino acid	RbcL	Gloeobacter_kilaueensis__V__Phaeobacter_gallaeciensis	LG+R5	1146	0.261552
Bacteria	Amino acid	RbcL	Gloeobacter_kilaueensis__V__Phormidesmis_priestleyi	LG+R5	1810	0.993926
Bacteria	Amino acid	RbcL	Gloeobacter_kilaueensis__V__Planktothrix_agardhii	LG+R5	1759	0.795455
Bacteria	Amino acid	RbcL	Gloeobacter_kilaueensis__V__Prochlorococcus_marinus	LG+R5	1036	9.83607
Bacteria	Amino acid	RbcL	Gloeobacter_kilaueensis__V__Prochlorothrix_hollandica	LG+R5	1459	0.890411
Bacteria	Amino acid	RbcL	Gloeobacter_kilaueensis__V__Raphidiopsis_brookii	LG+R5	1489	1.07383
Bacteria	Amino acid	RbcL	Gloeobacter_kilaueensis__V__Synechococcus_elongatus	LG+R5	1331	2.92793
Bacteria	Amino acid	RbcL	Gloeobacter_kilaueensis__V__Thermosynechococcus_elongatus	LG+R5	1468	1.70184
Bacteria	Amino acid	RbcL	Gloeobacter_kilaueensis__V__Thermosynechococcus_vulcanus	LG+R5	1422	1.68658
Bacteria	Amino acid	RbcL	Gloeobacter_kilaueensis__V__Thioflexothrix_psekupsii	LG+R5	984	0.609137
Bacteria	Amino acid	RbcL	Gloeobacter_kilaueensis__V__Trichormus_variabilis	LG+R5	2166	1.61514
Bacteria	Amino acid	RbcL	Gloeobacter_violaceus__V__Gloeomargarita_lithophora	LG+R5	1119	1.69643
Bacteria	Amino acid	RbcL	Gloeobacter_violaceus__V__Halomicronema_hongdechloris	LG+R5	1391	1.14943
Bacteria	Amino acid	RbcL	Gloeobacter_violaceus__V__Hydrogenophaga_pseudoflava	LG+R5	1003	0.697211
Bacteria	Amino acid	RbcL	Gloeobacter_violaceus__V__Methylacidimicrobium_cyclopophantes	LG+R5	679	3.97059
Bacteria	Amino acid	RbcL	Gloeobacter_violaceus__V__Methylacidimicrobium_tartarophylax	LG+R5	693	3.45821
Bacteria	Amino acid	RbcL	Gloeobacter_violaceus__V__Methylacidiphilum_fumariolicum	LG+R5	677	2.94985
Bacteria	Amino acid	RbcL	Gloeobacter_violaceus__V__Methylacidiphilum_infernorum	LG+R5	680	2.49633
Bacteria	Amino acid	RbcL	Gloeobacter_violaceus__V__Microcystis_aeruginosa	LG+R5	1232	1.05434
Bacteria	Amino acid	RbcL	Gloeobacter_violaceus__V__Microcystis_viridis	LG+R5	1256	1.03421
Bacteria	Amino acid	RbcL	Gloeobacter_violaceus__V__Nocardia_nova	LG+R5	1158	3.01984
Bacteria	Amino acid	RbcL	Gloeobacter_violaceus__V__Nocardia_seriolae	LG+R5	1175	3.31633
Bacteria	Amino acid	RbcL	Gloeobacter_violaceus__V__Novimethylophilus_kurashikiensis	LG+R5	890	8.52974
Bacteria	Amino acid	RbcL	Gloeobacter_violaceus__V__Phaeobacter_gallaeciensis	LG+R5	898	0.222469
Bacteria	Amino acid	RbcL	Gloeobacter_violaceus__V__Phormidesmis_priestleyi	LG+R5	1426	0.911002
Bacteria	Amino acid	RbcL	Gloeobacter_violaceus__V__Planktothrix_agardhii	LG+R5	1313	0.837139
Bacteria	Amino acid	RbcL	Gloeobacter_violaceus__V__Prochlorococcus_marinus	LG+R5	767	8.75651
Bacteria	Amino acid	RbcL	Gloeobacter_violaceus__V__Prochlorothrix_hollandica	LG+R5	1083	0.738007
Bacteria	Amino acid	RbcL	Gloeobacter_violaceus__V__Raphidiopsis_brookii	LG+R5	1086	0.919963
Bacteria	Amino acid	RbcL	Gloeobacter_violaceus__V__Synechococcus_elongatus	LG+R5	1004	2.38806
Bacteria	Amino acid	RbcL	Gloeobacter_violaceus__V__Thermosynechococcus_elongatus	LG+R5	1114	1.52466
Bacteria	Amino acid	RbcL	Gloeobacter_violaceus__V__Thermosynechococcus_vulcanus	LG+R5	1066	1.40581
Bacteria	Amino acid	RbcL	Gloeobacter_violaceus__V__Thioflexothrix_psekupsii	LG+R5	761	1.5748
Bacteria	Amino acid	RbcL	Gloeobacter_violaceus__V__Trichormus_variabilis	LG+R5	1702	1.52672
Bacteria	Amino acid	RbcL	Gloeomargarita_lithophora__V__Halomicronema_hongdechloris	LG+R5	1731	4.15704
Bacteria	Amino acid	RbcL	Gloeomargarita_lithophora__V__Hydrogenophaga_pseudoflava	LG+R5	965	0.207039
Bacteria	Amino acid	RbcL	Gloeomargarita_lithophora__V__Methylacidimicrobium_cyclopophantes	LG+R5	709	3.23944
Bacteria	Amino acid	RbcL	Gloeomargarita_lithophora__V__Methylacidimicrobium_tartarophylax	LG+R5	732	3.00136
Bacteria	Amino acid	RbcL	Gloeomargarita_lithophora__V__Methylacidiphilum_fumariolicum	LG+R5	697	2.86533
Bacteria	Amino acid	RbcL	Gloeomargarita_lithophora__V__Methylacidiphilum_infernorum	LG+R5	709	3.23944
Bacteria	Amino acid	RbcL	Gloeomargarita_lithophora__V__Microcystis_aeruginosa	LG+R5	1572	0.317864
Bacteria	Amino acid	RbcL	Gloeomargarita_lithophora__V__Microcystis_viridis	LG+R5	1621	0.308261
Bacteria	Amino acid	RbcL	Gloeomargarita_lithophora__V__Nocardia_nova	LG+R5	965	1.86335
Bacteria	Amino acid	RbcL	Gloeomargarita_lithophora__V__Nocardia_seriolae	LG+R5	1018	2.45339
Bacteria	Amino acid	RbcL	Gloeomargarita_lithophora__V__Novimethylophilus_kurashikiensis	LG+R5	839	6.42857
Bacteria	Amino acid	RbcL	Gloeomargarita_lithophora__V__Phaeobacter_gallaeciensis	LG+R5	915	0.218341
Bacteria	Amino acid	RbcL	Gloeomargarita_lithophora__V__Phormidesmis_priestleyi	LG+R5	1592	2.95041
Bacteria	Amino acid	RbcL	Gloeomargarita_lithophora__V__Planktothrix_agardhii	LG+R5	1688	0.927571
Bacteria	Amino acid	RbcL	Gloeomargarita_lithophora__V__Prochlorococcus_marinus	LG+R5	1011	11.4007
Bacteria	Amino acid	RbcL	Gloeomargarita_lithophora__V__Prochlorothrix_hollandica	LG+R5	1473	0.881954
Bacteria	Amino acid	RbcL	Gloeomargarita_lithophora__V__Raphidiopsis_brookii	LG+R5	1439	2.98611
Bacteria	Amino acid	RbcL	Gloeomargarita_lithophora__V__Synechococcus_elongatus	LG+R5	1318	2.35027
Bacteria	Amino acid	RbcL	Gloeomargarita_lithophora__V__Thermosynechococcus_elongatus	LG+R5	1554	5.27331
Bacteria	Amino acid	RbcL	Gloeomargarita_lithophora__V__Thermosynechococcus_vulcanus	LG+R5	1504	4.98339
Bacteria	Amino acid	RbcL	Gloeomargarita_lithophora__V__Thioflexothrix_psekupsii	LG+R5	888	0.224972
Bacteria	Amino acid	RbcL	Gloeomargarita_lithophora__V__Trichormus_variabilis	LG+R5	1775	5.01126
Bacteria	Amino acid	RbcL	Halomicronema_hongdechloris__V__Hydrogenophaga_pseudoflava	LG+R5	1305	0.765697
Bacteria	Amino acid	RbcL	Halomicronema_hongdechloris__V__Methylacidimicrobium_cyclopophantes	LG+R5	843	5.09479
Bacteria	Amino acid	RbcL	Halomicronema_hongdechloris__V__Methylacidimicrobium_tartarophylax	LG+R5	872	4.92554
Bacteria	Amino acid	RbcL	Halomicronema_hongdechloris__V__Methylacidiphilum_fumariolicum	LG+R5	840	5.58859
Bacteria	Amino acid	RbcL	Halomicronema_hongdechloris__V__Methylacidiphilum_infernorum	LG+R5	860	5.22648
Bacteria	Amino acid	RbcL	Halomicronema_hongdechloris__V__Microcystis_aeruginosa	LG+R5	1929	5.51443
Bacteria	Amino acid	RbcL	Halomicronema_hongdechloris__V__Microcystis_viridis	LG+R5	1987	5.28169
Bacteria	Amino acid	RbcL	Halomicronema_hongdechloris__V__Nocardia_nova	LG+R5	1504	3.12292
Bacteria	Amino acid	RbcL	Halomicronema_hongdechloris__V__Nocardia_seriolae	LG+R5	1564	3.32268
Bacteria	Amino acid	RbcL	Halomicronema_hongdechloris__V__Novimethylophilus_kurashikiensis	LG+R5	1057	8.12854
Bacteria	Amino acid	RbcL	Halomicronema_hongdechloris__V__Phaeobacter_gallaeciensis	LG+R5	1309	0.229008
Bacteria	Amino acid	RbcL	Halomicronema_hongdechloris__V__Phormidesmis_priestleyi	LG+R5	2401	1.49875
Bacteria	Amino acid	RbcL	Halomicronema_hongdechloris__V__Planktothrix_agardhii	LG+R5	2110	2.58961
Bacteria	Amino acid	RbcL	Halomicronema_hongdechloris__V__Prochlorococcus_marinus	LG+R5	1231	17.1571
Bacteria	Amino acid	RbcL	Halomicronema_hongdechloris__V__Prochlorothrix_hollandica	LG+R5	1865	4.12647
Bacteria	Amino acid	RbcL	Halomicronema_hongdechloris__V__Raphidiopsis_brookii	LG+R5	1743	0.573394
Bacteria	Amino acid	RbcL	Halomicronema_hongdechloris__V__Synechococcus_elongatus	LG+R5	1547	9.30233
Bacteria	Amino acid	RbcL	Halomicronema_hongdechloris__V__Thermosynechococcus_elongatus	LG+R5	1687	1.06635
Bacteria	Amino acid	RbcL	Halomicronema_hongdechloris__V__Thermosynechococcus_vulcanus	LG+R5	1626	1.16779
Bacteria	Amino acid	RbcL	Halomicronema_hongdechloris__V__Thioflexothrix_psekupsii	LG+R5	1089	1.10092
Bacteria	Amino acid	RbcL	Halomicronema_hongdechloris__V__Trichormus_variabilis	LG+R5	2402	1.58136
Bacteria	Amino acid	RbcL	Hydrogenophaga_pseudoflava__V__Methylacidimicrobium_cyclopophantes	LG+R5	975	5.63525
Bacteria	Amino acid	RbcL	Hydrogenophaga_pseudoflava__V__Methylacidimicrobium_tartarophylax	LG+R5	975	5.43033
Bacteria	Amino acid	RbcL	Hydrogenophaga_pseudoflava__V__Methylacidiphilum_fumariolicum	LG+R5	919	5.54348
Bacteria	Amino acid	RbcL	Hydrogenophaga_pseudoflava__V__Methylacidiphilum_infernorum	LG+R5	917	5.88235
Bacteria	Amino acid	RbcL	Hydrogenophaga_pseudoflava__V__Microcystis_aeruginosa	LG+R5	1096	0.364631
Bacteria	Amino acid	RbcL	Hydrogenophaga_pseudoflava__V__Microcystis_viridis	LG+R5	1085	0.368324
Bacteria	Amino acid	RbcL	Hydrogenophaga_pseudoflava__V__Nocardia_nova	LG+R5	1923	5.24948
Bacteria	Amino acid	RbcL	Hydrogenophaga_pseudoflava__V__Nocardia_seriolae	LG+R5	1899	5.10526
Bacteria	Amino acid	RbcL	Hydrogenophaga_pseudoflava__V__Novimethylophilus_kurashikiensis	LG+R5	1602	49.9688
Bacteria	Amino acid	RbcL	Hydrogenophaga_pseudoflava__V__Phaeobacter_gallaeciensis	LG+R5	2089	0.143541
Bacteria	Amino acid	RbcL	Hydrogenophaga_pseudoflava__V__Phormidesmis_priestleyi	LG+R5	1406	0.995025
Bacteria	Amino acid	RbcL	Hydrogenophaga_pseudoflava__V__Planktothrix_agardhii	LG+R5	1166	0.257069
Bacteria	Amino acid	RbcL	Hydrogenophaga_pseudoflava__V__Prochlorococcus_marinus	LG+R5	815	0.245098
Bacteria	Amino acid	RbcL	Hydrogenophaga_pseudoflava__V__Prochlorothrix_hollandica	LG+R5	1067	0.468165
Bacteria	Amino acid	RbcL	Hydrogenophaga_pseudoflava__V__Raphidiopsis_brookii	LG+R5	966	0.723888
Bacteria	Amino acid	RbcL	Hydrogenophaga_pseudoflava__V__Synechococcus_elongatus	LG+R5	963	0.311203
Bacteria	Amino acid	RbcL	Hydrogenophaga_pseudoflava__V__Thermosynechococcus_elongatus	LG+R5	965	0.828157
Bacteria	Amino acid	RbcL	Hydrogenophaga_pseudoflava__V__Thermosynechococcus_vulcanus	LG+R5	913	0.765864
Bacteria	Amino acid	RbcL	Hydrogenophaga_pseudoflava__V__Thioflexothrix_psekupsii	LG+R5	1370	0.218818
Bacteria	Amino acid	RbcL	Hydrogenophaga_pseudoflava__V__Trichormus_variabilis	LG+R5	1453	0.962861
Bacteria	Amino acid	RbcL	Methylacidimicrobium_cyclopophantes__V__Methylacidimicrobium_tartarophylax	LG+R5	1483	1.54987
Bacteria	Amino acid	RbcL	Methylacidimicrobium_cyclopophantes__V__Methylacidiphilum_fumariolicum	LG+R5	1424	0.842105
Bacteria	Amino acid	RbcL	Methylacidimicrobium_cyclopophantes__V__Methylacidiphilum_infernorum	LG+R5	1423	0.772472
Bacteria	Amino acid	RbcL	Methylacidimicrobium_cyclopophantes__V__Microcystis_aeruginosa	LG+R5	769	3.37662
Bacteria	Amino acid	RbcL	Methylacidimicrobium_cyclopophantes__V__Microcystis_viridis	LG+R5	779	3.20513
Bacteria	Amino acid	RbcL	Methylacidimicrobium_cyclopophantes__V__Nocardia_nova	LG+R5	1013	0.197239
Bacteria	Amino acid	RbcL	Methylacidimicrobium_cyclopophantes__V__Nocardia_seriolae	LG+R5	1046	0.095511
Bacteria	Amino acid	RbcL	Methylacidimicrobium_cyclopophantes__V__Novimethylophilus_kurashikiensis	LG+R5	933	1.07066
Bacteria	Amino acid	RbcL	Methylacidimicrobium_cyclopophantes__V__Phaeobacter_gallaeciensis	LG+R5	864	3.58382
Bacteria	Amino acid	RbcL	Methylacidimicrobium_cyclopophantes__V__Phormidesmis_priestleyi	LG+R5	878	5.34699
Bacteria	Amino acid	RbcL	Methylacidimicrobium_cyclopophantes__V__Planktothrix_agardhii	LG+R5	770	3.50195
Bacteria	Amino acid	RbcL	Methylacidimicrobium_cyclopophantes__V__Prochlorococcus_marinus	LG+R5	572	4.86475
Bacteria	Amino acid	RbcL	Methylacidimicrobium_cyclopophantes__V__Prochlorothrix_hollandica	LG+R5	708	2.2567
Bacteria	Amino acid	RbcL	Methylacidimicrobium_cyclopophantes__V__Raphidiopsis_brookii	LG+R5	707	4.51977
Bacteria	Amino acid	RbcL	Methylacidimicrobium_cyclopophantes__V__Synechococcus_elongatus	LG+R5	644	2.63566
Bacteria	Amino acid	RbcL	Methylacidimicrobium_cyclopophantes__V__Thermosynechococcus_elongatus	LG+R5	686	5.96798
Bacteria	Amino acid	RbcL	Methylacidimicrobium_cyclopophantes__V__Thermosynechococcus_vulcanus	LG+R5	662	6.03318
Bacteria	Amino acid	RbcL	Methylacidimicrobium_cyclopophantes__V__Thioflexothrix_psekupsii	LG+R5	809	7.03704
Bacteria	Amino acid	RbcL	Methylacidimicrobium_cyclopophantes__V__Trichormus_variabilis	LG+R5	969	6.70103
Bacteria	Amino acid	RbcL	Methylacidimicrobium_tartarophylax__V__Methylacidiphilum_fumariolicum	LG+R5	1443	0.900277
Bacteria	Amino acid	RbcL	Methylacidimicrobium_tartarophylax__V__Methylacidiphilum_infernorum	LG+R5	1429	0.909091
Bacteria	Amino acid	RbcL	Methylacidimicrobium_tartarophylax__V__Microcystis_aeruginosa	LG+R5	784	3.18471
Bacteria	Amino acid	RbcL	Methylacidimicrobium_tartarophylax__V__Microcystis_viridis	LG+R5	805	3.10174
Bacteria	Amino acid	RbcL	Methylacidimicrobium_tartarophylax__V__Nocardia_nova	LG+R5	1018	0.196271
Bacteria	Amino acid	RbcL	Methylacidimicrobium_tartarophylax__V__Nocardia_seriolae	LG+R5	1054	0.0947867
Bacteria	Amino acid	RbcL	Methylacidimicrobium_tartarophylax__V__Novimethylophilus_kurashikiensis	LG+R5	939	1.06383
Bacteria	Amino acid	RbcL	Methylacidimicrobium_tartarophylax__V__Phaeobacter_gallaeciensis	LG+R5	864	3.23699
Bacteria	Amino acid	RbcL	Methylacidimicrobium_tartarophylax__V__Phormidesmis_priestleyi	LG+R5	875	4.90868
Bacteria	Amino acid	RbcL	Methylacidimicrobium_tartarophylax__V__Planktothrix_agardhii	LG+R5	786	2.88014
Bacteria	Amino acid	RbcL	Methylacidimicrobium_tartarophylax__V__Prochlorococcus_marinus	LG+R5	576	5.11265
Bacteria	Amino acid	RbcL	Methylacidimicrobium_tartarophylax__V__Prochlorothrix_hollandica	LG+R5	720	2.35784
Bacteria	Amino acid	RbcL	Methylacidimicrobium_tartarophylax__V__Raphidiopsis_brookii	LG+R5	714	4.1958
Bacteria	Amino acid	RbcL	Methylacidimicrobium_tartarophylax__V__Synechococcus_elongatus	LG+R5	649	2.46154
Bacteria	Amino acid	RbcL	Methylacidimicrobium_tartarophylax__V__Thermosynechococcus_elongatus	LG+R5	687	5.9593
Bacteria	Amino acid	RbcL	Methylacidimicrobium_tartarophylax__V__Thermosynechococcus_vulcanus	LG+R5	665	6.30631
Bacteria	Amino acid	RbcL	Methylacidimicrobium_tartarophylax__V__Thioflexothrix_psekupsii	LG+R5	815	7.10784
Bacteria	Amino acid	RbcL	Methylacidimicrobium_tartarophylax__V__Trichormus_variabilis	LG+R5	999	6.9
Bacteria	Amino acid	RbcL	Methylacidiphilum_fumariolicum__V__Methylacidiphilum_infernorum	LG+R5	1512	0.594845
Bacteria	Amino acid	RbcL	Methylacidiphilum_fumariolicum__V__Microcystis_aeruginosa	LG+R5	758	3.27499
Bacteria	Amino acid	RbcL	Methylacidiphilum_fumariolicum__V__Microcystis_viridis	LG+R5	772	3.23415
Bacteria	Amino acid	RbcL	Methylacidiphilum_fumariolicum__V__Nocardia_nova	LG+R5	942	0.318134
Bacteria	Amino acid	RbcL	Methylacidiphilum_fumariolicum__V__Nocardia_seriolae	LG+R5	977	0.102249
Bacteria	Amino acid	RbcL	Methylacidiphilum_fumariolicum__V__Novimethylophilus_kurashikiensis	LG+R5	894	0.893855
Bacteria	Amino acid	RbcL	Methylacidiphilum_fumariolicum__V__Phaeobacter_gallaeciensis	LG+R5	843	3.43602
Bacteria	Amino acid	RbcL	Methylacidiphilum_fumariolicum__V__Phormidesmis_priestleyi	LG+R5	868	5.63867
Bacteria	Amino acid	RbcL	Methylacidiphilum_fumariolicum__V__Planktothrix_agardhii	LG+R5	765	4.17755
Bacteria	Amino acid	RbcL	Methylacidiphilum_fumariolicum__V__Prochlorococcus_marinus	LG+R5	577	4.95242
Bacteria	Amino acid	RbcL	Methylacidiphilum_fumariolicum__V__Prochlorothrix_hollandica	LG+R5	695	2.29885
Bacteria	Amino acid	RbcL	Methylacidiphilum_fumariolicum__V__Raphidiopsis_brookii	LG+R5	716	4.46304
Bacteria	Amino acid	RbcL	Methylacidiphilum_fumariolicum__V__Synechococcus_elongatus	LG+R5	629	3.1746
Bacteria	Amino acid	RbcL	Methylacidiphilum_fumariolicum__V__Thermosynechococcus_elongatus	LG+R5	668	5.8296
Bacteria	Amino acid	RbcL	Methylacidiphilum_fumariolicum__V__Thermosynechococcus_vulcanus	LG+R5	646	6.18238
Bacteria	Amino acid	RbcL	Methylacidiphilum_fumariolicum__V__Thioflexothrix_psekupsii	LG+R5	806	6.56753
Bacteria	Amino acid	RbcL	Methylacidiphilum_fumariolicum__V__Trichormus_variabilis	LG+R5	987	7.48988
Bacteria	Amino acid	RbcL	Methylacidiphilum_infernorum__V__Microcystis_aeruginosa	LG+R5	762	3.14548
Bacteria	Amino acid	RbcL	Methylacidiphilum_infernorum__V__Microcystis_viridis	LG+R5	777	3.08483
Bacteria	Amino acid	RbcL	Methylacidiphilum_infernorum__V__Nocardia_nova	LG+R5	929	0.215054
Bacteria	Amino acid	RbcL	Methylacidiphilum_infernorum__V__Nocardia_seriolae	LG+R5	968	0.103199
Bacteria	Amino acid	RbcL	Methylacidiphilum_infernorum__V__Novimethylophilus_kurashikiensis	LG+R5	894	0.893855
Bacteria	Amino acid	RbcL	Methylacidiphilum_infernorum__V__Phaeobacter_gallaeciensis	LG+R5	833	3.71703
Bacteria	Amino acid	RbcL	Methylacidiphilum_infernorum__V__Phormidesmis_priestleyi	LG+R5	895	5.02232
Bacteria	Amino acid	RbcL	Methylacidiphilum_infernorum__V__Planktothrix_agardhii	LG+R5	778	3.8083
Bacteria	Amino acid	RbcL	Methylacidiphilum_infernorum__V__Prochlorococcus_marinus	LG+R5	585	4.77816
Bacteria	Amino acid	RbcL	Methylacidiphilum_infernorum__V__Prochlorothrix_hollandica	LG+R5	696	2.15208
Bacteria	Amino acid	RbcL	Methylacidiphilum_infernorum__V__Raphidiopsis_brookii	LG+R5	723	4.28177
Bacteria	Amino acid	RbcL	Methylacidiphilum_infernorum__V__Synechococcus_elongatus	LG+R5	636	2.98273
Bacteria	Amino acid	RbcL	Methylacidiphilum_infernorum__V__Thermosynechococcus_elongatus	LG+R5	677	5.75221
Bacteria	Amino acid	RbcL	Methylacidiphilum_infernorum__V__Thermosynechococcus_vulcanus	LG+R5	650	5.83717
Bacteria	Amino acid	RbcL	Methylacidiphilum_infernorum__V__Thioflexothrix_psekupsii	LG+R5	796	6.64994
Bacteria	Amino acid	RbcL	Methylacidiphilum_infernorum__V__Trichormus_variabilis	LG+R5	989	6.9697
Bacteria	Amino acid	RbcL	Microcystis_aeruginosa__V__Microcystis_viridis	LG+R5	2400	1.31493
Bacteria	Amino acid	RbcL	Microcystis_aeruginosa__V__Nocardia_nova	LG+R5	1183	1.94257
Bacteria	Amino acid	RbcL	Microcystis_aeruginosa__V__Nocardia_seriolae	LG+R5	1235	2.10356
Bacteria	Amino acid	RbcL	Microcystis_aeruginosa__V__Novimethylophilus_kurashikiensis	LG+R5	949	5.57895
Bacteria	Amino acid	RbcL	Microcystis_aeruginosa__V__Phaeobacter_gallaeciensis	LG+R5	1012	0.394867
Bacteria	Amino acid	RbcL	Microcystis_aeruginosa__V__Phormidesmis_priestleyi	LG+R5	1869	4.36975
Bacteria	Amino acid	RbcL	Microcystis_aeruginosa__V__Planktothrix_agardhii	LG+R5	2075	1.83044
Bacteria	Amino acid	RbcL	Microcystis_aeruginosa__V__Prochlorococcus_marinus	LG+R5	1140	11.3074
Bacteria	Amino acid	RbcL	Microcystis_aeruginosa__V__Prochlorothrix_hollandica	LG+R5	1710	0.63455
Bacteria	Amino acid	RbcL	Microcystis_aeruginosa__V__Raphidiopsis_brookii	LG+R5	1671	4.57109
Bacteria	Amino acid	RbcL	Microcystis_aeruginosa__V__Synechococcus_elongatus	LG+R5	1532	2.21787
Bacteria	Amino acid	RbcL	Microcystis_aeruginosa__V__Thermosynechococcus_elongatus	LG+R5	1608	5.68232
Bacteria	Amino acid	RbcL	Microcystis_aeruginosa__V__Thermosynechococcus_vulcanus	LG+R5	1546	5.20824
Bacteria	Amino acid	RbcL	Microcystis_aeruginosa__V__Thioflexothrix_psekupsii	LG+R5	979	0.510204
Bacteria	Amino acid	RbcL	Microcystis_aeruginosa__V__Trichormus_variabilis	LG+R5	2148	9.24683
Bacteria	Amino acid	RbcL	Microcystis_viridis__V__Nocardia_nova	LG+R5	1198	1.75146
Bacteria	Amino acid	RbcL	Microcystis_viridis__V__Nocardia_seriolae	LG+R5	1255	2.07006
Bacteria	Amino acid	RbcL	Microcystis_viridis__V__Novimethylophilus_kurashikiensis	LG+R5	958	6.15224
Bacteria	Amino acid	RbcL	Microcystis_viridis__V__Phaeobacter_gallaeciensis	LG+R5	1038	0.384986
Bacteria	Amino acid	RbcL	Microcystis_viridis__V__Phormidesmis_priestleyi	LG+R5	1876	4.36867
Bacteria	Amino acid	RbcL	Microcystis_viridis__V__Planktothrix_agardhii	LG+R5	2186	1.64609
Bacteria	Amino acid	RbcL	Microcystis_viridis__V__Prochlorococcus_marinus	LG+R5	1123	11.5881
Bacteria	Amino acid	RbcL	Microcystis_viridis__V__Prochlorothrix_hollandica	LG+R5	1755	0.911162
Bacteria	Amino acid	RbcL	Microcystis_viridis__V__Raphidiopsis_brookii	LG+R5	1675	4.53461
Bacteria	Amino acid	RbcL	Microcystis_viridis__V__Synechococcus_elongatus	LG+R5	1520	2.30112
Bacteria	Amino acid	RbcL	Microcystis_viridis__V__Thermosynechococcus_elongatus	LG+R5	1599	5.8125
Bacteria	Amino acid	RbcL	Microcystis_viridis__V__Thermosynechococcus_vulcanus	LG+R5	1522	5.31845
Bacteria	Amino acid	RbcL	Microcystis_viridis__V__Thioflexothrix_psekupsii	LG+R5	1029	0.679612
Bacteria	Amino acid	RbcL	Microcystis_viridis__V__Trichormus_variabilis	LG+R5	2189	9.08676
Bacteria	Amino acid	RbcL	Nocardia_nova__V__Nocardia_seriolae	LG+R5	3726	5.12477
Bacteria	Amino acid	RbcL	Nocardia_nova__V__Novimethylophilus_kurashikiensis	LG+R5	1270	0.314713
Bacteria	Amino acid	RbcL	Nocardia_nova__V__Phaeobacter_gallaeciensis	LG+R5	1875	3.78465
Bacteria	Amino acid	RbcL	Nocardia_nova__V__Phormidesmis_priestleyi	LG+R5	1420	3.44828
Bacteria	Amino acid	RbcL	Nocardia_nova__V__Planktothrix_agardhii	LG+R5	1193	1.98213
Bacteria	Amino acid	RbcL	Nocardia_nova__V__Prochlorococcus_marinus	LG+R5	820	4.324
Bacteria	Amino acid	RbcL	Nocardia_nova__V__Prochlorothrix_hollandica	LG+R5	1057	1.51229
Bacteria	Amino acid	RbcL	Nocardia_nova__V__Raphidiopsis_brookii	LG+R5	1053	3.41556
Bacteria	Amino acid	RbcL	Nocardia_nova__V__Synechococcus_elongatus	LG+R5	975	1.33197
Bacteria	Amino acid	RbcL	Nocardia_nova__V__Thermosynechococcus_elongatus	LG+R5	967	4.02893
Bacteria	Amino acid	RbcL	Nocardia_nova__V__Thermosynechococcus_vulcanus	LG+R5	931	3.96996
Bacteria	Amino acid	RbcL	Nocardia_nova__V__Thioflexothrix_psekupsii	LG+R5	1048	5.24309
Bacteria	Amino acid	RbcL	Nocardia_nova__V__Trichormus_variabilis	LG+R5	1608	4.10193
Bacteria	Amino acid	RbcL	Nocardia_seriolae__V__Novimethylophilus_kurashikiensis	LG+R5	1307	0.382263
Bacteria	Amino acid	RbcL	Nocardia_seriolae__V__Phaeobacter_gallaeciensis	LG+R5	1812	3.41975
Bacteria	Amino acid	RbcL	Nocardia_seriolae__V__Phormidesmis_priestleyi	LG+R5	1546	3.68455
Bacteria	Amino acid	RbcL	Nocardia_seriolae__V__Planktothrix_agardhii	LG+R5	1257	1.96078
Bacteria	Amino acid	RbcL	Nocardia_seriolae__V__Prochlorococcus_marinus	LG+R5	855	4.32243
Bacteria	Amino acid	RbcL	Nocardia_seriolae__V__Prochlorothrix_hollandica	LG+R5	1109	1.8018
Bacteria	Amino acid	RbcL	Nocardia_seriolae__V__Raphidiopsis_brookii	LG+R5	1068	3.46118
Bacteria	Amino acid	RbcL	Nocardia_seriolae__V__Synechococcus_elongatus	LG+R5	976	2.04708
Bacteria	Amino acid	RbcL	Nocardia_seriolae__V__Thermosynechococcus_elongatus	LG+R5	1005	4.67197
Bacteria	Amino acid	RbcL	Nocardia_seriolae__V__Thermosynechococcus_vulcanus	LG+R5	956	4.5977
Bacteria	Amino acid	RbcL	Nocardia_seriolae__V__Thioflexothrix_psekupsii	LG+R5	1103	5.61594
Bacteria	Amino acid	RbcL	Nocardia_seriolae__V__Trichormus_variabilis	LG+R5	1661	3.61011
Bacteria	Amino acid	RbcL	Novimethylophilus_kurashikiensis__V__Phaeobacter_gallaeciensis	LG+R5	1275	12.4608
Bacteria	Amino acid	RbcL	Novimethylophilus_kurashikiensis__V__Phormidesmis_priestleyi	LG+R5	1144	8.99563
Bacteria	Amino acid	RbcL	Novimethylophilus_kurashikiensis__V__Planktothrix_agardhii	LG+R5	1022	6.25611
Bacteria	Amino acid	RbcL	Novimethylophilus_kurashikiensis__V__Prochlorococcus_marinus	LG+R5	727	9.22047
Bacteria	Amino acid	RbcL	Novimethylophilus_kurashikiensis__V__Prochlorothrix_hollandica	LG+R5	911	4.82456
Bacteria	Amino acid	RbcL	Novimethylophilus_kurashikiensis__V__Raphidiopsis_brookii	LG+R5	851	8.33333
Bacteria	Amino acid	RbcL	Novimethylophilus_kurashikiensis__V__Synechococcus_elongatus	LG+R5	822	5.83232
Bacteria	Amino acid	RbcL	Novimethylophilus_kurashikiensis__V__Thermosynechococcus_elongatus	LG+R5	861	9.39675
Bacteria	Amino acid	RbcL	Novimethylophilus_kurashikiensis__V__Thermosynechococcus_vulcanus	LG+R5	840	9.51249
Bacteria	Amino acid	RbcL	Novimethylophilus_kurashikiensis__V__Thioflexothrix_psekupsii	LG+R5	1242	45.6959
Bacteria	Amino acid	RbcL	Novimethylophilus_kurashikiensis__V__Trichormus_variabilis	LG+R5	1219	9.09836
Bacteria	Amino acid	RbcL	Phaeobacter_gallaeciensis__V__Phormidesmis_priestleyi	LG+R5	1416	0.282287
Bacteria	Amino acid	RbcL	Phaeobacter_gallaeciensis__V__Planktothrix_agardhii	LG+R5	1071	0.186567
Bacteria	Amino acid	RbcL	Phaeobacter_gallaeciensis__V__Prochlorococcus_marinus	LG+R5	816	0.367197
Bacteria	Amino acid	RbcL	Phaeobacter_gallaeciensis__V__Prochlorothrix_hollandica	LG+R5	1019	0.196078
Bacteria	Amino acid	RbcL	Phaeobacter_gallaeciensis__V__Raphidiopsis_brookii	LG+R5	925	0.431965
Bacteria	Amino acid	RbcL	Phaeobacter_gallaeciensis__V__Synechococcus_elongatus	LG+R5	909	0.32967
Bacteria	Amino acid	RbcL	Phaeobacter_gallaeciensis__V__Thermosynechococcus_elongatus	LG+R5	898	0.444939
Bacteria	Amino acid	RbcL	Phaeobacter_gallaeciensis__V__Thermosynechococcus_vulcanus	LG+R5	855	0.350467
Bacteria	Amino acid	RbcL	Phaeobacter_gallaeciensis__V__Thioflexothrix_psekupsii	LG+R5	1147	0.522648
Bacteria	Amino acid	RbcL	Phaeobacter_gallaeciensis__V__Trichormus_variabilis	LG+R5	1366	0.292612
Bacteria	Amino acid	RbcL	Phormidesmis_priestleyi__V__Planktothrix_agardhii	LG+R5	2074	1.63855
Bacteria	Amino acid	RbcL	Phormidesmis_priestleyi__V__Prochlorococcus_marinus	LG+R5	1239	14.244
Bacteria	Amino acid	RbcL	Phormidesmis_priestleyi__V__Prochlorothrix_hollandica	LG+R5	1867	3.10493
Bacteria	Amino acid	RbcL	Phormidesmis_priestleyi__V__Raphidiopsis_brookii	LG+R5	1728	0.578369
Bacteria	Amino acid	RbcL	Phormidesmis_priestleyi__V__Synechococcus_elongatus	LG+R5	1577	6.52725
Bacteria	Amino acid	RbcL	Phormidesmis_priestleyi__V__Thermosynechococcus_elongatus	LG+R5	1655	0.483092
Bacteria	Amino acid	RbcL	Phormidesmis_priestleyi__V__Thermosynechococcus_vulcanus	LG+R5	1594	0.501567
Bacteria	Amino acid	RbcL	Phormidesmis_priestleyi__V__Thioflexothrix_psekupsii	LG+R5	1184	1.18143
Bacteria	Amino acid	RbcL	Phormidesmis_priestleyi__V__Trichormus_variabilis	LG+R5	2607	0.843558
Bacteria	Amino acid	RbcL	Planktothrix_agardhii__V__Prochlorococcus_marinus	LG+R5	1139	12.2295
Bacteria	Amino acid	RbcL	Planktothrix_agardhii__V__Prochlorothrix_hollandica	LG+R5	1921	0.815123
Bacteria	Amino acid	RbcL	Planktothrix_agardhii__V__Raphidiopsis_brookii	LG+R5	1755	1.9552
Bacteria	Amino acid	RbcL	Planktothrix_agardhii__V__Synechococcus_elongatus	LG+R5	1539	2.64069
Bacteria	Amino acid	RbcL	Planktothrix_agardhii__V__Thermosynechococcus_elongatus	LG+R5	1635	2.62836
Bacteria	Amino acid	RbcL	Planktothrix_agardhii__V__Thermosynechococcus_vulcanus	LG+R5	1586	2.6465
Bacteria	Amino acid	RbcL	Planktothrix_agardhii__V__Thioflexothrix_psekupsii	LG+R5	1140	0.525855
Bacteria	Amino acid	RbcL	Planktothrix_agardhii__V__Trichormus_variabilis	LG+R5	2354	4.6143
Bacteria	Amino acid	RbcL	Prochlorococcus_marinus__V__Prochlorothrix_hollandica	LG+R5	1045	10.5521
Bacteria	Amino acid	RbcL	Prochlorococcus_marinus__V__Raphidiopsis_brookii	LG+R5	1051	16.0765
Bacteria	Amino acid	RbcL	Prochlorococcus_marinus__V__Synechococcus_elongatus	LG+R5	1033	15.2079
Bacteria	Amino acid	RbcL	Prochlorococcus_marinus__V__Thermosynechococcus_elongatus	LG+R5	1057	18.4074
Bacteria	Amino acid	RbcL	Prochlorococcus_marinus__V__Thermosynechococcus_vulcanus	LG+R5	1049	17.9167
Bacteria	Amino acid	RbcL	Prochlorococcus_marinus__V__Thioflexothrix_psekupsii	LG+R5	682	0.292826
Bacteria	Amino acid	RbcL	Prochlorococcus_marinus__V__Trichormus_variabilis	LG+R5	1212	17.9926
Bacteria	Amino acid	RbcL	Prochlorothrix_hollandica__V__Raphidiopsis_brookii	LG+R5	1484	2.3569
Bacteria	Amino acid	RbcL	Prochlorothrix_hollandica__V__Synechococcus_elongatus	LG+R5	1321	2.42057
Bacteria	Amino acid	RbcL	Prochlorothrix_hollandica__V__Thermosynechococcus_elongatus	LG+R5	1428	2.93912
Bacteria	Amino acid	RbcL	Prochlorothrix_hollandica__V__Thermosynechococcus_vulcanus	LG+R5	1391	2.65805
Bacteria	Amino acid	RbcL	Prochlorothrix_hollandica__V__Thioflexothrix_psekupsii	LG+R5	1021	0.293542
Bacteria	Amino acid	RbcL	Prochlorothrix_hollandica__V__Trichormus_variabilis	LG+R5	1928	4.40643
Bacteria	Amino acid	RbcL	Raphidiopsis_brookii__V__Synechococcus_elongatus	LG+R5	1338	5.60119
Bacteria	Amino acid	RbcL	Raphidiopsis_brookii__V__Thermosynechococcus_elongatus	LG+R5	1476	0.541638
Bacteria	Amino acid	RbcL	Raphidiopsis_brookii__V__Thermosynechococcus_vulcanus	LG+R5	1440	0.55517
Bacteria	Amino acid	RbcL	Raphidiopsis_brookii__V__Thioflexothrix_psekupsii	LG+R5	854	0.935673
Bacteria	Amino acid	RbcL	Raphidiopsis_brookii__V__Trichormus_variabilis	LG+R5	2039	3.23529
Bacteria	Amino acid	RbcL	Synechococcus_elongatus__V__Thermosynechococcus_elongatus	LG+R5	1385	9.01876
Bacteria	Amino acid	RbcL	Synechococcus_elongatus__V__Thermosynechococcus_vulcanus	LG+R5	1369	8.46715
Bacteria	Amino acid	RbcL	Synechococcus_elongatus__V__Thioflexothrix_psekupsii	LG+R5	775	0.386598
Bacteria	Amino acid	RbcL	Synechococcus_elongatus__V__Trichormus_variabilis	LG+R5	1644	10.2128
Bacteria	Amino acid	RbcL	Thermosynechococcus_elongatus__V__Thermosynechococcus_vulcanus	LG+R5	1897	2.89779
Bacteria	Amino acid	RbcL	Thermosynechococcus_elongatus__V__Thioflexothrix_psekupsii	LG+R5	900	0.99889
Bacteria	Amino acid	RbcL	Thermosynechococcus_elongatus__V__Trichormus_variabilis	LG+R5	1774	1.23944
Bacteria	Amino acid	RbcL	Thermosynechococcus_vulcanus__V__Thioflexothrix_psekupsii	LG+R5	859	1.97674
Bacteria	Amino acid	RbcL	Thermosynechococcus_vulcanus__V__Trichormus_variabilis	LG+R5	1689	1.36095
Bacteria	Amino acid	RbcL	Thioflexothrix_psekupsii__V__Trichormus_variabilis	LG+R5	1244	1.5261
Bacteria	Nucleotide	RbcS	Acaryochloris_marina__V__Acidithiobacillus_ferrooxidans	SYM+R8	1374	38.6182
Bacteria	Nucleotide	RbcS	Acaryochloris_marina__V__Allochromatium_vinosum	SYM+R8	1478	56.1866
Bacteria	Nucleotide	RbcS	Acaryochloris_marina__V__Anabaenopsis_circularis	SYM+R8	3128	37.0086
Bacteria	Nucleotide	RbcS	Acaryochloris_marina__V__Arthrospira_platensis	SYM+R8	2246	50.5118
Bacteria	Nucleotide	RbcS	Acaryochloris_marina__V__Aurantimonas_manganoxydans	SYM+R8	1426	55.7814
Bacteria	Nucleotide	RbcS	Acaryochloris_marina__V__Crocosphaera_subtropica	SYM+R8	2641	35.4656
Bacteria	Nucleotide	RbcS	Acaryochloris_marina__V__Gloeobacter_kilaueensis	SYM+R8	2205	22.3935
Bacteria	Nucleotide	RbcS	Acaryochloris_marina__V__Gloeobacter_violaceus	SYM+R8	1694	18.9971
Bacteria	Nucleotide	RbcS	Acaryochloris_marina__V__Gloeomargarita_lithophora	SYM+R8	1908	15.6627
Bacteria	Nucleotide	RbcS	Acaryochloris_marina__V__Halomicronema_hongdechloris	SYM+R8	2764	42.7486
Bacteria	Nucleotide	RbcS	Acaryochloris_marina__V__Hydrogenophaga_pseudoflava	SYM+R8	1581	31.732
Bacteria	Nucleotide	RbcS	Acaryochloris_marina__V__Methylacidimicrobium_cyclopophantes	SYM+R8	1019	37.2549
Bacteria	Nucleotide	RbcS	Acaryochloris_marina__V__Methylacidimicrobium_tartarophylax	SYM+R8	1034	37.8744
Bacteria	Nucleotide	RbcS	Acaryochloris_marina__V__Methylacidiphilum_fumariolicum	SYM+R8	1011	26.581
Bacteria	Nucleotide	RbcS	Acaryochloris_marina__V__Methylacidiphilum_infernorum	SYM+R8	1018	26.5947
Bacteria	Nucleotide	RbcS	Acaryochloris_marina__V__Microcystis_aeruginosa	SYM+R8	2030	27.6526
Bacteria	Nucleotide	RbcS	Acaryochloris_marina__V__Microcystis_viridis	SYM+R8	2110	28.091
Bacteria	Nucleotide	RbcS	Acaryochloris_marina__V__Nocardia_nova	SYM+R8	1867	42.9336
Bacteria	Nucleotide	RbcS	Acaryochloris_marina__V__Nocardia_seriolae	SYM+R8	2046	45.4812
Bacteria	Nucleotide	RbcS	Acaryochloris_marina__V__Novimethylophilus_kurashikiensis	SYM+R8	1316	45.634
Bacteria	Nucleotide	RbcS	Acaryochloris_marina__V__Phaeobacter_gallaeciensis	SYM+R8	1543	23.1865
Bacteria	Nucleotide	RbcS	Acaryochloris_marina__V__Phormidesmis_priestleyi	SYM+R8	2690	38.8331
Bacteria	Nucleotide	RbcS	Acaryochloris_marina__V__Planktothrix_agardhii	SYM+R8	2282	33.3917
Bacteria	Nucleotide	RbcS	Acaryochloris_marina__V__Prochlorococcus_marinus	SYM+R8	1385	62.1122
Bacteria	Nucleotide	RbcS	Acaryochloris_marina__V__Prochlorothrix_hollandica	SYM+R8	1971	9.1785
Bacteria	Nucleotide	RbcS	Acaryochloris_marina__V__Raphidiopsis_brookii	SYM+R8	1788	38.4013
Bacteria	Nucleotide	RbcS	Acaryochloris_marina__V__Synechococcus_elongatus	SYM+R8	1786	20.873
Bacteria	Nucleotide	RbcS	Acaryochloris_marina__V__Thermosynechococcus_elongatus	SYM+R8	1896	20.1371
Bacteria	Nucleotide	RbcS	Acaryochloris_marina__V__Thermosynechococcus_vulcanus	SYM+R8	1833	19.4111
Bacteria	Nucleotide	RbcS	Acaryochloris_marina__V__Thioflexothrix_psekupsii	SYM+R8	1361	31.4978
Bacteria	Nucleotide	RbcS	Acaryochloris_marina__V__Trichormus_variabilis	SYM+R8	2769	38.7365
Bacteria	Nucleotide	RbcS	Acidithiobacillus_ferrooxidans__V__Allochromatium_vinosum	SYM+R8	1214	45.5144
Bacteria	Nucleotide	RbcS	Acidithiobacillus_ferrooxidans__V__Anabaenopsis_circularis	SYM+R8	1209	24.6281
Bacteria	Nucleotide	RbcS	Acidithiobacillus_ferrooxidans__V__Arthrospira_platensis	SYM+R8	928	20.775
Bacteria	Nucleotide	RbcS	Acidithiobacillus_ferrooxidans__V__Aurantimonas_manganoxydans	SYM+R8	1077	55.2876
Bacteria	Nucleotide	RbcS	Acidithiobacillus_ferrooxidans__V__Crocosphaera_subtropica	SYM+R8	1113	40.3052
Bacteria	Nucleotide	RbcS	Acidithiobacillus_ferrooxidans__V__Gloeobacter_kilaueensis	SYM+R8	1100	22.7066
Bacteria	Nucleotide	RbcS	Acidithiobacillus_ferrooxidans__V__Gloeobacter_violaceus	SYM+R8	808	31.3968
Bacteria	Nucleotide	RbcS	Acidithiobacillus_ferrooxidans__V__Gloeomargarita_lithophora	SYM+R8	819	22.3171
Bacteria	Nucleotide	RbcS	Acidithiobacillus_ferrooxidans__V__Halomicronema_hongdechloris	SYM+R8	1060	29.1235
Bacteria	Nucleotide	RbcS	Acidithiobacillus_ferrooxidans__V__Hydrogenophaga_pseudoflava	SYM+R8	1382	3.75994
Bacteria	Nucleotide	RbcS	Acidithiobacillus_ferrooxidans__V__Methylacidimicrobium_cyclopophantes	SYM+R8	961	28.0665
Bacteria	Nucleotide	RbcS	Acidithiobacillus_ferrooxidans__V__Methylacidimicrobium_tartarophylax	SYM+R8	983	31.4024
Bacteria	Nucleotide	RbcS	Acidithiobacillus_ferrooxidans__V__Methylacidiphilum_fumariolicum	SYM+R8	945	16.8076
Bacteria	Nucleotide	RbcS	Acidithiobacillus_ferrooxidans__V__Methylacidiphilum_infernorum	SYM+R8	947	16.6667
Bacteria	Nucleotide	RbcS	Acidithiobacillus_ferrooxidans__V__Microcystis_aeruginosa	SYM+R8	937	34.968
Bacteria	Nucleotide	RbcS	Acidithiobacillus_ferrooxidans__V__Microcystis_viridis	SYM+R8	964	35.7513
Bacteria	Nucleotide	RbcS	Acidithiobacillus_ferrooxidans__V__Nocardia_nova	SYM+R8	1180	29.5512
Bacteria	Nucleotide	RbcS	Acidithiobacillus_ferrooxidans__V__Nocardia_seriolae	SYM+R8	1218	39.5406
Bacteria	Nucleotide	RbcS	Acidithiobacillus_ferrooxidans__V__Novimethylophilus_kurashikiensis	SYM+R8	1230	65.9626
Bacteria	Nucleotide	RbcS	Acidithiobacillus_ferrooxidans__V__Phaeobacter_gallaeciensis	SYM+R8	1118	0.178731
Bacteria	Nucleotide	RbcS	Acidithiobacillus_ferrooxidans__V__Phormidesmis_priestleyi	SYM+R8	1123	25.7117
Bacteria	Nucleotide	RbcS	Acidithiobacillus_ferrooxidans__V__Planktothrix_agardhii	SYM+R8	956	21.4211
Bacteria	Nucleotide	RbcS	Acidithiobacillus_ferrooxidans__V__Prochlorococcus_marinus	SYM+R8	689	1.92029
Bacteria	Nucleotide	RbcS	Acidithiobacillus_ferrooxidans__V__Prochlorothrix_hollandica	SYM+R8	874	40.4571
Bacteria	Nucleotide	RbcS	Acidithiobacillus_ferrooxidans__V__Raphidiopsis_brookii	SYM+R8	860	23.8095
Bacteria	Nucleotide	RbcS	Acidithiobacillus_ferrooxidans__V__Synechococcus_elongatus	SYM+R8	799	51.125
Bacteria	Nucleotide	RbcS	Acidithiobacillus_ferrooxidans__V__Thermosynechococcus_elongatus	SYM+R8	818	42.0024
Bacteria	Nucleotide	RbcS	Acidithiobacillus_ferrooxidans__V__Thermosynechococcus_vulcanus	SYM+R8	791	41.1616
Bacteria	Nucleotide	RbcS	Acidithiobacillus_ferrooxidans__V__Thioflexothrix_psekupsii	SYM+R8	1120	0.981267
Bacteria	Nucleotide	RbcS	Acidithiobacillus_ferrooxidans__V__Trichormus_variabilis	SYM+R8	1199	24.6667
Bacteria	Nucleotide	RbcS	Allochromatium_vinosum__V__Anabaenopsis_circularis	SYM+R8	1328	47.0278
Bacteria	Nucleotide	RbcS	Allochromatium_vinosum__V__Arthrospira_platensis	SYM+R8	1153	45.5806
Bacteria	Nucleotide	RbcS	Allochromatium_vinosum__V__Aurantimonas_manganoxydans	SYM+R8	1232	79.4809
Bacteria	Nucleotide	RbcS	Allochromatium_vinosum__V__Crocosphaera_subtropica	SYM+R8	1235	58.0097
Bacteria	Nucleotide	RbcS	Allochromatium_vinosum__V__Gloeobacter_kilaueensis	SYM+R8	1109	49.009
Bacteria	Nucleotide	RbcS	Allochromatium_vinosum__V__Gloeobacter_violaceus	SYM+R8	848	58.5395
Bacteria	Nucleotide	RbcS	Allochromatium_vinosum__V__Gloeomargarita_lithophora	SYM+R8	953	45.283
Bacteria	Nucleotide	RbcS	Allochromatium_vinosum__V__Halomicronema_hongdechloris	SYM+R8	1184	52.827
Bacteria	Nucleotide	RbcS	Allochromatium_vinosum__V__Hydrogenophaga_pseudoflava	SYM+R8	1624	42.0923
Bacteria	Nucleotide	RbcS	Allochromatium_vinosum__V__Methylacidimicrobium_cyclopophantes	SYM+R8	906	52.3705
Bacteria	Nucleotide	RbcS	Allochromatium_vinosum__V__Methylacidimicrobium_tartarophylax	SYM+R8	916	56.0523
Bacteria	Nucleotide	RbcS	Allochromatium_vinosum__V__Methylacidiphilum_fumariolicum	SYM+R8	902	35.8804
Bacteria	Nucleotide	RbcS	Allochromatium_vinosum__V__Methylacidiphilum_infernorum	SYM+R8	906	35.5017
Bacteria	Nucleotide	RbcS	Allochromatium_vinosum__V__Microcystis_aeruginosa	SYM+R8	1068	54.3265
Bacteria	Nucleotide	RbcS	Allochromatium_vinosum__V__Microcystis_viridis	SYM+R8	1079	56.2037
Bacteria	Nucleotide	RbcS	Allochromatium_vinosum__V__Nocardia_nova	SYM+R8	1204	71.2863
Bacteria	Nucleotide	RbcS	Allochromatium_vinosum__V__Nocardia_seriolae	SYM+R8	1218	73.3388
Bacteria	Nucleotide	RbcS	Allochromatium_vinosum__V__Novimethylophilus_kurashikiensis	SYM+R8	1426	82.691
Bacteria	Nucleotide	RbcS	Allochromatium_vinosum__V__Phaeobacter_gallaeciensis	SYM+R8	1308	6.03514
Bacteria	Nucleotide	RbcS	Allochromatium_vinosum__V__Phormidesmis_priestleyi	SYM+R8	1183	48.6486
Bacteria	Nucleotide	RbcS	Allochromatium_vinosum__V__Planktothrix_agardhii	SYM+R8	1137	45.7235
Bacteria	Nucleotide	RbcS	Allochromatium_vinosum__V__Prochlorococcus_marinus	SYM+R8	755	1.17394
Bacteria	Nucleotide	RbcS	Allochromatium_vinosum__V__Prochlorothrix_hollandica	SYM+R8	1043	59.1954
Bacteria	Nucleotide	RbcS	Allochromatium_vinosum__V__Raphidiopsis_brookii	SYM+R8	956	46.395
Bacteria	Nucleotide	RbcS	Allochromatium_vinosum__V__Synechococcus_elongatus	SYM+R8	893	65.5481
Bacteria	Nucleotide	RbcS	Allochromatium_vinosum__V__Thermosynechococcus_elongatus	SYM+R8	949	58.8421
Bacteria	Nucleotide	RbcS	Allochromatium_vinosum__V__Thermosynechococcus_vulcanus	SYM+R8	963	61.2033
Bacteria	Nucleotide	RbcS	Allochromatium_vinosum__V__Thioflexothrix_psekupsii	SYM+R8	1341	44.5604
Bacteria	Nucleotide	RbcS	Allochromatium_vinosum__V__Trichormus_variabilis	SYM+R8	1323	48.6405
Bacteria	Nucleotide	RbcS	Anabaenopsis_circularis__V__Arthrospira_platensis	SYM+R8	2378	57.4191
Bacteria	Nucleotide	RbcS	Anabaenopsis_circularis__V__Aurantimonas_manganoxydans	SYM+R8	1309	38.5496
Bacteria	Nucleotide	RbcS	Anabaenopsis_circularis__V__Crocosphaera_subtropica	SYM+R8	2704	70.9057
Bacteria	Nucleotide	RbcS	Anabaenopsis_circularis__V__Gloeobacter_kilaueensis	SYM+R8	2289	11.0044
Bacteria	Nucleotide	RbcS	Anabaenopsis_circularis__V__Gloeobacter_violaceus	SYM+R8	1760	7.38217
Bacteria	Nucleotide	RbcS	Anabaenopsis_circularis__V__Gloeomargarita_lithophora	SYM+R8	1842	6.02279
Bacteria	Nucleotide	RbcS	Anabaenopsis_circularis__V__Halomicronema_hongdechloris	SYM+R8	2539	23.8976
Bacteria	Nucleotide	RbcS	Anabaenopsis_circularis__V__Hydrogenophaga_pseudoflava	SYM+R8	1453	14.8556
Bacteria	Nucleotide	RbcS	Anabaenopsis_circularis__V__Methylacidimicrobium_cyclopophantes	SYM+R8	987	23.9879
Bacteria	Nucleotide	RbcS	Anabaenopsis_circularis__V__Methylacidimicrobium_tartarophylax	SYM+R8	1011	25.0988
Bacteria	Nucleotide	RbcS	Anabaenopsis_circularis__V__Methylacidiphilum_fumariolicum	SYM+R8	988	17.3913
Bacteria	Nucleotide	RbcS	Anabaenopsis_circularis__V__Methylacidiphilum_infernorum	SYM+R8	999	16.9
Bacteria	Nucleotide	RbcS	Anabaenopsis_circularis__V__Microcystis_aeruginosa	SYM+R8	2169	62.7304
Bacteria	Nucleotide	RbcS	Anabaenopsis_circularis__V__Microcystis_viridis	SYM+R8	2215	62.5451
Bacteria	Nucleotide	RbcS	Anabaenopsis_circularis__V__Nocardia_nova	SYM+R8	1617	27.8739
Bacteria	Nucleotide	RbcS	Anabaenopsis_circularis__V__Nocardia_seriolae	SYM+R8	1713	31.0385
Bacteria	Nucleotide	RbcS	Anabaenopsis_circularis__V__Novimethylophilus_kurashikiensis	SYM+R8	1244	32.0482
Bacteria	Nucleotide	RbcS	Anabaenopsis_circularis__V__Phaeobacter_gallaeciensis	SYM+R8	1326	11.5298
Bacteria	Nucleotide	RbcS	Anabaenopsis_circularis__V__Phormidesmis_priestleyi	SYM+R8	2522	21.2842
Bacteria	Nucleotide	RbcS	Anabaenopsis_circularis__V__Planktothrix_agardhii	SYM+R8	2469	23.5358
Bacteria	Nucleotide	RbcS	Anabaenopsis_circularis__V__Prochlorococcus_marinus	SYM+R8	1202	66.7082
Bacteria	Nucleotide	RbcS	Anabaenopsis_circularis__V__Prochlorothrix_hollandica	SYM+R8	1959	13.5204
Bacteria	Nucleotide	RbcS	Anabaenopsis_circularis__V__Raphidiopsis_brookii	SYM+R8	2019	21.4356
Bacteria	Nucleotide	RbcS	Anabaenopsis_circularis__V__Synechococcus_elongatus	SYM+R8	1655	24.5773
Bacteria	Nucleotide	RbcS	Anabaenopsis_circularis__V__Thermosynechococcus_elongatus	SYM+R8	1795	21.4922
Bacteria	Nucleotide	RbcS	Anabaenopsis_circularis__V__Thermosynechococcus_vulcanus	SYM+R8	1714	20.1749
Bacteria	Nucleotide	RbcS	Anabaenopsis_circularis__V__Thioflexothrix_psekupsii	SYM+R8	1227	20.9283
Bacteria	Nucleotide	RbcS	Anabaenopsis_circularis__V__Trichormus_variabilis	SYM+R8	3366	2.3463
Bacteria	Nucleotide	RbcS	Arthrospira_platensis__V__Aurantimonas_manganoxydans	SYM+R8	1009	34.8515
Bacteria	Nucleotide	RbcS	Arthrospira_platensis__V__Crocosphaera_subtropica	SYM+R8	2209	75.2036
Bacteria	Nucleotide	RbcS	Arthrospira_platensis__V__Gloeobacter_kilaueensis	SYM+R8	1677	5.12515
Bacteria	Nucleotide	RbcS	Arthrospira_platensis__V__Gloeobacter_violaceus	SYM+R8	1285	3.26594
Bacteria	Nucleotide	RbcS	Arthrospira_platensis__V__Gloeomargarita_lithophora	SYM+R8	1658	8.13743
Bacteria	Nucleotide	RbcS	Arthrospira_platensis__V__Halomicronema_hongdechloris	SYM+R8	2142	9.23938
Bacteria	Nucleotide	RbcS	Arthrospira_platensis__V__Hydrogenophaga_pseudoflava	SYM+R8	1143	13.0245
Bacteria	Nucleotide	RbcS	Arthrospira_platensis__V__Methylacidimicrobium_cyclopophantes	SYM+R8	764	21.0458
Bacteria	Nucleotide	RbcS	Arthrospira_platensis__V__Methylacidimicrobium_tartarophylax	SYM+R8	774	23.3548
Bacteria	Nucleotide	RbcS	Arthrospira_platensis__V__Methylacidiphilum_fumariolicum	SYM+R8	763	15.5759
Bacteria	Nucleotide	RbcS	Arthrospira_platensis__V__Methylacidiphilum_infernorum	SYM+R8	767	13.2812
Bacteria	Nucleotide	RbcS	Arthrospira_platensis__V__Microcystis_aeruginosa	SYM+R8	1990	68.1881
Bacteria	Nucleotide	RbcS	Arthrospira_platensis__V__Microcystis_viridis	SYM+R8	2054	67.7372
Bacteria	Nucleotide	RbcS	Arthrospira_platensis__V__Nocardia_nova	SYM+R8	1174	21.9574
Bacteria	Nucleotide	RbcS	Arthrospira_platensis__V__Nocardia_seriolae	SYM+R8	1236	27.8092
Bacteria	Nucleotide	RbcS	Arthrospira_platensis__V__Novimethylophilus_kurashikiensis	SYM+R8	991	28.3266
Bacteria	Nucleotide	RbcS	Arthrospira_platensis__V__Phaeobacter_gallaeciensis	SYM+R8	1055	9.09091
Bacteria	Nucleotide	RbcS	Arthrospira_platensis__V__Phormidesmis_priestleyi	SYM+R8	2113	6.81173
Bacteria	Nucleotide	RbcS	Arthrospira_platensis__V__Planktothrix_agardhii	SYM+R8	2435	79.6935
Bacteria	Nucleotide	RbcS	Arthrospira_platensis__V__Prochlorococcus_marinus	SYM+R8	1149	63.0435
Bacteria	Nucleotide	RbcS	Arthrospira_platensis__V__Prochlorothrix_hollandica	SYM+R8	1810	28.5478
Bacteria	Nucleotide	RbcS	Arthrospira_platensis__V__Raphidiopsis_brookii	SYM+R8	1718	56.8935
Bacteria	Nucleotide	RbcS	Arthrospira_platensis__V__Synechococcus_elongatus	SYM+R8	1536	36.3045
Bacteria	Nucleotide	RbcS	Arthrospira_platensis__V__Thermosynechococcus_elongatus	SYM+R8	1718	32.9261
Bacteria	Nucleotide	RbcS	Arthrospira_platensis__V__Thermosynechococcus_vulcanus	SYM+R8	1641	30.9379
Bacteria	Nucleotide	RbcS	Arthrospira_platensis__V__Thioflexothrix_psekupsii	SYM+R8	1149	21.1304
Bacteria	Nucleotide	RbcS	Arthrospira_platensis__V__Trichormus_variabilis	SYM+R8	2285	60.1925
Bacteria	Nucleotide	RbcS	Aurantimonas_manganoxydans__V__Crocosphaera_subtropica	SYM+R8	1153	51.9064
Bacteria	Nucleotide	RbcS	Aurantimonas_manganoxydans__V__Gloeobacter_kilaueensis	SYM+R8	1079	41.8519
Bacteria	Nucleotide	RbcS	Aurantimonas_manganoxydans__V__Gloeobacter_violaceus	SYM+R8	850	53.114
Bacteria	Nucleotide	RbcS	Aurantimonas_manganoxydans__V__Gloeomargarita_lithophora	SYM+R8	857	37.0629
Bacteria	Nucleotide	RbcS	Aurantimonas_manganoxydans__V__Halomicronema_hongdechloris	SYM+R8	1249	52.48
Bacteria	Nucleotide	RbcS	Aurantimonas_manganoxydans__V__Hydrogenophaga_pseudoflava	SYM+R8	1868	53.3975
Bacteria	Nucleotide	RbcS	Aurantimonas_manganoxydans__V__Methylacidimicrobium_cyclopophantes	SYM+R8	827	1.93237
Bacteria	Nucleotide	RbcS	Aurantimonas_manganoxydans__V__Methylacidimicrobium_tartarophylax	SYM+R8	821	1.70316
Bacteria	Nucleotide	RbcS	Aurantimonas_manganoxydans__V__Methylacidiphilum_fumariolicum	SYM+R8	804	0.248447
Bacteria	Nucleotide	RbcS	Aurantimonas_manganoxydans__V__Methylacidiphilum_infernorum	SYM+R8	805	0.372208
Bacteria	Nucleotide	RbcS	Aurantimonas_manganoxydans__V__Microcystis_aeruginosa	SYM+R8	946	48.9968
Bacteria	Nucleotide	RbcS	Aurantimonas_manganoxydans__V__Microcystis_viridis	SYM+R8	944	50.0529
Bacteria	Nucleotide	RbcS	Aurantimonas_manganoxydans__V__Nocardia_nova	SYM+R8	1545	5.30401
Bacteria	Nucleotide	RbcS	Aurantimonas_manganoxydans__V__Nocardia_seriolae	SYM+R8	1563	10.1662
Bacteria	Nucleotide	RbcS	Aurantimonas_manganoxydans__V__Novimethylophilus_kurashikiensis	SYM+R8	1221	0.981997
Bacteria	Nucleotide	RbcS	Aurantimonas_manganoxydans__V__Phaeobacter_gallaeciensis	SYM+R8	1897	58.588
Bacteria	Nucleotide	RbcS	Aurantimonas_manganoxydans__V__Phormidesmis_priestleyi	SYM+R8	1310	42.7918
Bacteria	Nucleotide	RbcS	Aurantimonas_manganoxydans__V__Planktothrix_agardhii	SYM+R8	978	36.2615
Bacteria	Nucleotide	RbcS	Aurantimonas_manganoxydans__V__Prochlorococcus_marinus	SYM+R8	740	15.2834
Bacteria	Nucleotide	RbcS	Aurantimonas_manganoxydans__V__Prochlorothrix_hollandica	SYM+R8	929	58.2796
Bacteria	Nucleotide	RbcS	Aurantimonas_manganoxydans__V__Raphidiopsis_brookii	SYM+R8	880	38.8195
Bacteria	Nucleotide	RbcS	Aurantimonas_manganoxydans__V__Synechococcus_elongatus	SYM+R8	826	63.3615
Bacteria	Nucleotide	RbcS	Aurantimonas_manganoxydans__V__Thermosynechococcus_elongatus	SYM+R8	871	56.8807
Bacteria	Nucleotide	RbcS	Aurantimonas_manganoxydans__V__Thermosynechococcus_vulcanus	SYM+R8	835	56.3397
Bacteria	Nucleotide	RbcS	Aurantimonas_manganoxydans__V__Thioflexothrix_psekupsii	SYM+R8	1101	37.4773
Bacteria	Nucleotide	RbcS	Aurantimonas_manganoxydans__V__Trichormus_variabilis	SYM+R8	1282	41.6212
Bacteria	Nucleotide	RbcS	Crocosphaera_subtropica__V__Gloeobacter_kilaueensis	SYM+R8	1868	23.3815
Bacteria	Nucleotide	RbcS	Crocosphaera_subtropica__V__Gloeobacter_violaceus	SYM+R8	1453	20.2201
Bacteria	Nucleotide	RbcS	Crocosphaera_subtropica__V__Gloeomargarita_lithophora	SYM+R8	1699	23.8824
Bacteria	Nucleotide	RbcS	Crocosphaera_subtropica__V__Halomicronema_hongdechloris	SYM+R8	2328	50.0644
Bacteria	Nucleotide	RbcS	Crocosphaera_subtropica__V__Hydrogenophaga_pseudoflava	SYM+R8	1251	29.2332
Bacteria	Nucleotide	RbcS	Crocosphaera_subtropica__V__Methylacidimicrobium_cyclopophantes	SYM+R8	879	37.2727
Bacteria	Nucleotide	RbcS	Crocosphaera_subtropica__V__Methylacidimicrobium_tartarophylax	SYM+R8	891	39.574
Bacteria	Nucleotide	RbcS	Crocosphaera_subtropica__V__Methylacidiphilum_fumariolicum	SYM+R8	890	28.6195
Bacteria	Nucleotide	RbcS	Crocosphaera_subtropica__V__Methylacidiphilum_infernorum	SYM+R8	903	28.9823
Bacteria	Nucleotide	RbcS	Crocosphaera_subtropica__V__Microcystis_aeruginosa	SYM+R8	2214	13.7698
Bacteria	Nucleotide	RbcS	Crocosphaera_subtropica__V__Microcystis_viridis	SYM+R8	2267	15.3439
Bacteria	Nucleotide	RbcS	Crocosphaera_subtropica__V__Nocardia_nova	SYM+R8	1407	41.9744
Bacteria	Nucleotide	RbcS	Crocosphaera_subtropica__V__Nocardia_seriolae	SYM+R8	1444	46.5052
Bacteria	Nucleotide	RbcS	Crocosphaera_subtropica__V__Novimethylophilus_kurashikiensis	SYM+R8	1124	45.3333
Bacteria	Nucleotide	RbcS	Crocosphaera_subtropica__V__Phaeobacter_gallaeciensis	SYM+R8	1291	22.1362
Bacteria	Nucleotide	RbcS	Crocosphaera_subtropica__V__Phormidesmis_priestleyi	SYM+R8	2242	45.7869
Bacteria	Nucleotide	RbcS	Crocosphaera_subtropica__V__Planktothrix_agardhii	SYM+R8	2205	71.5322
Bacteria	Nucleotide	RbcS	Crocosphaera_subtropica__V__Prochlorococcus_marinus	SYM+R8	1224	71.898
Bacteria	Nucleotide	RbcS	Crocosphaera_subtropica__V__Prochlorothrix_hollandica	SYM+R8	1801	8.93452
Bacteria	Nucleotide	RbcS	Crocosphaera_subtropica__V__Raphidiopsis_brookii	SYM+R8	1773	70.1804
Bacteria	Nucleotide	RbcS	Crocosphaera_subtropica__V__Synechococcus_elongatus	SYM+R8	1618	26.1272
Bacteria	Nucleotide	RbcS	Crocosphaera_subtropica__V__Thermosynechococcus_elongatus	SYM+R8	1707	22.8337
Bacteria	Nucleotide	RbcS	Crocosphaera_subtropica__V__Thermosynechococcus_vulcanus	SYM+R8	1633	21.5422
Bacteria	Nucleotide	RbcS	Crocosphaera_subtropica__V__Thioflexothrix_psekupsii	SYM+R8	1128	34.8096
Bacteria	Nucleotide	RbcS	Crocosphaera_subtropica__V__Trichormus_variabilis	SYM+R8	2637	71.304
Bacteria	Nucleotide	RbcS	Gloeobacter_kilaueensis__V__Gloeobacter_violaceus	SYM+R8	1812	35.4661
Bacteria	Nucleotide	RbcS	Gloeobacter_kilaueensis__V__Gloeomargarita_lithophora	SYM+R8	1536	6.96161
Bacteria	Nucleotide	RbcS	Gloeobacter_kilaueensis__V__Halomicronema_hongdechloris	SYM+R8	1830	13.7084
Bacteria	Nucleotide	RbcS	Gloeobacter_kilaueensis__V__Hydrogenophaga_pseudoflava	SYM+R8	1287	12.3447
Bacteria	Nucleotide	RbcS	Gloeobacter_kilaueensis__V__Methylacidimicrobium_cyclopophantes	SYM+R8	917	19.9346
Bacteria	Nucleotide	RbcS	Gloeobacter_kilaueensis__V__Methylacidimicrobium_tartarophylax	SYM+R8	948	21.9178
Bacteria	Nucleotide	RbcS	Gloeobacter_kilaueensis__V__Methylacidiphilum_fumariolicum	SYM+R8	912	9.85761
Bacteria	Nucleotide	RbcS	Gloeobacter_kilaueensis__V__Methylacidiphilum_infernorum	SYM+R8	926	10.0324
Bacteria	Nucleotide	RbcS	Gloeobacter_kilaueensis__V__Microcystis_aeruginosa	SYM+R8	1652	20.0166
Bacteria	Nucleotide	RbcS	Gloeobacter_kilaueensis__V__Microcystis_viridis	SYM+R8	1723	20.3596
Bacteria	Nucleotide	RbcS	Gloeobacter_kilaueensis__V__Nocardia_nova	SYM+R8	1499	29.0667
Bacteria	Nucleotide	RbcS	Gloeobacter_kilaueensis__V__Nocardia_seriolae	SYM+R8	1536	37.4105
Bacteria	Nucleotide	RbcS	Gloeobacter_kilaueensis__V__Novimethylophilus_kurashikiensis	SYM+R8	1151	30.3819
Bacteria	Nucleotide	RbcS	Gloeobacter_kilaueensis__V__Phaeobacter_gallaeciensis	SYM+R8	1146	7.32345
Bacteria	Nucleotide	RbcS	Gloeobacter_kilaueensis__V__Phormidesmis_priestleyi	SYM+R8	1810	8.11706
Bacteria	Nucleotide	RbcS	Gloeobacter_kilaueensis__V__Planktothrix_agardhii	SYM+R8	1759	6.81818
Bacteria	Nucleotide	RbcS	Gloeobacter_kilaueensis__V__Prochlorococcus_marinus	SYM+R8	1036	22.0468
Bacteria	Nucleotide	RbcS	Gloeobacter_kilaueensis__V__Prochlorothrix_hollandica	SYM+R8	1459	19.589
Bacteria	Nucleotide	RbcS	Gloeobacter_kilaueensis__V__Raphidiopsis_brookii	SYM+R8	1489	9.66443
Bacteria	Nucleotide	RbcS	Gloeobacter_kilaueensis__V__Synechococcus_elongatus	SYM+R8	1331	35.1351
Bacteria	Nucleotide	RbcS	Gloeobacter_kilaueensis__V__Thermosynechococcus_elongatus	SYM+R8	1468	24.983
Bacteria	Nucleotide	RbcS	Gloeobacter_kilaueensis__V__Thermosynechococcus_vulcanus	SYM+R8	1422	25.0878
Bacteria	Nucleotide	RbcS	Gloeobacter_kilaueensis__V__Thioflexothrix_psekupsii	SYM+R8	984	9.44162
Bacteria	Nucleotide	RbcS	Gloeobacter_kilaueensis__V__Trichormus_variabilis	SYM+R8	2166	11.0752
Bacteria	Nucleotide	RbcS	Gloeobacter_violaceus__V__Gloeomargarita_lithophora	SYM+R8	1119	4.46429
Bacteria	Nucleotide	RbcS	Gloeobacter_violaceus__V__Halomicronema_hongdechloris	SYM+R8	1391	11.2069
Bacteria	Nucleotide	RbcS	Gloeobacter_violaceus__V__Hydrogenophaga_pseudoflava	SYM+R8	1003	22.3108
Bacteria	Nucleotide	RbcS	Gloeobacter_violaceus__V__Methylacidimicrobium_cyclopophantes	SYM+R8	679	27.9412
Bacteria	Nucleotide	RbcS	Gloeobacter_violaceus__V__Methylacidimicrobium_tartarophylax	SYM+R8	693	32.7089
Bacteria	Nucleotide	RbcS	Gloeobacter_violaceus__V__Methylacidiphilum_fumariolicum	SYM+R8	677	13.1268
Bacteria	Nucleotide	RbcS	Gloeobacter_violaceus__V__Methylacidiphilum_infernorum	SYM+R8	680	14.0969
Bacteria	Nucleotide	RbcS	Gloeobacter_violaceus__V__Microcystis_aeruginosa	SYM+R8	1232	15.957
Bacteria	Nucleotide	RbcS	Gloeobacter_violaceus__V__Microcystis_viridis	SYM+R8	1256	16.6269
Bacteria	Nucleotide	RbcS	Gloeobacter_violaceus__V__Nocardia_nova	SYM+R8	1158	42.7092
Bacteria	Nucleotide	RbcS	Gloeobacter_violaceus__V__Nocardia_seriolae	SYM+R8	1175	50.9354
Bacteria	Nucleotide	RbcS	Gloeobacter_violaceus__V__Novimethylophilus_kurashikiensis	SYM+R8	890	38.3838
Bacteria	Nucleotide	RbcS	Gloeobacter_violaceus__V__Phaeobacter_gallaeciensis	SYM+R8	898	12.6808
Bacteria	Nucleotide	RbcS	Gloeobacter_violaceus__V__Phormidesmis_priestleyi	SYM+R8	1426	5.39594
Bacteria	Nucleotide	RbcS	Gloeobacter_violaceus__V__Planktothrix_agardhii	SYM+R8	1313	3.80518
Bacteria	Nucleotide	RbcS	Gloeobacter_violaceus__V__Prochlorococcus_marinus	SYM+R8	767	25.1139
Bacteria	Nucleotide	RbcS	Gloeobacter_violaceus__V__Prochlorothrix_hollandica	SYM+R8	1083	15.6827
Bacteria	Nucleotide	RbcS	Gloeobacter_violaceus__V__Raphidiopsis_brookii	SYM+R8	1086	6.43974
Bacteria	Nucleotide	RbcS	Gloeobacter_violaceus__V__Synechococcus_elongatus	SYM+R8	1004	32.3383
Bacteria	Nucleotide	RbcS	Gloeobacter_violaceus__V__Thermosynechococcus_elongatus	SYM+R8	1114	21.7937
Bacteria	Nucleotide	RbcS	Gloeobacter_violaceus__V__Thermosynechococcus_vulcanus	SYM+R8	1066	20.7123
Bacteria	Nucleotide	RbcS	Gloeobacter_violaceus__V__Thioflexothrix_psekupsii	SYM+R8	761	16.5354
Bacteria	Nucleotide	RbcS	Gloeobacter_violaceus__V__Trichormus_variabilis	SYM+R8	1702	7.69231
Bacteria	Nucleotide	RbcS	Gloeomargarita_lithophora__V__Halomicronema_hongdechloris	SYM+R8	1731	8.08314
Bacteria	Nucleotide	RbcS	Gloeomargarita_lithophora__V__Hydrogenophaga_pseudoflava	SYM+R8	965	13.354
Bacteria	Nucleotide	RbcS	Gloeomargarita_lithophora__V__Methylacidimicrobium_cyclopophantes	SYM+R8	709	19.5775
Bacteria	Nucleotide	RbcS	Gloeomargarita_lithophora__V__Methylacidimicrobium_tartarophylax	SYM+R8	732	20.7367
Bacteria	Nucleotide	RbcS	Gloeomargarita_lithophora__V__Methylacidiphilum_fumariolicum	SYM+R8	697	11.4613
Bacteria	Nucleotide	RbcS	Gloeomargarita_lithophora__V__Methylacidiphilum_infernorum	SYM+R8	709	11.1268
Bacteria	Nucleotide	RbcS	Gloeomargarita_lithophora__V__Microcystis_aeruginosa	SYM+R8	1572	17.26
Bacteria	Nucleotide	RbcS	Gloeomargarita_lithophora__V__Microcystis_viridis	SYM+R8	1621	18.1874
Bacteria	Nucleotide	RbcS	Gloeomargarita_lithophora__V__Nocardia_nova	SYM+R8	965	24.2236
Bacteria	Nucleotide	RbcS	Gloeomargarita_lithophora__V__Nocardia_seriolae	SYM+R8	1018	30.0294
Bacteria	Nucleotide	RbcS	Gloeomargarita_lithophora__V__Novimethylophilus_kurashikiensis	SYM+R8	839	28.5714
Bacteria	Nucleotide	RbcS	Gloeomargarita_lithophora__V__Phaeobacter_gallaeciensis	SYM+R8	915	9.06114
Bacteria	Nucleotide	RbcS	Gloeomargarita_lithophora__V__Phormidesmis_priestleyi	SYM+R8	1592	4.14313
Bacteria	Nucleotide	RbcS	Gloeomargarita_lithophora__V__Planktothrix_agardhii	SYM+R8	1688	3.76949
Bacteria	Nucleotide	RbcS	Gloeomargarita_lithophora__V__Prochlorococcus_marinus	SYM+R8	1011	48.9377
Bacteria	Nucleotide	RbcS	Gloeomargarita_lithophora__V__Prochlorothrix_hollandica	SYM+R8	1473	6.78426
Bacteria	Nucleotide	RbcS	Gloeomargarita_lithophora__V__Raphidiopsis_brookii	SYM+R8	1439	5
Bacteria	Nucleotide	RbcS	Gloeomargarita_lithophora__V__Synechococcus_elongatus	SYM+R8	1318	15.6937
Bacteria	Nucleotide	RbcS	Gloeomargarita_lithophora__V__Thermosynechococcus_elongatus	SYM+R8	1554	12.7974
Bacteria	Nucleotide	RbcS	Gloeomargarita_lithophora__V__Thermosynechococcus_vulcanus	SYM+R8	1504	11.6279
Bacteria	Nucleotide	RbcS	Gloeomargarita_lithophora__V__Thioflexothrix_psekupsii	SYM+R8	888	15.6355
Bacteria	Nucleotide	RbcS	Gloeomargarita_lithophora__V__Trichormus_variabilis	SYM+R8	1775	5.96847
Bacteria	Nucleotide	RbcS	Halomicronema_hongdechloris__V__Hydrogenophaga_pseudoflava	SYM+R8	1305	23.8132
Bacteria	Nucleotide	RbcS	Halomicronema_hongdechloris__V__Methylacidimicrobium_cyclopophantes	SYM+R8	843	28.436
Bacteria	Nucleotide	RbcS	Halomicronema_hongdechloris__V__Methylacidimicrobium_tartarophylax	SYM+R8	872	31.0424
Bacteria	Nucleotide	RbcS	Halomicronema_hongdechloris__V__Methylacidiphilum_fumariolicum	SYM+R8	840	19.025
Bacteria	Nucleotide	RbcS	Halomicronema_hongdechloris__V__Methylacidiphilum_infernorum	SYM+R8	860	19.2799
Bacteria	Nucleotide	RbcS	Halomicronema_hongdechloris__V__Microcystis_aeruginosa	SYM+R8	1929	40.9003
Bacteria	Nucleotide	RbcS	Halomicronema_hongdechloris__V__Microcystis_viridis	SYM+R8	1987	41.1469
Bacteria	Nucleotide	RbcS	Halomicronema_hongdechloris__V__Nocardia_nova	SYM+R8	1504	36.6113
Bacteria	Nucleotide	RbcS	Halomicronema_hongdechloris__V__Nocardia_seriolae	SYM+R8	1564	41.4058
Bacteria	Nucleotide	RbcS	Halomicronema_hongdechloris__V__Novimethylophilus_kurashikiensis	SYM+R8	1057	40.2647
Bacteria	Nucleotide	RbcS	Halomicronema_hongdechloris__V__Phaeobacter_gallaeciensis	SYM+R8	1309	16.2595
Bacteria	Nucleotide	RbcS	Halomicronema_hongdechloris__V__Phormidesmis_priestleyi	SYM+R8	2401	8.2015
Bacteria	Nucleotide	RbcS	Halomicronema_hongdechloris__V__Planktothrix_agardhii	SYM+R8	2110	19.4221
Bacteria	Nucleotide	RbcS	Halomicronema_hongdechloris__V__Prochlorococcus_marinus	SYM+R8	1231	53.7642
Bacteria	Nucleotide	RbcS	Halomicronema_hongdechloris__V__Prochlorothrix_hollandica	SYM+R8	1865	37.4598
Bacteria	Nucleotide	RbcS	Halomicronema_hongdechloris__V__Raphidiopsis_brookii	SYM+R8	1743	24.7706
Bacteria	Nucleotide	RbcS	Halomicronema_hongdechloris__V__Synechococcus_elongatus	SYM+R8	1547	44.7028
Bacteria	Nucleotide	RbcS	Halomicronema_hongdechloris__V__Thermosynechococcus_elongatus	SYM+R8	1687	36.7891
Bacteria	Nucleotide	RbcS	Halomicronema_hongdechloris__V__Thermosynechococcus_vulcanus	SYM+R8	1626	36.5704
Bacteria	Nucleotide	RbcS	Halomicronema_hongdechloris__V__Thioflexothrix_psekupsii	SYM+R8	1089	20.8257
Bacteria	Nucleotide	RbcS	Halomicronema_hongdechloris__V__Trichormus_variabilis	SYM+R8	2402	25.3017
Bacteria	Nucleotide	RbcS	Hydrogenophaga_pseudoflava__V__Methylacidimicrobium_cyclopophantes	SYM+R8	975	16.7008
Bacteria	Nucleotide	RbcS	Hydrogenophaga_pseudoflava__V__Methylacidimicrobium_tartarophylax	SYM+R8	975	19.2623
Bacteria	Nucleotide	RbcS	Hydrogenophaga_pseudoflava__V__Methylacidiphilum_fumariolicum	SYM+R8	919	7.28261
Bacteria	Nucleotide	RbcS	Hydrogenophaga_pseudoflava__V__Methylacidiphilum_infernorum	SYM+R8	917	7.84314
Bacteria	Nucleotide	RbcS	Hydrogenophaga_pseudoflava__V__Microcystis_aeruginosa	SYM+R8	1096	26.618
Bacteria	Nucleotide	RbcS	Hydrogenophaga_pseudoflava__V__Microcystis_viridis	SYM+R8	1085	27.9006
Bacteria	Nucleotide	RbcS	Hydrogenophaga_pseudoflava__V__Nocardia_nova	SYM+R8	1923	30.5613
Bacteria	Nucleotide	RbcS	Hydrogenophaga_pseudoflava__V__Nocardia_seriolae	SYM+R8	1899	36.6316
Bacteria	Nucleotide	RbcS	Hydrogenophaga_pseudoflava__V__Novimethylophilus_kurashikiensis	SYM+R8	1602	62.7573
Bacteria	Nucleotide	RbcS	Hydrogenophaga_pseudoflava__V__Phaeobacter_gallaeciensis	SYM+R8	2089	0.287081
Bacteria	Nucleotide	RbcS	Hydrogenophaga_pseudoflava__V__Phormidesmis_priestleyi	SYM+R8	1406	18.6212
Bacteria	Nucleotide	RbcS	Hydrogenophaga_pseudoflava__V__Planktothrix_agardhii	SYM+R8	1166	14.1103
Bacteria	Nucleotide	RbcS	Hydrogenophaga_pseudoflava__V__Prochlorococcus_marinus	SYM+R8	815	1.05699
Bacteria	Nucleotide	RbcS	Hydrogenophaga_pseudoflava__V__Prochlorothrix_hollandica	SYM+R8	1067	31.9288
Bacteria	Nucleotide	RbcS	Hydrogenophaga_pseudoflava__V__Raphidiopsis_brookii	SYM+R8	966	15.9255
Bacteria	Nucleotide	RbcS	Hydrogenophaga_pseudoflava__V__Synechococcus_elongatus	SYM+R8	963	43.361
Bacteria	Nucleotide	RbcS	Hydrogenophaga_pseudoflava__V__Thermosynechococcus_elongatus	SYM+R8	965	33.4369
Bacteria	Nucleotide	RbcS	Hydrogenophaga_pseudoflava__V__Thermosynechococcus_vulcanus	SYM+R8	913	33.0416
Bacteria	Nucleotide	RbcS	Hydrogenophaga_pseudoflava__V__Thioflexothrix_psekupsii	SYM+R8	1370	2.55288
Bacteria	Nucleotide	RbcS	Hydrogenophaga_pseudoflava__V__Trichormus_variabilis	SYM+R8	1453	15.7497
Bacteria	Nucleotide	RbcS	Methylacidimicrobium_cyclopophantes__V__Methylacidimicrobium_tartarophylax	SYM+R8	1483	0.404313
Bacteria	Nucleotide	RbcS	Methylacidimicrobium_cyclopophantes__V__Methylacidiphilum_fumariolicum	SYM+R8	1424	0.631579
Bacteria	Nucleotide	RbcS	Methylacidimicrobium_cyclopophantes__V__Methylacidiphilum_infernorum	SYM+R8	1423	0.210674
Bacteria	Nucleotide	RbcS	Methylacidimicrobium_cyclopophantes__V__Microcystis_aeruginosa	SYM+R8	769	33.7662
Bacteria	Nucleotide	RbcS	Methylacidimicrobium_cyclopophantes__V__Microcystis_viridis	SYM+R8	779	34.6154
Bacteria	Nucleotide	RbcS	Methylacidimicrobium_cyclopophantes__V__Nocardia_nova	SYM+R8	1013	0.887574
Bacteria	Nucleotide	RbcS	Methylacidimicrobium_cyclopophantes__V__Nocardia_seriolae	SYM+R8	1046	1.52818
Bacteria	Nucleotide	RbcS	Methylacidimicrobium_cyclopophantes__V__Novimethylophilus_kurashikiensis	SYM+R8	933	1.39186
Bacteria	Nucleotide	RbcS	Methylacidimicrobium_cyclopophantes__V__Phaeobacter_gallaeciensis	SYM+R8	864	7.28324
Bacteria	Nucleotide	RbcS	Methylacidimicrobium_cyclopophantes__V__Phormidesmis_priestleyi	SYM+R8	878	23.6633
Bacteria	Nucleotide	RbcS	Methylacidimicrobium_cyclopophantes__V__Planktothrix_agardhii	SYM+R8	770	19.8444
Bacteria	Nucleotide	RbcS	Methylacidimicrobium_cyclopophantes__V__Prochlorococcus_marinus	SYM+R8	572	7.02443
Bacteria	Nucleotide	RbcS	Methylacidimicrobium_cyclopophantes__V__Prochlorothrix_hollandica	SYM+R8	708	35.1199
Bacteria	Nucleotide	RbcS	Methylacidimicrobium_cyclopophantes__V__Raphidiopsis_brookii	SYM+R8	707	19.774
Bacteria	Nucleotide	RbcS	Methylacidimicrobium_cyclopophantes__V__Synechococcus_elongatus	SYM+R8	644	49.6124
Bacteria	Nucleotide	RbcS	Methylacidimicrobium_cyclopophantes__V__Thermosynechococcus_elongatus	SYM+R8	686	39.8836
Bacteria	Nucleotide	RbcS	Methylacidimicrobium_cyclopophantes__V__Thermosynechococcus_vulcanus	SYM+R8	662	38.6124
Bacteria	Nucleotide	RbcS	Methylacidimicrobium_cyclopophantes__V__Thioflexothrix_psekupsii	SYM+R8	809	12.4691
Bacteria	Nucleotide	RbcS	Methylacidimicrobium_cyclopophantes__V__Trichormus_variabilis	SYM+R8	969	25.3608
Bacteria	Nucleotide	RbcS	Methylacidimicrobium_tartarophylax__V__Methylacidiphilum_fumariolicum	SYM+R8	1443	1.5928
Bacteria	Nucleotide	RbcS	Methylacidimicrobium_tartarophylax__V__Methylacidiphilum_infernorum	SYM+R8	1429	1.3986
Bacteria	Nucleotide	RbcS	Methylacidimicrobium_tartarophylax__V__Microcystis_aeruginosa	SYM+R8	784	35.621
Bacteria	Nucleotide	RbcS	Methylacidimicrobium_tartarophylax__V__Microcystis_viridis	SYM+R8	805	36.8486
Bacteria	Nucleotide	RbcS	Methylacidimicrobium_tartarophylax__V__Nocardia_nova	SYM+R8	1018	1.27576
Bacteria	Nucleotide	RbcS	Methylacidimicrobium_tartarophylax__V__Nocardia_seriolae	SYM+R8	1054	2.27488
Bacteria	Nucleotide	RbcS	Methylacidimicrobium_tartarophylax__V__Novimethylophilus_kurashikiensis	SYM+R8	939	1.70213
Bacteria	Nucleotide	RbcS	Methylacidimicrobium_tartarophylax__V__Phaeobacter_gallaeciensis	SYM+R8	864	9.71098
Bacteria	Nucleotide	RbcS	Methylacidimicrobium_tartarophylax__V__Phormidesmis_priestleyi	SYM+R8	875	25.2283
Bacteria	Nucleotide	RbcS	Methylacidimicrobium_tartarophylax__V__Planktothrix_agardhii	SYM+R8	786	21.8128
Bacteria	Nucleotide	RbcS	Methylacidimicrobium_tartarophylax__V__Prochlorococcus_marinus	SYM+R8	576	7.75563
Bacteria	Nucleotide	RbcS	Methylacidimicrobium_tartarophylax__V__Prochlorothrix_hollandica	SYM+R8	720	38.2802
Bacteria	Nucleotide	RbcS	Methylacidimicrobium_tartarophylax__V__Raphidiopsis_brookii	SYM+R8	714	22.5175
Bacteria	Nucleotide	RbcS	Methylacidimicrobium_tartarophylax__V__Synechococcus_elongatus	SYM+R8	649	52.1538
Bacteria	Nucleotide	RbcS	Methylacidimicrobium_tartarophylax__V__Thermosynechococcus_elongatus	SYM+R8	687	41.4244
Bacteria	Nucleotide	RbcS	Methylacidimicrobium_tartarophylax__V__Thermosynechococcus_vulcanus	SYM+R8	665	40.8408
Bacteria	Nucleotide	RbcS	Methylacidimicrobium_tartarophylax__V__Thioflexothrix_psekupsii	SYM+R8	815	14.8284
Bacteria	Nucleotide	RbcS	Methylacidimicrobium_tartarophylax__V__Trichormus_variabilis	SYM+R8	999	27.1
Bacteria	Nucleotide	RbcS	Methylacidiphilum_fumariolicum__V__Methylacidiphilum_infernorum	SYM+R8	1512	1.45406
Bacteria	Nucleotide	RbcS	Methylacidiphilum_fumariolicum__V__Microcystis_aeruginosa	SYM+R8	758	25.2141
Bacteria	Nucleotide	RbcS	Methylacidiphilum_fumariolicum__V__Microcystis_viridis	SYM+R8	772	26.5201
Bacteria	Nucleotide	RbcS	Methylacidiphilum_fumariolicum__V__Nocardia_nova	SYM+R8	942	0.530223
Bacteria	Nucleotide	RbcS	Methylacidiphilum_fumariolicum__V__Nocardia_seriolae	SYM+R8	977	0.408998
Bacteria	Nucleotide	RbcS	Methylacidiphilum_fumariolicum__V__Novimethylophilus_kurashikiensis	SYM+R8	894	0.558659
Bacteria	Nucleotide	RbcS	Methylacidiphilum_fumariolicum__V__Phaeobacter_gallaeciensis	SYM+R8	843	4.2654
Bacteria	Nucleotide	RbcS	Methylacidiphilum_fumariolicum__V__Phormidesmis_priestleyi	SYM+R8	868	17.0311
Bacteria	Nucleotide	RbcS	Methylacidiphilum_fumariolicum__V__Planktothrix_agardhii	SYM+R8	765	15.2742
Bacteria	Nucleotide	RbcS	Methylacidiphilum_fumariolicum__V__Prochlorococcus_marinus	SYM+R8	577	8.15311
Bacteria	Nucleotide	RbcS	Methylacidiphilum_fumariolicum__V__Prochlorothrix_hollandica	SYM+R8	695	24.8563
Bacteria	Nucleotide	RbcS	Methylacidiphilum_fumariolicum__V__Raphidiopsis_brookii	SYM+R8	716	16.1785
Bacteria	Nucleotide	RbcS	Methylacidiphilum_fumariolicum__V__Synechococcus_elongatus	SYM+R8	629	35.3968
Bacteria	Nucleotide	RbcS	Methylacidiphilum_fumariolicum__V__Thermosynechococcus_elongatus	SYM+R8	668	26.3079
Bacteria	Nucleotide	RbcS	Methylacidiphilum_fumariolicum__V__Thermosynechococcus_vulcanus	SYM+R8	646	25.966
Bacteria	Nucleotide	RbcS	Methylacidiphilum_fumariolicum__V__Thioflexothrix_psekupsii	SYM+R8	806	9.04585
Bacteria	Nucleotide	RbcS	Methylacidiphilum_fumariolicum__V__Trichormus_variabilis	SYM+R8	987	19.332
Bacteria	Nucleotide	RbcS	Methylacidiphilum_infernorum__V__Microcystis_aeruginosa	SYM+R8	762	25.3113
Bacteria	Nucleotide	RbcS	Methylacidiphilum_infernorum__V__Microcystis_viridis	SYM+R8	777	26.4781
Bacteria	Nucleotide	RbcS	Methylacidiphilum_infernorum__V__Nocardia_nova	SYM+R8	929	0.537634
Bacteria	Nucleotide	RbcS	Methylacidiphilum_infernorum__V__Nocardia_seriolae	SYM+R8	968	0.722394
Bacteria	Nucleotide	RbcS	Methylacidiphilum_infernorum__V__Novimethylophilus_kurashikiensis	SYM+R8	894	0.335196
Bacteria	Nucleotide	RbcS	Methylacidiphilum_infernorum__V__Phaeobacter_gallaeciensis	SYM+R8	833	4.43645
Bacteria	Nucleotide	RbcS	Methylacidiphilum_infernorum__V__Phormidesmis_priestleyi	SYM+R8	895	15.5134
Bacteria	Nucleotide	RbcS	Methylacidiphilum_infernorum__V__Planktothrix_agardhii	SYM+R8	778	15.3188
Bacteria	Nucleotide	RbcS	Methylacidiphilum_infernorum__V__Prochlorococcus_marinus	SYM+R8	585	7.78584
Bacteria	Nucleotide	RbcS	Methylacidiphilum_infernorum__V__Prochlorothrix_hollandica	SYM+R8	696	23.9598
Bacteria	Nucleotide	RbcS	Methylacidiphilum_infernorum__V__Raphidiopsis_brookii	SYM+R8	723	16.1602
Bacteria	Nucleotide	RbcS	Methylacidiphilum_infernorum__V__Synechococcus_elongatus	SYM+R8	636	36.4207
Bacteria	Nucleotide	RbcS	Methylacidiphilum_infernorum__V__Thermosynechococcus_elongatus	SYM+R8	677	26.9912
Bacteria	Nucleotide	RbcS	Methylacidiphilum_infernorum__V__Thermosynechococcus_vulcanus	SYM+R8	650	26.4209
Bacteria	Nucleotide	RbcS	Methylacidiphilum_infernorum__V__Thioflexothrix_psekupsii	SYM+R8	796	8.53199
Bacteria	Nucleotide	RbcS	Methylacidiphilum_infernorum__V__Trichormus_variabilis	SYM+R8	989	18.1818
Bacteria	Nucleotide	RbcS	Microcystis_aeruginosa__V__Microcystis_viridis	SYM+R8	2400	9.95939
Bacteria	Nucleotide	RbcS	Microcystis_aeruginosa__V__Nocardia_nova	SYM+R8	1183	34.4489
Bacteria	Nucleotide	RbcS	Microcystis_aeruginosa__V__Nocardia_seriolae	SYM+R8	1235	38.9563
Bacteria	Nucleotide	RbcS	Microcystis_aeruginosa__V__Novimethylophilus_kurashikiensis	SYM+R8	949	42.8158
Bacteria	Nucleotide	RbcS	Microcystis_aeruginosa__V__Phaeobacter_gallaeciensis	SYM+R8	1012	20.8909
Bacteria	Nucleotide	RbcS	Microcystis_aeruginosa__V__Phormidesmis_priestleyi	SYM+R8	1869	36.1965
Bacteria	Nucleotide	RbcS	Microcystis_aeruginosa__V__Planktothrix_agardhii	SYM+R8	2075	61.2777
Bacteria	Nucleotide	RbcS	Microcystis_aeruginosa__V__Prochlorococcus_marinus	SYM+R8	1140	69.5059
Bacteria	Nucleotide	RbcS	Microcystis_aeruginosa__V__Prochlorothrix_hollandica	SYM+R8	1710	5.10666
Bacteria	Nucleotide	RbcS	Microcystis_aeruginosa__V__Raphidiopsis_brookii	SYM+R8	1671	62.3056
Bacteria	Nucleotide	RbcS	Microcystis_aeruginosa__V__Synechococcus_elongatus	SYM+R8	1532	18.8845
Bacteria	Nucleotide	RbcS	Microcystis_aeruginosa__V__Thermosynechococcus_elongatus	SYM+R8	1608	14.7996
Bacteria	Nucleotide	RbcS	Microcystis_aeruginosa__V__Thermosynechococcus_vulcanus	SYM+R8	1546	14.318
Bacteria	Nucleotide	RbcS	Microcystis_aeruginosa__V__Thioflexothrix_psekupsii	SYM+R8	979	32.398
Bacteria	Nucleotide	RbcS	Microcystis_aeruginosa__V__Trichormus_variabilis	SYM+R8	2148	65.5828
Bacteria	Nucleotide	RbcS	Microcystis_viridis__V__Nocardia_nova	SYM+R8	1198	35.7798
Bacteria	Nucleotide	RbcS	Microcystis_viridis__V__Nocardia_seriolae	SYM+R8	1255	40.3662
Bacteria	Nucleotide	RbcS	Microcystis_viridis__V__Novimethylophilus_kurashikiensis	SYM+R8	958	44.317
Bacteria	Nucleotide	RbcS	Microcystis_viridis__V__Phaeobacter_gallaeciensis	SYM+R8	1038	21.7517
Bacteria	Nucleotide	RbcS	Microcystis_viridis__V__Phormidesmis_priestleyi	SYM+R8	1876	36.9739
Bacteria	Nucleotide	RbcS	Microcystis_viridis__V__Planktothrix_agardhii	SYM+R8	2186	60.4024
Bacteria	Nucleotide	RbcS	Microcystis_viridis__V__Prochlorococcus_marinus	SYM+R8	1123	70.6628
Bacteria	Nucleotide	RbcS	Microcystis_viridis__V__Prochlorothrix_hollandica	SYM+R8	1755	5.80866
Bacteria	Nucleotide	RbcS	Microcystis_viridis__V__Raphidiopsis_brookii	SYM+R8	1675	61.9332
Bacteria	Nucleotide	RbcS	Microcystis_viridis__V__Synechococcus_elongatus	SYM+R8	1520	20.973
Bacteria	Nucleotide	RbcS	Microcystis_viridis__V__Thermosynechococcus_elongatus	SYM+R8	1599	16.375
Bacteria	Nucleotide	RbcS	Microcystis_viridis__V__Thermosynechococcus_vulcanus	SYM+R8	1522	15.3644
Bacteria	Nucleotide	RbcS	Microcystis_viridis__V__Thioflexothrix_psekupsii	SYM+R8	1029	33.4951
Bacteria	Nucleotide	RbcS	Microcystis_viridis__V__Trichormus_variabilis	SYM+R8	2189	64.6119
Bacteria	Nucleotide	RbcS	Nocardia_nova__V__Nocardia_seriolae	SYM+R8	3726	10.7593
Bacteria	Nucleotide	RbcS	Nocardia_nova__V__Novimethylophilus_kurashikiensis	SYM+R8	1270	2.43902
Bacteria	Nucleotide	RbcS	Nocardia_nova__V__Phaeobacter_gallaeciensis	SYM+R8	1875	15.7249
Bacteria	Nucleotide	RbcS	Nocardia_nova__V__Phormidesmis_priestleyi	SYM+R8	1420	29.4863
Bacteria	Nucleotide	RbcS	Nocardia_nova__V__Planktothrix_agardhii	SYM+R8	1193	23.5623
Bacteria	Nucleotide	RbcS	Nocardia_nova__V__Prochlorococcus_marinus	SYM+R8	820	10.7643
Bacteria	Nucleotide	RbcS	Nocardia_nova__V__Prochlorothrix_hollandica	SYM+R8	1057	44.518
Bacteria	Nucleotide	RbcS	Nocardia_nova__V__Raphidiopsis_brookii	SYM+R8	1053	27.1347
Bacteria	Nucleotide	RbcS	Nocardia_nova__V__Synechococcus_elongatus	SYM+R8	975	55.3279
Bacteria	Nucleotide	RbcS	Nocardia_nova__V__Thermosynechococcus_elongatus	SYM+R8	967	47.2107
Bacteria	Nucleotide	RbcS	Nocardia_nova__V__Thermosynechococcus_vulcanus	SYM+R8	931	46.4592
Bacteria	Nucleotide	RbcS	Nocardia_nova__V__Thioflexothrix_psekupsii	SYM+R8	1048	16.7779
Bacteria	Nucleotide	RbcS	Nocardia_nova__V__Trichormus_variabilis	SYM+R8	1608	27.6569
Bacteria	Nucleotide	RbcS	Nocardia_seriolae__V__Novimethylophilus_kurashikiensis	SYM+R8	1307	3.82263
Bacteria	Nucleotide	RbcS	Nocardia_seriolae__V__Phaeobacter_gallaeciensis	SYM+R8	1812	20.2978
Bacteria	Nucleotide	RbcS	Nocardia_seriolae__V__Phormidesmis_priestleyi	SYM+R8	1546	34.2599
Bacteria	Nucleotide	RbcS	Nocardia_seriolae__V__Planktothrix_agardhii	SYM+R8	1257	29.6767
Bacteria	Nucleotide	RbcS	Nocardia_seriolae__V__Prochlorococcus_marinus	SYM+R8	855	13.0257
Bacteria	Nucleotide	RbcS	Nocardia_seriolae__V__Prochlorothrix_hollandica	SYM+R8	1109	47.9279
Bacteria	Nucleotide	RbcS	Nocardia_seriolae__V__Raphidiopsis_brookii	SYM+R8	1068	30.6829
Bacteria	Nucleotide	RbcS	Nocardia_seriolae__V__Synechococcus_elongatus	SYM+R8	976	57.8301
Bacteria	Nucleotide	RbcS	Nocardia_seriolae__V__Thermosynechococcus_elongatus	SYM+R8	1005	50.1988
Bacteria	Nucleotide	RbcS	Nocardia_seriolae__V__Thermosynechococcus_vulcanus	SYM+R8	956	48.5893
Bacteria	Nucleotide	RbcS	Nocardia_seriolae__V__Thioflexothrix_psekupsii	SYM+R8	1103	21.1051
Bacteria	Nucleotide	RbcS	Nocardia_seriolae__V__Trichormus_variabilis	SYM+R8	1661	31.769
Bacteria	Nucleotide	RbcS	Novimethylophilus_kurashikiensis__V__Phaeobacter_gallaeciensis	SYM+R8	1275	26.1755
Bacteria	Nucleotide	RbcS	Novimethylophilus_kurashikiensis__V__Phormidesmis_priestleyi	SYM+R8	1144	34.0611
Bacteria	Nucleotide	RbcS	Novimethylophilus_kurashikiensis__V__Planktothrix_agardhii	SYM+R8	1022	28.7064
Bacteria	Nucleotide	RbcS	Novimethylophilus_kurashikiensis__V__Prochlorococcus_marinus	SYM+R8	727	14.1312
Bacteria	Nucleotide	RbcS	Novimethylophilus_kurashikiensis__V__Prochlorothrix_hollandica	SYM+R8	911	49.2325
Bacteria	Nucleotide	RbcS	Novimethylophilus_kurashikiensis__V__Raphidiopsis_brookii	SYM+R8	851	31.8075
Bacteria	Nucleotide	RbcS	Novimethylophilus_kurashikiensis__V__Synechococcus_elongatus	SYM+R8	822	59.2953
Bacteria	Nucleotide	RbcS	Novimethylophilus_kurashikiensis__V__Thermosynechococcus_elongatus	SYM+R8	861	50.232
Bacteria	Nucleotide	RbcS	Novimethylophilus_kurashikiensis__V__Thermosynechococcus_vulcanus	SYM+R8	840	50.0595
Bacteria	Nucleotide	RbcS	Novimethylophilus_kurashikiensis__V__Thioflexothrix_psekupsii	SYM+R8	1242	58.2462
Bacteria	Nucleotide	RbcS	Novimethylophilus_kurashikiensis__V__Trichormus_variabilis	SYM+R8	1219	31.6393
Bacteria	Nucleotide	RbcS	Phaeobacter_gallaeciensis__V__Phormidesmis_priestleyi	SYM+R8	1416	12.2089
Bacteria	Nucleotide	RbcS	Phaeobacter_gallaeciensis__V__Planktothrix_agardhii	SYM+R8	1071	10.541
Bacteria	Nucleotide	RbcS	Phaeobacter_gallaeciensis__V__Prochlorococcus_marinus	SYM+R8	816	0.321297
Bacteria	Nucleotide	RbcS	Phaeobacter_gallaeciensis__V__Prochlorothrix_hollandica	SYM+R8	1019	23.1373
Bacteria	Nucleotide	RbcS	Phaeobacter_gallaeciensis__V__Raphidiopsis_brookii	SYM+R8	925	10.7991
Bacteria	Nucleotide	RbcS	Phaeobacter_gallaeciensis__V__Synechococcus_elongatus	SYM+R8	909	32.3077
Bacteria	Nucleotide	RbcS	Phaeobacter_gallaeciensis__V__Thermosynechococcus_elongatus	SYM+R8	898	23.9155
Bacteria	Nucleotide	RbcS	Phaeobacter_gallaeciensis__V__Thermosynechococcus_vulcanus	SYM+R8	855	22.5467
Bacteria	Nucleotide	RbcS	Phaeobacter_gallaeciensis__V__Thioflexothrix_psekupsii	SYM+R8	1147	0.87108
Bacteria	Nucleotide	RbcS	Phaeobacter_gallaeciensis__V__Trichormus_variabilis	SYM+R8	1366	11.7045
Bacteria	Nucleotide	RbcS	Phormidesmis_priestleyi__V__Planktothrix_agardhii	SYM+R8	2074	16.755
Bacteria	Nucleotide	RbcS	Phormidesmis_priestleyi__V__Prochlorococcus_marinus	SYM+R8	1239	51.3004
Bacteria	Nucleotide	RbcS	Phormidesmis_priestleyi__V__Prochlorothrix_hollandica	SYM+R8	1867	27.3555
Bacteria	Nucleotide	RbcS	Phormidesmis_priestleyi__V__Raphidiopsis_brookii	SYM+R8	1728	20.3586
Bacteria	Nucleotide	RbcS	Phormidesmis_priestleyi__V__Synechococcus_elongatus	SYM+R8	1577	37.3891
Bacteria	Nucleotide	RbcS	Phormidesmis_priestleyi__V__Thermosynechococcus_elongatus	SYM+R8	1655	29.0459
Bacteria	Nucleotide	RbcS	Phormidesmis_priestleyi__V__Thermosynechococcus_vulcanus	SYM+R8	1594	27.4608
Bacteria	Nucleotide	RbcS	Phormidesmis_priestleyi__V__Thioflexothrix_psekupsii	SYM+R8	1184	17.8903
Bacteria	Nucleotide	RbcS	Phormidesmis_priestleyi__V__Trichormus_variabilis	SYM+R8	2607	22.1626
Bacteria	Nucleotide	RbcS	Planktothrix_agardhii__V__Prochlorococcus_marinus	SYM+R8	1139	65.731
Bacteria	Nucleotide	RbcS	Planktothrix_agardhii__V__Prochlorothrix_hollandica	SYM+R8	1921	11.1863
Bacteria	Nucleotide	RbcS	Planktothrix_agardhii__V__Raphidiopsis_brookii	SYM+R8	1755	23.4055
Bacteria	Nucleotide	RbcS	Planktothrix_agardhii__V__Synechococcus_elongatus	SYM+R8	1539	20.3463
Bacteria	Nucleotide	RbcS	Planktothrix_agardhii__V__Thermosynechococcus_elongatus	SYM+R8	1635	15.4442
Bacteria	Nucleotide	RbcS	Planktothrix_agardhii__V__Thermosynechococcus_vulcanus	SYM+R8	1586	14.9128
Bacteria	Nucleotide	RbcS	Planktothrix_agardhii__V__Thioflexothrix_psekupsii	SYM+R8	1140	22.6117
Bacteria	Nucleotide	RbcS	Planktothrix_agardhii__V__Trichormus_variabilis	SYM+R8	2354	25.8599
Bacteria	Nucleotide	RbcS	Prochlorococcus_marinus__V__Prochlorothrix_hollandica	SYM+R8	1045	58.8552
Bacteria	Nucleotide	RbcS	Prochlorococcus_marinus__V__Raphidiopsis_brookii	SYM+R8	1051	69.356
Bacteria	Nucleotide	RbcS	Prochlorococcus_marinus__V__Synechococcus_elongatus	SYM+R8	1033	61.1702
Bacteria	Nucleotide	RbcS	Prochlorococcus_marinus__V__Thermosynechococcus_elongatus	SYM+R8	1057	59.1682
Bacteria	Nucleotide	RbcS	Prochlorococcus_marinus__V__Thermosynechococcus_vulcanus	SYM+R8	1049	59.1071
Bacteria	Nucleotide	RbcS	Prochlorococcus_marinus__V__Thioflexothrix_psekupsii	SYM+R8	682	3.12958
Bacteria	Nucleotide	RbcS	Prochlorococcus_marinus__V__Trichormus_variabilis	SYM+R8	1212	66.6323
Bacteria	Nucleotide	RbcS	Prochlorothrix_hollandica__V__Raphidiopsis_brookii	SYM+R8	1484	14.9495
Bacteria	Nucleotide	RbcS	Prochlorothrix_hollandica__V__Synechococcus_elongatus	SYM+R8	1321	19.9697
Bacteria	Nucleotide	RbcS	Prochlorothrix_hollandica__V__Thermosynechococcus_elongatus	SYM+R8	1428	6.9979
Bacteria	Nucleotide	RbcS	Prochlorothrix_hollandica__V__Thermosynechococcus_vulcanus	SYM+R8	1391	6.25
Bacteria	Nucleotide	RbcS	Prochlorothrix_hollandica__V__Thioflexothrix_psekupsii	SYM+R8	1021	30.3327
Bacteria	Nucleotide	RbcS	Prochlorothrix_hollandica__V__Trichormus_variabilis	SYM+R8	1928	15.3966
Bacteria	Nucleotide	RbcS	Raphidiopsis_brookii__V__Synechococcus_elongatus	SYM+R8	1338	26.1389
Bacteria	Nucleotide	RbcS	Raphidiopsis_brookii__V__Thermosynechococcus_elongatus	SYM+R8	1476	21.0562
Bacteria	Nucleotide	RbcS	Raphidiopsis_brookii__V__Thermosynechococcus_vulcanus	SYM+R8	1440	20.4025
Bacteria	Nucleotide	RbcS	Raphidiopsis_brookii__V__Thioflexothrix_psekupsii	SYM+R8	854	19.0643
Bacteria	Nucleotide	RbcS	Raphidiopsis_brookii__V__Trichormus_variabilis	SYM+R8	2039	25.1961
Bacteria	Nucleotide	RbcS	Synechococcus_elongatus__V__Thermosynechococcus_elongatus	SYM+R8	1385	1.8759
Bacteria	Nucleotide	RbcS	Synechococcus_elongatus__V__Thermosynechococcus_vulcanus	SYM+R8	1369	1.89781
Bacteria	Nucleotide	RbcS	Synechococcus_elongatus__V__Thioflexothrix_psekupsii	SYM+R8	775	39.8196
Bacteria	Nucleotide	RbcS	Synechococcus_elongatus__V__Trichormus_variabilis	SYM+R8	1644	25.4103
Bacteria	Nucleotide	RbcS	Thermosynechococcus_elongatus__V__Thermosynechococcus_vulcanus	SYM+R8	1897	0.052687
Bacteria	Nucleotide	RbcS	Thermosynechococcus_elongatus__V__Thioflexothrix_psekupsii	SYM+R8	900	31.8535
Bacteria	Nucleotide	RbcS	Thermosynechococcus_elongatus__V__Trichormus_variabilis	SYM+R8	1774	22.3662
Bacteria	Nucleotide	RbcS	Thermosynechococcus_vulcanus__V__Thioflexothrix_psekupsii	SYM+R8	859	30.6977
Bacteria	Nucleotide	RbcS	Thermosynechococcus_vulcanus__V__Trichormus_variabilis	SYM+R8	1689	21.4201
Bacteria	Nucleotide	RbcS	Thioflexothrix_psekupsii__V__Trichormus_variabilis	SYM+R8	1244	23.0522
Bacteria	Amino acid	RbcS	Acaryochloris_marina__V__Acidithiobacillus_ferrooxidans	LG+R5	1374	63.4909
Bacteria	Amino acid	RbcS	Acaryochloris_marina__V__Allochromatium_vinosum	LG+R5	1478	48.952
Bacteria	Amino acid	RbcS	Acaryochloris_marina__V__Anabaenopsis_circularis	LG+R5	3128	46.5644
Bacteria	Amino acid	RbcS	Acaryochloris_marina__V__Arthrospira_platensis	LG+R5	2246	55.6742
Bacteria	Amino acid	RbcS	Acaryochloris_marina__V__Aurantimonas_manganoxydans	LG+R5	1426	51.2263
Bacteria	Amino acid	RbcS	Acaryochloris_marina__V__Crocosphaera_subtropica	LG+R5	2641	33.1567
Bacteria	Amino acid	RbcS	Acaryochloris_marina__V__Gloeobacter_kilaueensis	LG+R5	2205	21.8495
Bacteria	Amino acid	RbcS	Acaryochloris_marina__V__Gloeobacter_violaceus	LG+R5	1694	16.8732
Bacteria	Amino acid	RbcS	Acaryochloris_marina__V__Gloeomargarita_lithophora	LG+R5	1908	27.6061
Bacteria	Amino acid	RbcS	Acaryochloris_marina__V__Halomicronema_hongdechloris	LG+R5	2764	40.5425
Bacteria	Amino acid	RbcS	Acaryochloris_marina__V__Hydrogenophaga_pseudoflava	LG+R5	1581	52.7813
Bacteria	Amino acid	RbcS	Acaryochloris_marina__V__Methylacidimicrobium_cyclopophantes	LG+R5	1019	38.9216
Bacteria	Amino acid	RbcS	Acaryochloris_marina__V__Methylacidimicrobium_tartarophylax	LG+R5	1034	36.6184
Bacteria	Amino acid	RbcS	Acaryochloris_marina__V__Methylacidiphilum_fumariolicum	LG+R5	1011	27.4704
Bacteria	Amino acid	RbcS	Acaryochloris_marina__V__Methylacidiphilum_infernorum	LG+R5	1018	26.4966
Bacteria	Amino acid	RbcS	Acaryochloris_marina__V__Microcystis_aeruginosa	LG+R5	2030	44.067
Bacteria	Amino acid	RbcS	Acaryochloris_marina__V__Microcystis_viridis	LG+R5	2110	41.8759
Bacteria	Amino acid	RbcS	Acaryochloris_marina__V__Nocardia_nova	LG+R5	1867	49.7323
Bacteria	Amino acid	RbcS	Acaryochloris_marina__V__Nocardia_seriolae	LG+R5	2046	49.6825
Bacteria	Amino acid	RbcS	Acaryochloris_marina__V__Novimethylophilus_kurashikiensis	LG+R5	1316	47.7601
Bacteria	Amino acid	RbcS	Acaryochloris_marina__V__Phaeobacter_gallaeciensis	LG+R5	1543	49.0285
Bacteria	Amino acid	RbcS	Acaryochloris_marina__V__Phormidesmis_priestleyi	LG+R5	2690	53.2516
Bacteria	Amino acid	RbcS	Acaryochloris_marina__V__Planktothrix_agardhii	LG+R5	2282	39.524
Bacteria	Amino acid	RbcS	Acaryochloris_marina__V__Prochlorococcus_marinus	LG+R5	1385	67.4152
Bacteria	Amino acid	RbcS	Acaryochloris_marina__V__Prochlorothrix_hollandica	LG+R5	1971	33.1136
Bacteria	Amino acid	RbcS	Acaryochloris_marina__V__Raphidiopsis_brookii	LG+R5	1788	41.9788
Bacteria	Amino acid	RbcS	Acaryochloris_marina__V__Synechococcus_elongatus	LG+R5	1786	38.7241
Bacteria	Amino acid	RbcS	Acaryochloris_marina__V__Thermosynechococcus_elongatus	LG+R5	1896	28.7296
Bacteria	Amino acid	RbcS	Acaryochloris_marina__V__Thermosynechococcus_vulcanus	LG+R5	1833	28.735
Bacteria	Amino acid	RbcS	Acaryochloris_marina__V__Thioflexothrix_psekupsii	LG+R5	1361	56.3877
Bacteria	Amino acid	RbcS	Acaryochloris_marina__V__Trichormus_variabilis	LG+R5	2769	46.3538
Bacteria	Amino acid	RbcS	Acidithiobacillus_ferrooxidans__V__Allochromatium_vinosum	LG+R5	1214	50.6996
Bacteria	Amino acid	RbcS	Acidithiobacillus_ferrooxidans__V__Anabaenopsis_circularis	LG+R5	1209	67.1901
Bacteria	Amino acid	RbcS	Acidithiobacillus_ferrooxidans__V__Arthrospira_platensis	LG+R5	928	71.3671
Bacteria	Amino acid	RbcS	Acidithiobacillus_ferrooxidans__V__Aurantimonas_manganoxydans	LG+R5	1077	73.2839
Bacteria	Amino acid	RbcS	Acidithiobacillus_ferrooxidans__V__Crocosphaera_subtropica	LG+R5	1113	58.6176
Bacteria	Amino acid	RbcS	Acidithiobacillus_ferrooxidans__V__Gloeobacter_kilaueensis	LG+R5	1100	67.8474
Bacteria	Amino acid	RbcS	Acidithiobacillus_ferrooxidans__V__Gloeobacter_violaceus	LG+R5	808	65.0185
Bacteria	Amino acid	RbcS	Acidithiobacillus_ferrooxidans__V__Gloeomargarita_lithophora	LG+R5	819	63.4146
Bacteria	Amino acid	RbcS	Acidithiobacillus_ferrooxidans__V__Halomicronema_hongdechloris	LG+R5	1060	62.017
Bacteria	Amino acid	RbcS	Acidithiobacillus_ferrooxidans__V__Hydrogenophaga_pseudoflava	LG+R5	1382	5.20607
Bacteria	Amino acid	RbcS	Acidithiobacillus_ferrooxidans__V__Methylacidimicrobium_cyclopophantes	LG+R5	961	61.3306
Bacteria	Amino acid	RbcS	Acidithiobacillus_ferrooxidans__V__Methylacidimicrobium_tartarophylax	LG+R5	983	61.2805
Bacteria	Amino acid	RbcS	Acidithiobacillus_ferrooxidans__V__Methylacidiphilum_fumariolicum	LG+R5	945	49.4715
Bacteria	Amino acid	RbcS	Acidithiobacillus_ferrooxidans__V__Methylacidiphilum_infernorum	LG+R5	947	47.9958
Bacteria	Amino acid	RbcS	Acidithiobacillus_ferrooxidans__V__Microcystis_aeruginosa	LG+R5	937	64.0725
Bacteria	Amino acid	RbcS	Acidithiobacillus_ferrooxidans__V__Microcystis_viridis	LG+R5	964	62.9016
Bacteria	Amino acid	RbcS	Acidithiobacillus_ferrooxidans__V__Nocardia_nova	LG+R5	1180	70.9568
Bacteria	Amino acid	RbcS	Acidithiobacillus_ferrooxidans__V__Nocardia_seriolae	LG+R5	1218	73.0107
Bacteria	Amino acid	RbcS	Acidithiobacillus_ferrooxidans__V__Novimethylophilus_kurashikiensis	LG+R5	1230	84.7279
Bacteria	Amino acid	RbcS	Acidithiobacillus_ferrooxidans__V__Phaeobacter_gallaeciensis	LG+R5	1118	2.41287
Bacteria	Amino acid	RbcS	Acidithiobacillus_ferrooxidans__V__Phormidesmis_priestleyi	LG+R5	1123	69.395
Bacteria	Amino acid	RbcS	Acidithiobacillus_ferrooxidans__V__Planktothrix_agardhii	LG+R5	956	64.4375
Bacteria	Amino acid	RbcS	Acidithiobacillus_ferrooxidans__V__Prochlorococcus_marinus	LG+R5	689	5.39855
Bacteria	Amino acid	RbcS	Acidithiobacillus_ferrooxidans__V__Prochlorothrix_hollandica	LG+R5	874	61.1429
Bacteria	Amino acid	RbcS	Acidithiobacillus_ferrooxidans__V__Raphidiopsis_brookii	LG+R5	860	63.6469
Bacteria	Amino acid	RbcS	Acidithiobacillus_ferrooxidans__V__Synechococcus_elongatus	LG+R5	799	48.75
Bacteria	Amino acid	RbcS	Acidithiobacillus_ferrooxidans__V__Thermosynechococcus_elongatus	LG+R5	818	56.2882
Bacteria	Amino acid	RbcS	Acidithiobacillus_ferrooxidans__V__Thermosynechococcus_vulcanus	LG+R5	791	55.8081
Bacteria	Amino acid	RbcS	Acidithiobacillus_ferrooxidans__V__Thioflexothrix_psekupsii	LG+R5	1120	1.87333
Bacteria	Amino acid	RbcS	Acidithiobacillus_ferrooxidans__V__Trichormus_variabilis	LG+R5	1199	66.8333
Bacteria	Amino acid	RbcS	Allochromatium_vinosum__V__Anabaenopsis_circularis	LG+R5	1328	51.091
Bacteria	Amino acid	RbcS	Allochromatium_vinosum__V__Arthrospira_platensis	LG+R5	1153	52.8596
Bacteria	Amino acid	RbcS	Allochromatium_vinosum__V__Aurantimonas_manganoxydans	LG+R5	1232	63.747
Bacteria	Amino acid	RbcS	Allochromatium_vinosum__V__Crocosphaera_subtropica	LG+R5	1235	43.5275
Bacteria	Amino acid	RbcS	Allochromatium_vinosum__V__Gloeobacter_kilaueensis	LG+R5	1109	49.7297
Bacteria	Amino acid	RbcS	Allochromatium_vinosum__V__Gloeobacter_violaceus	LG+R5	848	47.232
Bacteria	Amino acid	RbcS	Allochromatium_vinosum__V__Gloeomargarita_lithophora	LG+R5	953	45.283
Bacteria	Amino acid	RbcS	Allochromatium_vinosum__V__Halomicronema_hongdechloris	LG+R5	1184	45.5696
Bacteria	Amino acid	RbcS	Allochromatium_vinosum__V__Hydrogenophaga_pseudoflava	LG+R5	1624	39.6923
Bacteria	Amino acid	RbcS	Allochromatium_vinosum__V__Methylacidimicrobium_cyclopophantes	LG+R5	906	42.7784
Bacteria	Amino acid	RbcS	Allochromatium_vinosum__V__Methylacidimicrobium_tartarophylax	LG+R5	916	42.9662
Bacteria	Amino acid	RbcS	Allochromatium_vinosum__V__Methylacidiphilum_fumariolicum	LG+R5	902	28.9037
Bacteria	Amino acid	RbcS	Allochromatium_vinosum__V__Methylacidiphilum_infernorum	LG+R5	906	27.4531
Bacteria	Amino acid	RbcS	Allochromatium_vinosum__V__Microcystis_aeruginosa	LG+R5	1068	47.521
Bacteria	Amino acid	RbcS	Allochromatium_vinosum__V__Microcystis_viridis	LG+R5	1079	48.4259
Bacteria	Amino acid	RbcS	Allochromatium_vinosum__V__Nocardia_nova	LG+R5	1204	55.0207
Bacteria	Amino acid	RbcS	Allochromatium_vinosum__V__Nocardia_seriolae	LG+R5	1218	58.9007
Bacteria	Amino acid	RbcS	Allochromatium_vinosum__V__Novimethylophilus_kurashikiensis	LG+R5	1426	79.3273
Bacteria	Amino acid	RbcS	Allochromatium_vinosum__V__Phaeobacter_gallaeciensis	LG+R5	1308	15.7372
Bacteria	Amino acid	RbcS	Allochromatium_vinosum__V__Phormidesmis_priestleyi	LG+R5	1183	56.1655
Bacteria	Amino acid	RbcS	Allochromatium_vinosum__V__Planktothrix_agardhii	LG+R5	1137	45.8407
Bacteria	Amino acid	RbcS	Allochromatium_vinosum__V__Prochlorococcus_marinus	LG+R5	755	3.57143
Bacteria	Amino acid	RbcS	Allochromatium_vinosum__V__Prochlorothrix_hollandica	LG+R5	1043	46.6475
Bacteria	Amino acid	RbcS	Allochromatium_vinosum__V__Raphidiopsis_brookii	LG+R5	956	46.4995
Bacteria	Amino acid	RbcS	Allochromatium_vinosum__V__Synechococcus_elongatus	LG+R5	893	33.7808
Bacteria	Amino acid	RbcS	Allochromatium_vinosum__V__Thermosynechococcus_elongatus	LG+R5	949	37.6842
Bacteria	Amino acid	RbcS	Allochromatium_vinosum__V__Thermosynechococcus_vulcanus	LG+R5	963	40.8714
Bacteria	Amino acid	RbcS	Allochromatium_vinosum__V__Thioflexothrix_psekupsii	LG+R5	1341	60.5067
Bacteria	Amino acid	RbcS	Allochromatium_vinosum__V__Trichormus_variabilis	LG+R5	1323	51.435
Bacteria	Amino acid	RbcS	Anabaenopsis_circularis__V__Arthrospira_platensis	LG+R5	2378	51.0298
Bacteria	Amino acid	RbcS	Anabaenopsis_circularis__V__Aurantimonas_manganoxydans	LG+R5	1309	55.6489
Bacteria	Amino acid	RbcS	Anabaenopsis_circularis__V__Crocosphaera_subtropica	LG+R5	2704	44.5102
Bacteria	Amino acid	RbcS	Anabaenopsis_circularis__V__Gloeobacter_kilaueensis	LG+R5	2289	25.0218
Bacteria	Amino acid	RbcS	Anabaenopsis_circularis__V__Gloeobacter_violaceus	LG+R5	1760	17.6036
Bacteria	Amino acid	RbcS	Anabaenopsis_circularis__V__Gloeomargarita_lithophora	LG+R5	1842	23.6571
Bacteria	Amino acid	RbcS	Anabaenopsis_circularis__V__Halomicronema_hongdechloris	LG+R5	2539	40.4724
Bacteria	Amino acid	RbcS	Anabaenopsis_circularis__V__Hydrogenophaga_pseudoflava	LG+R5	1453	54.7455
Bacteria	Amino acid	RbcS	Anabaenopsis_circularis__V__Methylacidimicrobium_cyclopophantes	LG+R5	987	43.9271
Bacteria	Amino acid	RbcS	Anabaenopsis_circularis__V__Methylacidimicrobium_tartarophylax	LG+R5	1011	42.6877
Bacteria	Amino acid	RbcS	Anabaenopsis_circularis__V__Methylacidiphilum_fumariolicum	LG+R5	988	33.1648
Bacteria	Amino acid	RbcS	Anabaenopsis_circularis__V__Methylacidiphilum_infernorum	LG+R5	999	32.2
Bacteria	Amino acid	RbcS	Anabaenopsis_circularis__V__Microcystis_aeruginosa	LG+R5	2169	54.5622
Bacteria	Amino acid	RbcS	Anabaenopsis_circularis__V__Microcystis_viridis	LG+R5	2215	53.7455
Bacteria	Amino acid	RbcS	Anabaenopsis_circularis__V__Nocardia_nova	LG+R5	1617	58.0346
Bacteria	Amino acid	RbcS	Anabaenopsis_circularis__V__Nocardia_seriolae	LG+R5	1713	58.9848
Bacteria	Amino acid	RbcS	Anabaenopsis_circularis__V__Novimethylophilus_kurashikiensis	LG+R5	1244	51.004
Bacteria	Amino acid	RbcS	Anabaenopsis_circularis__V__Phaeobacter_gallaeciensis	LG+R5	1326	54.5592
Bacteria	Amino acid	RbcS	Anabaenopsis_circularis__V__Phormidesmis_priestleyi	LG+R5	2522	55.7669
Bacteria	Amino acid	RbcS	Anabaenopsis_circularis__V__Planktothrix_agardhii	LG+R5	2469	32.9015
Bacteria	Amino acid	RbcS	Anabaenopsis_circularis__V__Prochlorococcus_marinus	LG+R5	1202	70.9372
Bacteria	Amino acid	RbcS	Anabaenopsis_circularis__V__Prochlorothrix_hollandica	LG+R5	1959	37.398
Bacteria	Amino acid	RbcS	Anabaenopsis_circularis__V__Raphidiopsis_brookii	LG+R5	2019	21.5842
Bacteria	Amino acid	RbcS	Anabaenopsis_circularis__V__Synechococcus_elongatus	LG+R5	1655	47.2222
Bacteria	Amino acid	RbcS	Anabaenopsis_circularis__V__Thermosynechococcus_elongatus	LG+R5	1795	35.245
Bacteria	Amino acid	RbcS	Anabaenopsis_circularis__V__Thermosynechococcus_vulcanus	LG+R5	1714	35.0437
Bacteria	Amino acid	RbcS	Anabaenopsis_circularis__V__Thioflexothrix_psekupsii	LG+R5	1227	60.7492
Bacteria	Amino acid	RbcS	Anabaenopsis_circularis__V__Trichormus_variabilis	LG+R5	3366	7.42501
Bacteria	Amino acid	RbcS	Arthrospira_platensis__V__Aurantimonas_manganoxydans	LG+R5	1009	57.1287
Bacteria	Amino acid	RbcS	Arthrospira_platensis__V__Crocosphaera_subtropica	LG+R5	2209	53.1674
Bacteria	Amino acid	RbcS	Arthrospira_platensis__V__Gloeobacter_kilaueensis	LG+R5	1677	28.6651
Bacteria	Amino acid	RbcS	Arthrospira_platensis__V__Gloeobacter_violaceus	LG+R5	1285	20.9176
Bacteria	Amino acid	RbcS	Arthrospira_platensis__V__Gloeomargarita_lithophora	LG+R5	1658	27.7275
Bacteria	Amino acid	RbcS	Arthrospira_platensis__V__Halomicronema_hongdechloris	LG+R5	2142	47.9701
Bacteria	Amino acid	RbcS	Arthrospira_platensis__V__Hydrogenophaga_pseudoflava	LG+R5	1143	58.042
Bacteria	Amino acid	RbcS	Arthrospira_platensis__V__Methylacidimicrobium_cyclopophantes	LG+R5	764	47.8431
Bacteria	Amino acid	RbcS	Arthrospira_platensis__V__Methylacidimicrobium_tartarophylax	LG+R5	774	47.6129
Bacteria	Amino acid	RbcS	Arthrospira_platensis__V__Methylacidiphilum_fumariolicum	LG+R5	763	35.8639
Bacteria	Amino acid	RbcS	Arthrospira_platensis__V__Methylacidiphilum_infernorum	LG+R5	767	34.6354
Bacteria	Amino acid	RbcS	Arthrospira_platensis__V__Microcystis_aeruginosa	LG+R5	1990	58.212
Bacteria	Amino acid	RbcS	Arthrospira_platensis__V__Microcystis_viridis	LG+R5	2054	57.1776
Bacteria	Amino acid	RbcS	Arthrospira_platensis__V__Nocardia_nova	LG+R5	1174	58.2979
Bacteria	Amino acid	RbcS	Arthrospira_platensis__V__Nocardia_seriolae	LG+R5	1236	59.5796
Bacteria	Amino acid	RbcS	Arthrospira_platensis__V__Novimethylophilus_kurashikiensis	LG+R5	991	56.6532
Bacteria	Amino acid	RbcS	Arthrospira_platensis__V__Phaeobacter_gallaeciensis	LG+R5	1055	57.1023
Bacteria	Amino acid	RbcS	Arthrospira_platensis__V__Phormidesmis_priestleyi	LG+R5	2113	60.9272
Bacteria	Amino acid	RbcS	Arthrospira_platensis__V__Planktothrix_agardhii	LG+R5	2435	31.6913
Bacteria	Amino acid	RbcS	Arthrospira_platensis__V__Prochlorococcus_marinus	LG+R5	1149	73.1087
Bacteria	Amino acid	RbcS	Arthrospira_platensis__V__Prochlorothrix_hollandica	LG+R5	1810	43.8432
Bacteria	Amino acid	RbcS	Arthrospira_platensis__V__Raphidiopsis_brookii	LG+R5	1718	37.8709
Bacteria	Amino acid	RbcS	Arthrospira_platensis__V__Synechococcus_elongatus	LG+R5	1536	52.8953
Bacteria	Amino acid	RbcS	Arthrospira_platensis__V__Thermosynechococcus_elongatus	LG+R5	1718	38.2781
Bacteria	Amino acid	RbcS	Arthrospira_platensis__V__Thermosynechococcus_vulcanus	LG+R5	1641	37.637
Bacteria	Amino acid	RbcS	Arthrospira_platensis__V__Thioflexothrix_psekupsii	LG+R5	1149	62.7826
Bacteria	Amino acid	RbcS	Arthrospira_platensis__V__Trichormus_variabilis	LG+R5	2285	49.7813
Bacteria	Amino acid	RbcS	Aurantimonas_manganoxydans__V__Crocosphaera_subtropica	LG+R5	1153	46.7071
Bacteria	Amino acid	RbcS	Aurantimonas_manganoxydans__V__Gloeobacter_kilaueensis	LG+R5	1079	55
Bacteria	Amino acid	RbcS	Aurantimonas_manganoxydans__V__Gloeobacter_violaceus	LG+R5	850	49.9412
Bacteria	Amino acid	RbcS	Aurantimonas_manganoxydans__V__Gloeomargarita_lithophora	LG+R5	857	47.7855
Bacteria	Amino acid	RbcS	Aurantimonas_manganoxydans__V__Halomicronema_hongdechloris	LG+R5	1249	51.6
Bacteria	Amino acid	RbcS	Aurantimonas_manganoxydans__V__Hydrogenophaga_pseudoflava	LG+R5	1868	70.947
Bacteria	Amino acid	RbcS	Aurantimonas_manganoxydans__V__Methylacidimicrobium_cyclopophantes	LG+R5	827	2.89855
Bacteria	Amino acid	RbcS	Aurantimonas_manganoxydans__V__Methylacidimicrobium_tartarophylax	LG+R5	821	2.06813
Bacteria	Amino acid	RbcS	Aurantimonas_manganoxydans__V__Methylacidiphilum_fumariolicum	LG+R5	804	2.36025
Bacteria	Amino acid	RbcS	Aurantimonas_manganoxydans__V__Methylacidiphilum_infernorum	LG+R5	805	1.86104
Bacteria	Amino acid	RbcS	Aurantimonas_manganoxydans__V__Microcystis_aeruginosa	LG+R5	946	50.5808
Bacteria	Amino acid	RbcS	Aurantimonas_manganoxydans__V__Microcystis_viridis	LG+R5	944	50.8995
Bacteria	Amino acid	RbcS	Aurantimonas_manganoxydans__V__Nocardia_nova	LG+R5	1545	4.2044
Bacteria	Amino acid	RbcS	Aurantimonas_manganoxydans__V__Nocardia_seriolae	LG+R5	1563	5.17903
Bacteria	Amino acid	RbcS	Aurantimonas_manganoxydans__V__Novimethylophilus_kurashikiensis	LG+R5	1221	2.29133
Bacteria	Amino acid	RbcS	Aurantimonas_manganoxydans__V__Phaeobacter_gallaeciensis	LG+R5	1897	82.4025
Bacteria	Amino acid	RbcS	Aurantimonas_manganoxydans__V__Phormidesmis_priestleyi	LG+R5	1310	57.3608
Bacteria	Amino acid	RbcS	Aurantimonas_manganoxydans__V__Planktothrix_agardhii	LG+R5	978	50.1532
Bacteria	Amino acid	RbcS	Aurantimonas_manganoxydans__V__Prochlorococcus_marinus	LG+R5	740	41.0256
Bacteria	Amino acid	RbcS	Aurantimonas_manganoxydans__V__Prochlorothrix_hollandica	LG+R5	929	46.8817
Bacteria	Amino acid	RbcS	Aurantimonas_manganoxydans__V__Raphidiopsis_brookii	LG+R5	880	50.2838
Bacteria	Amino acid	RbcS	Aurantimonas_manganoxydans__V__Synechococcus_elongatus	LG+R5	826	34.341
Bacteria	Amino acid	RbcS	Aurantimonas_manganoxydans__V__Thermosynechococcus_elongatus	LG+R5	871	40.9404
Bacteria	Amino acid	RbcS	Aurantimonas_manganoxydans__V__Thermosynechococcus_vulcanus	LG+R5	835	40.5502
Bacteria	Amino acid	RbcS	Aurantimonas_manganoxydans__V__Thioflexothrix_psekupsii	LG+R5	1101	71.4156
Bacteria	Amino acid	RbcS	Aurantimonas_manganoxydans__V__Trichormus_variabilis	LG+R5	1282	51.9096
Bacteria	Amino acid	RbcS	Crocosphaera_subtropica__V__Gloeobacter_kilaueensis	LG+R5	1868	14.5532
Bacteria	Amino acid	RbcS	Crocosphaera_subtropica__V__Gloeobacter_violaceus	LG+R5	1453	9.49106
Bacteria	Amino acid	RbcS	Crocosphaera_subtropica__V__Gloeomargarita_lithophora	LG+R5	1699	17.6471
Bacteria	Amino acid	RbcS	Crocosphaera_subtropica__V__Halomicronema_hongdechloris	LG+R5	2328	29.3259
Bacteria	Amino acid	RbcS	Crocosphaera_subtropica__V__Hydrogenophaga_pseudoflava	LG+R5	1251	48.6422
Bacteria	Amino acid	RbcS	Crocosphaera_subtropica__V__Methylacidimicrobium_cyclopophantes	LG+R5	879	36.1364
Bacteria	Amino acid	RbcS	Crocosphaera_subtropica__V__Methylacidimicrobium_tartarophylax	LG+R5	891	35.426
Bacteria	Amino acid	RbcS	Crocosphaera_subtropica__V__Methylacidiphilum_fumariolicum	LG+R5	890	23.0079
Bacteria	Amino acid	RbcS	Crocosphaera_subtropica__V__Methylacidiphilum_infernorum	LG+R5	903	22.5664
Bacteria	Amino acid	RbcS	Crocosphaera_subtropica__V__Microcystis_aeruginosa	LG+R5	2214	30.4289
Bacteria	Amino acid	RbcS	Crocosphaera_subtropica__V__Microcystis_viridis	LG+R5	2267	29.9383
Bacteria	Amino acid	RbcS	Crocosphaera_subtropica__V__Nocardia_nova	LG+R5	1407	49.1477
Bacteria	Amino acid	RbcS	Crocosphaera_subtropica__V__Nocardia_seriolae	LG+R5	1444	51.5571
Bacteria	Amino acid	RbcS	Crocosphaera_subtropica__V__Novimethylophilus_kurashikiensis	LG+R5	1124	43.6444
Bacteria	Amino acid	RbcS	Crocosphaera_subtropica__V__Phaeobacter_gallaeciensis	LG+R5	1291	42.8019
Bacteria	Amino acid	RbcS	Crocosphaera_subtropica__V__Phormidesmis_priestleyi	LG+R5	2242	47.7486
Bacteria	Amino acid	RbcS	Crocosphaera_subtropica__V__Planktothrix_agardhii	LG+R5	2205	34.9804
Bacteria	Amino acid	RbcS	Crocosphaera_subtropica__V__Prochlorococcus_marinus	LG+R5	1224	65.1122
Bacteria	Amino acid	RbcS	Crocosphaera_subtropica__V__Prochlorothrix_hollandica	LG+R5	1801	13.707
Bacteria	Amino acid	RbcS	Crocosphaera_subtropica__V__Raphidiopsis_brookii	LG+R5	1773	33.4837
Bacteria	Amino acid	RbcS	Crocosphaera_subtropica__V__Synechococcus_elongatus	LG+R5	1618	34.0951
Bacteria	Amino acid	RbcS	Crocosphaera_subtropica__V__Thermosynechococcus_elongatus	LG+R5	1707	17.2131
Bacteria	Amino acid	RbcS	Crocosphaera_subtropica__V__Thermosynechococcus_vulcanus	LG+R5	1633	16.8299
Bacteria	Amino acid	RbcS	Crocosphaera_subtropica__V__Thioflexothrix_psekupsii	LG+R5	1128	52.8787
Bacteria	Amino acid	RbcS	Crocosphaera_subtropica__V__Trichormus_variabilis	LG+R5	2637	44.7688
Bacteria	Amino acid	RbcS	Gloeobacter_kilaueensis__V__Gloeobacter_violaceus	LG+R5	1812	31.1087
Bacteria	Amino acid	RbcS	Gloeobacter_kilaueensis__V__Gloeomargarita_lithophora	LG+R5	1536	13.3377
Bacteria	Amino acid	RbcS	Gloeobacter_kilaueensis__V__Halomicronema_hongdechloris	LG+R5	1830	9.1207
Bacteria	Amino acid	RbcS	Gloeobacter_kilaueensis__V__Hydrogenophaga_pseudoflava	LG+R5	1287	55.2795
Bacteria	Amino acid	RbcS	Gloeobacter_kilaueensis__V__Methylacidimicrobium_cyclopophantes	LG+R5	917	41.1765
Bacteria	Amino acid	RbcS	Gloeobacter_kilaueensis__V__Methylacidimicrobium_tartarophylax	LG+R5	948	40.1475
Bacteria	Amino acid	RbcS	Gloeobacter_kilaueensis__V__Methylacidiphilum_fumariolicum	LG+R5	912	28.9157
Bacteria	Amino acid	RbcS	Gloeobacter_kilaueensis__V__Methylacidiphilum_infernorum	LG+R5	926	28.6947
Bacteria	Amino acid	RbcS	Gloeobacter_kilaueensis__V__Microcystis_aeruginosa	LG+R5	1652	20.3872
Bacteria	Amino acid	RbcS	Gloeobacter_kilaueensis__V__Microcystis_viridis	LG+R5	1723	20.0696
Bacteria	Amino acid	RbcS	Gloeobacter_kilaueensis__V__Nocardia_nova	LG+R5	1499	54.9333
Bacteria	Amino acid	RbcS	Gloeobacter_kilaueensis__V__Nocardia_seriolae	LG+R5	1536	59.5316
Bacteria	Amino acid	RbcS	Gloeobacter_kilaueensis__V__Novimethylophilus_kurashikiensis	LG+R5	1151	52.7778
Bacteria	Amino acid	RbcS	Gloeobacter_kilaueensis__V__Phaeobacter_gallaeciensis	LG+R5	1146	53.1822
Bacteria	Amino acid	RbcS	Gloeobacter_kilaueensis__V__Phormidesmis_priestleyi	LG+R5	1810	21.0381
Bacteria	Amino acid	RbcS	Gloeobacter_kilaueensis__V__Planktothrix_agardhii	LG+R5	1759	16.0227
Bacteria	Amino acid	RbcS	Gloeobacter_kilaueensis__V__Prochlorococcus_marinus	LG+R5	1036	61.2102
Bacteria	Amino acid	RbcS	Gloeobacter_kilaueensis__V__Prochlorothrix_hollandica	LG+R5	1459	14.4521
Bacteria	Amino acid	RbcS	Gloeobacter_kilaueensis__V__Raphidiopsis_brookii	LG+R5	1489	16.3087
Bacteria	Amino acid	RbcS	Gloeobacter_kilaueensis__V__Synechococcus_elongatus	LG+R5	1331	26.6517
Bacteria	Amino acid	RbcS	Gloeobacter_kilaueensis__V__Thermosynechococcus_elongatus	LG+R5	1468	16.2015
Bacteria	Amino acid	RbcS	Gloeobacter_kilaueensis__V__Thermosynechococcus_vulcanus	LG+R5	1422	16.0928
Bacteria	Amino acid	RbcS	Gloeobacter_kilaueensis__V__Thioflexothrix_psekupsii	LG+R5	984	57.2589
Bacteria	Amino acid	RbcS	Gloeobacter_kilaueensis__V__Trichormus_variabilis	LG+R5	2166	22.335
Bacteria	Amino acid	RbcS	Gloeobacter_violaceus__V__Gloeomargarita_lithophora	LG+R5	1119	9.28571
Bacteria	Amino acid	RbcS	Gloeobacter_violaceus__V__Halomicronema_hongdechloris	LG+R5	1391	5.24425
Bacteria	Amino acid	RbcS	Gloeobacter_violaceus__V__Hydrogenophaga_pseudoflava	LG+R5	1003	51.7928
Bacteria	Amino acid	RbcS	Gloeobacter_violaceus__V__Methylacidimicrobium_cyclopophantes	LG+R5	679	36.9118
Bacteria	Amino acid	RbcS	Gloeobacter_violaceus__V__Methylacidimicrobium_tartarophylax	LG+R5	693	36.1671
Bacteria	Amino acid	RbcS	Gloeobacter_violaceus__V__Methylacidiphilum_fumariolicum	LG+R5	677	24.7788
Bacteria	Amino acid	RbcS	Gloeobacter_violaceus__V__Methylacidiphilum_infernorum	LG+R5	680	24.3759
Bacteria	Amino acid	RbcS	Gloeobacter_violaceus__V__Microcystis_aeruginosa	LG+R5	1232	14.1119
Bacteria	Amino acid	RbcS	Gloeobacter_violaceus__V__Microcystis_viridis	LG+R5	1256	13.6834
Bacteria	Amino acid	RbcS	Gloeobacter_violaceus__V__Nocardia_nova	LG+R5	1158	52.5453
Bacteria	Amino acid	RbcS	Gloeobacter_violaceus__V__Nocardia_seriolae	LG+R5	1175	56.2075
Bacteria	Amino acid	RbcS	Gloeobacter_violaceus__V__Novimethylophilus_kurashikiensis	LG+R5	890	49.046
Bacteria	Amino acid	RbcS	Gloeobacter_violaceus__V__Phaeobacter_gallaeciensis	LG+R5	898	50.5006
Bacteria	Amino acid	RbcS	Gloeobacter_violaceus__V__Phormidesmis_priestleyi	LG+R5	1426	15.1367
Bacteria	Amino acid	RbcS	Gloeobacter_violaceus__V__Planktothrix_agardhii	LG+R5	1313	9.30999
Bacteria	Amino acid	RbcS	Gloeobacter_violaceus__V__Prochlorococcus_marinus	LG+R5	767	59.6842
Bacteria	Amino acid	RbcS	Gloeobacter_violaceus__V__Prochlorothrix_hollandica	LG+R5	1083	9.04059
Bacteria	Amino acid	RbcS	Gloeobacter_violaceus__V__Raphidiopsis_brookii	LG+R5	1086	10.5796
Bacteria	Amino acid	RbcS	Gloeobacter_violaceus__V__Synechococcus_elongatus	LG+R5	1004	19.5025
Bacteria	Amino acid	RbcS	Gloeobacter_violaceus__V__Thermosynechococcus_elongatus	LG+R5	1114	9.14798
Bacteria	Amino acid	RbcS	Gloeobacter_violaceus__V__Thermosynechococcus_vulcanus	LG+R5	1066	8.90347
Bacteria	Amino acid	RbcS	Gloeobacter_violaceus__V__Thioflexothrix_psekupsii	LG+R5	761	56.2992
Bacteria	Amino acid	RbcS	Gloeobacter_violaceus__V__Trichormus_variabilis	LG+R5	1702	16.0305
Bacteria	Amino acid	RbcS	Gloeomargarita_lithophora__V__Halomicronema_hongdechloris	LG+R5	1731	18.649
Bacteria	Amino acid	RbcS	Gloeomargarita_lithophora__V__Hydrogenophaga_pseudoflava	LG+R5	965	50.207
Bacteria	Amino acid	RbcS	Gloeomargarita_lithophora__V__Methylacidimicrobium_cyclopophantes	LG+R5	709	36.4789
Bacteria	Amino acid	RbcS	Gloeomargarita_lithophora__V__Methylacidimicrobium_tartarophylax	LG+R5	732	35.4707
Bacteria	Amino acid	RbcS	Gloeomargarita_lithophora__V__Methylacidiphilum_fumariolicum	LG+R5	697	24.0688
Bacteria	Amino acid	RbcS	Gloeomargarita_lithophora__V__Methylacidiphilum_infernorum	LG+R5	709	23.662
Bacteria	Amino acid	RbcS	Gloeomargarita_lithophora__V__Microcystis_aeruginosa	LG+R5	1572	24.0305
Bacteria	Amino acid	RbcS	Gloeomargarita_lithophora__V__Microcystis_viridis	LG+R5	1621	23.4279
Bacteria	Amino acid	RbcS	Gloeomargarita_lithophora__V__Nocardia_nova	LG+R5	965	50.8282
Bacteria	Amino acid	RbcS	Gloeomargarita_lithophora__V__Nocardia_seriolae	LG+R5	1018	52.6987
Bacteria	Amino acid	RbcS	Gloeomargarita_lithophora__V__Novimethylophilus_kurashikiensis	LG+R5	839	47.7381
Bacteria	Amino acid	RbcS	Gloeomargarita_lithophora__V__Phaeobacter_gallaeciensis	LG+R5	915	49.1266
Bacteria	Amino acid	RbcS	Gloeomargarita_lithophora__V__Phormidesmis_priestleyi	LG+R5	1592	33.6472
Bacteria	Amino acid	RbcS	Gloeomargarita_lithophora__V__Planktothrix_agardhii	LG+R5	1688	11.7821
Bacteria	Amino acid	RbcS	Gloeomargarita_lithophora__V__Prochlorococcus_marinus	LG+R5	1011	64.6245
Bacteria	Amino acid	RbcS	Gloeomargarita_lithophora__V__Prochlorothrix_hollandica	LG+R5	1473	16.0109
Bacteria	Amino acid	RbcS	Gloeomargarita_lithophora__V__Raphidiopsis_brookii	LG+R5	1439	13.5417
Bacteria	Amino acid	RbcS	Gloeomargarita_lithophora__V__Synechococcus_elongatus	LG+R5	1318	30.8567
Bacteria	Amino acid	RbcS	Gloeomargarita_lithophora__V__Thermosynechococcus_elongatus	LG+R5	1554	15.7556
Bacteria	Amino acid	RbcS	Gloeomargarita_lithophora__V__Thermosynechococcus_vulcanus	LG+R5	1504	15.2159
Bacteria	Amino acid	RbcS	Gloeomargarita_lithophora__V__Thioflexothrix_psekupsii	LG+R5	888	55.2306
Bacteria	Amino acid	RbcS	Gloeomargarita_lithophora__V__Trichormus_variabilis	LG+R5	1775	22.4099
Bacteria	Amino acid	RbcS	Halomicronema_hongdechloris__V__Hydrogenophaga_pseudoflava	LG+R5	1305	51.072
Bacteria	Amino acid	RbcS	Halomicronema_hongdechloris__V__Methylacidimicrobium_cyclopophantes	LG+R5	843	37.2038
Bacteria	Amino acid	RbcS	Halomicronema_hongdechloris__V__Methylacidimicrobium_tartarophylax	LG+R5	872	35.3952
Bacteria	Amino acid	RbcS	Halomicronema_hongdechloris__V__Methylacidiphilum_fumariolicum	LG+R5	840	24.9703
Bacteria	Amino acid	RbcS	Halomicronema_hongdechloris__V__Methylacidiphilum_infernorum	LG+R5	860	24.2741
Bacteria	Amino acid	RbcS	Halomicronema_hongdechloris__V__Microcystis_aeruginosa	LG+R5	1929	36.6321
Bacteria	Amino acid	RbcS	Halomicronema_hongdechloris__V__Microcystis_viridis	LG+R5	1987	36.3682
Bacteria	Amino acid	RbcS	Halomicronema_hongdechloris__V__Nocardia_nova	LG+R5	1504	48.7708
Bacteria	Amino acid	RbcS	Halomicronema_hongdechloris__V__Nocardia_seriolae	LG+R5	1564	49.2013
Bacteria	Amino acid	RbcS	Halomicronema_hongdechloris__V__Novimethylophilus_kurashikiensis	LG+R5	1057	48.1096
Bacteria	Amino acid	RbcS	Halomicronema_hongdechloris__V__Phaeobacter_gallaeciensis	LG+R5	1309	46.7939
Bacteria	Amino acid	RbcS	Halomicronema_hongdechloris__V__Phormidesmis_priestleyi	LG+R5	2401	11.8651
Bacteria	Amino acid	RbcS	Halomicronema_hongdechloris__V__Planktothrix_agardhii	LG+R5	2110	29.5121
Bacteria	Amino acid	RbcS	Halomicronema_hongdechloris__V__Prochlorococcus_marinus	LG+R5	1231	67.5933
Bacteria	Amino acid	RbcS	Halomicronema_hongdechloris__V__Prochlorothrix_hollandica	LG+R5	1865	31.2969
Bacteria	Amino acid	RbcS	Halomicronema_hongdechloris__V__Raphidiopsis_brookii	LG+R5	1743	29.9312
Bacteria	Amino acid	RbcS	Halomicronema_hongdechloris__V__Synechococcus_elongatus	LG+R5	1547	42.0543
Bacteria	Amino acid	RbcS	Halomicronema_hongdechloris__V__Thermosynechococcus_elongatus	LG+R5	1687	23.3412
Bacteria	Amino acid	RbcS	Halomicronema_hongdechloris__V__Thermosynechococcus_vulcanus	LG+R5	1626	23.1715
Bacteria	Amino acid	RbcS	Halomicronema_hongdechloris__V__Thioflexothrix_psekupsii	LG+R5	1089	55.5046
Bacteria	Amino acid	RbcS	Halomicronema_hongdechloris__V__Trichormus_variabilis	LG+R5	2402	39.8668
Bacteria	Amino acid	RbcS	Hydrogenophaga_pseudoflava__V__Methylacidimicrobium_cyclopophantes	LG+R5	975	49.5902
Bacteria	Amino acid	RbcS	Hydrogenophaga_pseudoflava__V__Methylacidimicrobium_tartarophylax	LG+R5	975	48.5656
Bacteria	Amino acid	RbcS	Hydrogenophaga_pseudoflava__V__Methylacidiphilum_fumariolicum	LG+R5	919	34.6739
Bacteria	Amino acid	RbcS	Hydrogenophaga_pseudoflava__V__Methylacidiphilum_infernorum	LG+R5	917	34.2048
Bacteria	Amino acid	RbcS	Hydrogenophaga_pseudoflava__V__Microcystis_aeruginosa	LG+R5	1096	53.783
Bacteria	Amino acid	RbcS	Hydrogenophaga_pseudoflava__V__Microcystis_viridis	LG+R5	1085	54.6961
Bacteria	Amino acid	RbcS	Hydrogenophaga_pseudoflava__V__Nocardia_nova	LG+R5	1923	62.7859
Bacteria	Amino acid	RbcS	Hydrogenophaga_pseudoflava__V__Nocardia_seriolae	LG+R5	1899	63.7895
Bacteria	Amino acid	RbcS	Hydrogenophaga_pseudoflava__V__Novimethylophilus_kurashikiensis	LG+R5	1602	84.5914
Bacteria	Amino acid	RbcS	Hydrogenophaga_pseudoflava__V__Phaeobacter_gallaeciensis	LG+R5	2089	1.43541
Bacteria	Amino acid	RbcS	Hydrogenophaga_pseudoflava__V__Phormidesmis_priestleyi	LG+R5	1406	60.199
Bacteria	Amino acid	RbcS	Hydrogenophaga_pseudoflava__V__Planktothrix_agardhii	LG+R5	1166	53.0706
Bacteria	Amino acid	RbcS	Hydrogenophaga_pseudoflava__V__Prochlorococcus_marinus	LG+R5	815	2.86458
Bacteria	Amino acid	RbcS	Hydrogenophaga_pseudoflava__V__Prochlorothrix_hollandica	LG+R5	1067	51.4981
Bacteria	Amino acid	RbcS	Hydrogenophaga_pseudoflava__V__Raphidiopsis_brookii	LG+R5	966	52.7404
Bacteria	Amino acid	RbcS	Hydrogenophaga_pseudoflava__V__Synechococcus_elongatus	LG+R5	963	36.8257
Bacteria	Amino acid	RbcS	Hydrogenophaga_pseudoflava__V__Thermosynechococcus_elongatus	LG+R5	965	43.8923
Bacteria	Amino acid	RbcS	Hydrogenophaga_pseudoflava__V__Thermosynechococcus_vulcanus	LG+R5	913	44.5295
Bacteria	Amino acid	RbcS	Hydrogenophaga_pseudoflava__V__Thioflexothrix_psekupsii	LG+R5	1370	5.25164
Bacteria	Amino acid	RbcS	Hydrogenophaga_pseudoflava__V__Trichormus_variabilis	LG+R5	1453	54.9519
Bacteria	Amino acid	RbcS	Methylacidimicrobium_cyclopophantes__V__Methylacidimicrobium_tartarophylax	LG+R5	1483	4.11051
Bacteria	Amino acid	RbcS	Methylacidimicrobium_cyclopophantes__V__Methylacidiphilum_fumariolicum	LG+R5	1424	8.70175
Bacteria	Amino acid	RbcS	Methylacidimicrobium_cyclopophantes__V__Methylacidiphilum_infernorum	LG+R5	1423	7.65449
Bacteria	Amino acid	RbcS	Methylacidimicrobium_cyclopophantes__V__Microcystis_aeruginosa	LG+R5	769	40.5195
Bacteria	Amino acid	RbcS	Methylacidimicrobium_cyclopophantes__V__Microcystis_viridis	LG+R5	779	40.7692
Bacteria	Amino acid	RbcS	Methylacidimicrobium_cyclopophantes__V__Nocardia_nova	LG+R5	1013	2.95858
Bacteria	Amino acid	RbcS	Methylacidimicrobium_cyclopophantes__V__Nocardia_seriolae	LG+R5	1046	3.72493
Bacteria	Amino acid	RbcS	Methylacidimicrobium_cyclopophantes__V__Novimethylophilus_kurashikiensis	LG+R5	933	1.606
Bacteria	Amino acid	RbcS	Methylacidimicrobium_cyclopophantes__V__Phaeobacter_gallaeciensis	LG+R5	864	42.0809
Bacteria	Amino acid	RbcS	Methylacidimicrobium_cyclopophantes__V__Phormidesmis_priestleyi	LG+R5	878	46.6439
Bacteria	Amino acid	RbcS	Methylacidimicrobium_cyclopophantes__V__Planktothrix_agardhii	LG+R5	770	38.997
Bacteria	Amino acid	RbcS	Methylacidimicrobium_cyclopophantes__V__Prochlorococcus_marinus	LG+R5	572	31.5009
Bacteria	Amino acid	RbcS	Methylacidimicrobium_cyclopophantes__V__Prochlorothrix_hollandica	LG+R5	708	35.402
Bacteria	Amino acid	RbcS	Methylacidimicrobium_cyclopophantes__V__Raphidiopsis_brookii	LG+R5	707	38.9831
Bacteria	Amino acid	RbcS	Methylacidimicrobium_cyclopophantes__V__Synechococcus_elongatus	LG+R5	644	22.1705
Bacteria	Amino acid	RbcS	Methylacidimicrobium_cyclopophantes__V__Thermosynechococcus_elongatus	LG+R5	686	28.9665
Bacteria	Amino acid	RbcS	Methylacidimicrobium_cyclopophantes__V__Thermosynechococcus_vulcanus	LG+R5	662	29.5626
Bacteria	Amino acid	RbcS	Methylacidimicrobium_cyclopophantes__V__Thioflexothrix_psekupsii	LG+R5	809	53.5802
Bacteria	Amino acid	RbcS	Methylacidimicrobium_cyclopophantes__V__Trichormus_variabilis	LG+R5	969	44.8454
Bacteria	Amino acid	RbcS	Methylacidimicrobium_tartarophylax__V__Methylacidiphilum_fumariolicum	LG+R5	1443	8.31025
Bacteria	Amino acid	RbcS	Methylacidimicrobium_tartarophylax__V__Methylacidiphilum_infernorum	LG+R5	1429	7.55245
Bacteria	Amino acid	RbcS	Methylacidimicrobium_tartarophylax__V__Microcystis_aeruginosa	LG+R5	784	39.8726
Bacteria	Amino acid	RbcS	Methylacidimicrobium_tartarophylax__V__Microcystis_viridis	LG+R5	805	40.3226
Bacteria	Amino acid	RbcS	Methylacidimicrobium_tartarophylax__V__Nocardia_nova	LG+R5	1018	3.14033
Bacteria	Amino acid	RbcS	Methylacidimicrobium_tartarophylax__V__Nocardia_seriolae	LG+R5	1054	3.41232
Bacteria	Amino acid	RbcS	Methylacidimicrobium_tartarophylax__V__Novimethylophilus_kurashikiensis	LG+R5	939	1.48936
Bacteria	Amino acid	RbcS	Methylacidimicrobium_tartarophylax__V__Phaeobacter_gallaeciensis	LG+R5	864	42.3121
Bacteria	Amino acid	RbcS	Methylacidimicrobium_tartarophylax__V__Phormidesmis_priestleyi	LG+R5	875	46.347
Bacteria	Amino acid	RbcS	Methylacidimicrobium_tartarophylax__V__Planktothrix_agardhii	LG+R5	786	38.4583
Bacteria	Amino acid	RbcS	Methylacidimicrobium_tartarophylax__V__Prochlorococcus_marinus	LG+R5	576	31.1958
Bacteria	Amino acid	RbcS	Methylacidimicrobium_tartarophylax__V__Prochlorothrix_hollandica	LG+R5	720	33.9806
Bacteria	Amino acid	RbcS	Methylacidimicrobium_tartarophylax__V__Raphidiopsis_brookii	LG+R5	714	38.1818
Bacteria	Amino acid	RbcS	Methylacidimicrobium_tartarophylax__V__Synechococcus_elongatus	LG+R5	649	22.6154
Bacteria	Amino acid	RbcS	Methylacidimicrobium_tartarophylax__V__Thermosynechococcus_elongatus	LG+R5	687	29.2151
Bacteria	Amino acid	RbcS	Methylacidimicrobium_tartarophylax__V__Thermosynechococcus_vulcanus	LG+R5	665	29.5796
Bacteria	Amino acid	RbcS	Methylacidimicrobium_tartarophylax__V__Thioflexothrix_psekupsii	LG+R5	815	52.451
Bacteria	Amino acid	RbcS	Methylacidimicrobium_tartarophylax__V__Trichormus_variabilis	LG+R5	999	43.5
Bacteria	Amino acid	RbcS	Methylacidiphilum_fumariolicum__V__Methylacidiphilum_infernorum	LG+R5	1512	12.2935
Bacteria	Amino acid	RbcS	Methylacidiphilum_fumariolicum__V__Microcystis_aeruginosa	LG+R5	758	27.7997
Bacteria	Amino acid	RbcS	Methylacidiphilum_fumariolicum__V__Microcystis_viridis	LG+R5	772	28.2018
Bacteria	Amino acid	RbcS	Methylacidiphilum_fumariolicum__V__Nocardia_nova	LG+R5	942	2.75716
Bacteria	Amino acid	RbcS	Methylacidiphilum_fumariolicum__V__Nocardia_seriolae	LG+R5	977	4.19223
Bacteria	Amino acid	RbcS	Methylacidiphilum_fumariolicum__V__Novimethylophilus_kurashikiensis	LG+R5	894	1.45251
Bacteria	Amino acid	RbcS	Methylacidiphilum_fumariolicum__V__Phaeobacter_gallaeciensis	LG+R5	843	31.872
Bacteria	Amino acid	RbcS	Methylacidiphilum_fumariolicum__V__Phormidesmis_priestleyi	LG+R5	868	35.7883
Bacteria	Amino acid	RbcS	Methylacidiphilum_fumariolicum__V__Planktothrix_agardhii	LG+R5	765	25.631
Bacteria	Amino acid	RbcS	Methylacidiphilum_fumariolicum__V__Prochlorococcus_marinus	LG+R5	577	20.2206
Bacteria	Amino acid	RbcS	Methylacidiphilum_fumariolicum__V__Prochlorothrix_hollandica	LG+R5	695	23.4195
Bacteria	Amino acid	RbcS	Methylacidiphilum_fumariolicum__V__Raphidiopsis_brookii	LG+R5	716	27.0572
Bacteria	Amino acid	RbcS	Methylacidiphilum_fumariolicum__V__Synechococcus_elongatus	LG+R5	629	9.84127
Bacteria	Amino acid	RbcS	Methylacidiphilum_fumariolicum__V__Thermosynechococcus_elongatus	LG+R5	668	17.0404
Bacteria	Amino acid	RbcS	Methylacidiphilum_fumariolicum__V__Thermosynechococcus_vulcanus	LG+R5	646	17.7743
Bacteria	Amino acid	RbcS	Methylacidiphilum_fumariolicum__V__Thioflexothrix_psekupsii	LG+R5	806	38.166
Bacteria	Amino acid	RbcS	Methylacidiphilum_fumariolicum__V__Trichormus_variabilis	LG+R5	987	33.6032
Bacteria	Amino acid	RbcS	Methylacidiphilum_infernorum__V__Microcystis_aeruginosa	LG+R5	762	27.2608
Bacteria	Amino acid	RbcS	Methylacidiphilum_infernorum__V__Microcystis_viridis	LG+R5	777	27.3779
Bacteria	Amino acid	RbcS	Methylacidiphilum_infernorum__V__Nocardia_nova	LG+R5	929	2.68817
Bacteria	Amino acid	RbcS	Methylacidiphilum_infernorum__V__Nocardia_seriolae	LG+R5	968	3.81837
Bacteria	Amino acid	RbcS	Methylacidiphilum_infernorum__V__Novimethylophilus_kurashikiensis	LG+R5	894	1.00559
Bacteria	Amino acid	RbcS	Methylacidiphilum_infernorum__V__Phaeobacter_gallaeciensis	LG+R5	833	31.4149
Bacteria	Amino acid	RbcS	Methylacidiphilum_infernorum__V__Phormidesmis_priestleyi	LG+R5	895	33.7054
Bacteria	Amino acid	RbcS	Methylacidiphilum_infernorum__V__Planktothrix_agardhii	LG+R5	778	24.8181
Bacteria	Amino acid	RbcS	Methylacidiphilum_infernorum__V__Prochlorococcus_marinus	LG+R5	585	18.6007
Bacteria	Amino acid	RbcS	Methylacidiphilum_infernorum__V__Prochlorothrix_hollandica	LG+R5	696	22.2382
Bacteria	Amino acid	RbcS	Methylacidiphilum_infernorum__V__Raphidiopsis_brookii	LG+R5	723	25.5525
Bacteria	Amino acid	RbcS	Methylacidiphilum_infernorum__V__Synechococcus_elongatus	LG+R5	636	9.10518
Bacteria	Amino acid	RbcS	Methylacidiphilum_infernorum__V__Thermosynechococcus_elongatus	LG+R5	677	15.9292
Bacteria	Amino acid	RbcS	Methylacidiphilum_infernorum__V__Thermosynechococcus_vulcanus	LG+R5	650	16.2826
Bacteria	Amino acid	RbcS	Methylacidiphilum_infernorum__V__Thioflexothrix_psekupsii	LG+R5	796	38.8959
Bacteria	Amino acid	RbcS	Methylacidiphilum_infernorum__V__Trichormus_variabilis	LG+R5	989	32.4242
Bacteria	Amino acid	RbcS	Microcystis_aeruginosa__V__Microcystis_viridis	LG+R5	2400	0.723657
Bacteria	Amino acid	RbcS	Microcystis_aeruginosa__V__Nocardia_nova	LG+R5	1183	50.4223
Bacteria	Amino acid	RbcS	Microcystis_aeruginosa__V__Nocardia_seriolae	LG+R5	1235	51.5372
Bacteria	Amino acid	RbcS	Microcystis_aeruginosa__V__Novimethylophilus_kurashikiensis	LG+R5	949	47.5789
Bacteria	Amino acid	RbcS	Microcystis_aeruginosa__V__Phaeobacter_gallaeciensis	LG+R5	1012	49.9506
Bacteria	Amino acid	RbcS	Microcystis_aeruginosa__V__Phormidesmis_priestleyi	LG+R5	1869	52.6203
Bacteria	Amino acid	RbcS	Microcystis_aeruginosa__V__Planktothrix_agardhii	LG+R5	2075	43.3044
Bacteria	Amino acid	RbcS	Microcystis_aeruginosa__V__Prochlorococcus_marinus	LG+R5	1140	67.145
Bacteria	Amino acid	RbcS	Microcystis_aeruginosa__V__Prochlorothrix_hollandica	LG+R5	1710	22.1508
Bacteria	Amino acid	RbcS	Microcystis_aeruginosa__V__Raphidiopsis_brookii	LG+R5	1671	42.1053
Bacteria	Amino acid	RbcS	Microcystis_aeruginosa__V__Synechococcus_elongatus	LG+R5	1532	39.7913
Bacteria	Amino acid	RbcS	Microcystis_aeruginosa__V__Thermosynechococcus_elongatus	LG+R5	1608	23.3064
Bacteria	Amino acid	RbcS	Microcystis_aeruginosa__V__Thermosynechococcus_vulcanus	LG+R5	1546	23.6587
Bacteria	Amino acid	RbcS	Microcystis_aeruginosa__V__Thioflexothrix_psekupsii	LG+R5	979	57.1429
Bacteria	Amino acid	RbcS	Microcystis_aeruginosa__V__Trichormus_variabilis	LG+R5	2148	55.6073
Bacteria	Amino acid	RbcS	Microcystis_viridis__V__Nocardia_nova	LG+R5	1198	49.9583
Bacteria	Amino acid	RbcS	Microcystis_viridis__V__Nocardia_seriolae	LG+R5	1255	51.2739
Bacteria	Amino acid	RbcS	Microcystis_viridis__V__Novimethylophilus_kurashikiensis	LG+R5	958	48.0709
Bacteria	Amino acid	RbcS	Microcystis_viridis__V__Phaeobacter_gallaeciensis	LG+R5	1038	50.5294
Bacteria	Amino acid	RbcS	Microcystis_viridis__V__Phormidesmis_priestleyi	LG+R5	1876	52.211
Bacteria	Amino acid	RbcS	Microcystis_viridis__V__Planktothrix_agardhii	LG+R5	2186	41.4266
Bacteria	Amino acid	RbcS	Microcystis_viridis__V__Prochlorococcus_marinus	LG+R5	1123	67.3821
Bacteria	Amino acid	RbcS	Microcystis_viridis__V__Prochlorothrix_hollandica	LG+R5	1755	21.3554
Bacteria	Amino acid	RbcS	Microcystis_viridis__V__Raphidiopsis_brookii	LG+R5	1675	41.5274
Bacteria	Amino acid	RbcS	Microcystis_viridis__V__Synechococcus_elongatus	LG+R5	1520	40.2367
Bacteria	Amino acid	RbcS	Microcystis_viridis__V__Thermosynechococcus_elongatus	LG+R5	1599	23.75
Bacteria	Amino acid	RbcS	Microcystis_viridis__V__Thermosynechococcus_vulcanus	LG+R5	1522	24.2285
Bacteria	Amino acid	RbcS	Microcystis_viridis__V__Thioflexothrix_psekupsii	LG+R5	1029	56.8932
Bacteria	Amino acid	RbcS	Microcystis_viridis__V__Trichormus_variabilis	LG+R5	2189	54.3379
Bacteria	Amino acid	RbcS	Nocardia_nova__V__Nocardia_seriolae	LG+R5	3726	6.03703
Bacteria	Amino acid	RbcS	Nocardia_nova__V__Novimethylophilus_kurashikiensis	LG+R5	1270	2.36035
Bacteria	Amino acid	RbcS	Nocardia_nova__V__Phaeobacter_gallaeciensis	LG+R5	1875	55.8635
Bacteria	Amino acid	RbcS	Nocardia_nova__V__Phormidesmis_priestleyi	LG+R5	1420	58.7614
Bacteria	Amino acid	RbcS	Nocardia_nova__V__Planktothrix_agardhii	LG+R5	1193	52.4567
Bacteria	Amino acid	RbcS	Nocardia_nova__V__Prochlorococcus_marinus	LG+R5	820	44.4732
Bacteria	Amino acid	RbcS	Nocardia_nova__V__Prochlorothrix_hollandica	LG+R5	1057	49.0548
Bacteria	Amino acid	RbcS	Nocardia_nova__V__Raphidiopsis_brookii	LG+R5	1053	53.5104
Bacteria	Amino acid	RbcS	Nocardia_nova__V__Synechococcus_elongatus	LG+R5	975	37.7049
Bacteria	Amino acid	RbcS	Nocardia_nova__V__Thermosynechococcus_elongatus	LG+R5	967	44.5248
Bacteria	Amino acid	RbcS	Nocardia_nova__V__Thermosynechococcus_vulcanus	LG+R5	931	45.4936
Bacteria	Amino acid	RbcS	Nocardia_nova__V__Thioflexothrix_psekupsii	LG+R5	1048	62.0591
Bacteria	Amino acid	RbcS	Nocardia_nova__V__Trichormus_variabilis	LG+R5	1608	55.8111
Bacteria	Amino acid	RbcS	Nocardia_seriolae__V__Novimethylophilus_kurashikiensis	LG+R5	1307	3.74618
Bacteria	Amino acid	RbcS	Nocardia_seriolae__V__Phaeobacter_gallaeciensis	LG+R5	1812	60.2868
Bacteria	Amino acid	RbcS	Nocardia_seriolae__V__Phormidesmis_priestleyi	LG+R5	1546	60.6981
Bacteria	Amino acid	RbcS	Nocardia_seriolae__V__Planktothrix_agardhii	LG+R5	1257	54.213
Bacteria	Amino acid	RbcS	Nocardia_seriolae__V__Prochlorococcus_marinus	LG+R5	855	46.5829
Bacteria	Amino acid	RbcS	Nocardia_seriolae__V__Prochlorothrix_hollandica	LG+R5	1109	49.9099
Bacteria	Amino acid	RbcS	Nocardia_seriolae__V__Raphidiopsis_brookii	LG+R5	1068	54.9111
Bacteria	Amino acid	RbcS	Nocardia_seriolae__V__Synechococcus_elongatus	LG+R5	976	42.6817
Bacteria	Amino acid	RbcS	Nocardia_seriolae__V__Thermosynechococcus_elongatus	LG+R5	1005	48.2107
Bacteria	Amino acid	RbcS	Nocardia_seriolae__V__Thermosynechococcus_vulcanus	LG+R5	956	48.7983
Bacteria	Amino acid	RbcS	Nocardia_seriolae__V__Thioflexothrix_psekupsii	LG+R5	1103	64.4022
Bacteria	Amino acid	RbcS	Nocardia_seriolae__V__Trichormus_variabilis	LG+R5	1661	59.0854
Bacteria	Amino acid	RbcS	Novimethylophilus_kurashikiensis__V__Phaeobacter_gallaeciensis	LG+R5	1275	64.2633
Bacteria	Amino acid	RbcS	Novimethylophilus_kurashikiensis__V__Phormidesmis_priestleyi	LG+R5	1144	57.6419
Bacteria	Amino acid	RbcS	Novimethylophilus_kurashikiensis__V__Planktothrix_agardhii	LG+R5	1022	47.4096
Bacteria	Amino acid	RbcS	Novimethylophilus_kurashikiensis__V__Prochlorococcus_marinus	LG+R5	727	40.3503
Bacteria	Amino acid	RbcS	Novimethylophilus_kurashikiensis__V__Prochlorothrix_hollandica	LG+R5	911	46.6009
Bacteria	Amino acid	RbcS	Novimethylophilus_kurashikiensis__V__Raphidiopsis_brookii	LG+R5	851	48.0047
Bacteria	Amino acid	RbcS	Novimethylophilus_kurashikiensis__V__Synechococcus_elongatus	LG+R5	822	35.1154
Bacteria	Amino acid	RbcS	Novimethylophilus_kurashikiensis__V__Thermosynechococcus_elongatus	LG+R5	861	41.5313
Bacteria	Amino acid	RbcS	Novimethylophilus_kurashikiensis__V__Thermosynechococcus_vulcanus	LG+R5	840	40.6659
Bacteria	Amino acid	RbcS	Novimethylophilus_kurashikiensis__V__Thioflexothrix_psekupsii	LG+R5	1242	83.5881
Bacteria	Amino acid	RbcS	Novimethylophilus_kurashikiensis__V__Trichormus_variabilis	LG+R5	1219	50.2459
Bacteria	Amino acid	RbcS	Phaeobacter_gallaeciensis__V__Phormidesmis_priestleyi	LG+R5	1416	55.4693
Bacteria	Amino acid	RbcS	Phaeobacter_gallaeciensis__V__Planktothrix_agardhii	LG+R5	1071	51.4614
Bacteria	Amino acid	RbcS	Phaeobacter_gallaeciensis__V__Prochlorococcus_marinus	LG+R5	816	1.62179
Bacteria	Amino acid	RbcS	Phaeobacter_gallaeciensis__V__Prochlorothrix_hollandica	LG+R5	1019	49.5098
Bacteria	Amino acid	RbcS	Phaeobacter_gallaeciensis__V__Raphidiopsis_brookii	LG+R5	925	51.7279
Bacteria	Amino acid	RbcS	Phaeobacter_gallaeciensis__V__Synechococcus_elongatus	LG+R5	909	34.2857
Bacteria	Amino acid	RbcS	Phaeobacter_gallaeciensis__V__Thermosynechococcus_elongatus	LG+R5	898	43.1591
Bacteria	Amino acid	RbcS	Phaeobacter_gallaeciensis__V__Thermosynechococcus_vulcanus	LG+R5	855	43.3411
Bacteria	Amino acid	RbcS	Phaeobacter_gallaeciensis__V__Thioflexothrix_psekupsii	LG+R5	1147	1.82927
Bacteria	Amino acid	RbcS	Phaeobacter_gallaeciensis__V__Trichormus_variabilis	LG+R5	1366	54.2063
Bacteria	Amino acid	RbcS	Phormidesmis_priestleyi__V__Planktothrix_agardhii	LG+R5	2074	47.9357
Bacteria	Amino acid	RbcS	Phormidesmis_priestleyi__V__Prochlorococcus_marinus	LG+R5	1239	71.7137
Bacteria	Amino acid	RbcS	Phormidesmis_priestleyi__V__Prochlorothrix_hollandica	LG+R5	1867	47.4839
Bacteria	Amino acid	RbcS	Phormidesmis_priestleyi__V__Raphidiopsis_brookii	LG+R5	1728	47.5419
Bacteria	Amino acid	RbcS	Phormidesmis_priestleyi__V__Synechococcus_elongatus	LG+R5	1577	55.8302
Bacteria	Amino acid	RbcS	Phormidesmis_priestleyi__V__Thermosynechococcus_elongatus	LG+R5	1655	39.4324
Bacteria	Amino acid	RbcS	Phormidesmis_priestleyi__V__Thermosynechococcus_vulcanus	LG+R5	1594	39.8746
Bacteria	Amino acid	RbcS	Phormidesmis_priestleyi__V__Thioflexothrix_psekupsii	LG+R5	1184	64.8101
Bacteria	Amino acid	RbcS	Phormidesmis_priestleyi__V__Trichormus_variabilis	LG+R5	2607	54.0644
Bacteria	Amino acid	RbcS	Planktothrix_agardhii__V__Prochlorococcus_marinus	LG+R5	1139	68.5673
Bacteria	Amino acid	RbcS	Planktothrix_agardhii__V__Prochlorothrix_hollandica	LG+R5	1921	26.3094
Bacteria	Amino acid	RbcS	Planktothrix_agardhii__V__Raphidiopsis_brookii	LG+R5	1755	16.7995
Bacteria	Amino acid	RbcS	Planktothrix_agardhii__V__Synechococcus_elongatus	LG+R5	1539	39.4589
Bacteria	Amino acid	RbcS	Planktothrix_agardhii__V__Thermosynechococcus_elongatus	LG+R5	1635	21.3936
Bacteria	Amino acid	RbcS	Planktothrix_agardhii__V__Thermosynechococcus_vulcanus	LG+R5	1586	21.7181
Bacteria	Amino acid	RbcS	Planktothrix_agardhii__V__Thioflexothrix_psekupsii	LG+R5	1140	58.253
Bacteria	Amino acid	RbcS	Planktothrix_agardhii__V__Trichormus_variabilis	LG+R5	2354	31.8896
Bacteria	Amino acid	RbcS	Prochlorococcus_marinus__V__Prochlorothrix_hollandica	LG+R5	1045	66.8858
Bacteria	Amino acid	RbcS	Prochlorococcus_marinus__V__Raphidiopsis_brookii	LG+R5	1051	69.2966
Bacteria	Amino acid	RbcS	Prochlorococcus_marinus__V__Synechococcus_elongatus	LG+R5	1033	58.0392
Bacteria	Amino acid	RbcS	Prochlorococcus_marinus__V__Thermosynechococcus_elongatus	LG+R5	1057	61.0586
Bacteria	Amino acid	RbcS	Prochlorococcus_marinus__V__Thermosynechococcus_vulcanus	LG+R5	1049	60.1905
Bacteria	Amino acid	RbcS	Prochlorococcus_marinus__V__Thioflexothrix_psekupsii	LG+R5	682	2.3243
Bacteria	Amino acid	RbcS	Prochlorococcus_marinus__V__Trichormus_variabilis	LG+R5	1212	69.9711
Bacteria	Amino acid	RbcS	Prochlorothrix_hollandica__V__Raphidiopsis_brookii	LG+R5	1484	26.0606
Bacteria	Amino acid	RbcS	Prochlorothrix_hollandica__V__Synechococcus_elongatus	LG+R5	1321	42.2088
Bacteria	Amino acid	RbcS	Prochlorothrix_hollandica__V__Thermosynechococcus_elongatus	LG+R5	1428	15.3254
Bacteria	Amino acid	RbcS	Prochlorothrix_hollandica__V__Thermosynechococcus_vulcanus	LG+R5	1391	14.7989
Bacteria	Amino acid	RbcS	Prochlorothrix_hollandica__V__Thioflexothrix_psekupsii	LG+R5	1021	54.5988
Bacteria	Amino acid	RbcS	Prochlorothrix_hollandica__V__Trichormus_variabilis	LG+R5	1928	36.4956
Bacteria	Amino acid	RbcS	Raphidiopsis_brookii__V__Synechococcus_elongatus	LG+R5	1338	39.5071
Bacteria	Amino acid	RbcS	Raphidiopsis_brookii__V__Thermosynechococcus_elongatus	LG+R5	1476	22.478
Bacteria	Amino acid	RbcS	Raphidiopsis_brookii__V__Thermosynechococcus_vulcanus	LG+R5	1440	22.3456
Bacteria	Amino acid	RbcS	Raphidiopsis_brookii__V__Thioflexothrix_psekupsii	LG+R5	854	56.0234
Bacteria	Amino acid	RbcS	Raphidiopsis_brookii__V__Trichormus_variabilis	LG+R5	2039	17.3529
Bacteria	Amino acid	RbcS	Synechococcus_elongatus__V__Thermosynechococcus_elongatus	LG+R5	1385	18.3261
Bacteria	Amino acid	RbcS	Synechococcus_elongatus__V__Thermosynechococcus_vulcanus	LG+R5	1369	18.0292
Bacteria	Amino acid	RbcS	Synechococcus_elongatus__V__Thioflexothrix_psekupsii	LG+R5	775	43.5567
Bacteria	Amino acid	RbcS	Synechococcus_elongatus__V__Trichormus_variabilis	LG+R5	1644	47.1733
Bacteria	Amino acid	RbcS	Thermosynechococcus_elongatus__V__Thermosynechococcus_vulcanus	LG+R5	1897	2.26554
Bacteria	Amino acid	RbcS	Thermosynechococcus_elongatus__V__Thioflexothrix_psekupsii	LG+R5	900	49.0566
Bacteria	Amino acid	RbcS	Thermosynechococcus_elongatus__V__Trichormus_variabilis	LG+R5	1774	33.1268
Bacteria	Amino acid	RbcS	Thermosynechococcus_vulcanus__V__Thioflexothrix_psekupsii	LG+R5	859	48.8372
Bacteria	Amino acid	RbcS	Thermosynechococcus_vulcanus__V__Trichormus_variabilis	LG+R5	1689	33.787
Bacteria	Amino acid	RbcS	Thioflexothrix_psekupsii__V__Trichormus_variabilis	LG+R5	1244	61.5261
Land plants	Nucleotide	RbcL	Aegilops_tauschii__V__Amaranthus_hypochondriacus	SYM+R8	5233	0.210164
Land plants	Nucleotide	RbcL	Aegilops_tauschii__V__Arabidopsis_thaliana	SYM+R8	5875	0.0850919
Land plants	Nucleotide	RbcL	Aegilops_tauschii__V__Brassica_napus	SYM+R8	9520	0.157546
Land plants	Nucleotide	RbcL	Aegilops_tauschii__V__Brassica_oleracea	SYM+R8	6517	0.138079
Land plants	Nucleotide	RbcL	Aegilops_tauschii__V__Brassica_rapa	SYM+R8	8336	0.155931
Land plants	Nucleotide	RbcL	Aegilops_tauschii__V__Camellia_sinensis	SYM+R8	5922	0.0337667
Land plants	Nucleotide	RbcL	Aegilops_tauschii__V__Capsicum_annuum	SYM+R8	5795	0.0690131
Land plants	Nucleotide	RbcL	Aegilops_tauschii__V__Cucumis_sativus	SYM+R8	5033	0.0397298
Land plants	Nucleotide	RbcL	Aegilops_tauschii__V__Dendrobium_catenatum	SYM+R8	5388	0.0742253
Land plants	Nucleotide	RbcL	Aegilops_tauschii__V__Glycine_soja	SYM+R8	10700	0.205588
Land plants	Nucleotide	RbcL	Aegilops_tauschii__V__Gossypium_hirsutum	SYM+R8	15035	0.152966
Land plants	Nucleotide	RbcL	Aegilops_tauschii__V__Hevea_brasiliensis	SYM+R8	7349	0.0272109
Land plants	Nucleotide	RbcL	Aegilops_tauschii__V__Hordeum_vulgare	SYM+R8	7176	1.01714
Land plants	Nucleotide	RbcL	Aegilops_tauschii__V__Lactuca_sativa	SYM+R8	6436	0.0310704
Land plants	Nucleotide	RbcL	Aegilops_tauschii__V__Mucuna_pruriens	SYM+R8	5631	0.213068
[truncated: 1,585 more rows]

## Sheet: S2FINAL_Rubisco_Percentiles_EC
Taxa	CDS.AA	rbcL.rbcS	Transcriptome_Comparison	TreeModel	Number_Of_Comparisons	Mean_Percentile
Bacteria	Nucleotide	RbcL	Acaryochloris_marina__V__Acidithiobacillus_ferrooxidans	SYM+R8	755	1.19048
Bacteria	Nucleotide	RbcL	Acaryochloris_marina__V__Allochromatium_vinosum	SYM+R8	909	0.879121
Bacteria	Nucleotide	RbcL	Acaryochloris_marina__V__Anabaenopsis_circularis	SYM+R8	1491	0.402145
Bacteria	Nucleotide	RbcL	Acaryochloris_marina__V__Arthrospira_platensis	SYM+R8	1076	1.20706
Bacteria	Nucleotide	RbcL	Acaryochloris_marina__V__Aurantimonas_manganoxydans	SYM+R8	946	10.8765
Bacteria	Nucleotide	RbcL	Acaryochloris_marina__V__Crocosphaera_subtropica	SYM+R8	1236	3.39531
Bacteria	Nucleotide	RbcL	Acaryochloris_marina__V__Gloeobacter_kilaueensis	SYM+R8	1141	1.66375
Bacteria	Nucleotide	RbcL	Acaryochloris_marina__V__Gloeobacter_violaceus	SYM+R8	834	0.718563
Bacteria	Nucleotide	RbcL	Acaryochloris_marina__V__Gloeomargarita_lithophora	SYM+R8	909	3.84615
Bacteria	Nucleotide	RbcL	Acaryochloris_marina__V__Halomicronema_hongdechloris	SYM+R8	1270	3.38316
Bacteria	Nucleotide	RbcL	Acaryochloris_marina__V__Hydrogenophaga_pseudoflava	SYM+R8	953	0.838574
Bacteria	Nucleotide	RbcL	Acaryochloris_marina__V__Methylacidimicrobium_cyclopophantes	SYM+R8	611	6.20915
Bacteria	Nucleotide	RbcL	Acaryochloris_marina__V__Methylacidimicrobium_tartarophylax	SYM+R8	625	4.79233
Bacteria	Nucleotide	RbcL	Acaryochloris_marina__V__Methylacidiphilum_fumariolicum	SYM+R8	605	4.45545
Bacteria	Nucleotide	RbcL	Acaryochloris_marina__V__Methylacidiphilum_infernorum	SYM+R8	616	4.21394
Bacteria	Nucleotide	RbcL	Acaryochloris_marina__V__Microcystis_aeruginosa	SYM+R8	985	7.56303
Bacteria	Nucleotide	RbcL	Acaryochloris_marina__V__Microcystis_viridis	SYM+R8	1045	7.26577
Bacteria	Nucleotide	RbcL	Acaryochloris_marina__V__Nocardia_nova	SYM+R8	1105	3.79747
Bacteria	Nucleotide	RbcL	Acaryochloris_marina__V__Nocardia_seriolae	SYM+R8	1262	3.48377
Bacteria	Nucleotide	RbcL	Acaryochloris_marina__V__Novimethylophilus_kurashikiensis	SYM+R8	784	7.13376
Bacteria	Nucleotide	RbcL	Acaryochloris_marina__V__Phaeobacter_gallaeciensis	SYM+R8	947	0.421941
Bacteria	Nucleotide	RbcL	Acaryochloris_marina__V__Phormidesmis_priestleyi	SYM+R8	1224	1.14286
Bacteria	Nucleotide	RbcL	Acaryochloris_marina__V__Planktothrix_agardhii	SYM+R8	1088	0.642792
Bacteria	Nucleotide	RbcL	Acaryochloris_marina__V__Prochlorococcus_marinus	SYM+R8	701	17.5926
Bacteria	Nucleotide	RbcL	Acaryochloris_marina__V__Prochlorothrix_hollandica	SYM+R8	977	1.73824
Bacteria	Nucleotide	RbcL	Acaryochloris_marina__V__Raphidiopsis_brookii	SYM+R8	914	0.874317
Bacteria	Nucleotide	RbcL	Acaryochloris_marina__V__Synechococcus_elongatus	SYM+R8	832	0.240096
Bacteria	Nucleotide	RbcL	Acaryochloris_marina__V__Thermosynechococcus_elongatus	SYM+R8	924	0.756757
Bacteria	Nucleotide	RbcL	Acaryochloris_marina__V__Thermosynechococcus_vulcanus	SYM+R8	906	0.661521
Bacteria	Nucleotide	RbcL	Acaryochloris_marina__V__Thioflexothrix_psekupsii	SYM+R8	764	2.35294
Bacteria	Nucleotide	RbcL	Acaryochloris_marina__V__Trichormus_variabilis	SYM+R8	1295	0.540123
Bacteria	Nucleotide	RbcL	Acidithiobacillus_ferrooxidans__V__Allochromatium_vinosum	SYM+R8	779	2.69231
Bacteria	Nucleotide	RbcL	Acidithiobacillus_ferrooxidans__V__Anabaenopsis_circularis	SYM+R8	733	0.408719
Bacteria	Nucleotide	RbcL	Acidithiobacillus_ferrooxidans__V__Arthrospira_platensis	SYM+R8	609	0.491803
Bacteria	Nucleotide	RbcL	Acidithiobacillus_ferrooxidans__V__Aurantimonas_manganoxydans	SYM+R8	753	26.6578
Bacteria	Nucleotide	RbcL	Acidithiobacillus_ferrooxidans__V__Crocosphaera_subtropica	SYM+R8	703	0.710227
Bacteria	Nucleotide	RbcL	Acidithiobacillus_ferrooxidans__V__Gloeobacter_kilaueensis	SYM+R8	680	0.440529
Bacteria	Nucleotide	RbcL	Acidithiobacillus_ferrooxidans__V__Gloeobacter_violaceus	SYM+R8	516	0.386847
Bacteria	Nucleotide	RbcL	Acidithiobacillus_ferrooxidans__V__Gloeomargarita_lithophora	SYM+R8	541	1.66052
Bacteria	Nucleotide	RbcL	Acidithiobacillus_ferrooxidans__V__Halomicronema_hongdechloris	SYM+R8	653	0.458716
Bacteria	Nucleotide	RbcL	Acidithiobacillus_ferrooxidans__V__Hydrogenophaga_pseudoflava	SYM+R8	863	0.231481
Bacteria	Nucleotide	RbcL	Acidithiobacillus_ferrooxidans__V__Methylacidimicrobium_cyclopophantes	SYM+R8	622	12.5201
Bacteria	Nucleotide	RbcL	Acidithiobacillus_ferrooxidans__V__Methylacidimicrobium_tartarophylax	SYM+R8	620	11.5942
Bacteria	Nucleotide	RbcL	Acidithiobacillus_ferrooxidans__V__Methylacidiphilum_fumariolicum	SYM+R8	605	10.396
Bacteria	Nucleotide	RbcL	Acidithiobacillus_ferrooxidans__V__Methylacidiphilum_infernorum	SYM+R8	608	9.0312
Bacteria	Nucleotide	RbcL	Acidithiobacillus_ferrooxidans__V__Microcystis_aeruginosa	SYM+R8	594	1.65666
Bacteria	Nucleotide	RbcL	Acidithiobacillus_ferrooxidans__V__Microcystis_viridis	SYM+R8	613	1.79153
Bacteria	Nucleotide	RbcL	Acidithiobacillus_ferrooxidans__V__Nocardia_nova	SYM+R8	722	11.065
Bacteria	Nucleotide	RbcL	Acidithiobacillus_ferrooxidans__V__Nocardia_seriolae	SYM+R8	798	12.015
Bacteria	Nucleotide	RbcL	Acidithiobacillus_ferrooxidans__V__Novimethylophilus_kurashikiensis	SYM+R8	786	50.8259
Bacteria	Nucleotide	RbcL	Acidithiobacillus_ferrooxidans__V__Phaeobacter_gallaeciensis	SYM+R8	745	0.134048
Bacteria	Nucleotide	RbcL	Acidithiobacillus_ferrooxidans__V__Phormidesmis_priestleyi	SYM+R8	675	1.62722
Bacteria	Nucleotide	RbcL	Acidithiobacillus_ferrooxidans__V__Planktothrix_agardhii	SYM+R8	627	0.636943
Bacteria	Nucleotide	RbcL	Acidithiobacillus_ferrooxidans__V__Prochlorococcus_marinus	SYM+R8	466	0.214133
Bacteria	Nucleotide	RbcL	Acidithiobacillus_ferrooxidans__V__Prochlorothrix_hollandica	SYM+R8	571	2.27273
Bacteria	Nucleotide	RbcL	Acidithiobacillus_ferrooxidans__V__Raphidiopsis_brookii	SYM+R8	564	0.176991
Bacteria	Nucleotide	RbcL	Acidithiobacillus_ferrooxidans__V__Synechococcus_elongatus	SYM+R8	493	0.809717
Bacteria	Nucleotide	RbcL	Acidithiobacillus_ferrooxidans__V__Thermosynechococcus_elongatus	SYM+R8	557	0.179211
Bacteria	Nucleotide	RbcL	Acidithiobacillus_ferrooxidans__V__Thermosynechococcus_vulcanus	SYM+R8	551	0.181159
Bacteria	Nucleotide	RbcL	Acidithiobacillus_ferrooxidans__V__Thioflexothrix_psekupsii	SYM+R8	690	1.15774
Bacteria	Nucleotide	RbcL	Acidithiobacillus_ferrooxidans__V__Trichormus_variabilis	SYM+R8	763	0.91623
Bacteria	Nucleotide	RbcL	Allochromatium_vinosum__V__Anabaenopsis_circularis	SYM+R8	847	0.471698
Bacteria	Nucleotide	RbcL	Allochromatium_vinosum__V__Arthrospira_platensis	SYM+R8	764	0.522876
Bacteria	Nucleotide	RbcL	Allochromatium_vinosum__V__Aurantimonas_manganoxydans	SYM+R8	821	36.4964
Bacteria	Nucleotide	RbcL	Allochromatium_vinosum__V__Crocosphaera_subtropica	SYM+R8	813	0.4914
Bacteria	Nucleotide	RbcL	Allochromatium_vinosum__V__Gloeobacter_kilaueensis	SYM+R8	762	0.917431
Bacteria	Nucleotide	RbcL	Allochromatium_vinosum__V__Gloeobacter_violaceus	SYM+R8	585	1.02389
Bacteria	Nucleotide	RbcL	Allochromatium_vinosum__V__Gloeomargarita_lithophora	SYM+R8	623	2.72436
Bacteria	Nucleotide	RbcL	Allochromatium_vinosum__V__Halomicronema_hongdechloris	SYM+R8	782	0.510856
Bacteria	Nucleotide	RbcL	Allochromatium_vinosum__V__Hydrogenophaga_pseudoflava	SYM+R8	994	2.91457
Bacteria	Nucleotide	RbcL	Allochromatium_vinosum__V__Methylacidimicrobium_cyclopophantes	SYM+R8	602	14.5937
Bacteria	Nucleotide	RbcL	Allochromatium_vinosum__V__Methylacidimicrobium_tartarophylax	SYM+R8	615	12.987
Bacteria	Nucleotide	RbcL	Allochromatium_vinosum__V__Methylacidiphilum_fumariolicum	SYM+R8	606	9.2257
Bacteria	Nucleotide	RbcL	Allochromatium_vinosum__V__Methylacidiphilum_infernorum	SYM+R8	603	9.43709
Bacteria	Nucleotide	RbcL	Allochromatium_vinosum__V__Microcystis_aeruginosa	SYM+R8	707	1.73527
Bacteria	Nucleotide	RbcL	Allochromatium_vinosum__V__Microcystis_viridis	SYM+R8	715	1.81564
Bacteria	Nucleotide	RbcL	Allochromatium_vinosum__V__Nocardia_nova	SYM+R8	830	17.6895
Bacteria	Nucleotide	RbcL	Allochromatium_vinosum__V__Nocardia_seriolae	SYM+R8	847	18.0425
Bacteria	Nucleotide	RbcL	Allochromatium_vinosum__V__Novimethylophilus_kurashikiensis	SYM+R8	886	61.6685
Bacteria	Nucleotide	RbcL	Allochromatium_vinosum__V__Phaeobacter_gallaeciensis	SYM+R8	855	0.116822
Bacteria	Nucleotide	RbcL	Allochromatium_vinosum__V__Phormidesmis_priestleyi	SYM+R8	771	1.03627
Bacteria	Nucleotide	RbcL	Allochromatium_vinosum__V__Planktothrix_agardhii	SYM+R8	737	0.406504
Bacteria	Nucleotide	RbcL	Allochromatium_vinosum__V__Prochlorococcus_marinus	SYM+R8	506	0.493097
Bacteria	Nucleotide	RbcL	Allochromatium_vinosum__V__Prochlorothrix_hollandica	SYM+R8	667	3.74251
Bacteria	Nucleotide	RbcL	Allochromatium_vinosum__V__Raphidiopsis_brookii	SYM+R8	648	0.46225
Bacteria	Nucleotide	RbcL	Allochromatium_vinosum__V__Synechococcus_elongatus	SYM+R8	583	2.22603
Bacteria	Nucleotide	RbcL	Allochromatium_vinosum__V__Thermosynechococcus_elongatus	SYM+R8	639	0.15625
Bacteria	Nucleotide	RbcL	Allochromatium_vinosum__V__Thermosynechococcus_vulcanus	SYM+R8	643	1.08696
Bacteria	Nucleotide	RbcL	Allochromatium_vinosum__V__Thioflexothrix_psekupsii	SYM+R8	819	8.04878
Bacteria	Nucleotide	RbcL	Allochromatium_vinosum__V__Trichormus_variabilis	SYM+R8	866	0.346021
Bacteria	Nucleotide	RbcL	Anabaenopsis_circularis__V__Arthrospira_platensis	SYM+R8	1182	8.87574
Bacteria	Nucleotide	RbcL	Anabaenopsis_circularis__V__Aurantimonas_manganoxydans	SYM+R8	818	4.1514
Bacteria	Nucleotide	RbcL	Anabaenopsis_circularis__V__Crocosphaera_subtropica	SYM+R8	1264	19.0514
Bacteria	Nucleotide	RbcL	Anabaenopsis_circularis__V__Gloeobacter_kilaueensis	SYM+R8	1174	3.14894
Bacteria	Nucleotide	RbcL	Anabaenopsis_circularis__V__Gloeobacter_violaceus	SYM+R8	896	0.445931
Bacteria	Nucleotide	RbcL	Anabaenopsis_circularis__V__Gloeomargarita_lithophora	SYM+R8	919	4.56522
Bacteria	Nucleotide	RbcL	Anabaenopsis_circularis__V__Halomicronema_hongdechloris	SYM+R8	1246	1.84443
Bacteria	Nucleotide	RbcL	Anabaenopsis_circularis__V__Hydrogenophaga_pseudoflava	SYM+R8	900	0.443951
Bacteria	Nucleotide	RbcL	Anabaenopsis_circularis__V__Methylacidimicrobium_cyclopophantes	SYM+R8	622	3.21027
Bacteria	Nucleotide	RbcL	Anabaenopsis_circularis__V__Methylacidimicrobium_tartarophylax	SYM+R8	642	3.11042
Bacteria	Nucleotide	RbcL	Anabaenopsis_circularis__V__Methylacidiphilum_fumariolicum	SYM+R8	643	4.96894
Bacteria	Nucleotide	RbcL	Anabaenopsis_circularis__V__Methylacidiphilum_infernorum	SYM+R8	638	4.69484
Bacteria	Nucleotide	RbcL	Anabaenopsis_circularis__V__Microcystis_aeruginosa	SYM+R8	1080	23.8404
Bacteria	Nucleotide	RbcL	Anabaenopsis_circularis__V__Microcystis_viridis	SYM+R8	1118	23.7712
Bacteria	Nucleotide	RbcL	Anabaenopsis_circularis__V__Nocardia_nova	SYM+R8	1031	2.61628
Bacteria	Nucleotide	RbcL	Anabaenopsis_circularis__V__Nocardia_seriolae	SYM+R8	1089	1.83486
Bacteria	Nucleotide	RbcL	Anabaenopsis_circularis__V__Novimethylophilus_kurashikiensis	SYM+R8	771	5.31088
Bacteria	Nucleotide	RbcL	Anabaenopsis_circularis__V__Phaeobacter_gallaeciensis	SYM+R8	832	0.120048
Bacteria	Nucleotide	RbcL	Anabaenopsis_circularis__V__Phormidesmis_priestleyi	SYM+R8	1180	0.254022
Bacteria	Nucleotide	RbcL	Anabaenopsis_circularis__V__Planktothrix_agardhii	SYM+R8	1165	9.06232
Bacteria	Nucleotide	RbcL	Anabaenopsis_circularis__V__Prochlorococcus_marinus	SYM+R8	655	27.1151
Bacteria	Nucleotide	RbcL	Anabaenopsis_circularis__V__Prochlorothrix_hollandica	SYM+R8	988	1.11223
Bacteria	Nucleotide	RbcL	Anabaenopsis_circularis__V__Raphidiopsis_brookii	SYM+R8	1037	2.79383
Bacteria	Nucleotide	RbcL	Anabaenopsis_circularis__V__Synechococcus_elongatus	SYM+R8	808	0.370828
Bacteria	Nucleotide	RbcL	Anabaenopsis_circularis__V__Thermosynechococcus_elongatus	SYM+R8	931	1.07296
Bacteria	Nucleotide	RbcL	Anabaenopsis_circularis__V__Thermosynechococcus_vulcanus	SYM+R8	906	1.10254
Bacteria	Nucleotide	RbcL	Anabaenopsis_circularis__V__Thioflexothrix_psekupsii	SYM+R8	705	2.9745
Bacteria	Nucleotide	RbcL	Anabaenopsis_circularis__V__Trichormus_variabilis	SYM+R8	1665	1.02041
Bacteria	Nucleotide	RbcL	Arthrospira_platensis__V__Aurantimonas_manganoxydans	SYM+R8	680	4.1116
Bacteria	Nucleotide	RbcL	Arthrospira_platensis__V__Crocosphaera_subtropica	SYM+R8	1114	0.807175
Bacteria	Nucleotide	RbcL	Arthrospira_platensis__V__Gloeobacter_kilaueensis	SYM+R8	916	1.09051
Bacteria	Nucleotide	RbcL	Arthrospira_platensis__V__Gloeobacter_violaceus	SYM+R8	683	0.584795
Bacteria	Nucleotide	RbcL	Arthrospira_platensis__V__Gloeomargarita_lithophora	SYM+R8	841	1.18765
Bacteria	Nucleotide	RbcL	Arthrospira_platensis__V__Halomicronema_hongdechloris	SYM+R8	1090	1.64986
Bacteria	Nucleotide	RbcL	Arthrospira_platensis__V__Hydrogenophaga_pseudoflava	SYM+R8	750	0.399467
Bacteria	Nucleotide	RbcL	Arthrospira_platensis__V__Methylacidimicrobium_cyclopophantes	SYM+R8	497	3.41365
Bacteria	Nucleotide	RbcL	Arthrospira_platensis__V__Methylacidimicrobium_tartarophylax	SYM+R8	507	3.54331
Bacteria	Nucleotide	RbcL	Arthrospira_platensis__V__Methylacidiphilum_fumariolicum	SYM+R8	509	4.5098
Bacteria	Nucleotide	RbcL	Arthrospira_platensis__V__Methylacidiphilum_infernorum	SYM+R8	515	4.06977
Bacteria	Nucleotide	RbcL	Arthrospira_platensis__V__Microcystis_aeruginosa	SYM+R8	1034	2.52588
Bacteria	Nucleotide	RbcL	Arthrospira_platensis__V__Microcystis_viridis	SYM+R8	1056	2.5544
Bacteria	Nucleotide	RbcL	Arthrospira_platensis__V__Nocardia_nova	SYM+R8	747	2.27273
Bacteria	Nucleotide	RbcL	Arthrospira_platensis__V__Nocardia_seriolae	SYM+R8	795	2.38693
Bacteria	Nucleotide	RbcL	Arthrospira_platensis__V__Novimethylophilus_kurashikiensis	SYM+R8	647	5.55556
Bacteria	Nucleotide	RbcL	Arthrospira_platensis__V__Phaeobacter_gallaeciensis	SYM+R8	696	0.143472
Bacteria	Nucleotide	RbcL	Arthrospira_platensis__V__Phormidesmis_priestleyi	SYM+R8	1065	1.59475
Bacteria	Nucleotide	RbcL	Arthrospira_platensis__V__Planktothrix_agardhii	SYM+R8	1204	1.07884
Bacteria	Nucleotide	RbcL	Arthrospira_platensis__V__Prochlorococcus_marinus	SYM+R8	632	27.8239
Bacteria	Nucleotide	RbcL	Arthrospira_platensis__V__Prochlorothrix_hollandica	SYM+R8	958	0.208551
Bacteria	Nucleotide	RbcL	Arthrospira_platensis__V__Raphidiopsis_brookii	SYM+R8	880	7.49149
Bacteria	Nucleotide	RbcL	Arthrospira_platensis__V__Synechococcus_elongatus	SYM+R8	757	0.527704
Bacteria	Nucleotide	RbcL	Arthrospira_platensis__V__Thermosynechococcus_elongatus	SYM+R8	864	0.809249
Bacteria	Nucleotide	RbcL	Arthrospira_platensis__V__Thermosynechococcus_vulcanus	SYM+R8	867	0.921659
Bacteria	Nucleotide	RbcL	Arthrospira_platensis__V__Thioflexothrix_psekupsii	SYM+R8	653	2.75229
Bacteria	Nucleotide	RbcL	Arthrospira_platensis__V__Trichormus_variabilis	SYM+R8	1147	5.92334
Bacteria	Nucleotide	RbcL	Aurantimonas_manganoxydans__V__Crocosphaera_subtropica	SYM+R8	753	6.36605
Bacteria	Nucleotide	RbcL	Aurantimonas_manganoxydans__V__Gloeobacter_kilaueensis	SYM+R8	753	18.0371
Bacteria	Nucleotide	RbcL	Aurantimonas_manganoxydans__V__Gloeobacter_violaceus	SYM+R8	613	16.2866
Bacteria	Nucleotide	RbcL	Aurantimonas_manganoxydans__V__Gloeomargarita_lithophora	SYM+R8	600	16.6389
Bacteria	Nucleotide	RbcL	Aurantimonas_manganoxydans__V__Halomicronema_hongdechloris	SYM+R8	834	11.6168
Bacteria	Nucleotide	RbcL	Aurantimonas_manganoxydans__V__Hydrogenophaga_pseudoflava	SYM+R8	1222	44.3173
Bacteria	Nucleotide	RbcL	Aurantimonas_manganoxydans__V__Methylacidimicrobium_cyclopophantes	SYM+R8	574	2.43478
Bacteria	Nucleotide	RbcL	Aurantimonas_manganoxydans__V__Methylacidimicrobium_tartarophylax	SYM+R8	575	1.38889
Bacteria	Nucleotide	RbcL	Aurantimonas_manganoxydans__V__Methylacidiphilum_fumariolicum	SYM+R8	583	1.71233
Bacteria	Nucleotide	RbcL	Aurantimonas_manganoxydans__V__Methylacidiphilum_infernorum	SYM+R8	576	1.38648
Bacteria	Nucleotide	RbcL	Aurantimonas_manganoxydans__V__Microcystis_aeruginosa	SYM+R8	644	8.12846
Bacteria	Nucleotide	RbcL	Aurantimonas_manganoxydans__V__Microcystis_viridis	SYM+R8	653	8.40979
Bacteria	Nucleotide	RbcL	Aurantimonas_manganoxydans__V__Nocardia_nova	SYM+R8	1048	2.85987
Bacteria	Nucleotide	RbcL	Aurantimonas_manganoxydans__V__Nocardia_seriolae	SYM+R8	1082	2.67775
Bacteria	Nucleotide	RbcL	Aurantimonas_manganoxydans__V__Novimethylophilus_kurashikiensis	SYM+R8	788	0.380228
Bacteria	Nucleotide	RbcL	Aurantimonas_manganoxydans__V__Phaeobacter_gallaeciensis	SYM+R8	1258	49.4837
Bacteria	Nucleotide	RbcL	Aurantimonas_manganoxydans__V__Phormidesmis_priestleyi	SYM+R8	867	13.1336
Bacteria	Nucleotide	RbcL	Aurantimonas_manganoxydans__V__Planktothrix_agardhii	SYM+R8	681	3.37243
Bacteria	Nucleotide	RbcL	Aurantimonas_manganoxydans__V__Prochlorococcus_marinus	SYM+R8	503	3.24901
Bacteria	Nucleotide	RbcL	Aurantimonas_manganoxydans__V__Prochlorothrix_hollandica	SYM+R8	627	16.7197
Bacteria	Nucleotide	RbcL	Aurantimonas_manganoxydans__V__Raphidiopsis_brookii	SYM+R8	619	3.22581
Bacteria	Nucleotide	RbcL	Aurantimonas_manganoxydans__V__Synechococcus_elongatus	SYM+R8	543	16.5441
Bacteria	Nucleotide	RbcL	Aurantimonas_manganoxydans__V__Thermosynechococcus_elongatus	SYM+R8	623	5.92949
Bacteria	Nucleotide	RbcL	Aurantimonas_manganoxydans__V__Thermosynechococcus_vulcanus	SYM+R8	597	5.35117
Bacteria	Nucleotide	RbcL	Aurantimonas_manganoxydans__V__Thioflexothrix_psekupsii	SYM+R8	724	23.4483
Bacteria	Nucleotide	RbcL	Aurantimonas_manganoxydans__V__Trichormus_variabilis	SYM+R8	848	3.53357
Bacteria	Nucleotide	RbcL	Crocosphaera_subtropica__V__Gloeobacter_kilaueensis	SYM+R8	991	1.41129
Bacteria	Nucleotide	RbcL	Crocosphaera_subtropica__V__Gloeobacter_violaceus	SYM+R8	766	0.782269
Bacteria	Nucleotide	RbcL	Crocosphaera_subtropica__V__Gloeomargarita_lithophora	SYM+R8	867	1.72811
Bacteria	Nucleotide	RbcL	Crocosphaera_subtropica__V__Halomicronema_hongdechloris	SYM+R8	1163	3.09278
Bacteria	Nucleotide	RbcL	Crocosphaera_subtropica__V__Hydrogenophaga_pseudoflava	SYM+R8	794	0.503145
Bacteria	Nucleotide	RbcL	Crocosphaera_subtropica__V__Methylacidimicrobium_cyclopophantes	SYM+R8	567	3.69718
Bacteria	Nucleotide	RbcL	Crocosphaera_subtropica__V__Methylacidimicrobium_tartarophylax	SYM+R8	577	3.46021
Bacteria	Nucleotide	RbcL	Crocosphaera_subtropica__V__Methylacidiphilum_fumariolicum	SYM+R8	576	5.37262
Bacteria	Nucleotide	RbcL	Crocosphaera_subtropica__V__Methylacidiphilum_infernorum	SYM+R8	587	4.7619
Bacteria	Nucleotide	RbcL	Crocosphaera_subtropica__V__Microcystis_aeruginosa	SYM+R8	1105	0.762077
Bacteria	Nucleotide	RbcL	Crocosphaera_subtropica__V__Microcystis_viridis	SYM+R8	1148	0.696258
Bacteria	Nucleotide	RbcL	Crocosphaera_subtropica__V__Nocardia_nova	SYM+R8	923	2.38095
Bacteria	Nucleotide	RbcL	Crocosphaera_subtropica__V__Nocardia_seriolae	SYM+R8	979	2.14286
Bacteria	Nucleotide	RbcL	Crocosphaera_subtropica__V__Novimethylophilus_kurashikiensis	SYM+R8	702	6.40114
Bacteria	Nucleotide	RbcL	Crocosphaera_subtropica__V__Phaeobacter_gallaeciensis	SYM+R8	843	0.473934
Bacteria	Nucleotide	RbcL	Crocosphaera_subtropica__V__Phormidesmis_priestleyi	SYM+R8	1109	2.79279
Bacteria	Nucleotide	RbcL	Crocosphaera_subtropica__V__Planktothrix_agardhii	SYM+R8	1061	2.41682
Bacteria	Nucleotide	RbcL	Crocosphaera_subtropica__V__Prochlorococcus_marinus	SYM+R8	675	35.6139
Bacteria	Nucleotide	RbcL	Crocosphaera_subtropica__V__Prochlorothrix_hollandica	SYM+R8	918	0.326442
Bacteria	Nucleotide	RbcL	Crocosphaera_subtropica__V__Raphidiopsis_brookii	SYM+R8	922	17.9848
Bacteria	Nucleotide	RbcL	Crocosphaera_subtropica__V__Synechococcus_elongatus	SYM+R8	804	0.621118
Bacteria	Nucleotide	RbcL	Crocosphaera_subtropica__V__Thermosynechococcus_elongatus	SYM+R8	887	1.23874
Bacteria	Nucleotide	RbcL	Crocosphaera_subtropica__V__Thermosynechococcus_vulcanus	SYM+R8	858	1.04773
Bacteria	Nucleotide	RbcL	Crocosphaera_subtropica__V__Thioflexothrix_psekupsii	SYM+R8	661	2.56798
Bacteria	Nucleotide	RbcL	Crocosphaera_subtropica__V__Trichormus_variabilis	SYM+R8	1320	16.3512
Bacteria	Nucleotide	RbcL	Gloeobacter_kilaueensis__V__Gloeobacter_violaceus	SYM+R8	990	4.23814
Bacteria	Nucleotide	RbcL	Gloeobacter_kilaueensis__V__Gloeomargarita_lithophora	SYM+R8	866	10.7266
Bacteria	Nucleotide	RbcL	Gloeobacter_kilaueensis__V__Halomicronema_hongdechloris	SYM+R8	985	1.92698
Bacteria	Nucleotide	RbcL	Gloeobacter_kilaueensis__V__Hydrogenophaga_pseudoflava	SYM+R8	869	0.804598
Bacteria	Nucleotide	RbcL	Gloeobacter_kilaueensis__V__Methylacidimicrobium_cyclopophantes	SYM+R8	586	9.19932
Bacteria	Nucleotide	RbcL	Gloeobacter_kilaueensis__V__Methylacidimicrobium_tartarophylax	SYM+R8	617	8.57605
Bacteria	Nucleotide	RbcL	Gloeobacter_kilaueensis__V__Methylacidiphilum_fumariolicum	SYM+R8	594	6.72269
Bacteria	Nucleotide	RbcL	Gloeobacter_kilaueensis__V__Methylacidiphilum_infernorum	SYM+R8	602	5.47264
Bacteria	Nucleotide	RbcL	Gloeobacter_kilaueensis__V__Microcystis_aeruginosa	SYM+R8	903	5.16751
Bacteria	Nucleotide	RbcL	Gloeobacter_kilaueensis__V__Microcystis_viridis	SYM+R8	941	4.88323
Bacteria	Nucleotide	RbcL	Gloeobacter_kilaueensis__V__Nocardia_nova	SYM+R8	964	11.2953
Bacteria	Nucleotide	RbcL	Gloeobacter_kilaueensis__V__Nocardia_seriolae	SYM+R8	1034	12.5604
Bacteria	Nucleotide	RbcL	Gloeobacter_kilaueensis__V__Novimethylophilus_kurashikiensis	SYM+R8	734	15.7823
Bacteria	Nucleotide	RbcL	Gloeobacter_kilaueensis__V__Phaeobacter_gallaeciensis	SYM+R8	794	0.503145
Bacteria	Nucleotide	RbcL	Gloeobacter_kilaueensis__V__Phormidesmis_priestleyi	SYM+R8	964	3.10881
Bacteria	Nucleotide	RbcL	Gloeobacter_kilaueensis__V__Planktothrix_agardhii	SYM+R8	933	0.535332
Bacteria	Nucleotide	RbcL	Gloeobacter_kilaueensis__V__Prochlorococcus_marinus	SYM+R8	585	1.15188
Bacteria	Nucleotide	RbcL	Gloeobacter_kilaueensis__V__Prochlorothrix_hollandica	SYM+R8	827	5.7971
Bacteria	Nucleotide	RbcL	Gloeobacter_kilaueensis__V__Raphidiopsis_brookii	SYM+R8	826	1.9347
Bacteria	Nucleotide	RbcL	Gloeobacter_kilaueensis__V__Synechococcus_elongatus	SYM+R8	720	7.4896
Bacteria	Nucleotide	RbcL	Gloeobacter_kilaueensis__V__Thermosynechococcus_elongatus	SYM+R8	811	1.47783
Bacteria	Nucleotide	RbcL	Gloeobacter_kilaueensis__V__Thermosynechococcus_vulcanus	SYM+R8	816	1.10159
Bacteria	Nucleotide	RbcL	Gloeobacter_kilaueensis__V__Thioflexothrix_psekupsii	SYM+R8	661	0.453172
Bacteria	Nucleotide	RbcL	Gloeobacter_kilaueensis__V__Trichormus_variabilis	SYM+R8	1141	1.13835
Bacteria	Nucleotide	RbcL	Gloeobacter_violaceus__V__Gloeomargarita_lithophora	SYM+R8	618	7.43134
Bacteria	Nucleotide	RbcL	Gloeobacter_violaceus__V__Halomicronema_hongdechloris	SYM+R8	764	0.784314
Bacteria	Nucleotide	RbcL	Gloeobacter_violaceus__V__Hydrogenophaga_pseudoflava	SYM+R8	670	0.596125
Bacteria	Nucleotide	RbcL	Gloeobacter_violaceus__V__Methylacidimicrobium_cyclopophantes	SYM+R8	463	5.81897
Bacteria	Nucleotide	RbcL	Gloeobacter_violaceus__V__Methylacidimicrobium_tartarophylax	SYM+R8	470	5.09554
Bacteria	Nucleotide	RbcL	Gloeobacter_violaceus__V__Methylacidiphilum_fumariolicum	SYM+R8	462	3.45572
Bacteria	Nucleotide	RbcL	Gloeobacter_violaceus__V__Methylacidiphilum_infernorum	SYM+R8	457	3.93013
Bacteria	Nucleotide	RbcL	Gloeobacter_violaceus__V__Microcystis_aeruginosa	SYM+R8	672	1.78306
Bacteria	Nucleotide	RbcL	Gloeobacter_violaceus__V__Microcystis_viridis	SYM+R8	675	1.47929
Bacteria	Nucleotide	RbcL	Gloeobacter_violaceus__V__Nocardia_nova	SYM+R8	765	9.79112
Bacteria	Nucleotide	RbcL	Gloeobacter_violaceus__V__Nocardia_seriolae	SYM+R8	792	10.5927
Bacteria	Nucleotide	RbcL	Gloeobacter_violaceus__V__Novimethylophilus_kurashikiensis	SYM+R8	584	13.1624
Bacteria	Nucleotide	RbcL	Gloeobacter_violaceus__V__Phaeobacter_gallaeciensis	SYM+R8	642	0.155521
Bacteria	Nucleotide	RbcL	Gloeobacter_violaceus__V__Phormidesmis_priestleyi	SYM+R8	757	1.97889
Bacteria	Nucleotide	RbcL	Gloeobacter_violaceus__V__Planktothrix_agardhii	SYM+R8	708	0.564175
Bacteria	Nucleotide	RbcL	Gloeobacter_violaceus__V__Prochlorococcus_marinus	SYM+R8	422	0.886525
Bacteria	Nucleotide	RbcL	Gloeobacter_violaceus__V__Prochlorothrix_hollandica	SYM+R8	593	3.7037
Bacteria	Nucleotide	RbcL	Gloeobacter_violaceus__V__Raphidiopsis_brookii	SYM+R8	613	0.488599
Bacteria	Nucleotide	RbcL	Gloeobacter_violaceus__V__Synechococcus_elongatus	SYM+R8	553	4.69314
Bacteria	Nucleotide	RbcL	Gloeobacter_violaceus__V__Thermosynechococcus_elongatus	SYM+R8	609	0.819672
Bacteria	Nucleotide	RbcL	Gloeobacter_violaceus__V__Thermosynechococcus_vulcanus	SYM+R8	602	0.66335
Bacteria	Nucleotide	RbcL	Gloeobacter_violaceus__V__Thioflexothrix_psekupsii	SYM+R8	495	0.604839
Bacteria	Nucleotide	RbcL	Gloeobacter_violaceus__V__Trichormus_variabilis	SYM+R8	875	1.0274
Bacteria	Nucleotide	RbcL	Gloeomargarita_lithophora__V__Halomicronema_hongdechloris	SYM+R8	910	8.89133
Bacteria	Nucleotide	RbcL	Gloeomargarita_lithophora__V__Hydrogenophaga_pseudoflava	SYM+R8	630	1.42631
Bacteria	Nucleotide	RbcL	Gloeomargarita_lithophora__V__Methylacidimicrobium_cyclopophantes	SYM+R8	464	10.3226
Bacteria	Nucleotide	RbcL	Gloeomargarita_lithophora__V__Methylacidimicrobium_tartarophylax	SYM+R8	480	10.395
Bacteria	Nucleotide	RbcL	Gloeomargarita_lithophora__V__Methylacidiphilum_fumariolicum	SYM+R8	461	8.44156
Bacteria	Nucleotide	RbcL	Gloeomargarita_lithophora__V__Methylacidiphilum_infernorum	SYM+R8	456	8.97155
Bacteria	Nucleotide	RbcL	Gloeomargarita_lithophora__V__Microcystis_aeruginosa	SYM+R8	850	3.65956
Bacteria	Nucleotide	RbcL	Gloeomargarita_lithophora__V__Microcystis_viridis	SYM+R8	869	3.90805
Bacteria	Nucleotide	RbcL	Gloeomargarita_lithophora__V__Nocardia_nova	SYM+R8	618	9.8546
Bacteria	Nucleotide	RbcL	Gloeomargarita_lithophora__V__Nocardia_seriolae	SYM+R8	658	11.3809
Bacteria	Nucleotide	RbcL	Gloeomargarita_lithophora__V__Novimethylophilus_kurashikiensis	SYM+R8	573	15.331
Bacteria	Nucleotide	RbcL	Gloeomargarita_lithophora__V__Phaeobacter_gallaeciensis	SYM+R8	601	0.332226
Bacteria	Nucleotide	RbcL	Gloeomargarita_lithophora__V__Phormidesmis_priestleyi	SYM+R8	827	3.01932
Bacteria	Nucleotide	RbcL	Gloeomargarita_lithophora__V__Planktothrix_agardhii	SYM+R8	847	0.471698
Bacteria	Nucleotide	RbcL	Gloeomargarita_lithophora__V__Prochlorococcus_marinus	SYM+R8	578	18.3074
Bacteria	Nucleotide	RbcL	Gloeomargarita_lithophora__V__Prochlorothrix_hollandica	SYM+R8	786	0.508259
Bacteria	Nucleotide	RbcL	Gloeomargarita_lithophora__V__Raphidiopsis_brookii	SYM+R8	789	3.67089
Bacteria	Nucleotide	RbcL	Gloeomargarita_lithophora__V__Synechococcus_elongatus	SYM+R8	686	1.4556
Bacteria	Nucleotide	RbcL	Gloeomargarita_lithophora__V__Thermosynechococcus_elongatus	SYM+R8	832	6.48259
Bacteria	Nucleotide	RbcL	Gloeomargarita_lithophora__V__Thermosynechococcus_vulcanus	SYM+R8	822	6.07533
Bacteria	Nucleotide	RbcL	Gloeomargarita_lithophora__V__Thioflexothrix_psekupsii	SYM+R8	531	3.00752
Bacteria	Nucleotide	RbcL	Gloeomargarita_lithophora__V__Trichormus_variabilis	SYM+R8	925	3.13175
Bacteria	Nucleotide	RbcL	Halomicronema_hongdechloris__V__Hydrogenophaga_pseudoflava	SYM+R8	833	0.479616
Bacteria	Nucleotide	RbcL	Halomicronema_hongdechloris__V__Methylacidimicrobium_cyclopophantes	SYM+R8	540	5.1756
Bacteria	Nucleotide	RbcL	Halomicronema_hongdechloris__V__Methylacidimicrobium_tartarophylax	SYM+R8	558	4.47227
Bacteria	Nucleotide	RbcL	Halomicronema_hongdechloris__V__Methylacidiphilum_fumariolicum	SYM+R8	537	4.46097
Bacteria	Nucleotide	RbcL	Halomicronema_hongdechloris__V__Methylacidiphilum_infernorum	SYM+R8	550	3.99274
Bacteria	Nucleotide	RbcL	Halomicronema_hongdechloris__V__Microcystis_aeruginosa	SYM+R8	1010	7.39014
Bacteria	Nucleotide	RbcL	Halomicronema_hongdechloris__V__Microcystis_viridis	SYM+R8	1039	7.30769
Bacteria	Nucleotide	RbcL	Halomicronema_hongdechloris__V__Nocardia_nova	SYM+R8	933	4.60385
Bacteria	Nucleotide	RbcL	Halomicronema_hongdechloris__V__Nocardia_seriolae	SYM+R8	978	5.31154
Bacteria	Nucleotide	RbcL	Halomicronema_hongdechloris__V__Novimethylophilus_kurashikiensis	SYM+R8	683	9.35673
Bacteria	Nucleotide	RbcL	Halomicronema_hongdechloris__V__Phaeobacter_gallaeciensis	SYM+R8	837	0.119332
Bacteria	Nucleotide	RbcL	Halomicronema_hongdechloris__V__Phormidesmis_priestleyi	SYM+R8	1202	10.0582
Bacteria	Nucleotide	RbcL	Halomicronema_hongdechloris__V__Planktothrix_agardhii	SYM+R8	1068	0.654818
Bacteria	Nucleotide	RbcL	Halomicronema_hongdechloris__V__Prochlorococcus_marinus	SYM+R8	683	7.62061
Bacteria	Nucleotide	RbcL	Halomicronema_hongdechloris__V__Prochlorothrix_hollandica	SYM+R8	983	8.53659
Bacteria	Nucleotide	RbcL	Halomicronema_hongdechloris__V__Raphidiopsis_brookii	SYM+R8	925	1.2959
Bacteria	Nucleotide	RbcL	Halomicronema_hongdechloris__V__Synechococcus_elongatus	SYM+R8	797	4.38596
Bacteria	Nucleotide	RbcL	Halomicronema_hongdechloris__V__Thermosynechococcus_elongatus	SYM+R8	906	0.661521
Bacteria	Nucleotide	RbcL	Halomicronema_hongdechloris__V__Thermosynechococcus_vulcanus	SYM+R8	882	0.679502
Bacteria	Nucleotide	RbcL	Halomicronema_hongdechloris__V__Thioflexothrix_psekupsii	SYM+R8	674	0.888889
Bacteria	Nucleotide	RbcL	Halomicronema_hongdechloris__V__Trichormus_variabilis	SYM+R8	1179	0.677966
Bacteria	Nucleotide	RbcL	Hydrogenophaga_pseudoflava__V__Methylacidimicrobium_cyclopophantes	SYM+R8	631	13.7658
Bacteria	Nucleotide	RbcL	Hydrogenophaga_pseudoflava__V__Methylacidimicrobium_tartarophylax	SYM+R8	643	13.1988
Bacteria	Nucleotide	RbcL	Hydrogenophaga_pseudoflava__V__Methylacidiphilum_fumariolicum	SYM+R8	605	8.58086
Bacteria	Nucleotide	RbcL	Hydrogenophaga_pseudoflava__V__Methylacidiphilum_infernorum	SYM+R8	612	9.6248
Bacteria	Nucleotide	RbcL	Hydrogenophaga_pseudoflava__V__Microcystis_aeruginosa	SYM+R8	730	1.03576
Bacteria	Nucleotide	RbcL	Hydrogenophaga_pseudoflava__V__Microcystis_viridis	SYM+R8	731	1.0929
Bacteria	Nucleotide	RbcL	Hydrogenophaga_pseudoflava__V__Nocardia_nova	SYM+R8	1309	23.3588
Bacteria	Nucleotide	RbcL	Hydrogenophaga_pseudoflava__V__Nocardia_seriolae	SYM+R8	1289	24.186
Bacteria	Nucleotide	RbcL	Hydrogenophaga_pseudoflava__V__Novimethylophilus_kurashikiensis	SYM+R8	972	62.2816
Bacteria	Nucleotide	RbcL	Hydrogenophaga_pseudoflava__V__Phaeobacter_gallaeciensis	SYM+R8	1357	0.220913
Bacteria	Nucleotide	RbcL	Hydrogenophaga_pseudoflava__V__Phormidesmis_priestleyi	SYM+R8	878	1.36519
Bacteria	Nucleotide	RbcL	Hydrogenophaga_pseudoflava__V__Planktothrix_agardhii	SYM+R8	746	0.267738
Bacteria	Nucleotide	RbcL	Hydrogenophaga_pseudoflava__V__Prochlorococcus_marinus	SYM+R8	533	0.280899
Bacteria	Nucleotide	RbcL	Hydrogenophaga_pseudoflava__V__Prochlorothrix_hollandica	SYM+R8	691	2.60116
Bacteria	Nucleotide	RbcL	Hydrogenophaga_pseudoflava__V__Raphidiopsis_brookii	SYM+R8	653	0.458716
Bacteria	Nucleotide	RbcL	Hydrogenophaga_pseudoflava__V__Synechococcus_elongatus	SYM+R8	622	1.44462
Bacteria	Nucleotide	RbcL	Hydrogenophaga_pseudoflava__V__Thermosynechococcus_elongatus	SYM+R8	644	0.155039
Bacteria	Nucleotide	RbcL	Hydrogenophaga_pseudoflava__V__Thermosynechococcus_vulcanus	SYM+R8	614	0.162602
Bacteria	Nucleotide	RbcL	Hydrogenophaga_pseudoflava__V__Thioflexothrix_psekupsii	SYM+R8	807	0.371287
Bacteria	Nucleotide	RbcL	Hydrogenophaga_pseudoflava__V__Trichormus_variabilis	SYM+R8	916	0.436205
Bacteria	Nucleotide	RbcL	Methylacidimicrobium_cyclopophantes__V__Methylacidimicrobium_tartarophylax	SYM+R8	915	0.982533
Bacteria	Nucleotide	RbcL	Methylacidimicrobium_cyclopophantes__V__Methylacidiphilum_fumariolicum	SYM+R8	850	3.87779
Bacteria	Nucleotide	RbcL	Methylacidimicrobium_cyclopophantes__V__Methylacidiphilum_infernorum	SYM+R8	852	3.39977
Bacteria	Nucleotide	RbcL	Methylacidimicrobium_cyclopophantes__V__Microcystis_aeruginosa	SYM+R8	514	4.27184
Bacteria	Nucleotide	RbcL	Methylacidimicrobium_cyclopophantes__V__Microcystis_viridis	SYM+R8	526	4.55408
Bacteria	Nucleotide	RbcL	Methylacidimicrobium_cyclopophantes__V__Nocardia_nova	SYM+R8	652	1.22511
Bacteria	Nucleotide	RbcL	Methylacidimicrobium_cyclopophantes__V__Nocardia_seriolae	SYM+R8	692	1.0101
Bacteria	Nucleotide	RbcL	Methylacidimicrobium_cyclopophantes__V__Novimethylophilus_kurashikiensis	SYM+R8	597	2.50836
Bacteria	Nucleotide	RbcL	Methylacidimicrobium_cyclopophantes__V__Phaeobacter_gallaeciensis	SYM+R8	586	4.25894
Bacteria	Nucleotide	RbcL	Methylacidimicrobium_cyclopophantes__V__Phormidesmis_priestleyi	SYM+R8	554	8.10811
Bacteria	Nucleotide	RbcL	Methylacidimicrobium_cyclopophantes__V__Planktothrix_agardhii	SYM+R8	511	1.5625
Bacteria	Nucleotide	RbcL	Methylacidimicrobium_cyclopophantes__V__Prochlorococcus_marinus	SYM+R8	377	1.88492
Bacteria	Nucleotide	RbcL	Methylacidimicrobium_cyclopophantes__V__Prochlorothrix_hollandica	SYM+R8	454	8.79121
Bacteria	Nucleotide	RbcL	Methylacidimicrobium_cyclopophantes__V__Raphidiopsis_brookii	SYM+R8	474	1.68421
Bacteria	Nucleotide	RbcL	Methylacidimicrobium_cyclopophantes__V__Synechococcus_elongatus	SYM+R8	410	8.75912
Bacteria	Nucleotide	RbcL	Methylacidimicrobium_cyclopophantes__V__Thermosynechococcus_elongatus	SYM+R8	452	3.31126
Bacteria	Nucleotide	RbcL	Methylacidimicrobium_cyclopophantes__V__Thermosynechococcus_vulcanus	SYM+R8	456	3.06346
Bacteria	Nucleotide	RbcL	Methylacidimicrobium_cyclopophantes__V__Thioflexothrix_psekupsii	SYM+R8	524	7.42857
Bacteria	Nucleotide	RbcL	Methylacidimicrobium_cyclopophantes__V__Trichormus_variabilis	SYM+R8	621	4.01929
Bacteria	Nucleotide	RbcL	Methylacidimicrobium_tartarophylax__V__Methylacidiphilum_fumariolicum	SYM+R8	856	3.15053
Bacteria	Nucleotide	RbcL	Methylacidimicrobium_tartarophylax__V__Methylacidiphilum_infernorum	SYM+R8	833	3.23741
Bacteria	Nucleotide	RbcL	Methylacidimicrobium_tartarophylax__V__Microcystis_aeruginosa	SYM+R8	524	5.33333
Bacteria	Nucleotide	RbcL	Methylacidimicrobium_tartarophylax__V__Microcystis_viridis	SYM+R8	537	4.83271
Bacteria	Nucleotide	RbcL	Methylacidimicrobium_tartarophylax__V__Nocardia_nova	SYM+R8	670	0.894188
Bacteria	Nucleotide	RbcL	Methylacidimicrobium_tartarophylax__V__Nocardia_seriolae	SYM+R8	698	0.858369
Bacteria	Nucleotide	RbcL	Methylacidimicrobium_tartarophylax__V__Novimethylophilus_kurashikiensis	SYM+R8	607	2.30263
Bacteria	Nucleotide	RbcL	Methylacidimicrobium_tartarophylax__V__Phaeobacter_gallaeciensis	SYM+R8	592	3.54132
Bacteria	Nucleotide	RbcL	Methylacidimicrobium_tartarophylax__V__Phormidesmis_priestleyi	SYM+R8	553	7.22022
Bacteria	Nucleotide	RbcL	Methylacidimicrobium_tartarophylax__V__Planktothrix_agardhii	SYM+R8	509	1.69935
Bacteria	Nucleotide	RbcL	Methylacidimicrobium_tartarophylax__V__Prochlorococcus_marinus	SYM+R8	380	1.64042
Bacteria	Nucleotide	RbcL	Methylacidimicrobium_tartarophylax__V__Prochlorothrix_hollandica	SYM+R8	466	7.49465
Bacteria	Nucleotide	RbcL	Methylacidimicrobium_tartarophylax__V__Raphidiopsis_brookii	SYM+R8	482	1.86335
Bacteria	Nucleotide	RbcL	Methylacidimicrobium_tartarophylax__V__Synechococcus_elongatus	SYM+R8	424	8.70588
Bacteria	Nucleotide	RbcL	Methylacidimicrobium_tartarophylax__V__Thermosynechococcus_elongatus	SYM+R8	457	3.27511
Bacteria	Nucleotide	RbcL	Methylacidimicrobium_tartarophylax__V__Thermosynechococcus_vulcanus	SYM+R8	457	3.49345
Bacteria	Nucleotide	RbcL	Methylacidimicrobium_tartarophylax__V__Thioflexothrix_psekupsii	SYM+R8	525	6.65399
Bacteria	Nucleotide	RbcL	Methylacidimicrobium_tartarophylax__V__Trichormus_variabilis	SYM+R8	658	3.94537
Bacteria	Nucleotide	RbcL	Methylacidiphilum_fumariolicum__V__Methylacidiphilum_infernorum	SYM+R8	939	5.53191
Bacteria	Nucleotide	RbcL	Methylacidiphilum_fumariolicum__V__Microcystis_aeruginosa	SYM+R8	506	6.25528
Bacteria	Nucleotide	RbcL	Methylacidiphilum_fumariolicum__V__Microcystis_viridis	SYM+R8	526	6.83112
Bacteria	Nucleotide	RbcL	Methylacidiphilum_fumariolicum__V__Nocardia_nova	SYM+R8	648	0.924499
Bacteria	Nucleotide	RbcL	Methylacidiphilum_fumariolicum__V__Nocardia_seriolae	SYM+R8	686	0.436681
Bacteria	Nucleotide	RbcL	Methylacidiphilum_fumariolicum__V__Novimethylophilus_kurashikiensis	SYM+R8	578	1.89983
Bacteria	Nucleotide	RbcL	Methylacidiphilum_fumariolicum__V__Phaeobacter_gallaeciensis	SYM+R8	582	3.08748
Bacteria	Nucleotide	RbcL	Methylacidiphilum_fumariolicum__V__Phormidesmis_priestleyi	SYM+R8	543	7.16912
Bacteria	Nucleotide	RbcL	Methylacidiphilum_fumariolicum__V__Planktothrix_agardhii	SYM+R8	520	3.64683
Bacteria	Nucleotide	RbcL	Methylacidiphilum_fumariolicum__V__Prochlorococcus_marinus	SYM+R8	387	3.18943
Bacteria	Nucleotide	RbcL	Methylacidiphilum_fumariolicum__V__Prochlorothrix_hollandica	SYM+R8	456	6.12691
Bacteria	Nucleotide	RbcL	Methylacidiphilum_fumariolicum__V__Raphidiopsis_brookii	SYM+R8	495	4.03226
Bacteria	Nucleotide	RbcL	Methylacidiphilum_fumariolicum__V__Synechococcus_elongatus	SYM+R8	409	8.78049
Bacteria	Nucleotide	RbcL	Methylacidiphilum_fumariolicum__V__Thermosynechococcus_elongatus	SYM+R8	450	4.21286
Bacteria	Nucleotide	RbcL	Methylacidiphilum_fumariolicum__V__Thermosynechococcus_vulcanus	SYM+R8	448	4.00891
Bacteria	Nucleotide	RbcL	Methylacidiphilum_fumariolicum__V__Thioflexothrix_psekupsii	SYM+R8	519	8.07692
Bacteria	Nucleotide	RbcL	Methylacidiphilum_fumariolicum__V__Trichormus_variabilis	SYM+R8	643	5.59006
Bacteria	Nucleotide	RbcL	Methylacidiphilum_infernorum__V__Microcystis_aeruginosa	SYM+R8	508	6.06231
Bacteria	Nucleotide	RbcL	Methylacidiphilum_infernorum__V__Microcystis_viridis	SYM+R8	527	6.25
Bacteria	Nucleotide	RbcL	Methylacidiphilum_infernorum__V__Nocardia_nova	SYM+R8	624	1.12
Bacteria	Nucleotide	RbcL	Methylacidiphilum_infernorum__V__Nocardia_seriolae	SYM+R8	662	1.05581
Bacteria	Nucleotide	RbcL	Methylacidiphilum_infernorum__V__Novimethylophilus_kurashikiensis	SYM+R8	578	1.5544
Bacteria	Nucleotide	RbcL	Methylacidiphilum_infernorum__V__Phaeobacter_gallaeciensis	SYM+R8	574	4
Bacteria	Nucleotide	RbcL	Methylacidiphilum_infernorum__V__Phormidesmis_priestleyi	SYM+R8	558	6.97674
Bacteria	Nucleotide	RbcL	Methylacidiphilum_infernorum__V__Planktothrix_agardhii	SYM+R8	525	3.23194
Bacteria	Nucleotide	RbcL	Methylacidiphilum_infernorum__V__Prochlorococcus_marinus	SYM+R8	388	3.47044
Bacteria	Nucleotide	RbcL	Methylacidiphilum_infernorum__V__Prochlorothrix_hollandica	SYM+R8	454	7.69231
Bacteria	Nucleotide	RbcL	Methylacidiphilum_infernorum__V__Raphidiopsis_brookii	SYM+R8	492	3.44828
Bacteria	Nucleotide	RbcL	Methylacidiphilum_infernorum__V__Synechococcus_elongatus	SYM+R8	408	7.82396
Bacteria	Nucleotide	RbcL	Methylacidiphilum_infernorum__V__Thermosynechococcus_elongatus	SYM+R8	454	3.95604
Bacteria	Nucleotide	RbcL	Methylacidiphilum_infernorum__V__Thermosynechococcus_vulcanus	SYM+R8	445	3.36323
Bacteria	Nucleotide	RbcL	Methylacidiphilum_infernorum__V__Thioflexothrix_psekupsii	SYM+R8	510	7.82779
Bacteria	Nucleotide	RbcL	Methylacidiphilum_infernorum__V__Trichormus_variabilis	SYM+R8	646	5.10046
Bacteria	Nucleotide	RbcL	Microcystis_aeruginosa__V__Microcystis_viridis	SYM+R8	1366	5.47602
Bacteria	Nucleotide	RbcL	Microcystis_aeruginosa__V__Nocardia_nova	SYM+R8	751	4.52128
Bacteria	Nucleotide	RbcL	Microcystis_aeruginosa__V__Nocardia_seriolae	SYM+R8	793	5.07377
Bacteria	Nucleotide	RbcL	Microcystis_aeruginosa__V__Novimethylophilus_kurashikiensis	SYM+R8	626	8.93142
Bacteria	Nucleotide	RbcL	Microcystis_aeruginosa__V__Phaeobacter_gallaeciensis	SYM+R8	667	0.299401
Bacteria	Nucleotide	RbcL	Microcystis_aeruginosa__V__Phormidesmis_priestleyi	SYM+R8	968	6.10349
Bacteria	Nucleotide	RbcL	Microcystis_aeruginosa__V__Planktothrix_agardhii	SYM+R8	1054	3.29948
Bacteria	Nucleotide	RbcL	Microcystis_aeruginosa__V__Prochlorococcus_marinus	SYM+R8	634	37.1654
Bacteria	Nucleotide	RbcL	Microcystis_aeruginosa__V__Prochlorothrix_hollandica	SYM+R8	931	1.99264
Bacteria	Nucleotide	RbcL	Microcystis_aeruginosa__V__Raphidiopsis_brookii	SYM+R8	886	22.709
Bacteria	Nucleotide	RbcL	Microcystis_aeruginosa__V__Synechococcus_elongatus	SYM+R8	780	1.7377
Bacteria	Nucleotide	RbcL	Microcystis_aeruginosa__V__Thermosynechococcus_elongatus	SYM+R8	869	3.74384
Bacteria	Nucleotide	RbcL	Microcystis_aeruginosa__V__Thermosynechococcus_vulcanus	SYM+R8	838	3.47352
Bacteria	Nucleotide	RbcL	Microcystis_aeruginosa__V__Thioflexothrix_psekupsii	SYM+R8	605	4.12541
Bacteria	Nucleotide	RbcL	Microcystis_aeruginosa__V__Trichormus_variabilis	SYM+R8	1094	20.8611
Bacteria	Nucleotide	RbcL	Microcystis_viridis__V__Nocardia_nova	SYM+R8	778	4.49294
Bacteria	Nucleotide	RbcL	Microcystis_viridis__V__Nocardia_seriolae	SYM+R8	822	4.61725
Bacteria	Nucleotide	RbcL	Microcystis_viridis__V__Novimethylophilus_kurashikiensis	SYM+R8	636	9.89011
Bacteria	Nucleotide	RbcL	Microcystis_viridis__V__Phaeobacter_gallaeciensis	SYM+R8	694	0.431655
Bacteria	Nucleotide	RbcL	Microcystis_viridis__V__Phormidesmis_priestleyi	SYM+R8	964	6.63212
Bacteria	Nucleotide	RbcL	Microcystis_viridis__V__Planktothrix_agardhii	SYM+R8	1089	4.22018
Bacteria	Nucleotide	RbcL	Microcystis_viridis__V__Prochlorococcus_marinus	SYM+R8	643	37.2283
Bacteria	Nucleotide	RbcL	Microcystis_viridis__V__Prochlorothrix_hollandica	SYM+R8	935	1.7094
Bacteria	Nucleotide	RbcL	Microcystis_viridis__V__Raphidiopsis_brookii	SYM+R8	907	21.5859
Bacteria	Nucleotide	RbcL	Microcystis_viridis__V__Synechococcus_elongatus	SYM+R8	774	2.19355
Bacteria	Nucleotide	RbcL	Microcystis_viridis__V__Thermosynechococcus_elongatus	SYM+R8	872	3.66552
Bacteria	Nucleotide	RbcL	Microcystis_viridis__V__Thermosynechococcus_vulcanus	SYM+R8	847	3.30189
Bacteria	Nucleotide	RbcL	Microcystis_viridis__V__Thioflexothrix_psekupsii	SYM+R8	632	4.2654
Bacteria	Nucleotide	RbcL	Microcystis_viridis__V__Trichormus_variabilis	SYM+R8	1139	21.5789
Bacteria	Nucleotide	RbcL	Nocardia_nova__V__Nocardia_seriolae	SYM+R8	2398	17.0488
Bacteria	Nucleotide	RbcL	Nocardia_nova__V__Novimethylophilus_kurashikiensis	SYM+R8	795	1.25628
Bacteria	Nucleotide	RbcL	Nocardia_nova__V__Phaeobacter_gallaeciensis	SYM+R8	1305	7.42726
Bacteria	Nucleotide	RbcL	Nocardia_nova__V__Phormidesmis_priestleyi	SYM+R8	893	7.15884
Bacteria	Nucleotide	RbcL	Nocardia_nova__V__Planktothrix_agardhii	SYM+R8	775	1.6323
Bacteria	Nucleotide	RbcL	Nocardia_nova__V__Prochlorococcus_marinus	SYM+R8	525	2.2576
Bacteria	Nucleotide	RbcL	Nocardia_nova__V__Prochlorothrix_hollandica	SYM+R8	688	8.99855
Bacteria	Nucleotide	RbcL	Nocardia_nova__V__Raphidiopsis_brookii	SYM+R8	690	1.73661
Bacteria	Nucleotide	RbcL	Nocardia_nova__V__Synechococcus_elongatus	SYM+R8	599	8.83333
Bacteria	Nucleotide	RbcL	Nocardia_nova__V__Thermosynechococcus_elongatus	SYM+R8	604	2.31405
Bacteria	Nucleotide	RbcL	Nocardia_nova__V__Thermosynechococcus_vulcanus	SYM+R8	603	2.15232
Bacteria	Nucleotide	RbcL	Nocardia_nova__V__Thioflexothrix_psekupsii	SYM+R8	688	6.96662
Bacteria	Nucleotide	RbcL	Nocardia_nova__V__Trichormus_variabilis	SYM+R8	1016	2.35988
Bacteria	Nucleotide	RbcL	Nocardia_seriolae__V__Novimethylophilus_kurashikiensis	SYM+R8	859	1.27907
Bacteria	Nucleotide	RbcL	Nocardia_seriolae__V__Phaeobacter_gallaeciensis	SYM+R8	1238	8.636
Bacteria	Nucleotide	RbcL	Nocardia_seriolae__V__Phormidesmis_priestleyi	SYM+R8	985	8.01217
Bacteria	Nucleotide	RbcL	Nocardia_seriolae__V__Planktothrix_agardhii	SYM+R8	822	1.45808
Bacteria	Nucleotide	RbcL	Nocardia_seriolae__V__Prochlorococcus_marinus	SYM+R8	559	1.875
Bacteria	Nucleotide	RbcL	Nocardia_seriolae__V__Prochlorothrix_hollandica	SYM+R8	715	10.3352
Bacteria	Nucleotide	RbcL	Nocardia_seriolae__V__Raphidiopsis_brookii	SYM+R8	701	1.56695
Bacteria	Nucleotide	RbcL	Nocardia_seriolae__V__Synechococcus_elongatus	SYM+R8	625	11.5016
Bacteria	Nucleotide	RbcL	Nocardia_seriolae__V__Thermosynechococcus_elongatus	SYM+R8	654	2.59542
Bacteria	Nucleotide	RbcL	Nocardia_seriolae__V__Thermosynechococcus_vulcanus	SYM+R8	652	2.45023
Bacteria	Nucleotide	RbcL	Nocardia_seriolae__V__Thioflexothrix_psekupsii	SYM+R8	729	9.58904
Bacteria	Nucleotide	RbcL	Nocardia_seriolae__V__Trichormus_variabilis	SYM+R8	1068	1.68382
Bacteria	Nucleotide	RbcL	Novimethylophilus_kurashikiensis__V__Phaeobacter_gallaeciensis	SYM+R8	802	16.0648
Bacteria	Nucleotide	RbcL	Novimethylophilus_kurashikiensis__V__Phormidesmis_priestleyi	SYM+R8	723	11.4641
Bacteria	Nucleotide	RbcL	Novimethylophilus_kurashikiensis__V__Planktothrix_agardhii	SYM+R8	667	3.84232
Bacteria	Nucleotide	RbcL	Novimethylophilus_kurashikiensis__V__Prochlorococcus_marinus	SYM+R8	478	4.43633
Bacteria	Nucleotide	RbcL	Novimethylophilus_kurashikiensis__V__Prochlorothrix_hollandica	SYM+R8	583	17.9795
Bacteria	Nucleotide	RbcL	Novimethylophilus_kurashikiensis__V__Raphidiopsis_brookii	SYM+R8	572	3.14136
Bacteria	Nucleotide	RbcL	Novimethylophilus_kurashikiensis__V__Synechococcus_elongatus	SYM+R8	517	16.9884
Bacteria	Nucleotide	RbcL	Novimethylophilus_kurashikiensis__V__Thermosynechococcus_elongatus	SYM+R8	596	6.53266
Bacteria	Nucleotide	RbcL	Novimethylophilus_kurashikiensis__V__Thermosynechococcus_vulcanus	SYM+R8	588	5.94228
Bacteria	Nucleotide	RbcL	Novimethylophilus_kurashikiensis__V__Thioflexothrix_psekupsii	SYM+R8	754	50.9934
Bacteria	Nucleotide	RbcL	Novimethylophilus_kurashikiensis__V__Trichormus_variabilis	SYM+R8	757	3.95778
Bacteria	Nucleotide	RbcL	Phaeobacter_gallaeciensis__V__Phormidesmis_priestleyi	SYM+R8	863	0.347222
Bacteria	Nucleotide	RbcL	Phaeobacter_gallaeciensis__V__Planktothrix_agardhii	SYM+R8	692	0.1443
Bacteria	Nucleotide	RbcL	Phaeobacter_gallaeciensis__V__Prochlorococcus_marinus	SYM+R8	527	0.189394
Bacteria	Nucleotide	RbcL	Phaeobacter_gallaeciensis__V__Prochlorothrix_hollandica	SYM+R8	668	0.597907
Bacteria	Nucleotide	RbcL	Phaeobacter_gallaeciensis__V__Raphidiopsis_brookii	SYM+R8	623	0.320513
Bacteria	Nucleotide	RbcL	Phaeobacter_gallaeciensis__V__Synechococcus_elongatus	SYM+R8	583	0.684932
Bacteria	Nucleotide	RbcL	Phaeobacter_gallaeciensis__V__Thermosynechococcus_elongatus	SYM+R8	623	0.160256
Bacteria	Nucleotide	RbcL	Phaeobacter_gallaeciensis__V__Thermosynechococcus_vulcanus	SYM+R8	595	0.167785
Bacteria	Nucleotide	RbcL	Phaeobacter_gallaeciensis__V__Thioflexothrix_psekupsii	SYM+R8	728	0.823045
Bacteria	Nucleotide	RbcL	Phaeobacter_gallaeciensis__V__Trichormus_variabilis	SYM+R8	861	0.232019
Bacteria	Nucleotide	RbcL	Phormidesmis_priestleyi__V__Planktothrix_agardhii	SYM+R8	1034	0.483092
Bacteria	Nucleotide	RbcL	Phormidesmis_priestleyi__V__Prochlorococcus_marinus	SYM+R8	668	13.7519
Bacteria	Nucleotide	RbcL	Phormidesmis_priestleyi__V__Prochlorothrix_hollandica	SYM+R8	967	3.20248
Bacteria	Nucleotide	RbcL	Phormidesmis_priestleyi__V__Raphidiopsis_brookii	SYM+R8	880	0.340522
Bacteria	Nucleotide	RbcL	Phormidesmis_priestleyi__V__Synechococcus_elongatus	SYM+R8	780	1.92061
Bacteria	Nucleotide	RbcL	Phormidesmis_priestleyi__V__Thermosynechococcus_elongatus	SYM+R8	852	0.586166
Bacteria	Nucleotide	RbcL	Phormidesmis_priestleyi__V__Thermosynechococcus_vulcanus	SYM+R8	837	0.477327
Bacteria	Nucleotide	RbcL	Phormidesmis_priestleyi__V__Thioflexothrix_psekupsii	SYM+R8	694	2.44604
Bacteria	Nucleotide	RbcL	Phormidesmis_priestleyi__V__Trichormus_variabilis	SYM+R8	1226	0.244499
Bacteria	Nucleotide	RbcL	Planktothrix_agardhii__V__Prochlorococcus_marinus	SYM+R8	614	29.5461
Bacteria	Nucleotide	RbcL	Planktothrix_agardhii__V__Prochlorothrix_hollandica	SYM+R8	960	0.104058
Bacteria	Nucleotide	RbcL	Planktothrix_agardhii__V__Raphidiopsis_brookii	SYM+R8	886	8.04209
Bacteria	Nucleotide	RbcL	Planktothrix_agardhii__V__Synechococcus_elongatus	SYM+R8	752	0.132802
Bacteria	Nucleotide	RbcL	Planktothrix_agardhii__V__Thermosynechococcus_elongatus	SYM+R8	850	0.587544
Bacteria	Nucleotide	RbcL	Planktothrix_agardhii__V__Thermosynechococcus_vulcanus	SYM+R8	845	0.472813
Bacteria	Nucleotide	RbcL	Planktothrix_agardhii__V__Thioflexothrix_psekupsii	SYM+R8	680	3.52423
Bacteria	Nucleotide	RbcL	Planktothrix_agardhii__V__Trichormus_variabilis	SYM+R8	1138	7.78461
Bacteria	Nucleotide	RbcL	Prochlorococcus_marinus__V__Prochlorothrix_hollandica	SYM+R8	580	14.6084
Bacteria	Nucleotide	RbcL	Prochlorococcus_marinus__V__Raphidiopsis_brookii	SYM+R8	598	28.6728
Bacteria	Nucleotide	RbcL	Prochlorococcus_marinus__V__Synechococcus_elongatus	SYM+R8	556	14.7217
Bacteria	Nucleotide	RbcL	Prochlorococcus_marinus__V__Thermosynechococcus_elongatus	SYM+R8	605	9.59158
Bacteria	Nucleotide	RbcL	Prochlorococcus_marinus__V__Thermosynechococcus_vulcanus	SYM+R8	600	9.48419
Bacteria	Nucleotide	RbcL	Prochlorococcus_marinus__V__Thioflexothrix_psekupsii	SYM+R8	446	1.76174
Bacteria	Nucleotide	RbcL	Prochlorococcus_marinus__V__Trichormus_variabilis	SYM+R8	652	26.6271
Bacteria	Nucleotide	RbcL	Prochlorothrix_hollandica__V__Raphidiopsis_brookii	SYM+R8	818	0.854701
Bacteria	Nucleotide	RbcL	Prochlorothrix_hollandica__V__Synechococcus_elongatus	SYM+R8	701	0.997151
Bacteria	Nucleotide	RbcL	Prochlorothrix_hollandica__V__Thermosynechococcus_elongatus	SYM+R8	779	1.66667
Bacteria	Nucleotide	RbcL	Prochlorothrix_hollandica__V__Thermosynechococcus_vulcanus	SYM+R8	776	1.8018
Bacteria	Nucleotide	RbcL	Prochlorothrix_hollandica__V__Thioflexothrix_psekupsii	SYM+R8	596	3.01508
Bacteria	Nucleotide	RbcL	Prochlorothrix_hollandica__V__Trichormus_variabilis	SYM+R8	974	0.410256
Bacteria	Nucleotide	RbcL	Raphidiopsis_brookii__V__Synechococcus_elongatus	SYM+R8	691	0.722543
Bacteria	Nucleotide	RbcL	Raphidiopsis_brookii__V__Thermosynechococcus_elongatus	SYM+R8	802	0.871731
Bacteria	Nucleotide	RbcL	Raphidiopsis_brookii__V__Thermosynechococcus_vulcanus	SYM+R8	795	0.628141
Bacteria	Nucleotide	RbcL	Raphidiopsis_brookii__V__Thioflexothrix_psekupsii	SYM+R8	542	1.84162
Bacteria	Nucleotide	RbcL	Raphidiopsis_brookii__V__Trichormus_variabilis	SYM+R8	1045	1.33843
Bacteria	Nucleotide	RbcL	Synechococcus_elongatus__V__Thermosynechococcus_elongatus	SYM+R8	726	1.92572
Bacteria	Nucleotide	RbcL	Synechococcus_elongatus__V__Thermosynechococcus_vulcanus	SYM+R8	721	1.24654
Bacteria	Nucleotide	RbcL	Synechococcus_elongatus__V__Thioflexothrix_psekupsii	SYM+R8	486	1.02669
Bacteria	Nucleotide	RbcL	Synechococcus_elongatus__V__Trichormus_variabilis	SYM+R8	811	0.369458
Bacteria	Nucleotide	RbcL	Thermosynechococcus_elongatus__V__Thermosynechococcus_vulcanus	SYM+R8	1108	0.0901713
Bacteria	Nucleotide	RbcL	Thermosynechococcus_elongatus__V__Thioflexothrix_psekupsii	SYM+R8	560	1.06952
Bacteria	Nucleotide	RbcL	Thermosynechococcus_elongatus__V__Trichormus_variabilis	SYM+R8	913	0.875274
Bacteria	Nucleotide	RbcL	Thermosynechococcus_vulcanus__V__Thioflexothrix_psekupsii	SYM+R8	548	1.27505
Bacteria	Nucleotide	RbcL	Thermosynechococcus_vulcanus__V__Trichormus_variabilis	SYM+R8	881	0.680272
Bacteria	Nucleotide	RbcL	Thioflexothrix_psekupsii__V__Trichormus_variabilis	SYM+R8	728	2.74348
Bacteria	Amino acid	RbcL	Acaryochloris_marina__V__Acidithiobacillus_ferrooxidans	LG+R5	755	0.793651
Bacteria	Amino acid	RbcL	Acaryochloris_marina__V__Allochromatium_vinosum	LG+R5	909	1.53846
Bacteria	Amino acid	RbcL	Acaryochloris_marina__V__Anabaenopsis_circularis	LG+R5	1491	1.74263
Bacteria	Amino acid	RbcL	Acaryochloris_marina__V__Arthrospira_platensis	LG+R5	1076	1.76416
Bacteria	Amino acid	RbcL	Acaryochloris_marina__V__Aurantimonas_manganoxydans	LG+R5	946	9.5037
Bacteria	Amino acid	RbcL	Acaryochloris_marina__V__Crocosphaera_subtropica	LG+R5	1236	2.99111
Bacteria	Amino acid	RbcL	Acaryochloris_marina__V__Gloeobacter_kilaueensis	LG+R5	1141	0.525394
Bacteria	Amino acid	RbcL	Acaryochloris_marina__V__Gloeobacter_violaceus	LG+R5	834	0.479042
Bacteria	Amino acid	RbcL	Acaryochloris_marina__V__Gloeomargarita_lithophora	LG+R5	909	3.51648
Bacteria	Amino acid	RbcL	Acaryochloris_marina__V__Halomicronema_hongdechloris	LG+R5	1270	0.708104
Bacteria	Amino acid	RbcL	Acaryochloris_marina__V__Hydrogenophaga_pseudoflava	LG+R5	953	1.25786
Bacteria	Amino acid	RbcL	Acaryochloris_marina__V__Methylacidimicrobium_cyclopophantes	LG+R5	611	7.35294
Bacteria	Amino acid	RbcL	Acaryochloris_marina__V__Methylacidimicrobium_tartarophylax	LG+R5	625	6.07029
Bacteria	Amino acid	RbcL	Acaryochloris_marina__V__Methylacidiphilum_fumariolicum	LG+R5	605	5.11551
Bacteria	Amino acid	RbcL	Acaryochloris_marina__V__Methylacidiphilum_infernorum	LG+R5	616	5.02431
Bacteria	Amino acid	RbcL	Acaryochloris_marina__V__Microcystis_aeruginosa	LG+R5	985	4.14373
Bacteria	Amino acid	RbcL	Acaryochloris_marina__V__Microcystis_viridis	LG+R5	1045	3.53728
Bacteria	Amino acid	RbcL	Acaryochloris_marina__V__Nocardia_nova	LG+R5	1105	2.35081
Bacteria	Amino acid	RbcL	Acaryochloris_marina__V__Nocardia_seriolae	LG+R5	1262	3.40459
Bacteria	Amino acid	RbcL	Acaryochloris_marina__V__Novimethylophilus_kurashikiensis	LG+R5	784	8.78981
Bacteria	Amino acid	RbcL	Acaryochloris_marina__V__Phaeobacter_gallaeciensis	LG+R5	947	0.632911
Bacteria	Amino acid	RbcL	Acaryochloris_marina__V__Phormidesmis_priestleyi	LG+R5	1224	0.897959
Bacteria	Amino acid	RbcL	Acaryochloris_marina__V__Planktothrix_agardhii	LG+R5	1088	1.16315
Bacteria	Amino acid	RbcL	Acaryochloris_marina__V__Prochlorococcus_marinus	LG+R5	701	17.3967
Bacteria	Amino acid	RbcL	Acaryochloris_marina__V__Prochlorothrix_hollandica	LG+R5	977	2.14724
Bacteria	Amino acid	RbcL	Acaryochloris_marina__V__Raphidiopsis_brookii	LG+R5	914	0.655738
Bacteria	Amino acid	RbcL	Acaryochloris_marina__V__Synechococcus_elongatus	LG+R5	832	7.32293
Bacteria	Amino acid	RbcL	Acaryochloris_marina__V__Thermosynechococcus_elongatus	LG+R5	924	1.83784
Bacteria	Amino acid	RbcL	Acaryochloris_marina__V__Thermosynechococcus_vulcanus	LG+R5	906	1.54355
Bacteria	Amino acid	RbcL	Acaryochloris_marina__V__Thioflexothrix_psekupsii	LG+R5	764	1.04575
Bacteria	Amino acid	RbcL	Acaryochloris_marina__V__Trichormus_variabilis	LG+R5	1295	1.38889
Bacteria	Amino acid	RbcL	Acidithiobacillus_ferrooxidans__V__Allochromatium_vinosum	LG+R5	779	1.28205
Bacteria	Amino acid	RbcL	Acidithiobacillus_ferrooxidans__V__Anabaenopsis_circularis	LG+R5	733	1.08992
Bacteria	Amino acid	RbcL	Acidithiobacillus_ferrooxidans__V__Arthrospira_platensis	LG+R5	609	0.163934
Bacteria	Amino acid	RbcL	Acidithiobacillus_ferrooxidans__V__Aurantimonas_manganoxydans	LG+R5	753	13.9257
Bacteria	Amino acid	RbcL	Acidithiobacillus_ferrooxidans__V__Crocosphaera_subtropica	LG+R5	703	0.142045
Bacteria	Amino acid	RbcL	Acidithiobacillus_ferrooxidans__V__Gloeobacter_kilaueensis	LG+R5	680	0.440529
Bacteria	Amino acid	RbcL	Acidithiobacillus_ferrooxidans__V__Gloeobacter_violaceus	LG+R5	516	0.386847
Bacteria	Amino acid	RbcL	Acidithiobacillus_ferrooxidans__V__Gloeomargarita_lithophora	LG+R5	541	0.184502
Bacteria	Amino acid	RbcL	Acidithiobacillus_ferrooxidans__V__Halomicronema_hongdechloris	LG+R5	653	0.458716
Bacteria	Amino acid	RbcL	Acidithiobacillus_ferrooxidans__V__Hydrogenophaga_pseudoflava	LG+R5	863	0.231481
Bacteria	Amino acid	RbcL	Acidithiobacillus_ferrooxidans__V__Methylacidimicrobium_cyclopophantes	LG+R5	622	10.4334
Bacteria	Amino acid	RbcL	Acidithiobacillus_ferrooxidans__V__Methylacidimicrobium_tartarophylax	LG+R5	620	10.306
Bacteria	Amino acid	RbcL	Acidithiobacillus_ferrooxidans__V__Methylacidiphilum_fumariolicum	LG+R5	605	9.40594
Bacteria	Amino acid	RbcL	Acidithiobacillus_ferrooxidans__V__Methylacidiphilum_infernorum	LG+R5	608	8.21018
Bacteria	Amino acid	RbcL	Acidithiobacillus_ferrooxidans__V__Microcystis_aeruginosa	LG+R5	594	0.336134
Bacteria	Amino acid	RbcL	Acidithiobacillus_ferrooxidans__V__Microcystis_viridis	LG+R5	613	0.325733
Bacteria	Amino acid	RbcL	Acidithiobacillus_ferrooxidans__V__Nocardia_nova	LG+R5	722	2.62794
Bacteria	Amino acid	RbcL	Acidithiobacillus_ferrooxidans__V__Nocardia_seriolae	LG+R5	798	4.13016
Bacteria	Amino acid	RbcL	Acidithiobacillus_ferrooxidans__V__Novimethylophilus_kurashikiensis	LG+R5	786	41.5502
Bacteria	Amino acid	RbcL	Acidithiobacillus_ferrooxidans__V__Phaeobacter_gallaeciensis	LG+R5	745	0.268097
Bacteria	Amino acid	RbcL	Acidithiobacillus_ferrooxidans__V__Phormidesmis_priestleyi	LG+R5	675	1.47929
Bacteria	Amino acid	RbcL	Acidithiobacillus_ferrooxidans__V__Planktothrix_agardhii	LG+R5	627	0.318471
Bacteria	Amino acid	RbcL	Acidithiobacillus_ferrooxidans__V__Prochlorococcus_marinus	LG+R5	466	0.401499
Bacteria	Amino acid	RbcL	Acidithiobacillus_ferrooxidans__V__Prochlorothrix_hollandica	LG+R5	571	0.34965
Bacteria	Amino acid	RbcL	Acidithiobacillus_ferrooxidans__V__Raphidiopsis_brookii	LG+R5	564	0.530973
Bacteria	Amino acid	RbcL	Acidithiobacillus_ferrooxidans__V__Synechococcus_elongatus	LG+R5	493	0.404858
Bacteria	Amino acid	RbcL	Acidithiobacillus_ferrooxidans__V__Thermosynechococcus_elongatus	LG+R5	557	0.716846
Bacteria	Amino acid	RbcL	Acidithiobacillus_ferrooxidans__V__Thermosynechococcus_vulcanus	LG+R5	551	0.905797
Bacteria	Amino acid	RbcL	Acidithiobacillus_ferrooxidans__V__Thioflexothrix_psekupsii	LG+R5	690	0.289436
Bacteria	Amino acid	RbcL	Acidithiobacillus_ferrooxidans__V__Trichormus_variabilis	LG+R5	763	1.96335
Bacteria	Amino acid	RbcL	Allochromatium_vinosum__V__Anabaenopsis_circularis	LG+R5	847	2.47642
Bacteria	Amino acid	RbcL	Allochromatium_vinosum__V__Arthrospira_platensis	LG+R5	764	0.653595
Bacteria	Amino acid	RbcL	Allochromatium_vinosum__V__Aurantimonas_manganoxydans	LG+R5	821	22.871
Bacteria	Amino acid	RbcL	Allochromatium_vinosum__V__Crocosphaera_subtropica	LG+R5	813	1.10565
Bacteria	Amino acid	RbcL	Allochromatium_vinosum__V__Gloeobacter_kilaueensis	LG+R5	762	1.7038
Bacteria	Amino acid	RbcL	Allochromatium_vinosum__V__Gloeobacter_violaceus	LG+R5	585	2.55973
Bacteria	Amino acid	RbcL	Allochromatium_vinosum__V__Gloeomargarita_lithophora	LG+R5	623	1.12179
Bacteria	Amino acid	RbcL	Allochromatium_vinosum__V__Halomicronema_hongdechloris	LG+R5	782	2.17114
Bacteria	Amino acid	RbcL	Allochromatium_vinosum__V__Hydrogenophaga_pseudoflava	LG+R5	994	2.11055
Bacteria	Amino acid	RbcL	Allochromatium_vinosum__V__Methylacidimicrobium_cyclopophantes	LG+R5	602	11.6086
Bacteria	Amino acid	RbcL	Allochromatium_vinosum__V__Methylacidimicrobium_tartarophylax	LG+R5	615	10.7143
Bacteria	Amino acid	RbcL	Allochromatium_vinosum__V__Methylacidiphilum_fumariolicum	LG+R5	606	9.39044
Bacteria	Amino acid	RbcL	Allochromatium_vinosum__V__Methylacidiphilum_infernorum	LG+R5	603	10.0993
Bacteria	Amino acid	RbcL	Allochromatium_vinosum__V__Microcystis_aeruginosa	LG+R5	707	0.564972
Bacteria	Amino acid	RbcL	Allochromatium_vinosum__V__Microcystis_viridis	LG+R5	715	0.558659
Bacteria	Amino acid	RbcL	Allochromatium_vinosum__V__Nocardia_nova	LG+R5	830	7.22022
Bacteria	Amino acid	RbcL	Allochromatium_vinosum__V__Nocardia_seriolae	LG+R5	847	7.66509
Bacteria	Amino acid	RbcL	Allochromatium_vinosum__V__Novimethylophilus_kurashikiensis	LG+R5	886	57.6099
Bacteria	Amino acid	RbcL	Allochromatium_vinosum__V__Phaeobacter_gallaeciensis	LG+R5	855	0.233645
Bacteria	Amino acid	RbcL	Allochromatium_vinosum__V__Phormidesmis_priestleyi	LG+R5	771	1.81347
Bacteria	Amino acid	RbcL	Allochromatium_vinosum__V__Planktothrix_agardhii	LG+R5	737	1.21951
Bacteria	Amino acid	RbcL	Allochromatium_vinosum__V__Prochlorococcus_marinus	LG+R5	506	0.443787
Bacteria	Amino acid	RbcL	Allochromatium_vinosum__V__Prochlorothrix_hollandica	LG+R5	667	1.34731
Bacteria	Amino acid	RbcL	Allochromatium_vinosum__V__Raphidiopsis_brookii	LG+R5	648	1.849
Bacteria	Amino acid	RbcL	Allochromatium_vinosum__V__Synechococcus_elongatus	LG+R5	583	0.856164
Bacteria	Amino acid	RbcL	Allochromatium_vinosum__V__Thermosynechococcus_elongatus	LG+R5	639	2.34375
Bacteria	Amino acid	RbcL	Allochromatium_vinosum__V__Thermosynechococcus_vulcanus	LG+R5	643	3.57143
Bacteria	Amino acid	RbcL	Allochromatium_vinosum__V__Thioflexothrix_psekupsii	LG+R5	819	5.85366
Bacteria	Amino acid	RbcL	Allochromatium_vinosum__V__Trichormus_variabilis	LG+R5	866	3.46021
Bacteria	Amino acid	RbcL	Anabaenopsis_circularis__V__Arthrospira_platensis	LG+R5	1182	8.45309
Bacteria	Amino acid	RbcL	Anabaenopsis_circularis__V__Aurantimonas_manganoxydans	LG+R5	818	8.18071
Bacteria	Amino acid	RbcL	Anabaenopsis_circularis__V__Crocosphaera_subtropica	LG+R5	1264	10.9091
Bacteria	Amino acid	RbcL	Anabaenopsis_circularis__V__Gloeobacter_kilaueensis	LG+R5	1174	3.31915
Bacteria	Amino acid	RbcL	Anabaenopsis_circularis__V__Gloeobacter_violaceus	LG+R5	896	1.56076
Bacteria	Amino acid	RbcL	Anabaenopsis_circularis__V__Gloeomargarita_lithophora	LG+R5	919	6.30435
Bacteria	Amino acid	RbcL	Anabaenopsis_circularis__V__Halomicronema_hongdechloris	LG+R5	1246	2.56616
Bacteria	Amino acid	RbcL	Anabaenopsis_circularis__V__Hydrogenophaga_pseudoflava	LG+R5	900	1.10988
Bacteria	Amino acid	RbcL	Anabaenopsis_circularis__V__Methylacidimicrobium_cyclopophantes	LG+R5	622	6.42055
Bacteria	Amino acid	RbcL	Anabaenopsis_circularis__V__Methylacidimicrobium_tartarophylax	LG+R5	642	6.99844
Bacteria	Amino acid	RbcL	Anabaenopsis_circularis__V__Methylacidiphilum_fumariolicum	LG+R5	643	7.29814
Bacteria	Amino acid	RbcL	Anabaenopsis_circularis__V__Methylacidiphilum_infernorum	LG+R5	638	7.04225
Bacteria	Amino acid	RbcL	Anabaenopsis_circularis__V__Microcystis_aeruginosa	LG+R5	1080	11.4312
Bacteria	Amino acid	RbcL	Anabaenopsis_circularis__V__Microcystis_viridis	LG+R5	1118	10.6345
Bacteria	Amino acid	RbcL	Anabaenopsis_circularis__V__Nocardia_nova	LG+R5	1031	3.29457
Bacteria	Amino acid	RbcL	Anabaenopsis_circularis__V__Nocardia_seriolae	LG+R5	1089	3.11927
Bacteria	Amino acid	RbcL	Anabaenopsis_circularis__V__Novimethylophilus_kurashikiensis	LG+R5	771	9.97409
Bacteria	Amino acid	RbcL	Anabaenopsis_circularis__V__Phaeobacter_gallaeciensis	LG+R5	832	0.240096
Bacteria	Amino acid	RbcL	Anabaenopsis_circularis__V__Phormidesmis_priestleyi	LG+R5	1180	0.592718
Bacteria	Amino acid	RbcL	Anabaenopsis_circularis__V__Planktothrix_agardhii	LG+R5	1165	5.77473
Bacteria	Amino acid	RbcL	Anabaenopsis_circularis__V__Prochlorococcus_marinus	LG+R5	655	20.6174
Bacteria	Amino acid	RbcL	Anabaenopsis_circularis__V__Prochlorothrix_hollandica	LG+R5	988	4.9545
Bacteria	Amino acid	RbcL	Anabaenopsis_circularis__V__Raphidiopsis_brookii	LG+R5	1037	4.23892
Bacteria	Amino acid	RbcL	Anabaenopsis_circularis__V__Synechococcus_elongatus	LG+R5	808	12.979
Bacteria	Amino acid	RbcL	Anabaenopsis_circularis__V__Thermosynechococcus_elongatus	LG+R5	931	3.21888
Bacteria	Amino acid	RbcL	Anabaenopsis_circularis__V__Thermosynechococcus_vulcanus	LG+R5	906	3.0871
Bacteria	Amino acid	RbcL	Anabaenopsis_circularis__V__Thioflexothrix_psekupsii	LG+R5	705	1.69972
Bacteria	Amino acid	RbcL	Anabaenopsis_circularis__V__Trichormus_variabilis	LG+R5	1665	1.20048
Bacteria	Amino acid	RbcL	Arthrospira_platensis__V__Aurantimonas_manganoxydans	LG+R5	680	3.96476
Bacteria	Amino acid	RbcL	Arthrospira_platensis__V__Crocosphaera_subtropica	LG+R5	1114	1.79372
Bacteria	Amino acid	RbcL	Arthrospira_platensis__V__Gloeobacter_kilaueensis	LG+R5	916	0.436205
Bacteria	Amino acid	RbcL	Arthrospira_platensis__V__Gloeobacter_violaceus	LG+R5	683	0.584795
Bacteria	Amino acid	RbcL	Arthrospira_platensis__V__Gloeomargarita_lithophora	LG+R5	841	1.30641
Bacteria	Amino acid	RbcL	Arthrospira_platensis__V__Halomicronema_hongdechloris	LG+R5	1090	3.39138
Bacteria	Amino acid	RbcL	Arthrospira_platensis__V__Hydrogenophaga_pseudoflava	LG+R5	750	0.399467
Bacteria	Amino acid	RbcL	Arthrospira_platensis__V__Methylacidimicrobium_cyclopophantes	LG+R5	497	3.41365
Bacteria	Amino acid	RbcL	Arthrospira_platensis__V__Methylacidimicrobium_tartarophylax	LG+R5	507	3.74016
Bacteria	Amino acid	RbcL	Arthrospira_platensis__V__Methylacidiphilum_fumariolicum	LG+R5	509	3.52941
Bacteria	Amino acid	RbcL	Arthrospira_platensis__V__Methylacidiphilum_infernorum	LG+R5	515	3.68217
Bacteria	Amino acid	RbcL	Arthrospira_platensis__V__Microcystis_aeruginosa	LG+R5	1034	1.64251
Bacteria	Amino acid	RbcL	Arthrospira_platensis__V__Microcystis_viridis	LG+R5	1056	1.79754
Bacteria	Amino acid	RbcL	Arthrospira_platensis__V__Nocardia_nova	LG+R5	747	1.47059
Bacteria	Amino acid	RbcL	Arthrospira_platensis__V__Nocardia_seriolae	LG+R5	795	2.01005
Bacteria	Amino acid	RbcL	Arthrospira_platensis__V__Novimethylophilus_kurashikiensis	LG+R5	647	6.6358
Bacteria	Amino acid	RbcL	Arthrospira_platensis__V__Phaeobacter_gallaeciensis	LG+R5	696	0.143472
Bacteria	Amino acid	RbcL	Arthrospira_platensis__V__Phormidesmis_priestleyi	LG+R5	1065	2.43902
Bacteria	Amino acid	RbcL	Arthrospira_platensis__V__Planktothrix_agardhii	LG+R5	1204	2.51729
Bacteria	Amino acid	RbcL	Arthrospira_platensis__V__Prochlorococcus_marinus	LG+R5	632	12.8752
Bacteria	Amino acid	RbcL	Arthrospira_platensis__V__Prochlorothrix_hollandica	LG+R5	958	0.208551
Bacteria	Amino acid	RbcL	Arthrospira_platensis__V__Raphidiopsis_brookii	LG+R5	880	3.97276
Bacteria	Amino acid	RbcL	Arthrospira_platensis__V__Synechococcus_elongatus	LG+R5	757	3.16623
Bacteria	Amino acid	RbcL	Arthrospira_platensis__V__Thermosynechococcus_elongatus	LG+R5	864	4.50867
Bacteria	Amino acid	RbcL	Arthrospira_platensis__V__Thermosynechococcus_vulcanus	LG+R5	867	4.14747
Bacteria	Amino acid	RbcL	Arthrospira_platensis__V__Thioflexothrix_psekupsii	LG+R5	653	0.30581
Bacteria	Amino acid	RbcL	Arthrospira_platensis__V__Trichormus_variabilis	LG+R5	1147	6.79443
Bacteria	Amino acid	RbcL	Aurantimonas_manganoxydans__V__Crocosphaera_subtropica	LG+R5	753	4.11141
Bacteria	Amino acid	RbcL	Aurantimonas_manganoxydans__V__Gloeobacter_kilaueensis	LG+R5	753	6.6313
Bacteria	Amino acid	RbcL	Aurantimonas_manganoxydans__V__Gloeobacter_violaceus	LG+R5	613	6.84039
Bacteria	Amino acid	RbcL	Aurantimonas_manganoxydans__V__Gloeomargarita_lithophora	LG+R5	600	4.49251
Bacteria	Amino acid	RbcL	Aurantimonas_manganoxydans__V__Halomicronema_hongdechloris	LG+R5	834	6.46707
Bacteria	Amino acid	RbcL	Aurantimonas_manganoxydans__V__Hydrogenophaga_pseudoflava	LG+R5	1222	22.0769
Bacteria	Amino acid	RbcL	Aurantimonas_manganoxydans__V__Methylacidimicrobium_cyclopophantes	LG+R5	574	2.08696
Bacteria	Amino acid	RbcL	Aurantimonas_manganoxydans__V__Methylacidimicrobium_tartarophylax	LG+R5	575	1.04167
Bacteria	Amino acid	RbcL	Aurantimonas_manganoxydans__V__Methylacidiphilum_fumariolicum	LG+R5	583	1.0274
Bacteria	Amino acid	RbcL	Aurantimonas_manganoxydans__V__Methylacidiphilum_infernorum	LG+R5	576	1.03986
Bacteria	Amino acid	RbcL	Aurantimonas_manganoxydans__V__Microcystis_aeruginosa	LG+R5	644	3.56589
Bacteria	Amino acid	RbcL	Aurantimonas_manganoxydans__V__Microcystis_viridis	LG+R5	653	3.36391
Bacteria	Amino acid	RbcL	Aurantimonas_manganoxydans__V__Nocardia_nova	LG+R5	1048	1.04862
Bacteria	Amino acid	RbcL	Aurantimonas_manganoxydans__V__Nocardia_seriolae	LG+R5	1082	0.646353
Bacteria	Amino acid	RbcL	Aurantimonas_manganoxydans__V__Novimethylophilus_kurashikiensis	LG+R5	788	0.126743
Bacteria	Amino acid	RbcL	Aurantimonas_manganoxydans__V__Phaeobacter_gallaeciensis	LG+R5	1258	43.5266
Bacteria	Amino acid	RbcL	Aurantimonas_manganoxydans__V__Phormidesmis_priestleyi	LG+R5	867	7.14286
Bacteria	Amino acid	RbcL	Aurantimonas_manganoxydans__V__Planktothrix_agardhii	LG+R5	681	4.10557
Bacteria	Amino acid	RbcL	Aurantimonas_manganoxydans__V__Prochlorococcus_marinus	LG+R5	503	7.11806
Bacteria	Amino acid	RbcL	Aurantimonas_manganoxydans__V__Prochlorothrix_hollandica	LG+R5	627	2.86624
Bacteria	Amino acid	RbcL	Aurantimonas_manganoxydans__V__Raphidiopsis_brookii	LG+R5	619	5.64516
Bacteria	Amino acid	RbcL	Aurantimonas_manganoxydans__V__Synechococcus_elongatus	LG+R5	543	2.75735
Bacteria	Amino acid	RbcL	Aurantimonas_manganoxydans__V__Thermosynechococcus_elongatus	LG+R5	623	7.37179
Bacteria	Amino acid	RbcL	Aurantimonas_manganoxydans__V__Thermosynechococcus_vulcanus	LG+R5	597	7.19064
Bacteria	Amino acid	RbcL	Aurantimonas_manganoxydans__V__Thioflexothrix_psekupsii	LG+R5	724	19.1724
Bacteria	Amino acid	RbcL	Aurantimonas_manganoxydans__V__Trichormus_variabilis	LG+R5	848	7.65607
Bacteria	Amino acid	RbcL	Crocosphaera_subtropica__V__Gloeobacter_kilaueensis	LG+R5	991	1.41129
Bacteria	Amino acid	RbcL	Crocosphaera_subtropica__V__Gloeobacter_violaceus	LG+R5	766	1.04302
Bacteria	Amino acid	RbcL	Crocosphaera_subtropica__V__Gloeomargarita_lithophora	LG+R5	867	0.460829
Bacteria	Amino acid	RbcL	Crocosphaera_subtropica__V__Halomicronema_hongdechloris	LG+R5	1163	6.35739
Bacteria	Amino acid	RbcL	Crocosphaera_subtropica__V__Hydrogenophaga_pseudoflava	LG+R5	794	0.251572
Bacteria	Amino acid	RbcL	Crocosphaera_subtropica__V__Methylacidimicrobium_cyclopophantes	LG+R5	567	4.22535
Bacteria	Amino acid	RbcL	Crocosphaera_subtropica__V__Methylacidimicrobium_tartarophylax	LG+R5	577	4.32526
Bacteria	Amino acid	RbcL	Crocosphaera_subtropica__V__Methylacidiphilum_fumariolicum	LG+R5	576	4.15945
Bacteria	Amino acid	RbcL	Crocosphaera_subtropica__V__Methylacidiphilum_infernorum	LG+R5	587	4.2517
Bacteria	Amino acid	RbcL	Crocosphaera_subtropica__V__Microcystis_aeruginosa	LG+R5	1105	1.98915
Bacteria	Amino acid	RbcL	Crocosphaera_subtropica__V__Microcystis_viridis	LG+R5	1148	1.91471
Bacteria	Amino acid	RbcL	Crocosphaera_subtropica__V__Nocardia_nova	LG+R5	923	0.865801
Bacteria	Amino acid	RbcL	Crocosphaera_subtropica__V__Nocardia_seriolae	LG+R5	979	1.12245
Bacteria	Amino acid	RbcL	Crocosphaera_subtropica__V__Novimethylophilus_kurashikiensis	LG+R5	702	5.83215
Bacteria	Amino acid	RbcL	Crocosphaera_subtropica__V__Phaeobacter_gallaeciensis	LG+R5	843	0.118483
Bacteria	Amino acid	RbcL	Crocosphaera_subtropica__V__Phormidesmis_priestleyi	LG+R5	1109	4.23423
Bacteria	Amino acid	RbcL	Crocosphaera_subtropica__V__Planktothrix_agardhii	LG+R5	1061	1.9774
Bacteria	Amino acid	RbcL	Crocosphaera_subtropica__V__Prochlorococcus_marinus	LG+R5	675	11.8898
Bacteria	Amino acid	RbcL	Crocosphaera_subtropica__V__Prochlorothrix_hollandica	LG+R5	918	0.217628
Bacteria	Amino acid	RbcL	Crocosphaera_subtropica__V__Raphidiopsis_brookii	LG+R5	922	5.6338
Bacteria	Amino acid	RbcL	Crocosphaera_subtropica__V__Synechococcus_elongatus	LG+R5	804	2.98137
Bacteria	Amino acid	RbcL	Crocosphaera_subtropica__V__Thermosynechococcus_elongatus	LG+R5	887	5.85586
Bacteria	Amino acid	RbcL	Crocosphaera_subtropica__V__Thermosynechococcus_vulcanus	LG+R5	858	5.70431
Bacteria	Amino acid	RbcL	Crocosphaera_subtropica__V__Thioflexothrix_psekupsii	LG+R5	661	0.453172
Bacteria	Amino acid	RbcL	Crocosphaera_subtropica__V__Trichormus_variabilis	LG+R5	1320	10.1438
Bacteria	Amino acid	RbcL	Gloeobacter_kilaueensis__V__Gloeobacter_violaceus	LG+R5	990	3.02725
Bacteria	Amino acid	RbcL	Gloeobacter_kilaueensis__V__Gloeomargarita_lithophora	LG+R5	866	2.30681
Bacteria	Amino acid	RbcL	Gloeobacter_kilaueensis__V__Halomicronema_hongdechloris	LG+R5	985	1.11562
Bacteria	Amino acid	RbcL	Gloeobacter_kilaueensis__V__Hydrogenophaga_pseudoflava	LG+R5	869	0.689655
Bacteria	Amino acid	RbcL	Gloeobacter_kilaueensis__V__Methylacidimicrobium_cyclopophantes	LG+R5	586	5.11073
Bacteria	Amino acid	RbcL	Gloeobacter_kilaueensis__V__Methylacidimicrobium_tartarophylax	LG+R5	617	5.82524
Bacteria	Amino acid	RbcL	Gloeobacter_kilaueensis__V__Methylacidiphilum_fumariolicum	LG+R5	594	4.70588
Bacteria	Amino acid	RbcL	Gloeobacter_kilaueensis__V__Methylacidiphilum_infernorum	LG+R5	602	4.97512
Bacteria	Amino acid	RbcL	Gloeobacter_kilaueensis__V__Microcystis_aeruginosa	LG+R5	903	1.65929
Bacteria	Amino acid	RbcL	Gloeobacter_kilaueensis__V__Microcystis_viridis	LG+R5	941	1.69851
Bacteria	Amino acid	RbcL	Gloeobacter_kilaueensis__V__Nocardia_nova	LG+R5	964	2.90155
Bacteria	Amino acid	RbcL	Gloeobacter_kilaueensis__V__Nocardia_seriolae	LG+R5	1034	3.96135
Bacteria	Amino acid	RbcL	Gloeobacter_kilaueensis__V__Novimethylophilus_kurashikiensis	LG+R5	734	8.97959
Bacteria	Amino acid	RbcL	Gloeobacter_kilaueensis__V__Phaeobacter_gallaeciensis	LG+R5	794	0.251572
Bacteria	Amino acid	RbcL	Gloeobacter_kilaueensis__V__Phormidesmis_priestleyi	LG+R5	964	0.829016
Bacteria	Amino acid	RbcL	Gloeobacter_kilaueensis__V__Planktothrix_agardhii	LG+R5	933	0.856531
Bacteria	Amino acid	RbcL	Gloeobacter_kilaueensis__V__Prochlorococcus_marinus	LG+R5	585	11.2415
Bacteria	Amino acid	RbcL	Gloeobacter_kilaueensis__V__Prochlorothrix_hollandica	LG+R5	827	0.483092
Bacteria	Amino acid	RbcL	Gloeobacter_kilaueensis__V__Raphidiopsis_brookii	LG+R5	826	1.08827
Bacteria	Amino acid	RbcL	Gloeobacter_kilaueensis__V__Synechococcus_elongatus	LG+R5	720	2.63523
Bacteria	Amino acid	RbcL	Gloeobacter_kilaueensis__V__Thermosynechococcus_elongatus	LG+R5	811	1.97044
Bacteria	Amino acid	RbcL	Gloeobacter_kilaueensis__V__Thermosynechococcus_vulcanus	LG+R5	816	1.83599
Bacteria	Amino acid	RbcL	Gloeobacter_kilaueensis__V__Thioflexothrix_psekupsii	LG+R5	661	0.755287
Bacteria	Amino acid	RbcL	Gloeobacter_kilaueensis__V__Trichormus_variabilis	LG+R5	1141	1.83888
Bacteria	Amino acid	RbcL	Gloeobacter_violaceus__V__Gloeomargarita_lithophora	LG+R5	618	1.93861
Bacteria	Amino acid	RbcL	Gloeobacter_violaceus__V__Halomicronema_hongdechloris	LG+R5	764	1.30719
Bacteria	Amino acid	RbcL	Gloeobacter_violaceus__V__Hydrogenophaga_pseudoflava	LG+R5	670	0.894188
Bacteria	Amino acid	RbcL	Gloeobacter_violaceus__V__Methylacidimicrobium_cyclopophantes	LG+R5	463	3.87931
Bacteria	Amino acid	RbcL	Gloeobacter_violaceus__V__Methylacidimicrobium_tartarophylax	LG+R5	470	3.60934
Bacteria	Amino acid	RbcL	Gloeobacter_violaceus__V__Methylacidiphilum_fumariolicum	LG+R5	462	3.02376
Bacteria	Amino acid	RbcL	Gloeobacter_violaceus__V__Methylacidiphilum_infernorum	LG+R5	457	3.05677
Bacteria	Amino acid	RbcL	Gloeobacter_violaceus__V__Microcystis_aeruginosa	LG+R5	672	1.04012
Bacteria	Amino acid	RbcL	Gloeobacter_violaceus__V__Microcystis_viridis	LG+R5	675	0.739645
Bacteria	Amino acid	RbcL	Gloeobacter_violaceus__V__Nocardia_nova	LG+R5	765	3.00261
Bacteria	Amino acid	RbcL	Gloeobacter_violaceus__V__Nocardia_seriolae	LG+R5	792	3.40479
Bacteria	Amino acid	RbcL	Gloeobacter_violaceus__V__Novimethylophilus_kurashikiensis	LG+R5	584	9.23077
Bacteria	Amino acid	RbcL	Gloeobacter_violaceus__V__Phaeobacter_gallaeciensis	LG+R5	642	0.155521
Bacteria	Amino acid	RbcL	Gloeobacter_violaceus__V__Phormidesmis_priestleyi	LG+R5	757	0.791557
Bacteria	Amino acid	RbcL	Gloeobacter_violaceus__V__Planktothrix_agardhii	LG+R5	708	0.705219
Bacteria	Amino acid	RbcL	Gloeobacter_violaceus__V__Prochlorococcus_marinus	LG+R5	422	10.3723
Bacteria	Amino acid	RbcL	Gloeobacter_violaceus__V__Prochlorothrix_hollandica	LG+R5	593	0.16835
Bacteria	Amino acid	RbcL	Gloeobacter_violaceus__V__Raphidiopsis_brookii	LG+R5	613	0.488599
Bacteria	Amino acid	RbcL	Gloeobacter_violaceus__V__Synechococcus_elongatus	LG+R5	553	2.34657
Bacteria	Amino acid	RbcL	Gloeobacter_violaceus__V__Thermosynechococcus_elongatus	LG+R5	609	1.63934
Bacteria	Amino acid	RbcL	Gloeobacter_violaceus__V__Thermosynechococcus_vulcanus	LG+R5	602	1.49254
Bacteria	Amino acid	RbcL	Gloeobacter_violaceus__V__Thioflexothrix_psekupsii	LG+R5	495	1.6129
Bacteria	Amino acid	RbcL	Gloeobacter_violaceus__V__Trichormus_variabilis	LG+R5	875	1.94064
Bacteria	Amino acid	RbcL	Gloeomargarita_lithophora__V__Halomicronema_hongdechloris	LG+R5	910	4.50055
Bacteria	Amino acid	RbcL	Gloeomargarita_lithophora__V__Hydrogenophaga_pseudoflava	LG+R5	630	0.158479
Bacteria	Amino acid	RbcL	Gloeomargarita_lithophora__V__Methylacidimicrobium_cyclopophantes	LG+R5	464	3.22581
Bacteria	Amino acid	RbcL	Gloeomargarita_lithophora__V__Methylacidimicrobium_tartarophylax	LG+R5	480	3.3264
Bacteria	Amino acid	RbcL	Gloeomargarita_lithophora__V__Methylacidiphilum_fumariolicum	LG+R5	461	3.24675
Bacteria	Amino acid	RbcL	Gloeomargarita_lithophora__V__Methylacidiphilum_infernorum	LG+R5	456	3.50109
Bacteria	Amino acid	RbcL	Gloeomargarita_lithophora__V__Microcystis_aeruginosa	LG+R5	850	0.470035
Bacteria	Amino acid	RbcL	Gloeomargarita_lithophora__V__Microcystis_viridis	LG+R5	869	0.45977
Bacteria	Amino acid	RbcL	Gloeomargarita_lithophora__V__Nocardia_nova	LG+R5	618	0.807754
Bacteria	Amino acid	RbcL	Gloeomargarita_lithophora__V__Nocardia_seriolae	LG+R5	658	1.82094
Bacteria	Amino acid	RbcL	Gloeomargarita_lithophora__V__Novimethylophilus_kurashikiensis	LG+R5	573	6.44599
Bacteria	Amino acid	RbcL	Gloeomargarita_lithophora__V__Phaeobacter_gallaeciensis	LG+R5	601	0.166113
Bacteria	Amino acid	RbcL	Gloeomargarita_lithophora__V__Phormidesmis_priestleyi	LG+R5	827	2.89855
Bacteria	Amino acid	RbcL	Gloeomargarita_lithophora__V__Planktothrix_agardhii	LG+R5	847	1.02201
Bacteria	Amino acid	RbcL	Gloeomargarita_lithophora__V__Prochlorococcus_marinus	LG+R5	578	13.2556
Bacteria	Amino acid	RbcL	Gloeomargarita_lithophora__V__Prochlorothrix_hollandica	LG+R5	786	0.635324
Bacteria	Amino acid	RbcL	Gloeomargarita_lithophora__V__Raphidiopsis_brookii	LG+R5	789	3.41772
Bacteria	Amino acid	RbcL	Gloeomargarita_lithophora__V__Synechococcus_elongatus	LG+R5	686	2.47453
Bacteria	Amino acid	RbcL	Gloeomargarita_lithophora__V__Thermosynechococcus_elongatus	LG+R5	832	6.2425
Bacteria	Amino acid	RbcL	Gloeomargarita_lithophora__V__Thermosynechococcus_vulcanus	LG+R5	822	5.71081
Bacteria	Amino acid	RbcL	Gloeomargarita_lithophora__V__Thioflexothrix_psekupsii	LG+R5	531	0.18797
Bacteria	Amino acid	RbcL	Gloeomargarita_lithophora__V__Trichormus_variabilis	LG+R5	925	5.61555
Bacteria	Amino acid	RbcL	Halomicronema_hongdechloris__V__Hydrogenophaga_pseudoflava	LG+R5	833	0.959233
Bacteria	Amino acid	RbcL	Halomicronema_hongdechloris__V__Methylacidimicrobium_cyclopophantes	LG+R5	540	5.36044
Bacteria	Amino acid	RbcL	Halomicronema_hongdechloris__V__Methylacidimicrobium_tartarophylax	LG+R5	558	5.54562
Bacteria	Amino acid	RbcL	Halomicronema_hongdechloris__V__Methylacidiphilum_fumariolicum	LG+R5	537	5.94796
Bacteria	Amino acid	RbcL	Halomicronema_hongdechloris__V__Methylacidiphilum_infernorum	LG+R5	550	5.80762
Bacteria	Amino acid	RbcL	Halomicronema_hongdechloris__V__Microcystis_aeruginosa	LG+R5	1010	7.19231
Bacteria	Amino acid	RbcL	Halomicronema_hongdechloris__V__Microcystis_viridis	LG+R5	1039	6.82692
Bacteria	Amino acid	RbcL	Halomicronema_hongdechloris__V__Nocardia_nova	LG+R5	933	2.67666
Bacteria	Amino acid	RbcL	Halomicronema_hongdechloris__V__Nocardia_seriolae	LG+R5	978	3.57508
Bacteria	Amino acid	RbcL	Halomicronema_hongdechloris__V__Novimethylophilus_kurashikiensis	LG+R5	683	8.18713
Bacteria	Amino acid	RbcL	Halomicronema_hongdechloris__V__Phaeobacter_gallaeciensis	LG+R5	837	0.238663
Bacteria	Amino acid	RbcL	Halomicronema_hongdechloris__V__Phormidesmis_priestleyi	LG+R5	1202	1.24688
Bacteria	Amino acid	RbcL	Halomicronema_hongdechloris__V__Planktothrix_agardhii	LG+R5	1068	3.14936
Bacteria	Amino acid	RbcL	Halomicronema_hongdechloris__V__Prochlorococcus_marinus	LG+R5	683	19.5724
Bacteria	Amino acid	RbcL	Halomicronema_hongdechloris__V__Prochlorothrix_hollandica	LG+R5	983	4.26829
Bacteria	Amino acid	RbcL	Halomicronema_hongdechloris__V__Raphidiopsis_brookii	LG+R5	925	0.323974
Bacteria	Amino acid	RbcL	Halomicronema_hongdechloris__V__Synechococcus_elongatus	LG+R5	797	10.5263
Bacteria	Amino acid	RbcL	Halomicronema_hongdechloris__V__Thermosynechococcus_elongatus	LG+R5	906	1.32304
Bacteria	Amino acid	RbcL	Halomicronema_hongdechloris__V__Thermosynechococcus_vulcanus	LG+R5	882	1.24575
Bacteria	Amino acid	RbcL	Halomicronema_hongdechloris__V__Thioflexothrix_psekupsii	LG+R5	674	1.62963
Bacteria	Amino acid	RbcL	Halomicronema_hongdechloris__V__Trichormus_variabilis	LG+R5	1179	1.44068
Bacteria	Amino acid	RbcL	Hydrogenophaga_pseudoflava__V__Methylacidimicrobium_cyclopophantes	LG+R5	631	6.64557
Bacteria	Amino acid	RbcL	Hydrogenophaga_pseudoflava__V__Methylacidimicrobium_tartarophylax	LG+R5	643	6.67702
Bacteria	Amino acid	RbcL	Hydrogenophaga_pseudoflava__V__Methylacidiphilum_fumariolicum	LG+R5	605	6.10561
Bacteria	Amino acid	RbcL	Hydrogenophaga_pseudoflava__V__Methylacidiphilum_infernorum	LG+R5	612	7.01468
Bacteria	Amino acid	RbcL	Hydrogenophaga_pseudoflava__V__Microcystis_aeruginosa	LG+R5	730	0.410397
Bacteria	Amino acid	RbcL	Hydrogenophaga_pseudoflava__V__Microcystis_viridis	LG+R5	731	0.409836
Bacteria	Amino acid	RbcL	Hydrogenophaga_pseudoflava__V__Nocardia_nova	LG+R5	1309	6.18321
Bacteria	Amino acid	RbcL	Hydrogenophaga_pseudoflava__V__Nocardia_seriolae	LG+R5	1289	5.65891
Bacteria	Amino acid	RbcL	Hydrogenophaga_pseudoflava__V__Novimethylophilus_kurashikiensis	LG+R5	972	56.4234
Bacteria	Amino acid	RbcL	Hydrogenophaga_pseudoflava__V__Phaeobacter_gallaeciensis	LG+R5	1357	0.0736377
Bacteria	Amino acid	RbcL	Hydrogenophaga_pseudoflava__V__Phormidesmis_priestleyi	LG+R5	878	1.25142
Bacteria	Amino acid	RbcL	Hydrogenophaga_pseudoflava__V__Planktothrix_agardhii	LG+R5	746	0.267738
Bacteria	Amino acid	RbcL	Hydrogenophaga_pseudoflava__V__Prochlorococcus_marinus	LG+R5	533	0.187266
Bacteria	Amino acid	RbcL	Hydrogenophaga_pseudoflava__V__Prochlorothrix_hollandica	LG+R5	691	0.433526
Bacteria	Amino acid	RbcL	Hydrogenophaga_pseudoflava__V__Raphidiopsis_brookii	LG+R5	653	0.917431
Bacteria	Amino acid	RbcL	Hydrogenophaga_pseudoflava__V__Synechococcus_elongatus	LG+R5	622	0.321027
Bacteria	Amino acid	RbcL	Hydrogenophaga_pseudoflava__V__Thermosynechococcus_elongatus	LG+R5	644	1.08527
Bacteria	Amino acid	RbcL	Hydrogenophaga_pseudoflava__V__Thermosynechococcus_vulcanus	LG+R5	614	0.97561
Bacteria	Amino acid	RbcL	Hydrogenophaga_pseudoflava__V__Thioflexothrix_psekupsii	LG+R5	807	0.247525
Bacteria	Amino acid	RbcL	Hydrogenophaga_pseudoflava__V__Trichormus_variabilis	LG+R5	916	1.30862
Bacteria	Amino acid	RbcL	Methylacidimicrobium_cyclopophantes__V__Methylacidimicrobium_tartarophylax	LG+R5	915	1.31004
Bacteria	Amino acid	RbcL	Methylacidimicrobium_cyclopophantes__V__Methylacidiphilum_fumariolicum	LG+R5	850	0.822562
Bacteria	Amino acid	RbcL	Methylacidimicrobium_cyclopophantes__V__Methylacidiphilum_infernorum	LG+R5	852	0.7034
Bacteria	Amino acid	RbcL	Methylacidimicrobium_cyclopophantes__V__Microcystis_aeruginosa	LG+R5	514	3.49515
Bacteria	Amino acid	RbcL	Methylacidimicrobium_cyclopophantes__V__Microcystis_viridis	LG+R5	526	3.41556
Bacteria	Amino acid	RbcL	Methylacidimicrobium_cyclopophantes__V__Nocardia_nova	LG+R5	652	0.306279
Bacteria	Amino acid	RbcL	Methylacidimicrobium_cyclopophantes__V__Nocardia_seriolae	LG+R5	692	0.1443
Bacteria	Amino acid	RbcL	Methylacidimicrobium_cyclopophantes__V__Novimethylophilus_kurashikiensis	LG+R5	597	0.83612
Bacteria	Amino acid	RbcL	Methylacidimicrobium_cyclopophantes__V__Phaeobacter_gallaeciensis	LG+R5	586	3.91823
Bacteria	Amino acid	RbcL	Methylacidimicrobium_cyclopophantes__V__Phormidesmis_priestleyi	LG+R5	554	5.94595
Bacteria	Amino acid	RbcL	Methylacidimicrobium_cyclopophantes__V__Planktothrix_agardhii	LG+R5	511	2.92969
Bacteria	Amino acid	RbcL	Methylacidimicrobium_cyclopophantes__V__Prochlorococcus_marinus	LG+R5	377	4.99339
Bacteria	Amino acid	RbcL	Methylacidimicrobium_cyclopophantes__V__Prochlorothrix_hollandica	LG+R5	454	2.1978
Bacteria	Amino acid	RbcL	Methylacidimicrobium_cyclopophantes__V__Raphidiopsis_brookii	LG+R5	474	4.63158
Bacteria	Amino acid	RbcL	Methylacidimicrobium_cyclopophantes__V__Synechococcus_elongatus	LG+R5	410	2.91971
Bacteria	Amino acid	RbcL	Methylacidimicrobium_cyclopophantes__V__Thermosynechococcus_elongatus	LG+R5	452	5.96026
Bacteria	Amino acid	RbcL	Methylacidimicrobium_cyclopophantes__V__Thermosynechococcus_vulcanus	LG+R5	456	5.47046
Bacteria	Amino acid	RbcL	Methylacidimicrobium_cyclopophantes__V__Thioflexothrix_psekupsii	LG+R5	524	8.19048
Bacteria	Amino acid	RbcL	Methylacidimicrobium_cyclopophantes__V__Trichormus_variabilis	LG+R5	621	7.71704
Bacteria	Amino acid	RbcL	Methylacidimicrobium_tartarophylax__V__Methylacidiphilum_fumariolicum	LG+R5	856	1.05018
Bacteria	Amino acid	RbcL	Methylacidimicrobium_tartarophylax__V__Methylacidiphilum_infernorum	LG+R5	833	0.719424
Bacteria	Amino acid	RbcL	Methylacidimicrobium_tartarophylax__V__Microcystis_aeruginosa	LG+R5	524	3.61905
Bacteria	Amino acid	RbcL	Methylacidimicrobium_tartarophylax__V__Microcystis_viridis	LG+R5	537	3.5316
Bacteria	Amino acid	RbcL	Methylacidimicrobium_tartarophylax__V__Nocardia_nova	LG+R5	670	0.298063
Bacteria	Amino acid	RbcL	Methylacidimicrobium_tartarophylax__V__Nocardia_seriolae	LG+R5	698	0.143062
Bacteria	Amino acid	RbcL	Methylacidimicrobium_tartarophylax__V__Novimethylophilus_kurashikiensis	LG+R5	607	0.986842
Bacteria	Amino acid	RbcL	Methylacidimicrobium_tartarophylax__V__Phaeobacter_gallaeciensis	LG+R5	592	3.54132
Bacteria	Amino acid	RbcL	Methylacidimicrobium_tartarophylax__V__Phormidesmis_priestleyi	LG+R5	553	5.41516
Bacteria	Amino acid	RbcL	Methylacidimicrobium_tartarophylax__V__Planktothrix_agardhii	LG+R5	509	3.0719
Bacteria	Amino acid	RbcL	Methylacidimicrobium_tartarophylax__V__Prochlorococcus_marinus	LG+R5	380	5.28215
Bacteria	Amino acid	RbcL	Methylacidimicrobium_tartarophylax__V__Prochlorothrix_hollandica	LG+R5	466	2.56959
Bacteria	Amino acid	RbcL	Methylacidimicrobium_tartarophylax__V__Raphidiopsis_brookii	LG+R5	482	4.96894
Bacteria	Amino acid	RbcL	Methylacidimicrobium_tartarophylax__V__Synechococcus_elongatus	LG+R5	424	3.05882
Bacteria	Amino acid	RbcL	Methylacidimicrobium_tartarophylax__V__Thermosynechococcus_elongatus	LG+R5	457	6.11354
Bacteria	Amino acid	RbcL	Methylacidimicrobium_tartarophylax__V__Thermosynechococcus_vulcanus	LG+R5	457	6.11354
Bacteria	Amino acid	RbcL	Methylacidimicrobium_tartarophylax__V__Thioflexothrix_psekupsii	LG+R5	525	8.1749
Bacteria	Amino acid	RbcL	Methylacidimicrobium_tartarophylax__V__Trichormus_variabilis	LG+R5	658	8.04249
Bacteria	Amino acid	RbcL	Methylacidiphilum_fumariolicum__V__Methylacidiphilum_infernorum	LG+R5	939	0.531915
Bacteria	Amino acid	RbcL	Methylacidiphilum_fumariolicum__V__Microcystis_aeruginosa	LG+R5	506	3.9166
Bacteria	Amino acid	RbcL	Methylacidiphilum_fumariolicum__V__Microcystis_viridis	LG+R5	526	3.79507
Bacteria	Amino acid	RbcL	Methylacidiphilum_fumariolicum__V__Nocardia_nova	LG+R5	648	0.46225
Bacteria	Amino acid	RbcL	Methylacidiphilum_fumariolicum__V__Nocardia_seriolae	LG+R5	686	0.14556
Bacteria	Amino acid	RbcL	Methylacidiphilum_fumariolicum__V__Novimethylophilus_kurashikiensis	LG+R5	578	0.863558
Bacteria	Amino acid	RbcL	Methylacidiphilum_fumariolicum__V__Phaeobacter_gallaeciensis	LG+R5	582	3.25901
Bacteria	Amino acid	RbcL	Methylacidiphilum_fumariolicum__V__Phormidesmis_priestleyi	LG+R5	543	5.88235
Bacteria	Amino acid	RbcL	Methylacidiphilum_fumariolicum__V__Planktothrix_agardhii	LG+R5	520	4.22265
Bacteria	Amino acid	RbcL	Methylacidiphilum_fumariolicum__V__Prochlorococcus_marinus	LG+R5	387	4.38144
Bacteria	Amino acid	RbcL	Methylacidiphilum_fumariolicum__V__Prochlorothrix_hollandica	LG+R5	456	2.62582
Bacteria	Amino acid	RbcL	Methylacidiphilum_fumariolicum__V__Raphidiopsis_brookii	LG+R5	495	4.43548
Bacteria	Amino acid	RbcL	Methylacidiphilum_fumariolicum__V__Synechococcus_elongatus	LG+R5	409	3.41463
Bacteria	Amino acid	RbcL	Methylacidiphilum_fumariolicum__V__Thermosynechococcus_elongatus	LG+R5	450	5.9867
Bacteria	Amino acid	RbcL	Methylacidiphilum_fumariolicum__V__Thermosynechococcus_vulcanus	LG+R5	448	5.79065
Bacteria	Amino acid	RbcL	Methylacidiphilum_fumariolicum__V__Thioflexothrix_psekupsii	LG+R5	519	7.88462
Bacteria	Amino acid	RbcL	Methylacidiphilum_fumariolicum__V__Trichormus_variabilis	LG+R5	643	7.76398
Bacteria	Amino acid	RbcL	Methylacidiphilum_infernorum__V__Microcystis_aeruginosa	LG+R5	508	3.73281
Bacteria	Amino acid	RbcL	Methylacidiphilum_infernorum__V__Microcystis_viridis	LG+R5	527	3.59848
Bacteria	Amino acid	RbcL	Methylacidiphilum_infernorum__V__Nocardia_nova	LG+R5	624	0.32
Bacteria	Amino acid	RbcL	Methylacidiphilum_infernorum__V__Nocardia_seriolae	LG+R5	662	0.15083
Bacteria	Amino acid	RbcL	Methylacidiphilum_infernorum__V__Novimethylophilus_kurashikiensis	LG+R5	578	0.863558
Bacteria	Amino acid	RbcL	Methylacidiphilum_infernorum__V__Phaeobacter_gallaeciensis	LG+R5	574	3.82609
Bacteria	Amino acid	RbcL	Methylacidiphilum_infernorum__V__Phormidesmis_priestleyi	LG+R5	558	5.9034
Bacteria	Amino acid	RbcL	Methylacidiphilum_infernorum__V__Planktothrix_agardhii	LG+R5	525	3.92902
Bacteria	Amino acid	RbcL	Methylacidiphilum_infernorum__V__Prochlorococcus_marinus	LG+R5	388	4.88432
Bacteria	Amino acid	RbcL	Methylacidiphilum_infernorum__V__Prochlorothrix_hollandica	LG+R5	454	2.41758
Bacteria	Amino acid	RbcL	Methylacidiphilum_infernorum__V__Raphidiopsis_brookii	LG+R5	492	4.86815
Bacteria	Amino acid	RbcL	Methylacidiphilum_infernorum__V__Synechococcus_elongatus	LG+R5	408	3.42298
Bacteria	Amino acid	RbcL	Methylacidiphilum_infernorum__V__Thermosynechococcus_elongatus	LG+R5	454	6.15385
Bacteria	Amino acid	RbcL	Methylacidiphilum_infernorum__V__Thermosynechococcus_vulcanus	LG+R5	445	6.05381
Bacteria	Amino acid	RbcL	Methylacidiphilum_infernorum__V__Thioflexothrix_psekupsii	LG+R5	510	8.02348
Bacteria	Amino acid	RbcL	Methylacidiphilum_infernorum__V__Trichormus_variabilis	LG+R5	646	7.88253
Bacteria	Amino acid	RbcL	Microcystis_aeruginosa__V__Microcystis_viridis	LG+R5	1366	1.05549
Bacteria	Amino acid	RbcL	Microcystis_aeruginosa__V__Nocardia_nova	LG+R5	751	1.46277
Bacteria	Amino acid	RbcL	Microcystis_aeruginosa__V__Nocardia_seriolae	LG+R5	793	1.76322
Bacteria	Amino acid	RbcL	Microcystis_aeruginosa__V__Novimethylophilus_kurashikiensis	LG+R5	626	5.42265
Bacteria	Amino acid	RbcL	Microcystis_aeruginosa__V__Phaeobacter_gallaeciensis	LG+R5	667	0.299401
Bacteria	Amino acid	RbcL	Microcystis_aeruginosa__V__Phormidesmis_priestleyi	LG+R5	968	5.24842
Bacteria	Amino acid	RbcL	Microcystis_aeruginosa__V__Planktothrix_agardhii	LG+R5	1054	1.89573
Bacteria	Amino acid	RbcL	Microcystis_aeruginosa__V__Prochlorococcus_marinus	LG+R5	634	12.5759
Bacteria	Amino acid	RbcL	Microcystis_aeruginosa__V__Prochlorothrix_hollandica	LG+R5	931	0.628449
Bacteria	Amino acid	RbcL	Microcystis_aeruginosa__V__Raphidiopsis_brookii	LG+R5	886	5.25044
Bacteria	Amino acid	RbcL	Microcystis_aeruginosa__V__Synechococcus_elongatus	LG+R5	780	2.30474
Bacteria	Amino acid	RbcL	Microcystis_aeruginosa__V__Thermosynechococcus_elongatus	LG+R5	869	6.83087
Bacteria	Amino acid	RbcL	Microcystis_aeruginosa__V__Thermosynechococcus_vulcanus	LG+R5	838	6.26596
Bacteria	Amino acid	RbcL	Microcystis_aeruginosa__V__Thioflexothrix_psekupsii	LG+R5	605	0.660066
Bacteria	Amino acid	RbcL	Microcystis_aeruginosa__V__Trichormus_variabilis	LG+R5	1094	11.8591
Bacteria	Amino acid	RbcL	Microcystis_viridis__V__Nocardia_nova	LG+R5	778	1.54044
Bacteria	Amino acid	RbcL	Microcystis_viridis__V__Nocardia_seriolae	LG+R5	822	1.70109
Bacteria	Amino acid	RbcL	Microcystis_viridis__V__Novimethylophilus_kurashikiensis	LG+R5	636	5.96546
Bacteria	Amino acid	RbcL	Microcystis_viridis__V__Phaeobacter_gallaeciensis	LG+R5	694	0.28777
Bacteria	Amino acid	RbcL	Microcystis_viridis__V__Phormidesmis_priestleyi	LG+R5	964	5.3886
Bacteria	Amino acid	RbcL	Microcystis_viridis__V__Planktothrix_agardhii	LG+R5	1089	1.92661
Bacteria	Amino acid	RbcL	Microcystis_viridis__V__Prochlorococcus_marinus	LG+R5	643	12.4806
Bacteria	Amino acid	RbcL	Microcystis_viridis__V__Prochlorothrix_hollandica	LG+R5	935	0.961538
Bacteria	Amino acid	RbcL	Microcystis_viridis__V__Raphidiopsis_brookii	LG+R5	907	4.95595
Bacteria	Amino acid	RbcL	Microcystis_viridis__V__Synechococcus_elongatus	LG+R5	774	2.58065
Bacteria	Amino acid	RbcL	Microcystis_viridis__V__Thermosynechococcus_elongatus	LG+R5	872	6.87285
Bacteria	Amino acid	RbcL	Microcystis_viridis__V__Thermosynechococcus_vulcanus	LG+R5	847	6.13208
Bacteria	Amino acid	RbcL	Microcystis_viridis__V__Thioflexothrix_psekupsii	LG+R5	632	0.631912
Bacteria	Amino acid	RbcL	Microcystis_viridis__V__Trichormus_variabilis	LG+R5	1139	11.1404
Bacteria	Amino acid	RbcL	Nocardia_nova__V__Nocardia_seriolae	LG+R5	2398	4.83535
Bacteria	Amino acid	RbcL	Nocardia_nova__V__Novimethylophilus_kurashikiensis	LG+R5	795	0.376884
Bacteria	Amino acid	RbcL	Nocardia_nova__V__Phaeobacter_gallaeciensis	LG+R5	1305	4.05819
Bacteria	Amino acid	RbcL	Nocardia_nova__V__Phormidesmis_priestleyi	LG+R5	893	3.46756
Bacteria	Amino acid	RbcL	Nocardia_nova__V__Planktothrix_agardhii	LG+R5	775	1.15979
Bacteria	Amino acid	RbcL	Nocardia_nova__V__Prochlorococcus_marinus	LG+R5	525	3.70722
Bacteria	Amino acid	RbcL	Nocardia_nova__V__Prochlorothrix_hollandica	LG+R5	688	0.725689
Bacteria	Amino acid	RbcL	Nocardia_nova__V__Raphidiopsis_brookii	LG+R5	690	3.03907
Bacteria	Amino acid	RbcL	Nocardia_nova__V__Synechococcus_elongatus	LG+R5	599	0.833333
Bacteria	Amino acid	RbcL	Nocardia_nova__V__Thermosynechococcus_elongatus	LG+R5	604	2.97521
Bacteria	Amino acid	RbcL	Nocardia_nova__V__Thermosynechococcus_vulcanus	LG+R5	603	2.98013
Bacteria	Amino acid	RbcL	Nocardia_nova__V__Thioflexothrix_psekupsii	LG+R5	688	4.06386
Bacteria	Amino acid	RbcL	Nocardia_nova__V__Trichormus_variabilis	LG+R5	1016	4.03147
Bacteria	Amino acid	RbcL	Nocardia_seriolae__V__Novimethylophilus_kurashikiensis	LG+R5	859	0.465116
Bacteria	Amino acid	RbcL	Nocardia_seriolae__V__Phaeobacter_gallaeciensis	LG+R5	1238	3.71267
Bacteria	Amino acid	RbcL	Nocardia_seriolae__V__Phormidesmis_priestleyi	LG+R5	985	3.85396
Bacteria	Amino acid	RbcL	Nocardia_seriolae__V__Planktothrix_agardhii	LG+R5	822	1.33657
Bacteria	Amino acid	RbcL	Nocardia_seriolae__V__Prochlorococcus_marinus	LG+R5	559	3.75
Bacteria	Amino acid	RbcL	Nocardia_seriolae__V__Prochlorothrix_hollandica	LG+R5	715	1.25698
Bacteria	Amino acid	RbcL	Nocardia_seriolae__V__Raphidiopsis_brookii	LG+R5	701	3.1339
Bacteria	Amino acid	RbcL	Nocardia_seriolae__V__Synechococcus_elongatus	LG+R5	625	1.75719
Bacteria	Amino acid	RbcL	Nocardia_seriolae__V__Thermosynechococcus_elongatus	LG+R5	654	3.96947
Bacteria	Amino acid	RbcL	Nocardia_seriolae__V__Thermosynechococcus_vulcanus	LG+R5	652	3.82848
Bacteria	Amino acid	RbcL	Nocardia_seriolae__V__Thioflexothrix_psekupsii	LG+R5	729	4.24658
Bacteria	Amino acid	RbcL	Nocardia_seriolae__V__Trichormus_variabilis	LG+R5	1068	3.64827
Bacteria	Amino acid	RbcL	Novimethylophilus_kurashikiensis__V__Phaeobacter_gallaeciensis	LG+R5	802	13.325
Bacteria	Amino acid	RbcL	Novimethylophilus_kurashikiensis__V__Phormidesmis_priestleyi	LG+R5	723	9.11602
Bacteria	Amino acid	RbcL	Novimethylophilus_kurashikiensis__V__Planktothrix_agardhii	LG+R5	667	5.53892
Bacteria	Amino acid	RbcL	Novimethylophilus_kurashikiensis__V__Prochlorococcus_marinus	LG+R5	478	8.89875
Bacteria	Amino acid	RbcL	Novimethylophilus_kurashikiensis__V__Prochlorothrix_hollandica	LG+R5	583	4.96575
Bacteria	Amino acid	RbcL	Novimethylophilus_kurashikiensis__V__Raphidiopsis_brookii	LG+R5	572	8.20244
Bacteria	Amino acid	RbcL	Novimethylophilus_kurashikiensis__V__Synechococcus_elongatus	LG+R5	517	5.59846
Bacteria	Amino acid	RbcL	Novimethylophilus_kurashikiensis__V__Thermosynechococcus_elongatus	LG+R5	596	9.04523
Bacteria	Amino acid	RbcL	Novimethylophilus_kurashikiensis__V__Thermosynechococcus_vulcanus	LG+R5	588	8.9983
Bacteria	Amino acid	RbcL	Novimethylophilus_kurashikiensis__V__Thioflexothrix_psekupsii	LG+R5	754	50.4636
Bacteria	Amino acid	RbcL	Novimethylophilus_kurashikiensis__V__Trichormus_variabilis	LG+R5	757	9.63061
Bacteria	Amino acid	RbcL	Phaeobacter_gallaeciensis__V__Phormidesmis_priestleyi	LG+R5	863	0.347222
Bacteria	Amino acid	RbcL	Phaeobacter_gallaeciensis__V__Planktothrix_agardhii	LG+R5	692	0.1443
Bacteria	Amino acid	RbcL	Phaeobacter_gallaeciensis__V__Prochlorococcus_marinus	LG+R5	527	0.378788
Bacteria	Amino acid	RbcL	Phaeobacter_gallaeciensis__V__Prochlorothrix_hollandica	LG+R5	668	0.149477
Bacteria	Amino acid	RbcL	Phaeobacter_gallaeciensis__V__Raphidiopsis_brookii	LG+R5	623	0.480769
Bacteria	Amino acid	RbcL	Phaeobacter_gallaeciensis__V__Synechococcus_elongatus	LG+R5	583	0.342466
Bacteria	Amino acid	RbcL	Phaeobacter_gallaeciensis__V__Thermosynechococcus_elongatus	LG+R5	623	0.480769
Bacteria	Amino acid	RbcL	Phaeobacter_gallaeciensis__V__Thermosynechococcus_vulcanus	LG+R5	595	0.33557
Bacteria	Amino acid	RbcL	Phaeobacter_gallaeciensis__V__Thioflexothrix_psekupsii	LG+R5	728	0.548697
Bacteria	Amino acid	RbcL	Phaeobacter_gallaeciensis__V__Trichormus_variabilis	LG+R5	861	0.348028
Bacteria	Amino acid	RbcL	Phormidesmis_priestleyi__V__Planktothrix_agardhii	LG+R5	1034	1.5781
Bacteria	Amino acid	RbcL	Phormidesmis_priestleyi__V__Prochlorococcus_marinus	LG+R5	668	16.4985
Bacteria	Amino acid	RbcL	Phormidesmis_priestleyi__V__Prochlorothrix_hollandica	LG+R5	967	3.5124
Bacteria	Amino acid	RbcL	Phormidesmis_priestleyi__V__Raphidiopsis_brookii	LG+R5	880	0.227015
Bacteria	Amino acid	RbcL	Phormidesmis_priestleyi__V__Synechococcus_elongatus	LG+R5	780	7.42638
Bacteria	Amino acid	RbcL	Phormidesmis_priestleyi__V__Thermosynechococcus_elongatus	LG+R5	852	0.3517
Bacteria	Amino acid	RbcL	Phormidesmis_priestleyi__V__Thermosynechococcus_vulcanus	LG+R5	837	0.357995
Bacteria	Amino acid	RbcL	Phormidesmis_priestleyi__V__Thioflexothrix_psekupsii	LG+R5	694	1.72662
Bacteria	Amino acid	RbcL	Phormidesmis_priestleyi__V__Trichormus_variabilis	LG+R5	1226	0.651997
Bacteria	Amino acid	RbcL	Planktothrix_agardhii__V__Prochlorococcus_marinus	LG+R5	614	14.458
Bacteria	Amino acid	RbcL	Planktothrix_agardhii__V__Prochlorothrix_hollandica	LG+R5	960	0.589664
Bacteria	Amino acid	RbcL	Planktothrix_agardhii__V__Raphidiopsis_brookii	LG+R5	886	2.29237
Bacteria	Amino acid	RbcL	Planktothrix_agardhii__V__Synechococcus_elongatus	LG+R5	752	3.14298
Bacteria	Amino acid	RbcL	Planktothrix_agardhii__V__Thermosynechococcus_elongatus	LG+R5	850	3.29025
Bacteria	Amino acid	RbcL	Planktothrix_agardhii__V__Thermosynechococcus_vulcanus	LG+R5	845	3.03388
Bacteria	Amino acid	RbcL	Planktothrix_agardhii__V__Thioflexothrix_psekupsii	LG+R5	680	0.587372
Bacteria	Amino acid	RbcL	Planktothrix_agardhii__V__Trichormus_variabilis	LG+R5	1138	5.23851
Bacteria	Amino acid	RbcL	Prochlorococcus_marinus__V__Prochlorothrix_hollandica	LG+R5	580	10.4561
Bacteria	Amino acid	RbcL	Prochlorococcus_marinus__V__Raphidiopsis_brookii	LG+R5	598	18.2387
Bacteria	Amino acid	RbcL	Prochlorococcus_marinus__V__Synechococcus_elongatus	LG+R5	556	16.921
Bacteria	Amino acid	RbcL	Prochlorococcus_marinus__V__Thermosynechococcus_elongatus	LG+R5	605	20.4827
Bacteria	Amino acid	RbcL	Prochlorococcus_marinus__V__Thermosynechococcus_vulcanus	LG+R5	600	20.4659
Bacteria	Amino acid	RbcL	Prochlorococcus_marinus__V__Thioflexothrix_psekupsii	LG+R5	446	0.223714
Bacteria	Amino acid	RbcL	Prochlorococcus_marinus__V__Trichormus_variabilis	LG+R5	652	21.4395
Bacteria	Amino acid	RbcL	Prochlorothrix_hollandica__V__Raphidiopsis_brookii	LG+R5	818	2.6862
Bacteria	Amino acid	RbcL	Prochlorothrix_hollandica__V__Synechococcus_elongatus	LG+R5	701	2.2792
Bacteria	Amino acid	RbcL	Prochlorothrix_hollandica__V__Thermosynechococcus_elongatus	LG+R5	779	2.4359
Bacteria	Amino acid	RbcL	Prochlorothrix_hollandica__V__Thermosynechococcus_vulcanus	LG+R5	776	2.574
Bacteria	Amino acid	RbcL	Prochlorothrix_hollandica__V__Thioflexothrix_psekupsii	LG+R5	596	0.335008
Bacteria	Amino acid	RbcL	Prochlorothrix_hollandica__V__Trichormus_variabilis	LG+R5	974	4.71795
Bacteria	Amino acid	RbcL	Raphidiopsis_brookii__V__Synechococcus_elongatus	LG+R5	691	6.79191
Bacteria	Amino acid	RbcL	Raphidiopsis_brookii__V__Thermosynechococcus_elongatus	LG+R5	802	0.498132
Bacteria	Amino acid	RbcL	Raphidiopsis_brookii__V__Thermosynechococcus_vulcanus	LG+R5	795	0.502513
Bacteria	Amino acid	RbcL	Raphidiopsis_brookii__V__Thioflexothrix_psekupsii	LG+R5	542	1.10497
Bacteria	Amino acid	RbcL	Raphidiopsis_brookii__V__Trichormus_variabilis	LG+R5	1045	3.53728
Bacteria	Amino acid	RbcL	Synechococcus_elongatus__V__Thermosynechococcus_elongatus	LG+R5	726	10.8666
Bacteria	Amino acid	RbcL	Synechococcus_elongatus__V__Thermosynechococcus_vulcanus	LG+R5	721	10.1108
Bacteria	Amino acid	RbcL	Synechococcus_elongatus__V__Thioflexothrix_psekupsii	LG+R5	486	0.205339
Bacteria	Amino acid	RbcL	Synechococcus_elongatus__V__Trichormus_variabilis	LG+R5	811	12.4384
Bacteria	Amino acid	RbcL	Thermosynechococcus_elongatus__V__Thermosynechococcus_vulcanus	LG+R5	1108	2.43463
Bacteria	Amino acid	RbcL	Thermosynechococcus_elongatus__V__Thioflexothrix_psekupsii	LG+R5	560	1.24777
Bacteria	Amino acid	RbcL	Thermosynechococcus_elongatus__V__Trichormus_variabilis	LG+R5	913	1.53173
Bacteria	Amino acid	RbcL	Thermosynechococcus_vulcanus__V__Thioflexothrix_psekupsii	LG+R5	548	1.63934
Bacteria	Amino acid	RbcL	Thermosynechococcus_vulcanus__V__Trichormus_variabilis	LG+R5	881	1.47392
Bacteria	Amino acid	RbcL	Thioflexothrix_psekupsii__V__Trichormus_variabilis	LG+R5	728	2.05761
Bacteria	Nucleotide	RbcS	Acaryochloris_marina__V__Acidithiobacillus_ferrooxidans	SYM+R8	755	44.8413
Bacteria	Nucleotide	RbcS	Acaryochloris_marina__V__Allochromatium_vinosum	SYM+R8	909	62.7473
Bacteria	Nucleotide	RbcS	Acaryochloris_marina__V__Anabaenopsis_circularis	SYM+R8	1491	45.0402
Bacteria	Nucleotide	RbcS	Acaryochloris_marina__V__Arthrospira_platensis	SYM+R8	1076	64.4383
Bacteria	Nucleotide	RbcS	Acaryochloris_marina__V__Aurantimonas_manganoxydans	SYM+R8	946	59.4509
Bacteria	Nucleotide	RbcS	Acaryochloris_marina__V__Crocosphaera_subtropica	SYM+R8	1236	47.0493
Bacteria	Nucleotide	RbcS	Acaryochloris_marina__V__Gloeobacter_kilaueensis	SYM+R8	1141	29.5096
Bacteria	Nucleotide	RbcS	Acaryochloris_marina__V__Gloeobacter_violaceus	SYM+R8	834	25.8683
Bacteria	Nucleotide	RbcS	Acaryochloris_marina__V__Gloeomargarita_lithophora	SYM+R8	909	21.0989
Bacteria	Nucleotide	RbcS	Acaryochloris_marina__V__Halomicronema_hongdechloris	SYM+R8	1270	57.2777
Bacteria	Nucleotide	RbcS	Acaryochloris_marina__V__Hydrogenophaga_pseudoflava	SYM+R8	953	37.2117
Bacteria	Nucleotide	RbcS	Acaryochloris_marina__V__Methylacidimicrobium_cyclopophantes	SYM+R8	611	45.098
Bacteria	Nucleotide	RbcS	Acaryochloris_marina__V__Methylacidimicrobium_tartarophylax	SYM+R8	625	46.3259
Bacteria	Nucleotide	RbcS	Acaryochloris_marina__V__Methylacidiphilum_fumariolicum	SYM+R8	605	31.8482
Bacteria	Nucleotide	RbcS	Acaryochloris_marina__V__Methylacidiphilum_infernorum	SYM+R8	616	32.4149
Bacteria	Nucleotide	RbcS	Acaryochloris_marina__V__Microcystis_aeruginosa	SYM+R8	985	38.0705
Bacteria	Nucleotide	RbcS	Acaryochloris_marina__V__Microcystis_viridis	SYM+R8	1045	37.4761
Bacteria	Nucleotide	RbcS	Acaryochloris_marina__V__Nocardia_nova	SYM+R8	1105	45.9313
Bacteria	Nucleotide	RbcS	Acaryochloris_marina__V__Nocardia_seriolae	SYM+R8	1262	47.5851
Bacteria	Nucleotide	RbcS	Acaryochloris_marina__V__Novimethylophilus_kurashikiensis	SYM+R8	784	51.465
Bacteria	Nucleotide	RbcS	Acaryochloris_marina__V__Phaeobacter_gallaeciensis	SYM+R8	947	27.2152
Bacteria	Nucleotide	RbcS	Acaryochloris_marina__V__Phormidesmis_priestleyi	SYM+R8	1224	50.2857
Bacteria	Nucleotide	RbcS	Acaryochloris_marina__V__Planktothrix_agardhii	SYM+R8	1088	45.9443
Bacteria	Nucleotide	RbcS	Acaryochloris_marina__V__Prochlorococcus_marinus	SYM+R8	701	72.7386
Bacteria	Nucleotide	RbcS	Acaryochloris_marina__V__Prochlorothrix_hollandica	SYM+R8	977	12.7812
Bacteria	Nucleotide	RbcS	Acaryochloris_marina__V__Raphidiopsis_brookii	SYM+R8	914	49.8361
Bacteria	Nucleotide	RbcS	Acaryochloris_marina__V__Synechococcus_elongatus	SYM+R8	832	29.4118
Bacteria	Nucleotide	RbcS	Acaryochloris_marina__V__Thermosynechococcus_elongatus	SYM+R8	924	29.5135
Bacteria	Nucleotide	RbcS	Acaryochloris_marina__V__Thermosynechococcus_vulcanus	SYM+R8	906	28.0044
Bacteria	Nucleotide	RbcS	Acaryochloris_marina__V__Thioflexothrix_psekupsii	SYM+R8	764	36.0784
Bacteria	Nucleotide	RbcS	Acaryochloris_marina__V__Trichormus_variabilis	SYM+R8	1295	51.0031
Bacteria	Nucleotide	RbcS	Acidithiobacillus_ferrooxidans__V__Allochromatium_vinosum	SYM+R8	779	52.3077
Bacteria	Nucleotide	RbcS	Acidithiobacillus_ferrooxidans__V__Anabaenopsis_circularis	SYM+R8	733	29.7003
Bacteria	Nucleotide	RbcS	Acidithiobacillus_ferrooxidans__V__Arthrospira_platensis	SYM+R8	609	25.082
Bacteria	Nucleotide	RbcS	Acidithiobacillus_ferrooxidans__V__Aurantimonas_manganoxydans	SYM+R8	753	57.8249
Bacteria	Nucleotide	RbcS	Acidithiobacillus_ferrooxidans__V__Crocosphaera_subtropica	SYM+R8	703	45.8807
Bacteria	Nucleotide	RbcS	Acidithiobacillus_ferrooxidans__V__Gloeobacter_kilaueensis	SYM+R8	680	24.6696
Bacteria	Nucleotide	RbcS	Acidithiobacillus_ferrooxidans__V__Gloeobacter_violaceus	SYM+R8	516	35.0097
Bacteria	Nucleotide	RbcS	Acidithiobacillus_ferrooxidans__V__Gloeomargarita_lithophora	SYM+R8	541	25.8303
Bacteria	Nucleotide	RbcS	Acidithiobacillus_ferrooxidans__V__Halomicronema_hongdechloris	SYM+R8	653	38.685
Bacteria	Nucleotide	RbcS	Acidithiobacillus_ferrooxidans__V__Hydrogenophaga_pseudoflava	SYM+R8	863	4.62963
Bacteria	Nucleotide	RbcS	Acidithiobacillus_ferrooxidans__V__Methylacidimicrobium_cyclopophantes	SYM+R8	622	31.3002
Bacteria	Nucleotide	RbcS	Acidithiobacillus_ferrooxidans__V__Methylacidimicrobium_tartarophylax	SYM+R8	620	36.5539
Bacteria	Nucleotide	RbcS	Acidithiobacillus_ferrooxidans__V__Methylacidiphilum_fumariolicum	SYM+R8	605	19.4719
Bacteria	Nucleotide	RbcS	Acidithiobacillus_ferrooxidans__V__Methylacidiphilum_infernorum	SYM+R8	608	19.0476
Bacteria	Nucleotide	RbcS	Acidithiobacillus_ferrooxidans__V__Microcystis_aeruginosa	SYM+R8	594	40.9664
Bacteria	Nucleotide	RbcS	Acidithiobacillus_ferrooxidans__V__Microcystis_viridis	SYM+R8	613	40.3909
Bacteria	Nucleotide	RbcS	Acidithiobacillus_ferrooxidans__V__Nocardia_nova	SYM+R8	722	34.1632
Bacteria	Nucleotide	RbcS	Acidithiobacillus_ferrooxidans__V__Nocardia_seriolae	SYM+R8	798	44.0551
Bacteria	Nucleotide	RbcS	Acidithiobacillus_ferrooxidans__V__Novimethylophilus_kurashikiensis	SYM+R8	786	71.5375
Bacteria	Nucleotide	RbcS	Acidithiobacillus_ferrooxidans__V__Phaeobacter_gallaeciensis	SYM+R8	745	0.268097
Bacteria	Nucleotide	RbcS	Acidithiobacillus_ferrooxidans__V__Phormidesmis_priestleyi	SYM+R8	675	34.7633
Bacteria	Nucleotide	RbcS	Acidithiobacillus_ferrooxidans__V__Planktothrix_agardhii	SYM+R8	627	25.7962
Bacteria	Nucleotide	RbcS	Acidithiobacillus_ferrooxidans__V__Prochlorococcus_marinus	SYM+R8	466	0.990364
Bacteria	Nucleotide	RbcS	Acidithiobacillus_ferrooxidans__V__Prochlorothrix_hollandica	SYM+R8	571	47.3776
Bacteria	Nucleotide	RbcS	Acidithiobacillus_ferrooxidans__V__Raphidiopsis_brookii	SYM+R8	564	29.3805
Bacteria	Nucleotide	RbcS	Acidithiobacillus_ferrooxidans__V__Synechococcus_elongatus	SYM+R8	493	62.1457
Bacteria	Nucleotide	RbcS	Acidithiobacillus_ferrooxidans__V__Thermosynechococcus_elongatus	SYM+R8	557	48.5663
Bacteria	Nucleotide	RbcS	Acidithiobacillus_ferrooxidans__V__Thermosynechococcus_vulcanus	SYM+R8	551	46.1957
Bacteria	Nucleotide	RbcS	Acidithiobacillus_ferrooxidans__V__Thioflexothrix_psekupsii	SYM+R8	690	1.01302
Bacteria	Nucleotide	RbcS	Acidithiobacillus_ferrooxidans__V__Trichormus_variabilis	SYM+R8	763	30.1047
Bacteria	Nucleotide	RbcS	Allochromatium_vinosum__V__Anabaenopsis_circularis	SYM+R8	847	52.2406
Bacteria	Nucleotide	RbcS	Allochromatium_vinosum__V__Arthrospira_platensis	SYM+R8	764	51.7647
Bacteria	Nucleotide	RbcS	Allochromatium_vinosum__V__Aurantimonas_manganoxydans	SYM+R8	821	81.6302
Bacteria	Nucleotide	RbcS	Allochromatium_vinosum__V__Crocosphaera_subtropica	SYM+R8	813	64.1278
Bacteria	Nucleotide	RbcS	Allochromatium_vinosum__V__Gloeobacter_kilaueensis	SYM+R8	762	54.5216
Bacteria	Nucleotide	RbcS	Allochromatium_vinosum__V__Gloeobacter_violaceus	SYM+R8	585	61.7747
Bacteria	Nucleotide	RbcS	Allochromatium_vinosum__V__Gloeomargarita_lithophora	SYM+R8	623	50.8013
Bacteria	Nucleotide	RbcS	Allochromatium_vinosum__V__Halomicronema_hongdechloris	SYM+R8	782	61.175
Bacteria	Nucleotide	RbcS	Allochromatium_vinosum__V__Hydrogenophaga_pseudoflava	SYM+R8	994	46.7337
Bacteria	Nucleotide	RbcS	Allochromatium_vinosum__V__Methylacidimicrobium_cyclopophantes	SYM+R8	602	58.209
Bacteria	Nucleotide	RbcS	Allochromatium_vinosum__V__Methylacidimicrobium_tartarophylax	SYM+R8	615	60.8766
Bacteria	Nucleotide	RbcS	Allochromatium_vinosum__V__Methylacidiphilum_fumariolicum	SYM+R8	606	40.5272
Bacteria	Nucleotide	RbcS	Allochromatium_vinosum__V__Methylacidiphilum_infernorum	SYM+R8	603	40.7285
Bacteria	Nucleotide	RbcS	Allochromatium_vinosum__V__Microcystis_aeruginosa	SYM+R8	707	59.9929
Bacteria	Nucleotide	RbcS	Allochromatium_vinosum__V__Microcystis_viridis	SYM+R8	715	62.5698
Bacteria	Nucleotide	RbcS	Allochromatium_vinosum__V__Nocardia_nova	SYM+R8	830	75.6919
Bacteria	Nucleotide	RbcS	Allochromatium_vinosum__V__Nocardia_seriolae	SYM+R8	847	75.9434
Bacteria	Nucleotide	RbcS	Allochromatium_vinosum__V__Novimethylophilus_kurashikiensis	SYM+R8	886	86.133
Bacteria	Nucleotide	RbcS	Allochromatium_vinosum__V__Phaeobacter_gallaeciensis	SYM+R8	855	6.54206
Bacteria	Nucleotide	RbcS	Allochromatium_vinosum__V__Phormidesmis_priestleyi	SYM+R8	771	57.2539
Bacteria	Nucleotide	RbcS	Allochromatium_vinosum__V__Planktothrix_agardhii	SYM+R8	737	52.6649
Bacteria	Nucleotide	RbcS	Allochromatium_vinosum__V__Prochlorococcus_marinus	SYM+R8	506	0.887574
Bacteria	Nucleotide	RbcS	Allochromatium_vinosum__V__Prochlorothrix_hollandica	SYM+R8	667	68.5629
Bacteria	Nucleotide	RbcS	Allochromatium_vinosum__V__Raphidiopsis_brookii	SYM+R8	648	52.3883
Bacteria	Nucleotide	RbcS	Allochromatium_vinosum__V__Synechococcus_elongatus	SYM+R8	583	72.9452
Bacteria	Nucleotide	RbcS	Allochromatium_vinosum__V__Thermosynechococcus_elongatus	SYM+R8	639	65.9375
Bacteria	Nucleotide	RbcS	Allochromatium_vinosum__V__Thermosynechococcus_vulcanus	SYM+R8	643	67.0807
Bacteria	Nucleotide	RbcS	Allochromatium_vinosum__V__Thioflexothrix_psekupsii	SYM+R8	819	49.878
Bacteria	Nucleotide	RbcS	Allochromatium_vinosum__V__Trichormus_variabilis	SYM+R8	866	54.2099
Bacteria	Nucleotide	RbcS	Anabaenopsis_circularis__V__Arthrospira_platensis	SYM+R8	1182	71.175
Bacteria	Nucleotide	RbcS	Anabaenopsis_circularis__V__Aurantimonas_manganoxydans	SYM+R8	818	42.3687
Bacteria	Nucleotide	RbcS	Anabaenopsis_circularis__V__Crocosphaera_subtropica	SYM+R8	1264	80.3953
Bacteria	Nucleotide	RbcS	Anabaenopsis_circularis__V__Gloeobacter_kilaueensis	SYM+R8	1174	13.617
Bacteria	Nucleotide	RbcS	Anabaenopsis_circularis__V__Gloeobacter_violaceus	SYM+R8	896	9.0301
Bacteria	Nucleotide	RbcS	Anabaenopsis_circularis__V__Gloeomargarita_lithophora	SYM+R8	919	6.73913
Bacteria	Nucleotide	RbcS	Anabaenopsis_circularis__V__Halomicronema_hongdechloris	SYM+R8	1246	30.4731
Bacteria	Nucleotide	RbcS	Anabaenopsis_circularis__V__Hydrogenophaga_pseudoflava	SYM+R8	900	17.6471
Bacteria	Nucleotide	RbcS	Anabaenopsis_circularis__V__Methylacidimicrobium_cyclopophantes	SYM+R8	622	28.2504
Bacteria	Nucleotide	RbcS	Anabaenopsis_circularis__V__Methylacidimicrobium_tartarophylax	SYM+R8	642	29.2379
Bacteria	Nucleotide	RbcS	Anabaenopsis_circularis__V__Methylacidiphilum_fumariolicum	SYM+R8	643	19.2547
Bacteria	Nucleotide	RbcS	Anabaenopsis_circularis__V__Methylacidiphilum_infernorum	SYM+R8	638	19.2488
Bacteria	Nucleotide	RbcS	Anabaenopsis_circularis__V__Microcystis_aeruginosa	SYM+R8	1080	75.7979
Bacteria	Nucleotide	RbcS	Anabaenopsis_circularis__V__Microcystis_viridis	SYM+R8	1118	75.067
Bacteria	Nucleotide	RbcS	Anabaenopsis_circularis__V__Nocardia_nova	SYM+R8	1031	30.2326
Bacteria	Nucleotide	RbcS	Anabaenopsis_circularis__V__Nocardia_seriolae	SYM+R8	1089	33.3028
Bacteria	Nucleotide	RbcS	Anabaenopsis_circularis__V__Novimethylophilus_kurashikiensis	SYM+R8	771	35.3627
Bacteria	Nucleotide	RbcS	Anabaenopsis_circularis__V__Phaeobacter_gallaeciensis	SYM+R8	832	13.3253
Bacteria	Nucleotide	RbcS	Anabaenopsis_circularis__V__Phormidesmis_priestleyi	SYM+R8	1180	27.4344
Bacteria	Nucleotide	RbcS	Anabaenopsis_circularis__V__Planktothrix_agardhii	SYM+R8	1165	31.2178
Bacteria	Nucleotide	RbcS	Anabaenopsis_circularis__V__Prochlorococcus_marinus	SYM+R8	655	76.5816
Bacteria	Nucleotide	RbcS	Anabaenopsis_circularis__V__Prochlorothrix_hollandica	SYM+R8	988	17.1891
Bacteria	Nucleotide	RbcS	Anabaenopsis_circularis__V__Raphidiopsis_brookii	SYM+R8	1037	24.9518
Bacteria	Nucleotide	RbcS	Anabaenopsis_circularis__V__Synechococcus_elongatus	SYM+R8	808	30.7787
Bacteria	Nucleotide	RbcS	Anabaenopsis_circularis__V__Thermosynechococcus_elongatus	SYM+R8	931	26.5021
Bacteria	Nucleotide	RbcS	Anabaenopsis_circularis__V__Thermosynechococcus_vulcanus	SYM+R8	906	24.4763
Bacteria	Nucleotide	RbcS	Anabaenopsis_circularis__V__Thioflexothrix_psekupsii	SYM+R8	705	20.9632
Bacteria	Nucleotide	RbcS	Anabaenopsis_circularis__V__Trichormus_variabilis	SYM+R8	1665	2.46098
Bacteria	Nucleotide	RbcS	Arthrospira_platensis__V__Aurantimonas_manganoxydans	SYM+R8	680	36.417
Bacteria	Nucleotide	RbcS	Arthrospira_platensis__V__Crocosphaera_subtropica	SYM+R8	1114	85.2018
Bacteria	Nucleotide	RbcS	Arthrospira_platensis__V__Gloeobacter_kilaueensis	SYM+R8	916	6.21592
Bacteria	Nucleotide	RbcS	Arthrospira_platensis__V__Gloeobacter_violaceus	SYM+R8	683	4.82456
Bacteria	Nucleotide	RbcS	Arthrospira_platensis__V__Gloeomargarita_lithophora	SYM+R8	841	10.095
Bacteria	Nucleotide	RbcS	Arthrospira_platensis__V__Halomicronema_hongdechloris	SYM+R8	1090	11.4574
Bacteria	Nucleotide	RbcS	Arthrospira_platensis__V__Hydrogenophaga_pseudoflava	SYM+R8	750	15.8455
Bacteria	Nucleotide	RbcS	Arthrospira_platensis__V__Methylacidimicrobium_cyclopophantes	SYM+R8	497	24.498
Bacteria	Nucleotide	RbcS	Arthrospira_platensis__V__Methylacidimicrobium_tartarophylax	SYM+R8	507	26.5748
Bacteria	Nucleotide	RbcS	Arthrospira_platensis__V__Methylacidiphilum_fumariolicum	SYM+R8	509	18.6275
Bacteria	Nucleotide	RbcS	Arthrospira_platensis__V__Methylacidiphilum_infernorum	SYM+R8	515	16.4729
Bacteria	Nucleotide	RbcS	Arthrospira_platensis__V__Microcystis_aeruginosa	SYM+R8	1034	79.4565
Bacteria	Nucleotide	RbcS	Arthrospira_platensis__V__Microcystis_viridis	SYM+R8	1056	79.754
Bacteria	Nucleotide	RbcS	Arthrospira_platensis__V__Nocardia_nova	SYM+R8	747	23.3957
Bacteria	Nucleotide	RbcS	Arthrospira_platensis__V__Nocardia_seriolae	SYM+R8	795	30.1508
Bacteria	Nucleotide	RbcS	Arthrospira_platensis__V__Novimethylophilus_kurashikiensis	SYM+R8	647	32.5617
Bacteria	Nucleotide	RbcS	Arthrospira_platensis__V__Phaeobacter_gallaeciensis	SYM+R8	696	9.18221
Bacteria	Nucleotide	RbcS	Arthrospira_platensis__V__Phormidesmis_priestleyi	SYM+R8	1065	9.00563
Bacteria	Nucleotide	RbcS	Arthrospira_platensis__V__Planktothrix_agardhii	SYM+R8	1204	86.3071
Bacteria	Nucleotide	RbcS	Arthrospira_platensis__V__Prochlorococcus_marinus	SYM+R8	632	73.7559
Bacteria	Nucleotide	RbcS	Arthrospira_platensis__V__Prochlorothrix_hollandica	SYM+R8	958	34.5151
Bacteria	Nucleotide	RbcS	Arthrospira_platensis__V__Raphidiopsis_brookii	SYM+R8	880	71.5096
Bacteria	Nucleotide	RbcS	Arthrospira_platensis__V__Synechococcus_elongatus	SYM+R8	757	45.1187
Bacteria	Nucleotide	RbcS	Arthrospira_platensis__V__Thermosynechococcus_elongatus	SYM+R8	864	40.578
Bacteria	Nucleotide	RbcS	Arthrospira_platensis__V__Thermosynechococcus_vulcanus	SYM+R8	867	39.4009
Bacteria	Nucleotide	RbcS	Arthrospira_platensis__V__Thioflexothrix_psekupsii	SYM+R8	653	19.5719
Bacteria	Nucleotide	RbcS	Arthrospira_platensis__V__Trichormus_variabilis	SYM+R8	1147	72.8223
Bacteria	Nucleotide	RbcS	Aurantimonas_manganoxydans__V__Crocosphaera_subtropica	SYM+R8	753	56.7639
Bacteria	Nucleotide	RbcS	Aurantimonas_manganoxydans__V__Gloeobacter_kilaueensis	SYM+R8	753	45.3581
Bacteria	Nucleotide	RbcS	Aurantimonas_manganoxydans__V__Gloeobacter_violaceus	SYM+R8	613	56.1889
Bacteria	Nucleotide	RbcS	Aurantimonas_manganoxydans__V__Gloeomargarita_lithophora	SYM+R8	600	39.6007
Bacteria	Nucleotide	RbcS	Aurantimonas_manganoxydans__V__Halomicronema_hongdechloris	SYM+R8	834	56.4072
Bacteria	Nucleotide	RbcS	Aurantimonas_manganoxydans__V__Hydrogenophaga_pseudoflava	SYM+R8	1222	56.5822
Bacteria	Nucleotide	RbcS	Aurantimonas_manganoxydans__V__Methylacidimicrobium_cyclopophantes	SYM+R8	574	2.26087
Bacteria	Nucleotide	RbcS	Aurantimonas_manganoxydans__V__Methylacidimicrobium_tartarophylax	SYM+R8	575	1.90972
Bacteria	Nucleotide	RbcS	Aurantimonas_manganoxydans__V__Methylacidiphilum_fumariolicum	SYM+R8	583	0.171233
Bacteria	Nucleotide	RbcS	Aurantimonas_manganoxydans__V__Methylacidiphilum_infernorum	SYM+R8	576	0.34662
Bacteria	Nucleotide	RbcS	Aurantimonas_manganoxydans__V__Microcystis_aeruginosa	SYM+R8	644	52.2481
Bacteria	Nucleotide	RbcS	Aurantimonas_manganoxydans__V__Microcystis_viridis	SYM+R8	653	52.9052
Bacteria	Nucleotide	RbcS	Aurantimonas_manganoxydans__V__Nocardia_nova	SYM+R8	1048	6.57769
Bacteria	Nucleotide	RbcS	Aurantimonas_manganoxydans__V__Nocardia_seriolae	SYM+R8	1082	12.373
Bacteria	Nucleotide	RbcS	Aurantimonas_manganoxydans__V__Novimethylophilus_kurashikiensis	SYM+R8	788	1.14068
Bacteria	Nucleotide	RbcS	Aurantimonas_manganoxydans__V__Phaeobacter_gallaeciensis	SYM+R8	1258	65.2105
Bacteria	Nucleotide	RbcS	Aurantimonas_manganoxydans__V__Phormidesmis_priestleyi	SYM+R8	867	47.4654
Bacteria	Nucleotide	RbcS	Aurantimonas_manganoxydans__V__Planktothrix_agardhii	SYM+R8	681	37.8788
Bacteria	Nucleotide	RbcS	Aurantimonas_manganoxydans__V__Prochlorococcus_marinus	SYM+R8	503	16.1458
Bacteria	Nucleotide	RbcS	Aurantimonas_manganoxydans__V__Prochlorothrix_hollandica	SYM+R8	627	61.3057
Bacteria	Nucleotide	RbcS	Aurantimonas_manganoxydans__V__Raphidiopsis_brookii	SYM+R8	619	40.8065
Bacteria	Nucleotide	RbcS	Aurantimonas_manganoxydans__V__Synechococcus_elongatus	SYM+R8	543	66.7279
Bacteria	Nucleotide	RbcS	Aurantimonas_manganoxydans__V__Thermosynechococcus_elongatus	SYM+R8	623	60.7372
Bacteria	Nucleotide	RbcS	Aurantimonas_manganoxydans__V__Thermosynechococcus_vulcanus	SYM+R8	597	59.699
Bacteria	Nucleotide	RbcS	Aurantimonas_manganoxydans__V__Thioflexothrix_psekupsii	SYM+R8	724	40.9655
Bacteria	Nucleotide	RbcS	Aurantimonas_manganoxydans__V__Trichormus_variabilis	SYM+R8	848	43.934
Bacteria	Nucleotide	RbcS	Crocosphaera_subtropica__V__Gloeobacter_kilaueensis	SYM+R8	991	30.3427
Bacteria	Nucleotide	RbcS	Crocosphaera_subtropica__V__Gloeobacter_violaceus	SYM+R8	766	25.6845
Bacteria	Nucleotide	RbcS	Crocosphaera_subtropica__V__Gloeomargarita_lithophora	SYM+R8	867	28.9171
Bacteria	Nucleotide	RbcS	Crocosphaera_subtropica__V__Halomicronema_hongdechloris	SYM+R8	1163	60.9966
Bacteria	Nucleotide	RbcS	Crocosphaera_subtropica__V__Hydrogenophaga_pseudoflava	SYM+R8	794	33.9623
Bacteria	Nucleotide	RbcS	Crocosphaera_subtropica__V__Methylacidimicrobium_cyclopophantes	SYM+R8	567	43.838
Bacteria	Nucleotide	RbcS	Crocosphaera_subtropica__V__Methylacidimicrobium_tartarophylax	SYM+R8	577	47.0588
Bacteria	Nucleotide	RbcS	Crocosphaera_subtropica__V__Methylacidiphilum_fumariolicum	SYM+R8	576	34.1421
Bacteria	Nucleotide	RbcS	Crocosphaera_subtropica__V__Methylacidiphilum_infernorum	SYM+R8	587	34.6939
Bacteria	Nucleotide	RbcS	Crocosphaera_subtropica__V__Microcystis_aeruginosa	SYM+R8	1105	18.1849
Bacteria	Nucleotide	RbcS	Crocosphaera_subtropica__V__Microcystis_viridis	SYM+R8	1148	20.3655
Bacteria	Nucleotide	RbcS	Crocosphaera_subtropica__V__Nocardia_nova	SYM+R8	923	45.4545
Bacteria	Nucleotide	RbcS	Crocosphaera_subtropica__V__Nocardia_seriolae	SYM+R8	979	48.6735
Bacteria	Nucleotide	RbcS	Crocosphaera_subtropica__V__Novimethylophilus_kurashikiensis	SYM+R8	702	50.2134
Bacteria	Nucleotide	RbcS	Crocosphaera_subtropica__V__Phaeobacter_gallaeciensis	SYM+R8	843	24.4076
Bacteria	Nucleotide	RbcS	Crocosphaera_subtropica__V__Phormidesmis_priestleyi	SYM+R8	1109	58.018
Bacteria	Nucleotide	RbcS	Crocosphaera_subtropica__V__Planktothrix_agardhii	SYM+R8	1061	85.2166
Bacteria	Nucleotide	RbcS	Crocosphaera_subtropica__V__Prochlorococcus_marinus	SYM+R8	675	78.6982
Bacteria	Nucleotide	RbcS	Crocosphaera_subtropica__V__Prochlorothrix_hollandica	SYM+R8	918	10.7726
Bacteria	Nucleotide	RbcS	Crocosphaera_subtropica__V__Raphidiopsis_brookii	SYM+R8	922	81.3651
Bacteria	Nucleotide	RbcS	Crocosphaera_subtropica__V__Synechococcus_elongatus	SYM+R8	804	33.1677
Bacteria	Nucleotide	RbcS	Crocosphaera_subtropica__V__Thermosynechococcus_elongatus	SYM+R8	887	28.8288
Bacteria	Nucleotide	RbcS	Crocosphaera_subtropica__V__Thermosynechococcus_vulcanus	SYM+R8	858	27.4738
Bacteria	Nucleotide	RbcS	Crocosphaera_subtropica__V__Thioflexothrix_psekupsii	SYM+R8	661	37.0091
Bacteria	Nucleotide	RbcS	Crocosphaera_subtropica__V__Trichormus_variabilis	SYM+R8	1320	79.6366
Bacteria	Nucleotide	RbcS	Gloeobacter_kilaueensis__V__Gloeobacter_violaceus	SYM+R8	990	41.0696
Bacteria	Nucleotide	RbcS	Gloeobacter_kilaueensis__V__Gloeomargarita_lithophora	SYM+R8	866	8.18916
Bacteria	Nucleotide	RbcS	Gloeobacter_kilaueensis__V__Halomicronema_hongdechloris	SYM+R8	985	19.4726
Bacteria	Nucleotide	RbcS	Gloeobacter_kilaueensis__V__Hydrogenophaga_pseudoflava	SYM+R8	869	14.9425
Bacteria	Nucleotide	RbcS	Gloeobacter_kilaueensis__V__Methylacidimicrobium_cyclopophantes	SYM+R8	586	23.6797
Bacteria	Nucleotide	RbcS	Gloeobacter_kilaueensis__V__Methylacidimicrobium_tartarophylax	SYM+R8	617	25.5663
Bacteria	Nucleotide	RbcS	Gloeobacter_kilaueensis__V__Methylacidiphilum_fumariolicum	SYM+R8	594	11.5966
Bacteria	Nucleotide	RbcS	Gloeobacter_kilaueensis__V__Methylacidiphilum_infernorum	SYM+R8	602	12.4378
Bacteria	Nucleotide	RbcS	Gloeobacter_kilaueensis__V__Microcystis_aeruginosa	SYM+R8	903	24.3916
Bacteria	Nucleotide	RbcS	Gloeobacter_kilaueensis__V__Microcystis_viridis	SYM+R8	941	24.31
Bacteria	Nucleotide	RbcS	Gloeobacter_kilaueensis__V__Nocardia_nova	SYM+R8	964	30.4663
Bacteria	Nucleotide	RbcS	Gloeobacter_kilaueensis__V__Nocardia_seriolae	SYM+R8	1034	39.4203
Bacteria	Nucleotide	RbcS	Gloeobacter_kilaueensis__V__Novimethylophilus_kurashikiensis	SYM+R8	734	33.7415
Bacteria	Nucleotide	RbcS	Gloeobacter_kilaueensis__V__Phaeobacter_gallaeciensis	SYM+R8	794	8.42767
Bacteria	Nucleotide	RbcS	Gloeobacter_kilaueensis__V__Phormidesmis_priestleyi	SYM+R8	964	10.9845
Bacteria	Nucleotide	RbcS	Gloeobacter_kilaueensis__V__Planktothrix_agardhii	SYM+R8	933	8.02998
Bacteria	Nucleotide	RbcS	Gloeobacter_kilaueensis__V__Prochlorococcus_marinus	SYM+R8	585	25.5973
Bacteria	Nucleotide	RbcS	Gloeobacter_kilaueensis__V__Prochlorothrix_hollandica	SYM+R8	827	25.7246
Bacteria	Nucleotide	RbcS	Gloeobacter_kilaueensis__V__Raphidiopsis_brookii	SYM+R8	826	12.5756
Bacteria	Nucleotide	RbcS	Gloeobacter_kilaueensis__V__Synechococcus_elongatus	SYM+R8	720	47.2954
Bacteria	Nucleotide	RbcS	Gloeobacter_kilaueensis__V__Thermosynechococcus_elongatus	SYM+R8	811	33.4975
Bacteria	Nucleotide	RbcS	Gloeobacter_kilaueensis__V__Thermosynechococcus_vulcanus	SYM+R8	816	32.3133
Bacteria	Nucleotide	RbcS	Gloeobacter_kilaueensis__V__Thioflexothrix_psekupsii	SYM+R8	661	11.1782
Bacteria	Nucleotide	RbcS	Gloeobacter_kilaueensis__V__Trichormus_variabilis	SYM+R8	1141	14.0981
Bacteria	Nucleotide	RbcS	Gloeobacter_violaceus__V__Gloeomargarita_lithophora	SYM+R8	618	5.65428
Bacteria	Nucleotide	RbcS	Gloeobacter_violaceus__V__Halomicronema_hongdechloris	SYM+R8	764	16.2092
Bacteria	Nucleotide	RbcS	Gloeobacter_violaceus__V__Hydrogenophaga_pseudoflava	SYM+R8	670	26.2295
Bacteria	Nucleotide	RbcS	Gloeobacter_violaceus__V__Methylacidimicrobium_cyclopophantes	SYM+R8	463	30.819
Bacteria	Nucleotide	RbcS	Gloeobacter_violaceus__V__Methylacidimicrobium_tartarophylax	SYM+R8	470	36.0934
Bacteria	Nucleotide	RbcS	Gloeobacter_violaceus__V__Methylacidiphilum_fumariolicum	SYM+R8	462	14.0389
Bacteria	Nucleotide	RbcS	Gloeobacter_violaceus__V__Methylacidiphilum_infernorum	SYM+R8	457	16.1572
Bacteria	Nucleotide	RbcS	Gloeobacter_violaceus__V__Microcystis_aeruginosa	SYM+R8	672	19.1122
Bacteria	Nucleotide	RbcS	Gloeobacter_violaceus__V__Microcystis_viridis	SYM+R8	675	18.6391
Bacteria	Nucleotide	RbcS	Gloeobacter_violaceus__V__Nocardia_nova	SYM+R8	765	46.6057
Bacteria	Nucleotide	RbcS	Gloeobacter_violaceus__V__Nocardia_seriolae	SYM+R8	792	53.4678
Bacteria	Nucleotide	RbcS	Gloeobacter_violaceus__V__Novimethylophilus_kurashikiensis	SYM+R8	584	42.0513
Bacteria	Nucleotide	RbcS	Gloeobacter_violaceus__V__Phaeobacter_gallaeciensis	SYM+R8	642	15.3966
Bacteria	Nucleotide	RbcS	Gloeobacter_violaceus__V__Phormidesmis_priestleyi	SYM+R8	757	7.65172
Bacteria	Nucleotide	RbcS	Gloeobacter_violaceus__V__Planktothrix_agardhii	SYM+R8	708	4.32534
Bacteria	Nucleotide	RbcS	Gloeobacter_violaceus__V__Prochlorococcus_marinus	SYM+R8	422	30.4078
Bacteria	Nucleotide	RbcS	Gloeobacter_violaceus__V__Prochlorothrix_hollandica	SYM+R8	593	20.202
Bacteria	Nucleotide	RbcS	Gloeobacter_violaceus__V__Raphidiopsis_brookii	SYM+R8	613	8.63192
Bacteria	Nucleotide	RbcS	Gloeobacter_violaceus__V__Synechococcus_elongatus	SYM+R8	553	43.6823
Bacteria	Nucleotide	RbcS	Gloeobacter_violaceus__V__Thermosynechococcus_elongatus	SYM+R8	609	29.1803
Bacteria	Nucleotide	RbcS	Gloeobacter_violaceus__V__Thermosynechococcus_vulcanus	SYM+R8	602	27.3632
Bacteria	Nucleotide	RbcS	Gloeobacter_violaceus__V__Thioflexothrix_psekupsii	SYM+R8	495	18.1452
Bacteria	Nucleotide	RbcS	Gloeobacter_violaceus__V__Trichormus_variabilis	SYM+R8	875	9.13242
Bacteria	Nucleotide	RbcS	Gloeomargarita_lithophora__V__Halomicronema_hongdechloris	SYM+R8	910	9.87925
Bacteria	Nucleotide	RbcS	Gloeomargarita_lithophora__V__Hydrogenophaga_pseudoflava	SYM+R8	630	15.3724
Bacteria	Nucleotide	RbcS	Gloeomargarita_lithophora__V__Methylacidimicrobium_cyclopophantes	SYM+R8	464	23.2258
Bacteria	Nucleotide	RbcS	Gloeomargarita_lithophora__V__Methylacidimicrobium_tartarophylax	SYM+R8	480	24.948
Bacteria	Nucleotide	RbcS	Gloeomargarita_lithophora__V__Methylacidiphilum_fumariolicum	SYM+R8	461	12.7706
Bacteria	Nucleotide	RbcS	Gloeomargarita_lithophora__V__Methylacidiphilum_infernorum	SYM+R8	456	14.6608
Bacteria	Nucleotide	RbcS	Gloeomargarita_lithophora__V__Microcystis_aeruginosa	SYM+R8	850	20.0646
Bacteria	Nucleotide	RbcS	Gloeomargarita_lithophora__V__Microcystis_viridis	SYM+R8	869	21.2644
Bacteria	Nucleotide	RbcS	Gloeomargarita_lithophora__V__Nocardia_nova	SYM+R8	618	25.3635
Bacteria	Nucleotide	RbcS	Gloeomargarita_lithophora__V__Nocardia_seriolae	SYM+R8	658	31.563
Bacteria	Nucleotide	RbcS	Gloeomargarita_lithophora__V__Novimethylophilus_kurashikiensis	SYM+R8	573	30.8362
Bacteria	Nucleotide	RbcS	Gloeomargarita_lithophora__V__Phaeobacter_gallaeciensis	SYM+R8	601	8.9701
Bacteria	Nucleotide	RbcS	Gloeomargarita_lithophora__V__Phormidesmis_priestleyi	SYM+R8	827	4.22705
Bacteria	Nucleotide	RbcS	Gloeomargarita_lithophora__V__Planktothrix_agardhii	SYM+R8	847	4.24528
Bacteria	Nucleotide	RbcS	Gloeomargarita_lithophora__V__Prochlorococcus_marinus	SYM+R8	578	56.8005
Bacteria	Nucleotide	RbcS	Gloeomargarita_lithophora__V__Prochlorothrix_hollandica	SYM+R8	786	8.00508
Bacteria	Nucleotide	RbcS	Gloeomargarita_lithophora__V__Raphidiopsis_brookii	SYM+R8	789	5.94937
Bacteria	Nucleotide	RbcS	Gloeomargarita_lithophora__V__Synechococcus_elongatus	SYM+R8	686	18.3406
Bacteria	Nucleotide	RbcS	Gloeomargarita_lithophora__V__Thermosynechococcus_elongatus	SYM+R8	832	15.3661
Bacteria	Nucleotide	RbcS	Gloeomargarita_lithophora__V__Thermosynechococcus_vulcanus	SYM+R8	822	13.8518
Bacteria	Nucleotide	RbcS	Gloeomargarita_lithophora__V__Thioflexothrix_psekupsii	SYM+R8	531	15.9774
Bacteria	Nucleotide	RbcS	Gloeomargarita_lithophora__V__Trichormus_variabilis	SYM+R8	925	6.69546
Bacteria	Nucleotide	RbcS	Halomicronema_hongdechloris__V__Hydrogenophaga_pseudoflava	SYM+R8	833	29.7362
Bacteria	Nucleotide	RbcS	Halomicronema_hongdechloris__V__Methylacidimicrobium_cyclopophantes	SYM+R8	540	34.1959
Bacteria	Nucleotide	RbcS	Halomicronema_hongdechloris__V__Methylacidimicrobium_tartarophylax	SYM+R8	558	39.5349
Bacteria	Nucleotide	RbcS	Halomicronema_hongdechloris__V__Methylacidiphilum_fumariolicum	SYM+R8	537	23.9777
Bacteria	Nucleotide	RbcS	Halomicronema_hongdechloris__V__Methylacidiphilum_infernorum	SYM+R8	550	23.775
Bacteria	Nucleotide	RbcS	Halomicronema_hongdechloris__V__Microcystis_aeruginosa	SYM+R8	1010	51.1622
Bacteria	Nucleotide	RbcS	Halomicronema_hongdechloris__V__Microcystis_viridis	SYM+R8	1039	51.4423
Bacteria	Nucleotide	RbcS	Halomicronema_hongdechloris__V__Nocardia_nova	SYM+R8	933	42.8266
Bacteria	Nucleotide	RbcS	Halomicronema_hongdechloris__V__Nocardia_seriolae	SYM+R8	978	47.5996
Bacteria	Nucleotide	RbcS	Halomicronema_hongdechloris__V__Novimethylophilus_kurashikiensis	SYM+R8	683	45.4678
Bacteria	Nucleotide	RbcS	Halomicronema_hongdechloris__V__Phaeobacter_gallaeciensis	SYM+R8	837	19.5704
Bacteria	Nucleotide	RbcS	Halomicronema_hongdechloris__V__Phormidesmis_priestleyi	SYM+R8	1202	9.89194
Bacteria	Nucleotide	RbcS	Halomicronema_hongdechloris__V__Planktothrix_agardhii	SYM+R8	1068	25.6626
Bacteria	Nucleotide	RbcS	Halomicronema_hongdechloris__V__Prochlorococcus_marinus	SYM+R8	683	64.1813
Bacteria	Nucleotide	RbcS	Halomicronema_hongdechloris__V__Prochlorothrix_hollandica	SYM+R8	983	50.5081
Bacteria	Nucleotide	RbcS	Halomicronema_hongdechloris__V__Raphidiopsis_brookii	SYM+R8	925	32.5054
Bacteria	Nucleotide	RbcS	Halomicronema_hongdechloris__V__Synechococcus_elongatus	SYM+R8	797	59.2732
Bacteria	Nucleotide	RbcS	Halomicronema_hongdechloris__V__Thermosynechococcus_elongatus	SYM+R8	906	49.1731
Bacteria	Nucleotide	RbcS	Halomicronema_hongdechloris__V__Thermosynechococcus_vulcanus	SYM+R8	882	48.5844
Bacteria	Nucleotide	RbcS	Halomicronema_hongdechloris__V__Thioflexothrix_psekupsii	SYM+R8	674	25.3333
Bacteria	Nucleotide	RbcS	Halomicronema_hongdechloris__V__Trichormus_variabilis	SYM+R8	1179	32.7966
Bacteria	Nucleotide	RbcS	Hydrogenophaga_pseudoflava__V__Methylacidimicrobium_cyclopophantes	SYM+R8	631	19.9367
Bacteria	Nucleotide	RbcS	Hydrogenophaga_pseudoflava__V__Methylacidimicrobium_tartarophylax	SYM+R8	643	23.6025
Bacteria	Nucleotide	RbcS	Hydrogenophaga_pseudoflava__V__Methylacidiphilum_fumariolicum	SYM+R8	605	8.25083
Bacteria	Nucleotide	RbcS	Hydrogenophaga_pseudoflava__V__Methylacidiphilum_infernorum	SYM+R8	612	9.6248
Bacteria	Nucleotide	RbcS	Hydrogenophaga_pseudoflava__V__Microcystis_aeruginosa	SYM+R8	730	30.4549
Bacteria	Nucleotide	RbcS	Hydrogenophaga_pseudoflava__V__Microcystis_viridis	SYM+R8	731	31.8306
Bacteria	Nucleotide	RbcS	Hydrogenophaga_pseudoflava__V__Nocardia_nova	SYM+R8	1309	34.6565
Bacteria	Nucleotide	RbcS	Hydrogenophaga_pseudoflava__V__Nocardia_seriolae	SYM+R8	1289	39.9225
Bacteria	Nucleotide	RbcS	Hydrogenophaga_pseudoflava__V__Novimethylophilus_kurashikiensis	SYM+R8	972	69.0647
Bacteria	Nucleotide	RbcS	Hydrogenophaga_pseudoflava__V__Phaeobacter_gallaeciensis	SYM+R8	1357	0.368189
Bacteria	Nucleotide	RbcS	Hydrogenophaga_pseudoflava__V__Phormidesmis_priestleyi	SYM+R8	878	22.7531
Bacteria	Nucleotide	RbcS	Hydrogenophaga_pseudoflava__V__Planktothrix_agardhii	SYM+R8	746	17.6261
Bacteria	Nucleotide	RbcS	Hydrogenophaga_pseudoflava__V__Prochlorococcus_marinus	SYM+R8	533	0.749064
Bacteria	Nucleotide	RbcS	Hydrogenophaga_pseudoflava__V__Prochlorothrix_hollandica	SYM+R8	691	36.2717
Bacteria	Nucleotide	RbcS	Hydrogenophaga_pseudoflava__V__Raphidiopsis_brookii	SYM+R8	653	19.2661
Bacteria	Nucleotide	RbcS	Hydrogenophaga_pseudoflava__V__Synechococcus_elongatus	SYM+R8	622	49.5987
Bacteria	Nucleotide	RbcS	Hydrogenophaga_pseudoflava__V__Thermosynechococcus_elongatus	SYM+R8	644	39.2248
Bacteria	Nucleotide	RbcS	Hydrogenophaga_pseudoflava__V__Thermosynechococcus_vulcanus	SYM+R8	614	39.187
Bacteria	Nucleotide	RbcS	Hydrogenophaga_pseudoflava__V__Thioflexothrix_psekupsii	SYM+R8	807	2.10396
Bacteria	Nucleotide	RbcS	Hydrogenophaga_pseudoflava__V__Trichormus_variabilis	SYM+R8	916	19.193
Bacteria	Nucleotide	RbcS	Methylacidimicrobium_cyclopophantes__V__Methylacidimicrobium_tartarophylax	SYM+R8	915	0.218341
Bacteria	Nucleotide	RbcS	Methylacidimicrobium_cyclopophantes__V__Methylacidiphilum_fumariolicum	SYM+R8	850	0.587544
Bacteria	Nucleotide	RbcS	Methylacidimicrobium_cyclopophantes__V__Methylacidiphilum_infernorum	SYM+R8	852	0.3517
Bacteria	Nucleotide	RbcS	Methylacidimicrobium_cyclopophantes__V__Microcystis_aeruginosa	SYM+R8	514	39.1019
Bacteria	Nucleotide	RbcS	Methylacidimicrobium_cyclopophantes__V__Microcystis_viridis	SYM+R8	526	38.8994
Bacteria	Nucleotide	RbcS	Methylacidimicrobium_cyclopophantes__V__Nocardia_nova	SYM+R8	652	1.22511
Bacteria	Nucleotide	RbcS	Methylacidimicrobium_cyclopophantes__V__Nocardia_seriolae	SYM+R8	692	1.8759
Bacteria	Nucleotide	RbcS	Methylacidimicrobium_cyclopophantes__V__Novimethylophilus_kurashikiensis	SYM+R8	597	1.33779
Bacteria	Nucleotide	RbcS	Methylacidimicrobium_cyclopophantes__V__Phaeobacter_gallaeciensis	SYM+R8	586	9.71039
Bacteria	Nucleotide	RbcS	Methylacidimicrobium_cyclopophantes__V__Phormidesmis_priestleyi	SYM+R8	554	29.7297
Bacteria	Nucleotide	RbcS	Methylacidimicrobium_cyclopophantes__V__Planktothrix_agardhii	SYM+R8	511	23.1771
Bacteria	Nucleotide	RbcS	Methylacidimicrobium_cyclopophantes__V__Prochlorococcus_marinus	SYM+R8	377	8.99471
Bacteria	Nucleotide	RbcS	Methylacidimicrobium_cyclopophantes__V__Prochlorothrix_hollandica	SYM+R8	454	42.6374
Bacteria	Nucleotide	RbcS	Methylacidimicrobium_cyclopophantes__V__Raphidiopsis_brookii	SYM+R8	474	22.7368
Bacteria	Nucleotide	RbcS	Methylacidimicrobium_cyclopophantes__V__Synechococcus_elongatus	SYM+R8	410	58.1509
Bacteria	Nucleotide	RbcS	Methylacidimicrobium_cyclopophantes__V__Thermosynechococcus_elongatus	SYM+R8	452	46.5784
Bacteria	Nucleotide	RbcS	Methylacidimicrobium_cyclopophantes__V__Thermosynechococcus_vulcanus	SYM+R8	456	44.6389
Bacteria	Nucleotide	RbcS	Methylacidimicrobium_cyclopophantes__V__Thioflexothrix_psekupsii	SYM+R8	524	15.4286
Bacteria	Nucleotide	RbcS	Methylacidimicrobium_cyclopophantes__V__Trichormus_variabilis	SYM+R8	621	29.4212
Bacteria	Nucleotide	RbcS	Methylacidimicrobium_tartarophylax__V__Methylacidiphilum_fumariolicum	SYM+R8	856	1.51692
Bacteria	Nucleotide	RbcS	Methylacidimicrobium_tartarophylax__V__Methylacidiphilum_infernorum	SYM+R8	833	1.31894
Bacteria	Nucleotide	RbcS	Methylacidimicrobium_tartarophylax__V__Microcystis_aeruginosa	SYM+R8	524	41.2381
Bacteria	Nucleotide	RbcS	Methylacidimicrobium_tartarophylax__V__Microcystis_viridis	SYM+R8	537	41.4498
Bacteria	Nucleotide	RbcS	Methylacidimicrobium_tartarophylax__V__Nocardia_nova	SYM+R8	670	1.34128
Bacteria	Nucleotide	RbcS	Methylacidimicrobium_tartarophylax__V__Nocardia_seriolae	SYM+R8	698	2.57511
Bacteria	Nucleotide	RbcS	Methylacidimicrobium_tartarophylax__V__Novimethylophilus_kurashikiensis	SYM+R8	607	1.97368
Bacteria	Nucleotide	RbcS	Methylacidimicrobium_tartarophylax__V__Phaeobacter_gallaeciensis	SYM+R8	592	12.1417
Bacteria	Nucleotide	RbcS	Methylacidimicrobium_tartarophylax__V__Phormidesmis_priestleyi	SYM+R8	553	32.3105
Bacteria	Nucleotide	RbcS	Methylacidimicrobium_tartarophylax__V__Planktothrix_agardhii	SYM+R8	509	25.6863
Bacteria	Nucleotide	RbcS	Methylacidimicrobium_tartarophylax__V__Prochlorococcus_marinus	SYM+R8	380	9.41601
Bacteria	Nucleotide	RbcS	Methylacidimicrobium_tartarophylax__V__Prochlorothrix_hollandica	SYM+R8	466	45.182
Bacteria	Nucleotide	RbcS	Methylacidimicrobium_tartarophylax__V__Raphidiopsis_brookii	SYM+R8	482	26.7081
Bacteria	Nucleotide	RbcS	Methylacidimicrobium_tartarophylax__V__Synechococcus_elongatus	SYM+R8	424	60.4706
Bacteria	Nucleotide	RbcS	Methylacidimicrobium_tartarophylax__V__Thermosynechococcus_elongatus	SYM+R8	457	49.345
Bacteria	Nucleotide	RbcS	Methylacidimicrobium_tartarophylax__V__Thermosynechococcus_vulcanus	SYM+R8	457	48.2533
Bacteria	Nucleotide	RbcS	Methylacidimicrobium_tartarophylax__V__Thioflexothrix_psekupsii	SYM+R8	525	18.0608
Bacteria	Nucleotide	RbcS	Methylacidimicrobium_tartarophylax__V__Trichormus_variabilis	SYM+R8	658	31.563
Bacteria	Nucleotide	RbcS	Methylacidiphilum_fumariolicum__V__Methylacidiphilum_infernorum	SYM+R8	939	1.17021
Bacteria	Nucleotide	RbcS	Methylacidiphilum_fumariolicum__V__Microcystis_aeruginosa	SYM+R8	506	29.6105
Bacteria	Nucleotide	RbcS	Methylacidiphilum_fumariolicum__V__Microcystis_viridis	SYM+R8	526	30.3605
Bacteria	Nucleotide	RbcS	Methylacidiphilum_fumariolicum__V__Nocardia_nova	SYM+R8	648	0.770416
Bacteria	Nucleotide	RbcS	Methylacidiphilum_fumariolicum__V__Nocardia_seriolae	SYM+R8	686	0.436681
Bacteria	Nucleotide	RbcS	Methylacidiphilum_fumariolicum__V__Novimethylophilus_kurashikiensis	SYM+R8	578	0.690846
Bacteria	Nucleotide	RbcS	Methylacidiphilum_fumariolicum__V__Phaeobacter_gallaeciensis	SYM+R8	582	5.48885
Bacteria	Nucleotide	RbcS	Methylacidiphilum_fumariolicum__V__Phormidesmis_priestleyi	SYM+R8	543	20.5882
Bacteria	Nucleotide	RbcS	Methylacidiphilum_fumariolicum__V__Planktothrix_agardhii	SYM+R8	520	18.1702
Bacteria	Nucleotide	RbcS	Methylacidiphilum_fumariolicum__V__Prochlorococcus_marinus	SYM+R8	387	8.21521
Bacteria	Nucleotide	RbcS	Methylacidiphilum_fumariolicum__V__Prochlorothrix_hollandica	SYM+R8	456	30.4158
Bacteria	Nucleotide	RbcS	Methylacidiphilum_fumariolicum__V__Raphidiopsis_brookii	SYM+R8	495	18.3468
Bacteria	Nucleotide	RbcS	Methylacidiphilum_fumariolicum__V__Synechococcus_elongatus	SYM+R8	409	43.1707
Bacteria	Nucleotide	RbcS	Methylacidiphilum_fumariolicum__V__Thermosynechococcus_elongatus	SYM+R8	450	31.929
Bacteria	Nucleotide	RbcS	Methylacidiphilum_fumariolicum__V__Thermosynechococcus_vulcanus	SYM+R8	448	30.735
Bacteria	Nucleotide	RbcS	Methylacidiphilum_fumariolicum__V__Thioflexothrix_psekupsii	SYM+R8	519	11.3462
Bacteria	Nucleotide	RbcS	Methylacidiphilum_fumariolicum__V__Trichormus_variabilis	SYM+R8	643	21.4286
Bacteria	Nucleotide	RbcS	Methylacidiphilum_infernorum__V__Microcystis_aeruginosa	SYM+R8	508	30.0835
Bacteria	Nucleotide	RbcS	Methylacidiphilum_infernorum__V__Microcystis_viridis	SYM+R8	527	31.0606
Bacteria	Nucleotide	RbcS	Methylacidiphilum_infernorum__V__Nocardia_nova	SYM+R8	624	0.8
Bacteria	Nucleotide	RbcS	Methylacidiphilum_infernorum__V__Nocardia_seriolae	SYM+R8	662	0.904977
Bacteria	Nucleotide	RbcS	Methylacidiphilum_infernorum__V__Novimethylophilus_kurashikiensis	SYM+R8	578	0.172712
Bacteria	Nucleotide	RbcS	Methylacidiphilum_infernorum__V__Phaeobacter_gallaeciensis	SYM+R8	574	5.56522
Bacteria	Nucleotide	RbcS	Methylacidiphilum_infernorum__V__Phormidesmis_priestleyi	SYM+R8	558	19.3202
Bacteria	Nucleotide	RbcS	Methylacidiphilum_infernorum__V__Planktothrix_agardhii	SYM+R8	525	18.6946
Bacteria	Nucleotide	RbcS	Methylacidiphilum_infernorum__V__Prochlorococcus_marinus	SYM+R8	388	8.51542
Bacteria	Nucleotide	RbcS	Methylacidiphilum_infernorum__V__Prochlorothrix_hollandica	SYM+R8	454	30.1099
Bacteria	Nucleotide	RbcS	Methylacidiphilum_infernorum__V__Raphidiopsis_brookii	SYM+R8	492	19.6755
Bacteria	Nucleotide	RbcS	Methylacidiphilum_infernorum__V__Synechococcus_elongatus	SYM+R8	408	43.7653
Bacteria	Nucleotide	RbcS	Methylacidiphilum_infernorum__V__Thermosynechococcus_elongatus	SYM+R8	454	33.1868
Bacteria	Nucleotide	RbcS	Methylacidiphilum_infernorum__V__Thermosynechococcus_vulcanus	SYM+R8	445	32.287
Bacteria	Nucleotide	RbcS	Methylacidiphilum_infernorum__V__Thioflexothrix_psekupsii	SYM+R8	510	10.5675
Bacteria	Nucleotide	RbcS	Methylacidiphilum_infernorum__V__Trichormus_variabilis	SYM+R8	646	20.0927
Bacteria	Nucleotide	RbcS	Microcystis_aeruginosa__V__Microcystis_viridis	SYM+R8	1366	9.19898
Bacteria	Nucleotide	RbcS	Microcystis_aeruginosa__V__Nocardia_nova	SYM+R8	751	38.8464
Bacteria	Nucleotide	RbcS	Microcystis_aeruginosa__V__Nocardia_seriolae	SYM+R8	793	42.0812
Bacteria	Nucleotide	RbcS	Microcystis_aeruginosa__V__Novimethylophilus_kurashikiensis	SYM+R8	626	46.0526
Bacteria	Nucleotide	RbcS	Microcystis_aeruginosa__V__Phaeobacter_gallaeciensis	SYM+R8	667	22.5299
Bacteria	Nucleotide	RbcS	Microcystis_aeruginosa__V__Phormidesmis_priestleyi	SYM+R8	968	46.8911
Bacteria	Nucleotide	RbcS	Microcystis_aeruginosa__V__Planktothrix_agardhii	SYM+R8	1054	74.6445
Bacteria	Nucleotide	RbcS	Microcystis_aeruginosa__V__Prochlorococcus_marinus	SYM+R8	634	79.4144
Bacteria	Nucleotide	RbcS	Microcystis_aeruginosa__V__Prochlorothrix_hollandica	SYM+R8	931	6.41094
Bacteria	Nucleotide	RbcS	Microcystis_aeruginosa__V__Raphidiopsis_brookii	SYM+R8	886	75.4228
Bacteria	Nucleotide	RbcS	Microcystis_aeruginosa__V__Synechococcus_elongatus	SYM+R8	780	23.0954
Bacteria	Nucleotide	RbcS	Microcystis_aeruginosa__V__Thermosynechococcus_elongatus	SYM+R8	869	18.2615
Bacteria	Nucleotide	RbcS	Microcystis_aeruginosa__V__Thermosynechococcus_vulcanus	SYM+R8	838	18.385
Bacteria	Nucleotide	RbcS	Microcystis_aeruginosa__V__Thioflexothrix_psekupsii	SYM+R8	605	32.7558
Bacteria	Nucleotide	RbcS	Microcystis_aeruginosa__V__Trichormus_variabilis	SYM+R8	1094	76.6438
Bacteria	Nucleotide	RbcS	Microcystis_viridis__V__Nocardia_nova	SYM+R8	778	38.896
Bacteria	Nucleotide	RbcS	Microcystis_viridis__V__Nocardia_seriolae	SYM+R8	822	42.0413
Bacteria	Nucleotide	RbcS	Microcystis_viridis__V__Novimethylophilus_kurashikiensis	SYM+R8	636	48.1947
Bacteria	Nucleotide	RbcS	Microcystis_viridis__V__Phaeobacter_gallaeciensis	SYM+R8	694	22.8777
Bacteria	Nucleotide	RbcS	Microcystis_viridis__V__Phormidesmis_priestleyi	SYM+R8	964	48.4974
Bacteria	Nucleotide	RbcS	Microcystis_viridis__V__Planktothrix_agardhii	SYM+R8	1089	73.7615
Bacteria	Nucleotide	RbcS	Microcystis_viridis__V__Prochlorococcus_marinus	SYM+R8	643	80.163
Bacteria	Nucleotide	RbcS	Microcystis_viridis__V__Prochlorothrix_hollandica	SYM+R8	935	6.83761
Bacteria	Nucleotide	RbcS	Microcystis_viridis__V__Raphidiopsis_brookii	SYM+R8	907	74.6696
Bacteria	Nucleotide	RbcS	Microcystis_viridis__V__Synechococcus_elongatus	SYM+R8	774	26.1935
Bacteria	Nucleotide	RbcS	Microcystis_viridis__V__Thermosynechococcus_elongatus	SYM+R8	872	19.1294
Bacteria	Nucleotide	RbcS	Microcystis_viridis__V__Thermosynechococcus_vulcanus	SYM+R8	847	18.9858
Bacteria	Nucleotide	RbcS	Microcystis_viridis__V__Thioflexothrix_psekupsii	SYM+R8	632	34.4392
Bacteria	Nucleotide	RbcS	Microcystis_viridis__V__Trichormus_variabilis	SYM+R8	1139	74.9123
Bacteria	Nucleotide	RbcS	Nocardia_nova__V__Nocardia_seriolae	SYM+R8	2398	11.8383
Bacteria	Nucleotide	RbcS	Nocardia_nova__V__Novimethylophilus_kurashikiensis	SYM+R8	795	2.63819
Bacteria	Nucleotide	RbcS	Nocardia_nova__V__Phaeobacter_gallaeciensis	SYM+R8	1305	17.5345
Bacteria	Nucleotide	RbcS	Nocardia_nova__V__Phormidesmis_priestleyi	SYM+R8	893	34.1163
Bacteria	Nucleotide	RbcS	Nocardia_nova__V__Planktothrix_agardhii	SYM+R8	775	25.4725
Bacteria	Nucleotide	RbcS	Nocardia_nova__V__Prochlorococcus_marinus	SYM+R8	525	11.2643
Bacteria	Nucleotide	RbcS	Nocardia_nova__V__Prochlorothrix_hollandica	SYM+R8	688	49.2017
Bacteria	Nucleotide	RbcS	Nocardia_nova__V__Raphidiopsis_brookii	SYM+R8	690	28.6541
Bacteria	Nucleotide	RbcS	Nocardia_nova__V__Synechococcus_elongatus	SYM+R8	599	63.5
Bacteria	Nucleotide	RbcS	Nocardia_nova__V__Thermosynechococcus_elongatus	SYM+R8	604	53.2231
Bacteria	Nucleotide	RbcS	Nocardia_nova__V__Thermosynechococcus_vulcanus	SYM+R8	603	51.3245
Bacteria	Nucleotide	RbcS	Nocardia_nova__V__Thioflexothrix_psekupsii	SYM+R8	688	17.2714
Bacteria	Nucleotide	RbcS	Nocardia_nova__V__Trichormus_variabilis	SYM+R8	1016	30.7768
Bacteria	Nucleotide	RbcS	Nocardia_seriolae__V__Novimethylophilus_kurashikiensis	SYM+R8	859	4.65116
Bacteria	Nucleotide	RbcS	Nocardia_seriolae__V__Phaeobacter_gallaeciensis	SYM+R8	1238	22.5182
Bacteria	Nucleotide	RbcS	Nocardia_seriolae__V__Phormidesmis_priestleyi	SYM+R8	985	38.4381
Bacteria	Nucleotide	RbcS	Nocardia_seriolae__V__Planktothrix_agardhii	SYM+R8	822	31.6322
Bacteria	Nucleotide	RbcS	Nocardia_seriolae__V__Prochlorococcus_marinus	SYM+R8	559	13.817
Bacteria	Nucleotide	RbcS	Nocardia_seriolae__V__Prochlorothrix_hollandica	SYM+R8	715	51.9553
Bacteria	Nucleotide	RbcS	Nocardia_seriolae__V__Raphidiopsis_brookii	SYM+R8	701	31.9088
Bacteria	Nucleotide	RbcS	Nocardia_seriolae__V__Synechococcus_elongatus	SYM+R8	625	64.2173
Bacteria	Nucleotide	RbcS	Nocardia_seriolae__V__Thermosynechococcus_elongatus	SYM+R8	654	53.5878
Bacteria	Nucleotide	RbcS	Nocardia_seriolae__V__Thermosynechococcus_vulcanus	SYM+R8	652	50.9954
Bacteria	Nucleotide	RbcS	Nocardia_seriolae__V__Thioflexothrix_psekupsii	SYM+R8	729	21.7808
Bacteria	Nucleotide	RbcS	Nocardia_seriolae__V__Trichormus_variabilis	SYM+R8	1068	33.8634
Bacteria	Nucleotide	RbcS	Novimethylophilus_kurashikiensis__V__Phaeobacter_gallaeciensis	SYM+R8	802	29.5143
Bacteria	Nucleotide	RbcS	Novimethylophilus_kurashikiensis__V__Phormidesmis_priestleyi	SYM+R8	723	40.1934
Bacteria	Nucleotide	RbcS	Novimethylophilus_kurashikiensis__V__Planktothrix_agardhii	SYM+R8	667	32.8842
Bacteria	Nucleotide	RbcS	Novimethylophilus_kurashikiensis__V__Prochlorococcus_marinus	SYM+R8	478	15.3706
Bacteria	Nucleotide	RbcS	Novimethylophilus_kurashikiensis__V__Prochlorothrix_hollandica	SYM+R8	583	56.6781
Bacteria	Nucleotide	RbcS	Novimethylophilus_kurashikiensis__V__Raphidiopsis_brookii	SYM+R8	572	34.555
Bacteria	Nucleotide	RbcS	Novimethylophilus_kurashikiensis__V__Synechococcus_elongatus	SYM+R8	517	66.0232
Bacteria	Nucleotide	RbcS	Novimethylophilus_kurashikiensis__V__Thermosynechococcus_elongatus	SYM+R8	596	54.6064
Bacteria	Nucleotide	RbcS	Novimethylophilus_kurashikiensis__V__Thermosynechococcus_vulcanus	SYM+R8	588	54.8387
Bacteria	Nucleotide	RbcS	Novimethylophilus_kurashikiensis__V__Thioflexothrix_psekupsii	SYM+R8	754	64.7682
Bacteria	Nucleotide	RbcS	Novimethylophilus_kurashikiensis__V__Trichormus_variabilis	SYM+R8	757	36.9393
Bacteria	Nucleotide	RbcS	Phaeobacter_gallaeciensis__V__Phormidesmis_priestleyi	SYM+R8	863	15.0463
Bacteria	Nucleotide	RbcS	Phaeobacter_gallaeciensis__V__Planktothrix_agardhii	SYM+R8	692	11.2554
Bacteria	Nucleotide	RbcS	Phaeobacter_gallaeciensis__V__Prochlorococcus_marinus	SYM+R8	527	0.497159
Bacteria	Nucleotide	RbcS	Phaeobacter_gallaeciensis__V__Prochlorothrix_hollandica	SYM+R8	668	25.8595
Bacteria	Nucleotide	RbcS	Phaeobacter_gallaeciensis__V__Raphidiopsis_brookii	SYM+R8	623	12.1795
Bacteria	Nucleotide	RbcS	Phaeobacter_gallaeciensis__V__Synechococcus_elongatus	SYM+R8	583	36.3014
Bacteria	Nucleotide	RbcS	Phaeobacter_gallaeciensis__V__Thermosynechococcus_elongatus	SYM+R8	623	27.2436
Bacteria	Nucleotide	RbcS	Phaeobacter_gallaeciensis__V__Thermosynechococcus_vulcanus	SYM+R8	595	25.3356
Bacteria	Nucleotide	RbcS	Phaeobacter_gallaeciensis__V__Thioflexothrix_psekupsii	SYM+R8	728	1.09739
Bacteria	Nucleotide	RbcS	Phaeobacter_gallaeciensis__V__Trichormus_variabilis	SYM+R8	861	13.2251
Bacteria	Nucleotide	RbcS	Phormidesmis_priestleyi__V__Planktothrix_agardhii	SYM+R8	1034	21.8035
Bacteria	Nucleotide	RbcS	Phormidesmis_priestleyi__V__Prochlorococcus_marinus	SYM+R8	668	61.2108
Bacteria	Nucleotide	RbcS	Phormidesmis_priestleyi__V__Prochlorothrix_hollandica	SYM+R8	967	36.9835
Bacteria	Nucleotide	RbcS	Phormidesmis_priestleyi__V__Raphidiopsis_brookii	SYM+R8	880	25.9932
Bacteria	Nucleotide	RbcS	Phormidesmis_priestleyi__V__Synechococcus_elongatus	SYM+R8	780	49.4238
Bacteria	Nucleotide	RbcS	Phormidesmis_priestleyi__V__Thermosynechococcus_elongatus	SYM+R8	852	39.9766
Bacteria	Nucleotide	RbcS	Phormidesmis_priestleyi__V__Thermosynechococcus_vulcanus	SYM+R8	837	37.4702
Bacteria	Nucleotide	RbcS	Phormidesmis_priestleyi__V__Thioflexothrix_psekupsii	SYM+R8	694	19.7122
Bacteria	Nucleotide	RbcS	Phormidesmis_priestleyi__V__Trichormus_variabilis	SYM+R8	1226	28.8509
Bacteria	Nucleotide	RbcS	Planktothrix_agardhii__V__Prochlorococcus_marinus	SYM+R8	614	77.7981
Bacteria	Nucleotide	RbcS	Planktothrix_agardhii__V__Prochlorothrix_hollandica	SYM+R8	960	13.7357
Bacteria	Nucleotide	RbcS	Planktothrix_agardhii__V__Raphidiopsis_brookii	SYM+R8	886	31.1913
Bacteria	Nucleotide	RbcS	Planktothrix_agardhii__V__Synechococcus_elongatus	SYM+R8	752	26.0292
Bacteria	Nucleotide	RbcS	Planktothrix_agardhii__V__Thermosynechococcus_elongatus	SYM+R8	850	19.7023
Bacteria	Nucleotide	RbcS	Planktothrix_agardhii__V__Thermosynechococcus_vulcanus	SYM+R8	845	19.3459
Bacteria	Nucleotide	RbcS	Planktothrix_agardhii__V__Thioflexothrix_psekupsii	SYM+R8	680	21.6349
Bacteria	Nucleotide	RbcS	Planktothrix_agardhii__V__Trichormus_variabilis	SYM+R8	1138	33.4504
Bacteria	Nucleotide	RbcS	Prochlorococcus_marinus__V__Prochlorothrix_hollandica	SYM+R8	580	68.8468
Bacteria	Nucleotide	RbcS	Prochlorococcus_marinus__V__Raphidiopsis_brookii	SYM+R8	598	78.1302
Bacteria	Nucleotide	RbcS	Prochlorococcus_marinus__V__Synechococcus_elongatus	SYM+R8	556	72.9354
Bacteria	Nucleotide	RbcS	Prochlorococcus_marinus__V__Thermosynechococcus_elongatus	SYM+R8	605	69.1213
Bacteria	Nucleotide	RbcS	Prochlorococcus_marinus__V__Thermosynechococcus_vulcanus	SYM+R8	600	68.7604
Bacteria	Nucleotide	RbcS	Prochlorococcus_marinus__V__Thioflexothrix_psekupsii	SYM+R8	446	2.82438
Bacteria	Nucleotide	RbcS	Prochlorococcus_marinus__V__Trichormus_variabilis	SYM+R8	652	76.2825
Bacteria	Nucleotide	RbcS	Prochlorothrix_hollandica__V__Raphidiopsis_brookii	SYM+R8	818	17.8266
Bacteria	Nucleotide	RbcS	Prochlorothrix_hollandica__V__Synechococcus_elongatus	SYM+R8	701	25.9259
Bacteria	Nucleotide	RbcS	Prochlorothrix_hollandica__V__Thermosynechococcus_elongatus	SYM+R8	779	9.61538
Bacteria	Nucleotide	RbcS	Prochlorothrix_hollandica__V__Thermosynechococcus_vulcanus	SYM+R8	776	8.36551
Bacteria	Nucleotide	RbcS	Prochlorothrix_hollandica__V__Thioflexothrix_psekupsii	SYM+R8	596	36.0134
Bacteria	Nucleotide	RbcS	Prochlorothrix_hollandica__V__Trichormus_variabilis	SYM+R8	974	19.2821
Bacteria	Nucleotide	RbcS	Raphidiopsis_brookii__V__Synechococcus_elongatus	SYM+R8	691	31.5029
Bacteria	Nucleotide	RbcS	Raphidiopsis_brookii__V__Thermosynechococcus_elongatus	SYM+R8	802	26.0274
Bacteria	Nucleotide	RbcS	Raphidiopsis_brookii__V__Thermosynechococcus_vulcanus	SYM+R8	795	25
Bacteria	Nucleotide	RbcS	Raphidiopsis_brookii__V__Thioflexothrix_psekupsii	SYM+R8	542	20.442
Bacteria	Nucleotide	RbcS	Raphidiopsis_brookii__V__Trichormus_variabilis	SYM+R8	1045	28.9675
Bacteria	Nucleotide	RbcS	Synechococcus_elongatus__V__Thermosynechococcus_elongatus	SYM+R8	726	2.47593
Bacteria	Nucleotide	RbcS	Synechococcus_elongatus__V__Thermosynechococcus_vulcanus	SYM+R8	721	2.49307
Bacteria	Nucleotide	RbcS	Synechococcus_elongatus__V__Thioflexothrix_psekupsii	SYM+R8	486	45.5852
Bacteria	Nucleotide	RbcS	Synechococcus_elongatus__V__Trichormus_variabilis	SYM+R8	811	31.2808
Bacteria	Nucleotide	RbcS	Thermosynechococcus_elongatus__V__Thermosynechococcus_vulcanus	SYM+R8	1108	0.0901713
Bacteria	Nucleotide	RbcS	Thermosynechococcus_elongatus__V__Thioflexothrix_psekupsii	SYM+R8	560	35.1159
Bacteria	Nucleotide	RbcS	Thermosynechococcus_elongatus__V__Trichormus_variabilis	SYM+R8	913	26.8053
Bacteria	Nucleotide	RbcS	Thermosynechococcus_vulcanus__V__Thioflexothrix_psekupsii	SYM+R8	548	34.4262
Bacteria	Nucleotide	RbcS	Thermosynechococcus_vulcanus__V__Trichormus_variabilis	SYM+R8	881	25.8503
Bacteria	Nucleotide	RbcS	Thioflexothrix_psekupsii__V__Trichormus_variabilis	SYM+R8	728	22.3594
Bacteria	Amino acid	RbcS	Acaryochloris_marina__V__Acidithiobacillus_ferrooxidans	LG+R5	755	66.9312
Bacteria	Amino acid	RbcS	Acaryochloris_marina__V__Allochromatium_vinosum	LG+R5	909	51.2088
Bacteria	Amino acid	RbcS	Acaryochloris_marina__V__Anabaenopsis_circularis	LG+R5	1491	52.4129
Bacteria	Amino acid	RbcS	Acaryochloris_marina__V__Arthrospira_platensis	LG+R5	1076	66.5738
Bacteria	Amino acid	RbcS	Acaryochloris_marina__V__Aurantimonas_manganoxydans	LG+R5	946	54.4879
Bacteria	Amino acid	RbcS	Acaryochloris_marina__V__Crocosphaera_subtropica	LG+R5	1236	44.0582
Bacteria	Amino acid	RbcS	Acaryochloris_marina__V__Gloeobacter_kilaueensis	LG+R5	1141	27.7583
Bacteria	Amino acid	RbcS	Acaryochloris_marina__V__Gloeobacter_violaceus	LG+R5	834	22.3952
Bacteria	Amino acid	RbcS	Acaryochloris_marina__V__Gloeomargarita_lithophora	LG+R5	909	35.6044
Bacteria	Amino acid	RbcS	Acaryochloris_marina__V__Halomicronema_hongdechloris	LG+R5	1270	54.0519
Bacteria	Amino acid	RbcS	Acaryochloris_marina__V__Hydrogenophaga_pseudoflava	LG+R5	953	53.9832
Bacteria	Amino acid	RbcS	Acaryochloris_marina__V__Methylacidimicrobium_cyclopophantes	LG+R5	611	43.6275
Bacteria	Amino acid	RbcS	Acaryochloris_marina__V__Methylacidimicrobium_tartarophylax	LG+R5	625	41.5335
Bacteria	Amino acid	RbcS	Acaryochloris_marina__V__Methylacidiphilum_fumariolicum	LG+R5	605	30.363
Bacteria	Amino acid	RbcS	Acaryochloris_marina__V__Methylacidiphilum_infernorum	LG+R5	616	29.4976
Bacteria	Amino acid	RbcS	Acaryochloris_marina__V__Microcystis_aeruginosa	LG+R5	985	56.4909
Bacteria	Amino acid	RbcS	Acaryochloris_marina__V__Microcystis_viridis	LG+R5	1045	53.2505
Bacteria	Amino acid	RbcS	Acaryochloris_marina__V__Nocardia_nova	LG+R5	1105	52.0796
Bacteria	Amino acid	RbcS	Acaryochloris_marina__V__Nocardia_seriolae	LG+R5	1262	51.2272
Bacteria	Amino acid	RbcS	Acaryochloris_marina__V__Novimethylophilus_kurashikiensis	LG+R5	784	51.2102
Bacteria	Amino acid	RbcS	Acaryochloris_marina__V__Phaeobacter_gallaeciensis	LG+R5	947	52.9536
Bacteria	Amino acid	RbcS	Acaryochloris_marina__V__Phormidesmis_priestleyi	LG+R5	1224	64.4082
Bacteria	Amino acid	RbcS	Acaryochloris_marina__V__Planktothrix_agardhii	LG+R5	1088	51.5764
Bacteria	Amino acid	RbcS	Acaryochloris_marina__V__Prochlorococcus_marinus	LG+R5	701	75.4986
Bacteria	Amino acid	RbcS	Acaryochloris_marina__V__Prochlorothrix_hollandica	LG+R5	977	42.638
Bacteria	Amino acid	RbcS	Acaryochloris_marina__V__Raphidiopsis_brookii	LG+R5	914	53.3333
Bacteria	Amino acid	RbcS	Acaryochloris_marina__V__Synechococcus_elongatus	LG+R5	832	50.6603
Bacteria	Amino acid	RbcS	Acaryochloris_marina__V__Thermosynechococcus_elongatus	LG+R5	924	38.4865
Bacteria	Amino acid	RbcS	Acaryochloris_marina__V__Thermosynechococcus_vulcanus	LG+R5	906	37.817
Bacteria	Amino acid	RbcS	Acaryochloris_marina__V__Thioflexothrix_psekupsii	LG+R5	764	60
Bacteria	Amino acid	RbcS	Acaryochloris_marina__V__Trichormus_variabilis	LG+R5	1295	57.7932
Bacteria	Amino acid	RbcS	Acidithiobacillus_ferrooxidans__V__Allochromatium_vinosum	LG+R5	779	55.641
Bacteria	Amino acid	RbcS	Acidithiobacillus_ferrooxidans__V__Anabaenopsis_circularis	LG+R5	733	72.2071
Bacteria	Amino acid	RbcS	Acidithiobacillus_ferrooxidans__V__Arthrospira_platensis	LG+R5	609	73.6066
Bacteria	Amino acid	RbcS	Acidithiobacillus_ferrooxidans__V__Aurantimonas_manganoxydans	LG+R5	753	74.6684
Bacteria	Amino acid	RbcS	Acidithiobacillus_ferrooxidans__V__Crocosphaera_subtropica	LG+R5	703	61.7898
Bacteria	Amino acid	RbcS	Acidithiobacillus_ferrooxidans__V__Gloeobacter_kilaueensis	LG+R5	680	70.0441
Bacteria	Amino acid	RbcS	Acidithiobacillus_ferrooxidans__V__Gloeobacter_violaceus	LG+R5	516	66.1509
Bacteria	Amino acid	RbcS	Acidithiobacillus_ferrooxidans__V__Gloeomargarita_lithophora	LG+R5	541	64.7601
Bacteria	Amino acid	RbcS	Acidithiobacillus_ferrooxidans__V__Halomicronema_hongdechloris	LG+R5	653	68.9602
Bacteria	Amino acid	RbcS	Acidithiobacillus_ferrooxidans__V__Hydrogenophaga_pseudoflava	LG+R5	863	5.43981
Bacteria	Amino acid	RbcS	Acidithiobacillus_ferrooxidans__V__Methylacidimicrobium_cyclopophantes	LG+R5	622	63.0819
Bacteria	Amino acid	RbcS	Acidithiobacillus_ferrooxidans__V__Methylacidimicrobium_tartarophylax	LG+R5	620	64.5733
Bacteria	Amino acid	RbcS	Acidithiobacillus_ferrooxidans__V__Methylacidiphilum_fumariolicum	LG+R5	605	52.9703
Bacteria	Amino acid	RbcS	Acidithiobacillus_ferrooxidans__V__Methylacidiphilum_infernorum	LG+R5	608	50.9031
Bacteria	Amino acid	RbcS	Acidithiobacillus_ferrooxidans__V__Microcystis_aeruginosa	LG+R5	594	68.2353
Bacteria	Amino acid	RbcS	Acidithiobacillus_ferrooxidans__V__Microcystis_viridis	LG+R5	613	66.6124
Bacteria	Amino acid	RbcS	Acidithiobacillus_ferrooxidans__V__Nocardia_nova	LG+R5	722	72.6141
Bacteria	Amino acid	RbcS	Acidithiobacillus_ferrooxidans__V__Nocardia_seriolae	LG+R5	798	74.5932
Bacteria	Amino acid	RbcS	Acidithiobacillus_ferrooxidans__V__Novimethylophilus_kurashikiensis	LG+R5	786	85.7687
Bacteria	Amino acid	RbcS	Acidithiobacillus_ferrooxidans__V__Phaeobacter_gallaeciensis	LG+R5	745	2.27882
Bacteria	Amino acid	RbcS	Acidithiobacillus_ferrooxidans__V__Phormidesmis_priestleyi	LG+R5	675	76.1834
Bacteria	Amino acid	RbcS	Acidithiobacillus_ferrooxidans__V__Planktothrix_agardhii	LG+R5	627	68.1529
Bacteria	Amino acid	RbcS	Acidithiobacillus_ferrooxidans__V__Prochlorococcus_marinus	LG+R5	466	5.19272
Bacteria	Amino acid	RbcS	Acidithiobacillus_ferrooxidans__V__Prochlorothrix_hollandica	LG+R5	571	63.1119
Bacteria	Amino acid	RbcS	Acidithiobacillus_ferrooxidans__V__Raphidiopsis_brookii	LG+R5	564	67.0796
Bacteria	Amino acid	RbcS	Acidithiobacillus_ferrooxidans__V__Synechococcus_elongatus	LG+R5	493	54.251
Bacteria	Amino acid	RbcS	Acidithiobacillus_ferrooxidans__V__Thermosynechococcus_elongatus	LG+R5	557	60.0358
Bacteria	Amino acid	RbcS	Acidithiobacillus_ferrooxidans__V__Thermosynechococcus_vulcanus	LG+R5	551	59.058
Bacteria	Amino acid	RbcS	Acidithiobacillus_ferrooxidans__V__Thioflexothrix_psekupsii	LG+R5	690	2.17077
Bacteria	Amino acid	RbcS	Acidithiobacillus_ferrooxidans__V__Trichormus_variabilis	LG+R5	763	69.7644
Bacteria	Amino acid	RbcS	Allochromatium_vinosum__V__Anabaenopsis_circularis	LG+R5	847	53.5377
Bacteria	Amino acid	RbcS	Allochromatium_vinosum__V__Arthrospira_platensis	LG+R5	764	56.3399
Bacteria	Amino acid	RbcS	Allochromatium_vinosum__V__Aurantimonas_manganoxydans	LG+R5	821	64.4769
Bacteria	Amino acid	RbcS	Allochromatium_vinosum__V__Crocosphaera_subtropica	LG+R5	813	46.3145
Bacteria	Amino acid	RbcS	Allochromatium_vinosum__V__Gloeobacter_kilaueensis	LG+R5	762	51.2451
Bacteria	Amino acid	RbcS	Allochromatium_vinosum__V__Gloeobacter_violaceus	LG+R5	585	48.9761
Bacteria	Amino acid	RbcS	Allochromatium_vinosum__V__Gloeomargarita_lithophora	LG+R5	623	46.4744
Bacteria	Amino acid	RbcS	Allochromatium_vinosum__V__Halomicronema_hongdechloris	LG+R5	782	48.9144
Bacteria	Amino acid	RbcS	Allochromatium_vinosum__V__Hydrogenophaga_pseudoflava	LG+R5	994	42.7136
Bacteria	Amino acid	RbcS	Allochromatium_vinosum__V__Methylacidimicrobium_cyclopophantes	LG+R5	602	45.6053
Bacteria	Amino acid	RbcS	Allochromatium_vinosum__V__Methylacidimicrobium_tartarophylax	LG+R5	615	45.6169
Bacteria	Amino acid	RbcS	Allochromatium_vinosum__V__Methylacidiphilum_fumariolicum	LG+R5	606	30.1483
Bacteria	Amino acid	RbcS	Allochromatium_vinosum__V__Methylacidiphilum_infernorum	LG+R5	603	29.8013
Bacteria	Amino acid	RbcS	Allochromatium_vinosum__V__Microcystis_aeruginosa	LG+R5	707	50.1412
Bacteria	Amino acid	RbcS	Allochromatium_vinosum__V__Microcystis_viridis	LG+R5	715	51.676
Bacteria	Amino acid	RbcS	Allochromatium_vinosum__V__Nocardia_nova	LG+R5	830	55.2347
Bacteria	Amino acid	RbcS	Allochromatium_vinosum__V__Nocardia_seriolae	LG+R5	847	59.0802
Bacteria	Amino acid	RbcS	Allochromatium_vinosum__V__Novimethylophilus_kurashikiensis	LG+R5	886	81.398
Bacteria	Amino acid	RbcS	Allochromatium_vinosum__V__Phaeobacter_gallaeciensis	LG+R5	855	15.6542
Bacteria	Amino acid	RbcS	Allochromatium_vinosum__V__Phormidesmis_priestleyi	LG+R5	771	59.1969
Bacteria	Amino acid	RbcS	Allochromatium_vinosum__V__Planktothrix_agardhii	LG+R5	737	49.0515
Bacteria	Amino acid	RbcS	Allochromatium_vinosum__V__Prochlorococcus_marinus	LG+R5	506	3.99408
Bacteria	Amino acid	RbcS	Allochromatium_vinosum__V__Prochlorothrix_hollandica	LG+R5	667	49.1018
Bacteria	Amino acid	RbcS	Allochromatium_vinosum__V__Raphidiopsis_brookii	LG+R5	648	47.9199
Bacteria	Amino acid	RbcS	Allochromatium_vinosum__V__Synechococcus_elongatus	LG+R5	583	35.9589
Bacteria	Amino acid	RbcS	Allochromatium_vinosum__V__Thermosynechococcus_elongatus	LG+R5	639	40.1562
Bacteria	Amino acid	RbcS	Allochromatium_vinosum__V__Thermosynechococcus_vulcanus	LG+R5	643	41.7702
Bacteria	Amino acid	RbcS	Allochromatium_vinosum__V__Thioflexothrix_psekupsii	LG+R5	819	66.7073
Bacteria	Amino acid	RbcS	Allochromatium_vinosum__V__Trichormus_variabilis	LG+R5	866	53.1719
Bacteria	Amino acid	RbcS	Anabaenopsis_circularis__V__Arthrospira_platensis	LG+R5	1182	63.06
Bacteria	Amino acid	RbcS	Anabaenopsis_circularis__V__Aurantimonas_manganoxydans	LG+R5	818	56.2882
Bacteria	Amino acid	RbcS	Anabaenopsis_circularis__V__Crocosphaera_subtropica	LG+R5	1264	58.1818
Bacteria	Amino acid	RbcS	Anabaenopsis_circularis__V__Gloeobacter_kilaueensis	LG+R5	1174	32.3404
Bacteria	Amino acid	RbcS	Anabaenopsis_circularis__V__Gloeobacter_violaceus	LG+R5	896	22.408
Bacteria	Amino acid	RbcS	Anabaenopsis_circularis__V__Gloeomargarita_lithophora	LG+R5	919	27.8261
Bacteria	Amino acid	RbcS	Anabaenopsis_circularis__V__Halomicronema_hongdechloris	LG+R5	1246	51.0826
Bacteria	Amino acid	RbcS	Anabaenopsis_circularis__V__Hydrogenophaga_pseudoflava	LG+R5	900	57.6027
Bacteria	Amino acid	RbcS	Anabaenopsis_circularis__V__Methylacidimicrobium_cyclopophantes	LG+R5	622	47.9936
Bacteria	Amino acid	RbcS	Anabaenopsis_circularis__V__Methylacidimicrobium_tartarophylax	LG+R5	642	47.2784
Bacteria	Amino acid	RbcS	Anabaenopsis_circularis__V__Methylacidiphilum_fumariolicum	LG+R5	643	37.5776
Bacteria	Amino acid	RbcS	Anabaenopsis_circularis__V__Methylacidiphilum_infernorum	LG+R5	638	37.5587
Bacteria	Amino acid	RbcS	Anabaenopsis_circularis__V__Microcystis_aeruginosa	LG+R5	1080	65.1249
Bacteria	Amino acid	RbcS	Anabaenopsis_circularis__V__Microcystis_viridis	LG+R5	1118	64.0751
Bacteria	Amino acid	RbcS	Anabaenopsis_circularis__V__Nocardia_nova	LG+R5	1031	61.0465
Bacteria	Amino acid	RbcS	Anabaenopsis_circularis__V__Nocardia_seriolae	LG+R5	1089	61.3761
Bacteria	Amino acid	RbcS	Anabaenopsis_circularis__V__Novimethylophilus_kurashikiensis	LG+R5	771	53.7565
Bacteria	Amino acid	RbcS	Anabaenopsis_circularis__V__Phaeobacter_gallaeciensis	LG+R5	832	57.9832
Bacteria	Amino acid	RbcS	Anabaenopsis_circularis__V__Phormidesmis_priestleyi	LG+R5	1180	69.1787
Bacteria	Amino acid	RbcS	Anabaenopsis_circularis__V__Planktothrix_agardhii	LG+R5	1165	44.3968
Bacteria	Amino acid	RbcS	Anabaenopsis_circularis__V__Prochlorococcus_marinus	LG+R5	655	76.8483
Bacteria	Amino acid	RbcS	Anabaenopsis_circularis__V__Prochlorothrix_hollandica	LG+R5	988	48.0283
Bacteria	Amino acid	RbcS	Anabaenopsis_circularis__V__Raphidiopsis_brookii	LG+R5	1037	26.7823
Bacteria	Amino acid	RbcS	Anabaenopsis_circularis__V__Synechococcus_elongatus	LG+R5	808	57.7256
Bacteria	Amino acid	RbcS	Anabaenopsis_circularis__V__Thermosynechococcus_elongatus	LG+R5	931	44.0987
Bacteria	Amino acid	RbcS	Anabaenopsis_circularis__V__Thermosynechococcus_vulcanus	LG+R5	906	44.3219
Bacteria	Amino acid	RbcS	Anabaenopsis_circularis__V__Thioflexothrix_psekupsii	LG+R5	705	65.2975
Bacteria	Amino acid	RbcS	Anabaenopsis_circularis__V__Trichormus_variabilis	LG+R5	1665	8.22329
Bacteria	Amino acid	RbcS	Arthrospira_platensis__V__Aurantimonas_manganoxydans	LG+R5	680	59.3245
Bacteria	Amino acid	RbcS	Arthrospira_platensis__V__Crocosphaera_subtropica	LG+R5	1114	63.139
Bacteria	Amino acid	RbcS	Arthrospira_platensis__V__Gloeobacter_kilaueensis	LG+R5	916	35.2236
Bacteria	Amino acid	RbcS	Arthrospira_platensis__V__Gloeobacter_violaceus	LG+R5	683	26.0234
Bacteria	Amino acid	RbcS	Arthrospira_platensis__V__Gloeomargarita_lithophora	LG+R5	841	33.0166
Bacteria	Amino acid	RbcS	Arthrospira_platensis__V__Halomicronema_hongdechloris	LG+R5	1090	58.7534
Bacteria	Amino acid	RbcS	Arthrospira_platensis__V__Hydrogenophaga_pseudoflava	LG+R5	750	59.2543
Bacteria	Amino acid	RbcS	Arthrospira_platensis__V__Methylacidimicrobium_cyclopophantes	LG+R5	497	52.6104
Bacteria	Amino acid	RbcS	Arthrospira_platensis__V__Methylacidimicrobium_tartarophylax	LG+R5	507	52.3622
Bacteria	Amino acid	RbcS	Arthrospira_platensis__V__Methylacidiphilum_fumariolicum	LG+R5	509	40
Bacteria	Amino acid	RbcS	Arthrospira_platensis__V__Methylacidiphilum_infernorum	LG+R5	515	39.5349
Bacteria	Amino acid	RbcS	Arthrospira_platensis__V__Microcystis_aeruginosa	LG+R5	1034	69.0821
Bacteria	Amino acid	RbcS	Arthrospira_platensis__V__Microcystis_viridis	LG+R5	1056	69.7256
Bacteria	Amino acid	RbcS	Arthrospira_platensis__V__Nocardia_nova	LG+R5	747	61.2299
Bacteria	Amino acid	RbcS	Arthrospira_platensis__V__Nocardia_seriolae	LG+R5	795	61.9347
Bacteria	Amino acid	RbcS	Arthrospira_platensis__V__Novimethylophilus_kurashikiensis	LG+R5	647	58.179
Bacteria	Amino acid	RbcS	Arthrospira_platensis__V__Phaeobacter_gallaeciensis	LG+R5	696	59.2539
Bacteria	Amino acid	RbcS	Arthrospira_platensis__V__Phormidesmis_priestleyi	LG+R5	1065	71.2008
Bacteria	Amino acid	RbcS	Arthrospira_platensis__V__Planktothrix_agardhii	LG+R5	1204	40.5809
Bacteria	Amino acid	RbcS	Arthrospira_platensis__V__Prochlorococcus_marinus	LG+R5	632	80.0158
Bacteria	Amino acid	RbcS	Arthrospira_platensis__V__Prochlorothrix_hollandica	LG+R5	958	51.7205
Bacteria	Amino acid	RbcS	Arthrospira_platensis__V__Raphidiopsis_brookii	LG+R5	880	48.9217
Bacteria	Amino acid	RbcS	Arthrospira_platensis__V__Synechococcus_elongatus	LG+R5	757	64.3799
Bacteria	Amino acid	RbcS	Arthrospira_platensis__V__Thermosynechococcus_elongatus	LG+R5	864	47.3988
Bacteria	Amino acid	RbcS	Arthrospira_platensis__V__Thermosynechococcus_vulcanus	LG+R5	867	47.3502
Bacteria	Amino acid	RbcS	Arthrospira_platensis__V__Thioflexothrix_psekupsii	LG+R5	653	67.4312
Bacteria	Amino acid	RbcS	Arthrospira_platensis__V__Trichormus_variabilis	LG+R5	1147	61.0627
Bacteria	Amino acid	RbcS	Aurantimonas_manganoxydans__V__Crocosphaera_subtropica	LG+R5	753	48.2759
Bacteria	Amino acid	RbcS	Aurantimonas_manganoxydans__V__Gloeobacter_kilaueensis	LG+R5	753	57.0292
Bacteria	Amino acid	RbcS	Aurantimonas_manganoxydans__V__Gloeobacter_violaceus	LG+R5	613	50.1629
Bacteria	Amino acid	RbcS	Aurantimonas_manganoxydans__V__Gloeomargarita_lithophora	LG+R5	600	49.4176
Bacteria	Amino acid	RbcS	Aurantimonas_manganoxydans__V__Halomicronema_hongdechloris	LG+R5	834	53.0539
Bacteria	Amino acid	RbcS	Aurantimonas_manganoxydans__V__Hydrogenophaga_pseudoflava	LG+R5	1222	72.036
Bacteria	Amino acid	RbcS	Aurantimonas_manganoxydans__V__Methylacidimicrobium_cyclopophantes	LG+R5	574	2.78261
Bacteria	Amino acid	RbcS	Aurantimonas_manganoxydans__V__Methylacidimicrobium_tartarophylax	LG+R5	575	1.73611
Bacteria	Amino acid	RbcS	Aurantimonas_manganoxydans__V__Methylacidiphilum_fumariolicum	LG+R5	583	2.05479
Bacteria	Amino acid	RbcS	Aurantimonas_manganoxydans__V__Methylacidiphilum_infernorum	LG+R5	576	1.38648
Bacteria	Amino acid	RbcS	Aurantimonas_manganoxydans__V__Microcystis_aeruginosa	LG+R5	644	51.938
Bacteria	Amino acid	RbcS	Aurantimonas_manganoxydans__V__Microcystis_viridis	LG+R5	653	52.2936
Bacteria	Amino acid	RbcS	Aurantimonas_manganoxydans__V__Nocardia_nova	LG+R5	1048	4.9571
Bacteria	Amino acid	RbcS	Aurantimonas_manganoxydans__V__Nocardia_seriolae	LG+R5	1082	5.6325
Bacteria	Amino acid	RbcS	Aurantimonas_manganoxydans__V__Novimethylophilus_kurashikiensis	LG+R5	788	2.53485
Bacteria	Amino acid	RbcS	Aurantimonas_manganoxydans__V__Phaeobacter_gallaeciensis	LG+R5	1258	84.5909
Bacteria	Amino acid	RbcS	Aurantimonas_manganoxydans__V__Phormidesmis_priestleyi	LG+R5	867	61.1751
Bacteria	Amino acid	RbcS	Aurantimonas_manganoxydans__V__Planktothrix_agardhii	LG+R5	681	51.0753
Bacteria	Amino acid	RbcS	Aurantimonas_manganoxydans__V__Prochlorococcus_marinus	LG+R5	503	42.4851
Bacteria	Amino acid	RbcS	Aurantimonas_manganoxydans__V__Prochlorothrix_hollandica	LG+R5	627	47.7707
Bacteria	Amino acid	RbcS	Aurantimonas_manganoxydans__V__Raphidiopsis_brookii	LG+R5	619	49.6774
Bacteria	Amino acid	RbcS	Aurantimonas_manganoxydans__V__Synechococcus_elongatus	LG+R5	543	35.4779
Bacteria	Amino acid	RbcS	Aurantimonas_manganoxydans__V__Thermosynechococcus_elongatus	LG+R5	623	41.9872
Bacteria	Amino acid	RbcS	Aurantimonas_manganoxydans__V__Thermosynechococcus_vulcanus	LG+R5	597	41.3043
Bacteria	Amino acid	RbcS	Aurantimonas_manganoxydans__V__Thioflexothrix_psekupsii	LG+R5	724	72.6897
Bacteria	Amino acid	RbcS	Aurantimonas_manganoxydans__V__Trichormus_variabilis	LG+R5	848	54.6525
Bacteria	Amino acid	RbcS	Crocosphaera_subtropica__V__Gloeobacter_kilaueensis	LG+R5	991	18.75
Bacteria	Amino acid	RbcS	Crocosphaera_subtropica__V__Gloeobacter_violaceus	LG+R5	766	12.2555
Bacteria	Amino acid	RbcS	Crocosphaera_subtropica__V__Gloeomargarita_lithophora	LG+R5	867	20.8525
Bacteria	Amino acid	RbcS	Crocosphaera_subtropica__V__Halomicronema_hongdechloris	LG+R5	1163	38.1443
Bacteria	Amino acid	RbcS	Crocosphaera_subtropica__V__Hydrogenophaga_pseudoflava	LG+R5	794	50.4403
Bacteria	Amino acid	RbcS	Crocosphaera_subtropica__V__Methylacidimicrobium_cyclopophantes	LG+R5	567	40.669
Bacteria	Amino acid	RbcS	Crocosphaera_subtropica__V__Methylacidimicrobium_tartarophylax	LG+R5	577	40.1384
Bacteria	Amino acid	RbcS	Crocosphaera_subtropica__V__Methylacidiphilum_fumariolicum	LG+R5	576	26.6898
Bacteria	Amino acid	RbcS	Crocosphaera_subtropica__V__Methylacidiphilum_infernorum	LG+R5	587	26.1905
Bacteria	Amino acid	RbcS	Crocosphaera_subtropica__V__Microcystis_aeruginosa	LG+R5	1105	38.4268
Bacteria	Amino acid	RbcS	Crocosphaera_subtropica__V__Microcystis_viridis	LG+R5	1148	37.3368
Bacteria	Amino acid	RbcS	Crocosphaera_subtropica__V__Nocardia_nova	LG+R5	923	50.6494
Bacteria	Amino acid	RbcS	Crocosphaera_subtropica__V__Nocardia_seriolae	LG+R5	979	52.9592
Bacteria	Amino acid	RbcS	Crocosphaera_subtropica__V__Novimethylophilus_kurashikiensis	LG+R5	702	46.7994
Bacteria	Amino acid	RbcS	Crocosphaera_subtropica__V__Phaeobacter_gallaeciensis	LG+R5	843	46.2085
Bacteria	Amino acid	RbcS	Crocosphaera_subtropica__V__Phormidesmis_priestleyi	LG+R5	1109	59.6396
Bacteria	Amino acid	RbcS	Crocosphaera_subtropica__V__Planktothrix_agardhii	LG+R5	1061	46.5474
Bacteria	Amino acid	RbcS	Crocosphaera_subtropica__V__Prochlorococcus_marinus	LG+R5	675	70.3033
Bacteria	Amino acid	RbcS	Crocosphaera_subtropica__V__Prochlorothrix_hollandica	LG+R5	918	17.8455
Bacteria	Amino acid	RbcS	Crocosphaera_subtropica__V__Raphidiopsis_brookii	LG+R5	922	43.2286
Bacteria	Amino acid	RbcS	Crocosphaera_subtropica__V__Synechococcus_elongatus	LG+R5	804	43.9752
Bacteria	Amino acid	RbcS	Crocosphaera_subtropica__V__Thermosynechococcus_elongatus	LG+R5	887	21.9595
Bacteria	Amino acid	RbcS	Crocosphaera_subtropica__V__Thermosynechococcus_vulcanus	LG+R5	858	20.9546
Bacteria	Amino acid	RbcS	Crocosphaera_subtropica__V__Thioflexothrix_psekupsii	LG+R5	661	56.9486
Bacteria	Amino acid	RbcS	Crocosphaera_subtropica__V__Trichormus_variabilis	LG+R5	1320	55.1855
Bacteria	Amino acid	RbcS	Gloeobacter_kilaueensis__V__Gloeobacter_violaceus	LG+R5	990	33.9051
Bacteria	Amino acid	RbcS	Gloeobacter_kilaueensis__V__Gloeomargarita_lithophora	LG+R5	866	14.3022
Bacteria	Amino acid	RbcS	Gloeobacter_kilaueensis__V__Halomicronema_hongdechloris	LG+R5	985	12.069
Bacteria	Amino acid	RbcS	Gloeobacter_kilaueensis__V__Hydrogenophaga_pseudoflava	LG+R5	869	57.2414
Bacteria	Amino acid	RbcS	Gloeobacter_kilaueensis__V__Methylacidimicrobium_cyclopophantes	LG+R5	586	44.6337
Bacteria	Amino acid	RbcS	Gloeobacter_kilaueensis__V__Methylacidimicrobium_tartarophylax	LG+R5	617	43.8511
Bacteria	Amino acid	RbcS	Gloeobacter_kilaueensis__V__Methylacidiphilum_fumariolicum	LG+R5	594	31.9328
Bacteria	Amino acid	RbcS	Gloeobacter_kilaueensis__V__Methylacidiphilum_infernorum	LG+R5	602	31.3433
Bacteria	Amino acid	RbcS	Gloeobacter_kilaueensis__V__Microcystis_aeruginosa	LG+R5	903	25
Bacteria	Amino acid	RbcS	Gloeobacter_kilaueensis__V__Microcystis_viridis	LG+R5	941	24.2038
Bacteria	Amino acid	RbcS	Gloeobacter_kilaueensis__V__Nocardia_nova	LG+R5	964	54.9223
Bacteria	Amino acid	RbcS	Gloeobacter_kilaueensis__V__Nocardia_seriolae	LG+R5	1034	59.6135
Bacteria	Amino acid	RbcS	Gloeobacter_kilaueensis__V__Novimethylophilus_kurashikiensis	LG+R5	734	56.3265
Bacteria	Amino acid	RbcS	Gloeobacter_kilaueensis__V__Phaeobacter_gallaeciensis	LG+R5	794	55.9748
Bacteria	Amino acid	RbcS	Gloeobacter_kilaueensis__V__Phormidesmis_priestleyi	LG+R5	964	26.5285
Bacteria	Amino acid	RbcS	Gloeobacter_kilaueensis__V__Planktothrix_agardhii	LG+R5	933	19.7359
Bacteria	Amino acid	RbcS	Gloeobacter_kilaueensis__V__Prochlorococcus_marinus	LG+R5	585	67.1502
Bacteria	Amino acid	RbcS	Gloeobacter_kilaueensis__V__Prochlorothrix_hollandica	LG+R5	827	16.3043
Bacteria	Amino acid	RbcS	Gloeobacter_kilaueensis__V__Raphidiopsis_brookii	LG+R5	826	20.4353
Bacteria	Amino acid	RbcS	Gloeobacter_kilaueensis__V__Synechococcus_elongatus	LG+R5	720	32.3162
Bacteria	Amino acid	RbcS	Gloeobacter_kilaueensis__V__Thermosynechococcus_elongatus	LG+R5	811	20.3202
Bacteria	Amino acid	RbcS	Gloeobacter_kilaueensis__V__Thermosynechococcus_vulcanus	LG+R5	816	19.4614
Bacteria	Amino acid	RbcS	Gloeobacter_kilaueensis__V__Thioflexothrix_psekupsii	LG+R5	661	59.6677
Bacteria	Amino acid	RbcS	Gloeobacter_kilaueensis__V__Trichormus_variabilis	LG+R5	1141	28.8967
Bacteria	Amino acid	RbcS	Gloeobacter_violaceus__V__Gloeomargarita_lithophora	LG+R5	618	11.147
Bacteria	Amino acid	RbcS	Gloeobacter_violaceus__V__Halomicronema_hongdechloris	LG+R5	764	7.05882
Bacteria	Amino acid	RbcS	Gloeobacter_violaceus__V__Hydrogenophaga_pseudoflava	LG+R5	670	54.6945
Bacteria	Amino acid	RbcS	Gloeobacter_violaceus__V__Methylacidimicrobium_cyclopophantes	LG+R5	463	39.2241
Bacteria	Amino acid	RbcS	Gloeobacter_violaceus__V__Methylacidimicrobium_tartarophylax	LG+R5	470	39.2781
Bacteria	Amino acid	RbcS	Gloeobacter_violaceus__V__Methylacidiphilum_fumariolicum	LG+R5	462	26.1339
Bacteria	Amino acid	RbcS	Gloeobacter_violaceus__V__Methylacidiphilum_infernorum	LG+R5	457	25.7642
Bacteria	Amino acid	RbcS	Gloeobacter_violaceus__V__Microcystis_aeruginosa	LG+R5	672	16.6419
Bacteria	Amino acid	RbcS	Gloeobacter_violaceus__V__Microcystis_viridis	LG+R5	675	15.9763
Bacteria	Amino acid	RbcS	Gloeobacter_violaceus__V__Nocardia_nova	LG+R5	765	54.8303
Bacteria	Amino acid	RbcS	Gloeobacter_violaceus__V__Nocardia_seriolae	LG+R5	792	56.3682
Bacteria	Amino acid	RbcS	Gloeobacter_violaceus__V__Novimethylophilus_kurashikiensis	LG+R5	584	51.453
Bacteria	Amino acid	RbcS	Gloeobacter_violaceus__V__Phaeobacter_gallaeciensis	LG+R5	642	52.2551
Bacteria	Amino acid	RbcS	Gloeobacter_violaceus__V__Phormidesmis_priestleyi	LG+R5	757	18.2058
Bacteria	Amino acid	RbcS	Gloeobacter_violaceus__V__Planktothrix_agardhii	LG+R5	708	11.6126
Bacteria	Amino acid	RbcS	Gloeobacter_violaceus__V__Prochlorococcus_marinus	LG+R5	422	67.435
Bacteria	Amino acid	RbcS	Gloeobacter_violaceus__V__Prochlorothrix_hollandica	LG+R5	593	10.2694
Bacteria	Amino acid	RbcS	Gloeobacter_violaceus__V__Raphidiopsis_brookii	LG+R5	613	12.8664
Bacteria	Amino acid	RbcS	Gloeobacter_violaceus__V__Synechococcus_elongatus	LG+R5	553	23.1047
Bacteria	Amino acid	RbcS	Gloeobacter_violaceus__V__Thermosynechococcus_elongatus	LG+R5	609	11.3115
Bacteria	Amino acid	RbcS	Gloeobacter_violaceus__V__Thermosynechococcus_vulcanus	LG+R5	602	10.6136
Bacteria	Amino acid	RbcS	Gloeobacter_violaceus__V__Thioflexothrix_psekupsii	LG+R5	495	59.879
Bacteria	Amino acid	RbcS	Gloeobacter_violaceus__V__Trichormus_variabilis	LG+R5	875	19.6347
Bacteria	Amino acid	RbcS	Gloeomargarita_lithophora__V__Halomicronema_hongdechloris	LG+R5	910	21.8441
Bacteria	Amino acid	RbcS	Gloeomargarita_lithophora__V__Hydrogenophaga_pseudoflava	LG+R5	630	49.4453
Bacteria	Amino acid	RbcS	Gloeomargarita_lithophora__V__Methylacidimicrobium_cyclopophantes	LG+R5	464	38.7097
Bacteria	Amino acid	RbcS	Gloeomargarita_lithophora__V__Methylacidimicrobium_tartarophylax	LG+R5	480	39.0852
Bacteria	Amino acid	RbcS	Gloeomargarita_lithophora__V__Methylacidiphilum_fumariolicum	LG+R5	461	25.5411
Bacteria	Amino acid	RbcS	Gloeomargarita_lithophora__V__Methylacidiphilum_infernorum	LG+R5	456	25.8206
Bacteria	Amino acid	RbcS	Gloeomargarita_lithophora__V__Microcystis_aeruginosa	LG+R5	850	27.4971
Bacteria	Amino acid	RbcS	Gloeomargarita_lithophora__V__Microcystis_viridis	LG+R5	869	27.1264
Bacteria	Amino acid	RbcS	Gloeomargarita_lithophora__V__Nocardia_nova	LG+R5	618	52.6656
Bacteria	Amino acid	RbcS	Gloeomargarita_lithophora__V__Nocardia_seriolae	LG+R5	658	54.173
Bacteria	Amino acid	RbcS	Gloeomargarita_lithophora__V__Novimethylophilus_kurashikiensis	LG+R5	573	47.561
Bacteria	Amino acid	RbcS	Gloeomargarita_lithophora__V__Phaeobacter_gallaeciensis	LG+R5	601	50.8306
Bacteria	Amino acid	RbcS	Gloeomargarita_lithophora__V__Phormidesmis_priestleyi	LG+R5	827	39.4928
Bacteria	Amino acid	RbcS	Gloeomargarita_lithophora__V__Planktothrix_agardhii	LG+R5	847	14.0723
Bacteria	Amino acid	RbcS	Gloeomargarita_lithophora__V__Prochlorococcus_marinus	LG+R5	578	71.2435
Bacteria	Amino acid	RbcS	Gloeomargarita_lithophora__V__Prochlorothrix_hollandica	LG+R5	786	18.5515
Bacteria	Amino acid	RbcS	Gloeomargarita_lithophora__V__Raphidiopsis_brookii	LG+R5	789	14.0506
Bacteria	Amino acid	RbcS	Gloeomargarita_lithophora__V__Synechococcus_elongatus	LG+R5	686	35.6623
Bacteria	Amino acid	RbcS	Gloeomargarita_lithophora__V__Thermosynechococcus_elongatus	LG+R5	832	18.3673
Bacteria	Amino acid	RbcS	Gloeomargarita_lithophora__V__Thermosynechococcus_vulcanus	LG+R5	822	17.2539
Bacteria	Amino acid	RbcS	Gloeomargarita_lithophora__V__Thioflexothrix_psekupsii	LG+R5	531	56.203
Bacteria	Amino acid	RbcS	Gloeomargarita_lithophora__V__Trichormus_variabilis	LG+R5	925	25.594
Bacteria	Amino acid	RbcS	Halomicronema_hongdechloris__V__Hydrogenophaga_pseudoflava	LG+R5	833	55.036
Bacteria	Amino acid	RbcS	Halomicronema_hongdechloris__V__Methylacidimicrobium_cyclopophantes	LG+R5	540	41.9593
Bacteria	Amino acid	RbcS	Halomicronema_hongdechloris__V__Methylacidimicrobium_tartarophylax	LG+R5	558	41.1449
Bacteria	Amino acid	RbcS	Halomicronema_hongdechloris__V__Methylacidiphilum_fumariolicum	LG+R5	537	28.9963
Bacteria	Amino acid	RbcS	Halomicronema_hongdechloris__V__Methylacidiphilum_infernorum	LG+R5	550	28.4936
Bacteria	Amino acid	RbcS	Halomicronema_hongdechloris__V__Microcystis_aeruginosa	LG+R5	1010	46.2908
Bacteria	Amino acid	RbcS	Halomicronema_hongdechloris__V__Microcystis_viridis	LG+R5	1039	45.4808
Bacteria	Amino acid	RbcS	Halomicronema_hongdechloris__V__Nocardia_nova	LG+R5	933	53.8544
Bacteria	Amino acid	RbcS	Halomicronema_hongdechloris__V__Nocardia_seriolae	LG+R5	978	52.9111
Bacteria	Amino acid	RbcS	Halomicronema_hongdechloris__V__Novimethylophilus_kurashikiensis	LG+R5	683	50.5848
Bacteria	Amino acid	RbcS	Halomicronema_hongdechloris__V__Phaeobacter_gallaeciensis	LG+R5	837	50.5967
Bacteria	Amino acid	RbcS	Halomicronema_hongdechloris__V__Phormidesmis_priestleyi	LG+R5	1202	14.3807
Bacteria	Amino acid	RbcS	Halomicronema_hongdechloris__V__Planktothrix_agardhii	LG+R5	1068	39.3202
Bacteria	Amino acid	RbcS	Halomicronema_hongdechloris__V__Prochlorococcus_marinus	LG+R5	683	73.5746
Bacteria	Amino acid	RbcS	Halomicronema_hongdechloris__V__Prochlorothrix_hollandica	LG+R5	983	39.8374
Bacteria	Amino acid	RbcS	Halomicronema_hongdechloris__V__Raphidiopsis_brookii	LG+R5	925	38.4449
Bacteria	Amino acid	RbcS	Halomicronema_hongdechloris__V__Synechococcus_elongatus	LG+R5	797	50.7519
Bacteria	Amino acid	RbcS	Halomicronema_hongdechloris__V__Thermosynechococcus_elongatus	LG+R5	906	29.4377
Bacteria	Amino acid	RbcS	Halomicronema_hongdechloris__V__Thermosynechococcus_vulcanus	LG+R5	882	29.3318
Bacteria	Amino acid	RbcS	Halomicronema_hongdechloris__V__Thioflexothrix_psekupsii	LG+R5	674	60.2963
Bacteria	Amino acid	RbcS	Halomicronema_hongdechloris__V__Trichormus_variabilis	LG+R5	1179	51.1864
Bacteria	Amino acid	RbcS	Hydrogenophaga_pseudoflava__V__Methylacidimicrobium_cyclopophantes	LG+R5	631	53.0063
Bacteria	Amino acid	RbcS	Hydrogenophaga_pseudoflava__V__Methylacidimicrobium_tartarophylax	LG+R5	643	52.3292
Bacteria	Amino acid	RbcS	Hydrogenophaga_pseudoflava__V__Methylacidiphilum_fumariolicum	LG+R5	605	36.1386
Bacteria	Amino acid	RbcS	Hydrogenophaga_pseudoflava__V__Methylacidiphilum_infernorum	LG+R5	612	37.031
Bacteria	Amino acid	RbcS	Hydrogenophaga_pseudoflava__V__Microcystis_aeruginosa	LG+R5	730	56.2244
Bacteria	Amino acid	RbcS	Hydrogenophaga_pseudoflava__V__Microcystis_viridis	LG+R5	731	57.6503
Bacteria	Amino acid	RbcS	Hydrogenophaga_pseudoflava__V__Nocardia_nova	LG+R5	1309	65.7252
Bacteria	Amino acid	RbcS	Hydrogenophaga_pseudoflava__V__Nocardia_seriolae	LG+R5	1289	65.5039
Bacteria	Amino acid	RbcS	Hydrogenophaga_pseudoflava__V__Novimethylophilus_kurashikiensis	LG+R5	972	87.667
Bacteria	Amino acid	RbcS	Hydrogenophaga_pseudoflava__V__Phaeobacter_gallaeciensis	LG+R5	1357	1.7673
Bacteria	Amino acid	RbcS	Hydrogenophaga_pseudoflava__V__Phormidesmis_priestleyi	LG+R5	878	63.8225
Bacteria	Amino acid	RbcS	Hydrogenophaga_pseudoflava__V__Planktothrix_agardhii	LG+R5	746	54.797
Bacteria	Amino acid	RbcS	Hydrogenophaga_pseudoflava__V__Prochlorococcus_marinus	LG+R5	533	2.92603
Bacteria	Amino acid	RbcS	Hydrogenophaga_pseudoflava__V__Prochlorothrix_hollandica	LG+R5	691	52.8902
Bacteria	Amino acid	RbcS	Hydrogenophaga_pseudoflava__V__Raphidiopsis_brookii	LG+R5	653	53.5168
Bacteria	Amino acid	RbcS	Hydrogenophaga_pseudoflava__V__Synechococcus_elongatus	LG+R5	622	39.3258
Bacteria	Amino acid	RbcS	Hydrogenophaga_pseudoflava__V__Thermosynechococcus_elongatus	LG+R5	644	46.2016
Bacteria	Amino acid	RbcS	Hydrogenophaga_pseudoflava__V__Thermosynechococcus_vulcanus	LG+R5	614	47.8049
Bacteria	Amino acid	RbcS	Hydrogenophaga_pseudoflava__V__Thioflexothrix_psekupsii	LG+R5	807	3.71287
Bacteria	Amino acid	RbcS	Hydrogenophaga_pseudoflava__V__Trichormus_variabilis	LG+R5	916	57.5791
Bacteria	Amino acid	RbcS	Methylacidimicrobium_cyclopophantes__V__Methylacidimicrobium_tartarophylax	LG+R5	915	3.71179
Bacteria	Amino acid	RbcS	Methylacidimicrobium_cyclopophantes__V__Methylacidiphilum_fumariolicum	LG+R5	850	9.2832
Bacteria	Amino acid	RbcS	Methylacidimicrobium_cyclopophantes__V__Methylacidiphilum_infernorum	LG+R5	852	7.97186
Bacteria	Amino acid	RbcS	Methylacidimicrobium_cyclopophantes__V__Microcystis_aeruginosa	LG+R5	514	43.301
Bacteria	Amino acid	RbcS	Methylacidimicrobium_cyclopophantes__V__Microcystis_viridis	LG+R5	526	43.833
Bacteria	Amino acid	RbcS	Methylacidimicrobium_cyclopophantes__V__Nocardia_nova	LG+R5	652	3.06279
Bacteria	Amino acid	RbcS	Methylacidimicrobium_cyclopophantes__V__Nocardia_seriolae	LG+R5	692	3.7518
Bacteria	Amino acid	RbcS	Methylacidimicrobium_cyclopophantes__V__Novimethylophilus_kurashikiensis	LG+R5	597	1.50502
Bacteria	Amino acid	RbcS	Methylacidimicrobium_cyclopophantes__V__Phaeobacter_gallaeciensis	LG+R5	586	44.8041
Bacteria	Amino acid	RbcS	Methylacidimicrobium_cyclopophantes__V__Phormidesmis_priestleyi	LG+R5	554	52.973
Bacteria	Amino acid	RbcS	Methylacidimicrobium_cyclopophantes__V__Planktothrix_agardhii	LG+R5	511	41.9922
Bacteria	Amino acid	RbcS	Methylacidimicrobium_cyclopophantes__V__Prochlorococcus_marinus	LG+R5	377	32.7712
Bacteria	Amino acid	RbcS	Methylacidimicrobium_cyclopophantes__V__Prochlorothrix_hollandica	LG+R5	454	39.5604
Bacteria	Amino acid	RbcS	Methylacidimicrobium_cyclopophantes__V__Raphidiopsis_brookii	LG+R5	474	40.8421
Bacteria	Amino acid	RbcS	Methylacidimicrobium_cyclopophantes__V__Synechococcus_elongatus	LG+R5	410	25.7908
Bacteria	Amino acid	RbcS	Methylacidimicrobium_cyclopophantes__V__Thermosynechococcus_elongatus	LG+R5	452	31.7881
Bacteria	Amino acid	RbcS	Methylacidimicrobium_cyclopophantes__V__Thermosynechococcus_vulcanus	LG+R5	456	31.0722
Bacteria	Amino acid	RbcS	Methylacidimicrobium_cyclopophantes__V__Thioflexothrix_psekupsii	LG+R5	524	57.3333
Bacteria	Amino acid	RbcS	Methylacidimicrobium_cyclopophantes__V__Trichormus_variabilis	LG+R5	621	48.3923
Bacteria	Amino acid	RbcS	Methylacidimicrobium_tartarophylax__V__Methylacidiphilum_fumariolicum	LG+R5	856	8.75146
Bacteria	Amino acid	RbcS	Methylacidimicrobium_tartarophylax__V__Methylacidiphilum_infernorum	LG+R5	833	7.79376
Bacteria	Amino acid	RbcS	Methylacidimicrobium_tartarophylax__V__Microcystis_aeruginosa	LG+R5	524	45.1429
Bacteria	Amino acid	RbcS	Methylacidimicrobium_tartarophylax__V__Microcystis_viridis	LG+R5	537	44.9814
Bacteria	Amino acid	RbcS	Methylacidimicrobium_tartarophylax__V__Nocardia_nova	LG+R5	670	3.27869
Bacteria	Amino acid	RbcS	Methylacidimicrobium_tartarophylax__V__Nocardia_seriolae	LG+R5	698	3.7196
Bacteria	Amino acid	RbcS	Methylacidimicrobium_tartarophylax__V__Novimethylophilus_kurashikiensis	LG+R5	607	1.48026
Bacteria	Amino acid	RbcS	Methylacidimicrobium_tartarophylax__V__Phaeobacter_gallaeciensis	LG+R5	592	45.8685
Bacteria	Amino acid	RbcS	Methylacidimicrobium_tartarophylax__V__Phormidesmis_priestleyi	LG+R5	553	53.0686
Bacteria	Amino acid	RbcS	Methylacidimicrobium_tartarophylax__V__Planktothrix_agardhii	LG+R5	509	42.6144
Bacteria	Amino acid	RbcS	Methylacidimicrobium_tartarophylax__V__Prochlorococcus_marinus	LG+R5	380	33.1365
Bacteria	Amino acid	RbcS	Methylacidimicrobium_tartarophylax__V__Prochlorothrix_hollandica	LG+R5	466	38.3298
Bacteria	Amino acid	RbcS	Methylacidimicrobium_tartarophylax__V__Raphidiopsis_brookii	LG+R5	482	42.6501
Bacteria	Amino acid	RbcS	Methylacidimicrobium_tartarophylax__V__Synechococcus_elongatus	LG+R5	424	26.1176
Bacteria	Amino acid	RbcS	Methylacidimicrobium_tartarophylax__V__Thermosynechococcus_elongatus	LG+R5	457	33.1878
Bacteria	Amino acid	RbcS	Methylacidimicrobium_tartarophylax__V__Thermosynechococcus_vulcanus	LG+R5	457	32.3144
Bacteria	Amino acid	RbcS	Methylacidimicrobium_tartarophylax__V__Thioflexothrix_psekupsii	LG+R5	525	56.4639
Bacteria	Amino acid	RbcS	Methylacidimicrobium_tartarophylax__V__Trichormus_variabilis	LG+R5	658	46.5857
Bacteria	Amino acid	RbcS	Methylacidiphilum_fumariolicum__V__Methylacidiphilum_infernorum	LG+R5	939	11.4894
Bacteria	Amino acid	RbcS	Methylacidiphilum_fumariolicum__V__Microcystis_aeruginosa	LG+R5	506	31.3609
Bacteria	Amino acid	RbcS	Methylacidiphilum_fumariolicum__V__Microcystis_viridis	LG+R5	526	31.6888
Bacteria	Amino acid	RbcS	Methylacidiphilum_fumariolicum__V__Nocardia_nova	LG+R5	648	2.7735
Bacteria	Amino acid	RbcS	Methylacidiphilum_fumariolicum__V__Nocardia_seriolae	LG+R5	686	3.78457
Bacteria	Amino acid	RbcS	Methylacidiphilum_fumariolicum__V__Novimethylophilus_kurashikiensis	LG+R5	578	1.5544
Bacteria	Amino acid	RbcS	Methylacidiphilum_fumariolicum__V__Phaeobacter_gallaeciensis	LG+R5	582	32.9331
Bacteria	Amino acid	RbcS	Methylacidiphilum_fumariolicum__V__Phormidesmis_priestleyi	LG+R5	543	42.0956
Bacteria	Amino acid	RbcS	Methylacidiphilum_fumariolicum__V__Planktothrix_agardhii	LG+R5	520	27.5112
Bacteria	Amino acid	RbcS	Methylacidiphilum_fumariolicum__V__Prochlorococcus_marinus	LG+R5	387	19.5232
Bacteria	Amino acid	RbcS	Methylacidiphilum_fumariolicum__V__Prochlorothrix_hollandica	LG+R5	456	25.1641
Bacteria	Amino acid	RbcS	Methylacidiphilum_fumariolicum__V__Raphidiopsis_brookii	LG+R5	495	28.4274
Bacteria	Amino acid	RbcS	Methylacidiphilum_fumariolicum__V__Synechococcus_elongatus	LG+R5	409	10.2439
Bacteria	Amino acid	RbcS	Methylacidiphilum_fumariolicum__V__Thermosynechococcus_elongatus	LG+R5	450	17.9601
Bacteria	Amino acid	RbcS	Methylacidiphilum_fumariolicum__V__Thermosynechococcus_vulcanus	LG+R5	448	18.2628
Bacteria	Amino acid	RbcS	Methylacidiphilum_fumariolicum__V__Thioflexothrix_psekupsii	LG+R5	519	40.9615
Bacteria	Amino acid	RbcS	Methylacidiphilum_fumariolicum__V__Trichormus_variabilis	LG+R5	643	36.9565
Bacteria	Amino acid	RbcS	Methylacidiphilum_infernorum__V__Microcystis_aeruginosa	LG+R5	508	30.8448
Bacteria	Amino acid	RbcS	Methylacidiphilum_infernorum__V__Microcystis_viridis	LG+R5	527	30.8712
Bacteria	Amino acid	RbcS	Methylacidiphilum_infernorum__V__Nocardia_nova	LG+R5	624	2.72
Bacteria	Amino acid	RbcS	Methylacidiphilum_infernorum__V__Nocardia_seriolae	LG+R5	662	3.46908
Bacteria	Amino acid	RbcS	Methylacidiphilum_infernorum__V__Novimethylophilus_kurashikiensis	LG+R5	578	0.863558
Bacteria	Amino acid	RbcS	Methylacidiphilum_infernorum__V__Phaeobacter_gallaeciensis	LG+R5	574	33.5652
Bacteria	Amino acid	RbcS	Methylacidiphilum_infernorum__V__Phormidesmis_priestleyi	LG+R5	558	40.4293
Bacteria	Amino acid	RbcS	Methylacidiphilum_infernorum__V__Planktothrix_agardhii	LG+R5	525	26.8061
Bacteria	Amino acid	RbcS	Methylacidiphilum_infernorum__V__Prochlorococcus_marinus	LG+R5	388	19.3123
Bacteria	Amino acid	RbcS	Methylacidiphilum_infernorum__V__Prochlorothrix_hollandica	LG+R5	454	24.6154
Bacteria	Amino acid	RbcS	Methylacidiphilum_infernorum__V__Raphidiopsis_brookii	LG+R5	492	27.9919
Bacteria	Amino acid	RbcS	Methylacidiphilum_infernorum__V__Synechococcus_elongatus	LG+R5	408	10.7579
Bacteria	Amino acid	RbcS	Methylacidiphilum_infernorum__V__Thermosynechococcus_elongatus	LG+R5	454	17.1429
Bacteria	Amino acid	RbcS	Methylacidiphilum_infernorum__V__Thermosynechococcus_vulcanus	LG+R5	445	16.5919
Bacteria	Amino acid	RbcS	Methylacidiphilum_infernorum__V__Thioflexothrix_psekupsii	LG+R5	510	42.2701
Bacteria	Amino acid	RbcS	Methylacidiphilum_infernorum__V__Trichormus_variabilis	LG+R5	646	36.1669
Bacteria	Amino acid	RbcS	Microcystis_aeruginosa__V__Microcystis_viridis	LG+R5	1366	0.612655
Bacteria	Amino acid	RbcS	Microcystis_aeruginosa__V__Nocardia_nova	LG+R5	751	53.7234
Bacteria	Amino acid	RbcS	Microcystis_aeruginosa__V__Nocardia_seriolae	LG+R5	793	54.2821
Bacteria	Amino acid	RbcS	Microcystis_aeruginosa__V__Novimethylophilus_kurashikiensis	LG+R5	626	49.9203
Bacteria	Amino acid	RbcS	Microcystis_aeruginosa__V__Phaeobacter_gallaeciensis	LG+R5	667	53.5928
Bacteria	Amino acid	RbcS	Microcystis_aeruginosa__V__Phormidesmis_priestleyi	LG+R5	968	63.9835
Bacteria	Amino acid	RbcS	Microcystis_aeruginosa__V__Planktothrix_agardhii	LG+R5	1054	55.1975
Bacteria	Amino acid	RbcS	Microcystis_aeruginosa__V__Prochlorococcus_marinus	LG+R5	634	74.0945
Bacteria	Amino acid	RbcS	Microcystis_aeruginosa__V__Prochlorothrix_hollandica	LG+R5	931	29.3991
Bacteria	Amino acid	RbcS	Microcystis_aeruginosa__V__Raphidiopsis_brookii	LG+R5	886	52.0857
Bacteria	Amino acid	RbcS	Microcystis_aeruginosa__V__Synechococcus_elongatus	LG+R5	780	49.936
Bacteria	Amino acid	RbcS	Microcystis_aeruginosa__V__Thermosynechococcus_elongatus	LG+R5	869	29.1954
Bacteria	Amino acid	RbcS	Microcystis_aeruginosa__V__Thermosynechococcus_vulcanus	LG+R5	838	29.559
Bacteria	Amino acid	RbcS	Microcystis_aeruginosa__V__Thioflexothrix_psekupsii	LG+R5	605	61.2211
Bacteria	Amino acid	RbcS	Microcystis_aeruginosa__V__Trichormus_variabilis	LG+R5	1094	64.7489
Bacteria	Amino acid	RbcS	Microcystis_viridis__V__Nocardia_nova	LG+R5	778	54.172
Bacteria	Amino acid	RbcS	Microcystis_viridis__V__Nocardia_seriolae	LG+R5	822	55.0425
Bacteria	Amino acid	RbcS	Microcystis_viridis__V__Novimethylophilus_kurashikiensis	LG+R5	636	50.5495
Bacteria	Amino acid	RbcS	Microcystis_viridis__V__Phaeobacter_gallaeciensis	LG+R5	694	52.9496
Bacteria	Amino acid	RbcS	Microcystis_viridis__V__Phormidesmis_priestleyi	LG+R5	964	64.5596
Bacteria	Amino acid	RbcS	Microcystis_viridis__V__Planktothrix_agardhii	LG+R5	1089	54.3425
Bacteria	Amino acid	RbcS	Microcystis_viridis__V__Prochlorococcus_marinus	LG+R5	643	73.7384
Bacteria	Amino acid	RbcS	Microcystis_viridis__V__Prochlorothrix_hollandica	LG+R5	935	27.9915
Bacteria	Amino acid	RbcS	Microcystis_viridis__V__Raphidiopsis_brookii	LG+R5	907	50.5507
Bacteria	Amino acid	RbcS	Microcystis_viridis__V__Synechococcus_elongatus	LG+R5	774	50.9677
Bacteria	Amino acid	RbcS	Microcystis_viridis__V__Thermosynechococcus_elongatus	LG+R5	872	29.6678
Bacteria	Amino acid	RbcS	Microcystis_viridis__V__Thermosynechococcus_vulcanus	LG+R5	847	29.5991
Bacteria	Amino acid	RbcS	Microcystis_viridis__V__Thioflexothrix_psekupsii	LG+R5	632	61.6114
Bacteria	Amino acid	RbcS	Microcystis_viridis__V__Trichormus_variabilis	LG+R5	1139	63.5965
Bacteria	Amino acid	RbcS	Nocardia_nova__V__Nocardia_seriolae	LG+R5	2398	5.7524
Bacteria	Amino acid	RbcS	Nocardia_nova__V__Novimethylophilus_kurashikiensis	LG+R5	795	2.26131
Bacteria	Amino acid	RbcS	Nocardia_nova__V__Phaeobacter_gallaeciensis	LG+R5	1305	58.0398
Bacteria	Amino acid	RbcS	Nocardia_nova__V__Phormidesmis_priestleyi	LG+R5	893	62.4161
Bacteria	Amino acid	RbcS	Nocardia_nova__V__Planktothrix_agardhii	LG+R5	775	54.4674
Bacteria	Amino acid	RbcS	Nocardia_nova__V__Prochlorococcus_marinus	LG+R5	525	46.6968
Bacteria	Amino acid	RbcS	Nocardia_nova__V__Prochlorothrix_hollandica	LG+R5	688	51.0885
Bacteria	Amino acid	RbcS	Nocardia_nova__V__Raphidiopsis_brookii	LG+R5	690	55.7164
Bacteria	Amino acid	RbcS	Nocardia_nova__V__Synechococcus_elongatus	LG+R5	599	39.5
Bacteria	Amino acid	RbcS	Nocardia_nova__V__Thermosynechococcus_elongatus	LG+R5	604	46.6116
Bacteria	Amino acid	RbcS	Nocardia_nova__V__Thermosynechococcus_vulcanus	LG+R5	603	46.6887
Bacteria	Amino acid	RbcS	Nocardia_nova__V__Thioflexothrix_psekupsii	LG+R5	688	62.2642
Bacteria	Amino acid	RbcS	Nocardia_nova__V__Trichormus_variabilis	LG+R5	1016	58.8987
Bacteria	Amino acid	RbcS	Nocardia_seriolae__V__Novimethylophilus_kurashikiensis	LG+R5	859	3.60465
Bacteria	Amino acid	RbcS	Nocardia_seriolae__V__Phaeobacter_gallaeciensis	LG+R5	1238	62.2276
Bacteria	Amino acid	RbcS	Nocardia_seriolae__V__Phormidesmis_priestleyi	LG+R5	985	63.3874
Bacteria	Amino acid	RbcS	Nocardia_seriolae__V__Planktothrix_agardhii	LG+R5	822	55.8121
Bacteria	Amino acid	RbcS	Nocardia_seriolae__V__Prochlorococcus_marinus	LG+R5	559	47.8795
Bacteria	Amino acid	RbcS	Nocardia_seriolae__V__Prochlorothrix_hollandica	LG+R5	715	51.3966
Bacteria	Amino acid	RbcS	Nocardia_seriolae__V__Raphidiopsis_brookii	LG+R5	701	56.6952
Bacteria	Amino acid	RbcS	Nocardia_seriolae__V__Synechococcus_elongatus	LG+R5	625	44.2492
Bacteria	Amino acid	RbcS	Nocardia_seriolae__V__Thermosynechococcus_elongatus	LG+R5	654	49.1603
Bacteria	Amino acid	RbcS	Nocardia_seriolae__V__Thermosynechococcus_vulcanus	LG+R5	652	48.392
Bacteria	Amino acid	RbcS	Nocardia_seriolae__V__Thioflexothrix_psekupsii	LG+R5	729	68.0822
Bacteria	Amino acid	RbcS	Nocardia_seriolae__V__Trichormus_variabilis	LG+R5	1068	61.927
Bacteria	Amino acid	RbcS	Novimethylophilus_kurashikiensis__V__Phaeobacter_gallaeciensis	LG+R5	802	68.9913
Bacteria	Amino acid	RbcS	Novimethylophilus_kurashikiensis__V__Phormidesmis_priestleyi	LG+R5	723	61.326
Bacteria	Amino acid	RbcS	Novimethylophilus_kurashikiensis__V__Planktothrix_agardhii	LG+R5	667	50.3493
Bacteria	Amino acid	RbcS	Novimethylophilus_kurashikiensis__V__Prochlorococcus_marinus	LG+R5	478	40.1357
Bacteria	Amino acid	RbcS	Novimethylophilus_kurashikiensis__V__Prochlorothrix_hollandica	LG+R5	583	50
Bacteria	Amino acid	RbcS	Novimethylophilus_kurashikiensis__V__Raphidiopsis_brookii	LG+R5	572	48.8656
Bacteria	Amino acid	RbcS	Novimethylophilus_kurashikiensis__V__Synechococcus_elongatus	LG+R5	517	37.8378
Bacteria	Amino acid	RbcS	Novimethylophilus_kurashikiensis__V__Thermosynechococcus_elongatus	LG+R5	596	43.0486
Bacteria	Amino acid	RbcS	Novimethylophilus_kurashikiensis__V__Thermosynechococcus_vulcanus	LG+R5	588	42.7844
Bacteria	Amino acid	RbcS	Novimethylophilus_kurashikiensis__V__Thioflexothrix_psekupsii	LG+R5	754	84.106
Bacteria	Amino acid	RbcS	Novimethylophilus_kurashikiensis__V__Trichormus_variabilis	LG+R5	757	53.2982
Bacteria	Amino acid	RbcS	Phaeobacter_gallaeciensis__V__Phormidesmis_priestleyi	LG+R5	863	58.6806
Bacteria	Amino acid	RbcS	Phaeobacter_gallaeciensis__V__Planktothrix_agardhii	LG+R5	692	52.8139
Bacteria	Amino acid	RbcS	Phaeobacter_gallaeciensis__V__Prochlorococcus_marinus	LG+R5	527	1.94129
Bacteria	Amino acid	RbcS	Phaeobacter_gallaeciensis__V__Prochlorothrix_hollandica	LG+R5	668	50.6726
Bacteria	Amino acid	RbcS	Phaeobacter_gallaeciensis__V__Raphidiopsis_brookii	LG+R5	623	53.8462
Bacteria	Amino acid	RbcS	Phaeobacter_gallaeciensis__V__Synechococcus_elongatus	LG+R5	583	35.274
Bacteria	Amino acid	RbcS	Phaeobacter_gallaeciensis__V__Thermosynechococcus_elongatus	LG+R5	623	45.1923
Bacteria	Amino acid	RbcS	Phaeobacter_gallaeciensis__V__Thermosynechococcus_vulcanus	LG+R5	595	45.8054
Bacteria	Amino acid	RbcS	Phaeobacter_gallaeciensis__V__Thioflexothrix_psekupsii	LG+R5	728	2.05761
Bacteria	Amino acid	RbcS	Phaeobacter_gallaeciensis__V__Trichormus_variabilis	LG+R5	861	58.4687
Bacteria	Amino acid	RbcS	Phormidesmis_priestleyi__V__Planktothrix_agardhii	LG+R5	1034	59.7746
Bacteria	Amino acid	RbcS	Phormidesmis_priestleyi__V__Prochlorococcus_marinus	LG+R5	668	78.5314
Bacteria	Amino acid	RbcS	Phormidesmis_priestleyi__V__Prochlorothrix_hollandica	LG+R5	967	59.4008
Bacteria	Amino acid	RbcS	Phormidesmis_priestleyi__V__Raphidiopsis_brookii	LG+R5	880	58.2293
Bacteria	Amino acid	RbcS	Phormidesmis_priestleyi__V__Synechococcus_elongatus	LG+R5	780	66.8374
Bacteria	Amino acid	RbcS	Phormidesmis_priestleyi__V__Thermosynechococcus_elongatus	LG+R5	852	50.0586
Bacteria	Amino acid	RbcS	Phormidesmis_priestleyi__V__Thermosynechococcus_vulcanus	LG+R5	837	50.358
Bacteria	Amino acid	RbcS	Phormidesmis_priestleyi__V__Thioflexothrix_psekupsii	LG+R5	694	68.9209
Bacteria	Amino acid	RbcS	Phormidesmis_priestleyi__V__Trichormus_variabilis	LG+R5	1226	67.4002
Bacteria	Amino acid	RbcS	Planktothrix_agardhii__V__Prochlorococcus_marinus	LG+R5	614	75.935
Bacteria	Amino acid	RbcS	Planktothrix_agardhii__V__Prochlorothrix_hollandica	LG+R5	960	34.0617
Bacteria	Amino acid	RbcS	Planktothrix_agardhii__V__Raphidiopsis_brookii	LG+R5	886	21.8715
Bacteria	Amino acid	RbcS	Planktothrix_agardhii__V__Synechococcus_elongatus	LG+R5	752	51.0403
Bacteria	Amino acid	RbcS	Planktothrix_agardhii__V__Thermosynechococcus_elongatus	LG+R5	850	27.1837
Bacteria	Amino acid	RbcS	Planktothrix_agardhii__V__Thermosynechococcus_vulcanus	LG+R5	845	27.0292
Bacteria	Amino acid	RbcS	Planktothrix_agardhii__V__Thioflexothrix_psekupsii	LG+R5	680	60.0098
Bacteria	Amino acid	RbcS	Planktothrix_agardhii__V__Trichormus_variabilis	LG+R5	1138	41.4691
Bacteria	Amino acid	RbcS	Prochlorococcus_marinus__V__Prochlorothrix_hollandica	LG+R5	580	73.7952
Bacteria	Amino acid	RbcS	Prochlorococcus_marinus__V__Raphidiopsis_brookii	LG+R5	598	73.7688
Bacteria	Amino acid	RbcS	Prochlorococcus_marinus__V__Synechococcus_elongatus	LG+R5	556	66.2478
Bacteria	Amino acid	RbcS	Prochlorococcus_marinus__V__Thermosynechococcus_elongatus	LG+R5	605	68.4818
Bacteria	Amino acid	RbcS	Prochlorococcus_marinus__V__Thermosynechococcus_vulcanus	LG+R5	600	68.6148
Bacteria	Amino acid	RbcS	Prochlorococcus_marinus__V__Thioflexothrix_psekupsii	LG+R5	446	2.88031
Bacteria	Amino acid	RbcS	Prochlorococcus_marinus__V__Trichormus_variabilis	LG+R5	652	76.3208
Bacteria	Amino acid	RbcS	Prochlorothrix_hollandica__V__Raphidiopsis_brookii	LG+R5	818	32.2344
Bacteria	Amino acid	RbcS	Prochlorothrix_hollandica__V__Synechococcus_elongatus	LG+R5	701	51.8519
Bacteria	Amino acid	RbcS	Prochlorothrix_hollandica__V__Thermosynechococcus_elongatus	LG+R5	779	18.3333
Bacteria	Amino acid	RbcS	Prochlorothrix_hollandica__V__Thermosynechococcus_vulcanus	LG+R5	776	16.731
Bacteria	Amino acid	RbcS	Prochlorothrix_hollandica__V__Thioflexothrix_psekupsii	LG+R5	596	57.9564
Bacteria	Amino acid	RbcS	Prochlorothrix_hollandica__V__Trichormus_variabilis	LG+R5	974	45.7436
Bacteria	Amino acid	RbcS	Raphidiopsis_brookii__V__Synechococcus_elongatus	LG+R5	691	48.4104
Bacteria	Amino acid	RbcS	Raphidiopsis_brookii__V__Thermosynechococcus_elongatus	LG+R5	802	27.3973
Bacteria	Amino acid	RbcS	Raphidiopsis_brookii__V__Thermosynechococcus_vulcanus	LG+R5	795	27.0101
Bacteria	Amino acid	RbcS	Raphidiopsis_brookii__V__Thioflexothrix_psekupsii	LG+R5	542	60.221
Bacteria	Amino acid	RbcS	Raphidiopsis_brookii__V__Trichormus_variabilis	LG+R5	1045	20.8413
Bacteria	Amino acid	RbcS	Synechococcus_elongatus__V__Thermosynechococcus_elongatus	LG+R5	726	22.1458
Bacteria	Amino acid	RbcS	Synechococcus_elongatus__V__Thermosynechococcus_vulcanus	LG+R5	721	22.4377
Bacteria	Amino acid	RbcS	Synechococcus_elongatus__V__Thioflexothrix_psekupsii	LG+R5	486	46.8172
Bacteria	Amino acid	RbcS	Synechococcus_elongatus__V__Trichormus_variabilis	LG+R5	811	56.5271
Bacteria	Amino acid	RbcS	Thermosynechococcus_elongatus__V__Thermosynechococcus_vulcanus	LG+R5	1108	2.16411
Bacteria	Amino acid	RbcS	Thermosynechococcus_elongatus__V__Thioflexothrix_psekupsii	LG+R5	560	52.9412
Bacteria	Amino acid	RbcS	Thermosynechococcus_elongatus__V__Trichormus_variabilis	LG+R5	913	41.2473
Bacteria	Amino acid	RbcS	Thermosynechococcus_vulcanus__V__Thioflexothrix_psekupsii	LG+R5	548	52.2769
Bacteria	Amino acid	RbcS	Thermosynechococcus_vulcanus__V__Trichormus_variabilis	LG+R5	881	42.6304
Bacteria	Amino acid	RbcS	Thioflexothrix_psekupsii__V__Trichormus_variabilis	LG+R5	728	63.3745
Land plants	Nucleotide	RbcL	Aegilops_tauschii__V__Amaranthus_hypochondriacus	SYM+R8	2065	0.242014
Land plants	Nucleotide	RbcL	Aegilops_tauschii__V__Arabidopsis_thaliana	SYM+R8	2389	0.125523
Land plants	Nucleotide	RbcL	Aegilops_tauschii__V__Brassica_napus	SYM+R8	3794	0.0790514
Land plants	Nucleotide	RbcL	Aegilops_tauschii__V__Brassica_oleracea	SYM+R8	2637	0.15163
Land plants	Nucleotide	RbcL	Aegilops_tauschii__V__Brassica_rapa	SYM+R8	3337	0.119832
Land plants	Nucleotide	RbcL	Aegilops_tauschii__V__Camellia_sinensis	SYM+R8	2400	0.0416493
[truncated: 1,594 more rows]

## Sheet: S3FINAL_Percentage_CBBC
Taxa	CDS.AA	CalvinBensonCycle_Class	Transcriptome_Comparison	TreeModel	Number_Of_Comparisons	Mean_Fold_Diff.RbcL	Mean_Percentage_Diff.RbcL
[truncated: 10,712 more rows]

[truncated: 5 more sheets: S4FINAL_Chap_Percentiles_All, S1RAW_Rubisco_Percentiles_All, S2RAW_Rubisco_Percentiles_EC, S3RAW_Percentage_CBBC, S4RAW_Chap_Percentiles_All]
