# Supplementary material for: Rubisco is evolving for improved catalytic efficiency and CO2 assimilation in plants
Source: Proc Natl Acad Sci U S A. 2024 Mar 5;121(11):e2321050121. doi: 10.1073/pnas.2321050121 (PMC10945770; doi:10.1073/pnas.2321050121)
Supplement: Supplementary file 8 — Dataset S07 (TXT) [file pnas.2321050121.sd07.txt]

Included below are the partial and complete phylogenetic trees (Newick format) of species inferred from the rbcL/RbcL CDS/protein sequences, as used as the basis for the integrated molecular and kinetic analysis of rubisco. 


##
# rbcL CDS sequence tree of C3 species in the kinetic dataset as analysed in the study:

((Musa_velutina:0.03201578,((Panicum_bisulcatum:0.00787013,(Panicum_milioides:0.00074787,Steinchisma_laxum:0.00075283)100:0.01188314)65:0.01867524,((Oryza_barthii_x_Oryza_glaberrima:0.00820845,((Oryza_eichingeri:0.00376445,((((((Oryza_glaberrima:0,Oryza_longistaminata:0):0,Oryza_sativa_Indica_Group:0):0,Oryza_sativa_f._spontanea:0):0.00000253,Oryza_glumipatula:0.00000253)58:0.00000253,Oryza_meridionalis:0.00149698)33:0.00000253,Oryza_sativa_Japonica_Group:0.00074936)59:0.00226245)59:0.00149812,Oryza_punctata:0.00000758)59:0.00515534)51:0.01013685,(Brachypodium_distachyon:0.02083978,(((((((Agrostis_scabra:0.00074804,(Calamagrostis_canescens:0.00000253,Calamagrostis_nutkaensis:0.00000253)100:0.00074865)65:0.00000253,Calamagrostis_foliosa:0.0014983)78:0.00074545,Calamagrostis_stricta_subsp._inexpansa:0.00074879)64:0.00074961,Calamagrostis_arundinacea:0.00074738)94:0.0037451,Agrostis_stolonifera:0.00373997)70:0.00374682,(((Arctagrostis_latifolia:0.00749953,Poa_palustris:0.00375033)46:0.00075217,(((Lolium_giganteum:0.00150064,Lolium_rigidum:0.00075176)92:0.0029913,Lolium_multiflorum:0.00000539)87:0.00224994,Festuca_pratensis:0.00000526)100:0.00985039)71:0.00150781,(Deschampsia_danthonioides:0.00753843,(Puccinellia_distans:0.0007476,((Puccinellia_lemmonii:0.00000505,Puccinellia_maritima:0.00074955)100:0.00374167,Puccinellia_nuttalliana:0.00000505)30:0.00000253)58:0.01446872)39:0.00071958)23:0.00074638)15:0.00527848,((Elymus_farctus:0.00600551,((Hordeum_vulgare:0.00149173,Hordeum_brachyantherum:0.00075032)43:0.00261239,Hordeum_murinum:0.00112913)89:0.00411903)27:0.00000253,(Bromus_anomalus:0.00749603,(Secale_cereale:0.00000505,((Aegilops_comosa:0.00000253,(((Aegilops_juvenalis:0.00000253,Aegilops_vavilovii:0.00000253)33:0.00149896,((Aegilops_speltoides:0.00074532,(Triticum_timopheevii:0.00000253,Triticum_aestivum:0.00000253)100:0.00000505)51:0.00000253,(Triticum_dicoccon:0.00000253,Secale_cereale_x_Triticum_aestivum:0.00000253)38:0.00149645)43:0.0014879)50:0.00000505,(Triticum_monococcum:0.00000253,Triticum_monococcum_subsp._aegilopoides:0.00000253)100:0.00074517)18:0.00000253)24:0.00000253,(Aegilops_uniaristata:0,(Aegilops_triuncialis:0,(Aegilops_cylindrica:0,(Aegilops_tauschii:0,Aegilops_biuncialis:0):0):0):0):0.00000253)29:0.00074777)43:0.00074131)41:0.00000253)66:0.00907646)64:0.00269137)100:0.02332086)96:0.00483899)61:0.10339311)36:0.04103465,((((Agriophyllum_squarrosum:0.01124706,Beta_vulgaris:0.01212303)90:0.00546798,(Spinacia_oleracea:0.02929646,(((Chenopodium_album:0.00297441,Blitum_petiolare:0.00224376)100:0.01463959,Chenopodiastrum_murale:0.00629578)100:0.00361732,Oxybasis_rubra:0.02646212)100:0.00090673)51:0.00237973)59:0.06720303,(((((((((Amphicarpaea_bracteata:0.01540135,Pueraria_montana:0.00271269)46:0.00225545,(Glycine_canescens:0.00983585,Glycine_max:0.0024591)100:0.00776998)63:0.00964775,((Lablab_purpureus:0.00225014,(Phaseolus_carteri:0.00074976,(Phaseolus_coccineus:0.00530191,(Phaseolus_lunatus:0.00000253,Phaseolus_vulgaris:0.00000253)99:0.00000253)100:0.00150484)100:0.00526298)100:0.00240093,(Macrotyloma_uniflorum:0.01082191,Sphenostylis_stenocarpa:0.00947514)100:0.00133561)100:0.01032668)99:0.00499966,Erythrina_flabelliformis:0.02536212)71:0.0068226,((Desmodium_cinereum:0.00285159,Desmodium_psilocarpum:0.00128546)100:0.00263045,Desmodium_intortum:0.00657649)100:0.02847152)100:0.01362861,(Tephrosia_candida:0.00149482,(Tephrosia_purpurea:0.00753981,Tephrosia_rhodesica:0.00605013)80:0.00000253)100:0.03414986)100:0.03757625,(Citrullus_ecirrhosus:0.00000253,Citrullus_lanatus:0.00000253)96:0.05952364)50:0.00158208,((((Euphorbia_helioscopia:0.02029452,Euphorbia_microsphaera:0.01053937)100:0.01562836,Mercurialis_annua:0.03544886)100:0.00278544,Manihot_esculenta:0.01996939)97:0.01124662,Flueggea_suffruticosa:0.03954372)90:0.00907597)50:0.00723811,Lepidium_campestre:0.07374326)63:0.01028987)6:0.00000253,((((Artemisia_myriantha:0.00222419,Artemisia_vulgaris:0.00000758)88:0.03476037,(Flaveria_pringlei:0.00148635,Flaveria_cronquistii:0.00000505)97:0.02113727)11:0.03916067,Foeniculum_vulgare:0.05645412)59:0.00626335,Nicotiana_tabacum:0.05594918)55:0.00902592)36:0.02963613);


##
# RbcL protein sequence tree of C3 species in the kinetic dataset as analysed in the study:

((Musa_velutina:0.04849612,((((Oryza_barthii_x_Oryza_glaberrima:0.00213233,((((((Oryza_glaberrima:0,Oryza_longistaminata:0):0,Oryza_sativa_Indica_Group:0):0,Oryza_sativa_f._spontanea:0):0,Oryza_sativa_Japonica_Group:0):0,Oryza_meridionalis:0):0.00000208,Oryza_glumipatula:0.00000208)65:0.00000208)32:0.00425731,Oryza_punctata:0.00000415)44:0.00213231,Oryza_eichingeri:0.00851423)51:0.00000623,((((((((Agrostis_scabra:0.00000208,Calamagrostis_foliosa:0.00000208)100:0.00000208,(Agrostis_stolonifera:0.00217601,(Calamagrostis_canescens:0.00000208,Calamagrostis_nutkaensis:0.00000208)100:0.00000208)100:0.00217165)82:0.00000208,Calamagrostis_stricta_subsp._inexpansa:0.00437098)84:0.00433143,(((Lolium_giganteum:0.00000208,Festuca_pratensis:0.00000208)100:0.0021296,(Lolium_multiflorum:0.00000208,Lolium_rigidum:0.00000208)100:0.00000208)100:0.0042664,((Puccinellia_distans:0.00215478,Puccinellia_nuttalliana:0.00000415)100:0.00000208,(Puccinellia_lemmonii:0.00000415,Puccinellia_maritima:0.00216619)100:0.00215229)100:0.00431735)76:0.00215702)51:0.00217186,(Arctagrostis_latifolia:0.00865098,Calamagrostis_arundinacea:0.00000415)80:0.00436162)24:0.00217254,(Deschampsia_danthonioides:0.00433354,Poa_palustris:0.00432827)63:0.00436336)91:0.01326795,((Panicum_milioides:0.00000208,Steinchisma_laxum:0.00000208)100:0.00660426,Panicum_bisulcatum:0.00000415)68:0.02512617)56:0.0022441,(Brachypodium_distachyon:0.01346809,(Bromus_anomalus:0.00873649,(((((((Aegilops_speltoides:0,Triticum_timopheevii:0):0,Triticum_aestivum:0):0,Secale_cereale_x_Triticum_aestivum:0):0.00000208,Triticum_dicoccon:0.00000208)48:0.0021929,Hordeum_murinum:0.00000415)85:0.00225912,Elymus_farctus:0.0112688)74:0.00216052,(Hordeum_vulgare:0.00000415,(Aegilops_comosa:0.00000208,(Secale_cereale:0,(Hordeum_brachyantherum:0,(Triticum_monococcum_subsp._aegilopoides:0,(Aegilops_cylindrica:0,(Triticum_monococcum:0,(Aegilops_vavilovii:0,(Aegilops_uniaristata:0,(Aegilops_juvenalis:0,(Aegilops_triuncialis:0,(Aegilops_tauschii:0,Aegilops_biuncialis:0):0):0):0):0):0):0):0):0):0):0.00000208)97:0.00217701)84:0.0043706)64:0.00220329)74:0.00446276)48:0.01580432)83:0.00640057)64:0.03832691)39:0.01002576,((((((((((((Agriophyllum_squarrosum:0.00216947,Beta_vulgaris:0.00875183)100:0.00658279,Chenopodiastrum_murale:0.00427801)41:0.00000208,((Chenopodium_album:0.00000208,Blitum_petiolare:0.00000208)100:0.0020924,Oxybasis_rubra:0.01299196)99:0.00427566)52:0.00000208,Spinacia_oleracea:0.02381559)45:0.03239642,(Erythrina_flabelliformis:0.01182321,(((((Glycine_canescens:0.02043883,Glycine_max:0.00000415)100:0.00227139,Pueraria_montana:0.00658997)100:0.0152423,(Phaseolus_coccineus:0.00216284,(Phaseolus_lunatus:0.00000208,Phaseolus_vulgaris:0.00000208)100:0.00000208)95:0.00000212)46:0.00213755,((Lablab_purpureus:0.00000415,Sphenostylis_stenocarpa:0.00216203)29:0.00000208,Macrotyloma_uniflorum:0.00869135)47:0.00213833)24:0.00000208,Phaseolus_carteri:0.00000415)23:0.00379716)94:0.01046716)31:0.00000208,((Amphicarpaea_bracteata:0.01586193,Tephrosia_purpurea:0.00664818)92:0.02622927,(Citrullus_ecirrhosus:0.00000208,Citrullus_lanatus:0.00000208)100:0.03036463)53:0.00215407)20:0.0091852,((((Desmodium_cinereum:0.00220345,Desmodium_psilocarpum:0.00000208)99:0.00223496,Desmodium_intortum:0.00448224)88:0.01556118,(Tephrosia_candida:0.00000623,Tephrosia_rhodesica:0.00864007)100:0.00646872)84:0.01108931,(Euphorbia_helioscopia:0.00875802,Euphorbia_microsphaera:0.00696037)77:0.00471515)33:0.0065587)25:0.00000208,Lepidium_campestre:0.03907523)23:0.00000208,(((Artemisia_myriantha:0.00219759,Artemisia_vulgaris:0.00000623)71:0.01560067,(Flaveria_cronquistii:0.00000623,Flaveria_pringlei:0.00443244)91:0.02882874)44:0.03331712,Nicotiana_tabacum:0.05459403)52:0.00218431)29:0.00218403,Manihot_esculenta:0.03162371)38:0.00000208,(Flueggea_suffruticosa:0.00888626,Foeniculum_vulgare:0.0734082)69:0.00643034)41:0.00000415,Mercurialis_annua:0.02015309)39:0.00724082); 


##
# rbcL CDS sequence tree of all species in NCBI (including the set of species in the kinetic dataset):

(Aegilops_biuncialis:0,((((((((((((((((((((((((((((((((((((((((((((((((((((((((((((((((((((((((((((((((((((((Aegilops_comosa:0.00000253,(((((((((((((Aegilops_juvenalis:0,CEH24681.2__XX__Aegilops_comosa:0):0,CEH24684.1__XX__Aegilops_vavilovii:0):0,CEH24677.1__XX__Aegilops_juvenalis:0):0,CEH24682.1__XX__Aegilops_biuncialis:0):0,CEH24683.1__XX__Aegilops_triuncialis:0):0,CEH24680.1__XX__Aegilops_uniaristata:0):0.00000253,Aegilops_vavilovii:0.00000253)33:0.00000253,(SBO07546.1__XX__Triticum_monococcum_subsp__aegilopoides:0.00074258,CEH24679.1__XX__Aegilops_tauschii:0.00074259)23:0.00000253)18:0.00000253,CEH24676.1__XX__Aegilops_cylindrica:0.0007426)32:0.00000253,CEH24688.1__XX__Secale_cereale:0.00074266)42:0.00149138,(((((((((Aegilops_speltoides:0,AIG91092.1__XX__Aegilops_speltoides_var__ligustica:0):0,AFN42381.1__XX__Aegilops_speltoides:0):0,ASD38119.1__XX__Aegilops_speltoides:0):0,AIG91256.1__XX__Aegilops_speltoides_var__speltoides:0):0,ASD38197.1__XX__Aegilops_speltoides:0):0,AIG91174.1__XX__Aegilops_speltoides_var__ligustica:0):0.00000253,YP_008474399.1__XX__Aegilops_speltoides:0.00000253)100:0.00074279,(((((((((((((((((((((((((((((((((((((((((((((((((((((((((((((((((((((((((((((((((((Triticum_timopheevii:0,BCU02517.1__XX__Triticum_spelta:0):0,AIG91584.1__XX__Triticum_timopheevii:0):0,AIG90518.1__XX__Triticum_turgidum:0):0,QXT44974.1__XX__Triticum_sphaerococcum:0):0,BCU01723.1__XX__Triticum_aestivum:0):0,BBD05441.1__XX__Triticum_macha_var__megrelicum:0):0,BBD35052.1__XX__Triticum_macha_var__palaeoimereticum:0):0,AHN16261.1__XX__Triticum_urartu:0):0,BCU02378.1__XX__Triticum_compactum:0):0,BCU05266.1__XX__Triticum_spelta:0):0,CEH24666.2__XX__Triticum_aestivum:0):0,BCU02598.1__XX__Triticum_spelta:0):0,BDB72763.1__XX__Triticum_timopheevii_subsp__araraticum:0):0,YP_009743329.1__XX__Triticum_zhukovskyi:0):0,ASD47059.1__XX__Triticum_timopheevii:0):0,AIG90928.1__XX__Triticum_turgidum:0):0,AIU45466.1__XX__Triticum_turgidum_subsp__durum:0):0,ASD45928.1__XX__Triticum_aestivum:0):0,BCU01969.1__XX__Triticum_aestivum:0):0,BCU02297.1__XX__Triticum_sphaerococcum:0):0,BAB47042.1__XX__Triticum_aestivum:0):0,AIG90600.1__XX__Triticum_turgidum:0):0,BCU02216.1__XX__Triticum_compactum:0):0,AIG91502.1__XX__Triticum_timopheevii:0):0,AIG91338.1__XX__Triticum_timopheevii:0):0,CEH24667.2__XX__Triticum_aestivum:0):0,BAP59043.1__XX__Triticum_timopheevii:0):0,QFR03415.1__XX__Triticum_aestivum:0):0,QBK82553.1__XX__Triticum_timopheevii:0):0,QBK83455.1__XX__Triticum_zhukovskyi:0):0,BBD51743.1__XX__Triticum_carthlicum_var__rubiginosum:0):0,BBD34886.1__XX__Triticum_carthlicum_var__fuliginosum:0):0,YP_009054844.1__XX__Triticum_timopheevii:0):0,BCU02055.1__XX__Triticum_aestivum:0):0,BCU02136.1__XX__Triticum_aestivum:0):0,AGP51291.1__XX__Triticum_aestivum:0):0,BCU05185.1__XX__Triticum_aestivum_var__vavilovii:0):0,ARS00768.1__XX__Triticum_aestivum_subsp__tibeticum:0):0,AIG90764.1__XX__Triticum_turgidum:0):0,BAP91077.1__XX__Triticum_macha:0):0,CEH24665.2__XX__Triticum_aestivum:0):0,ASD46827.1__XX__Triticum_timopheevii:0):0,AIG91010.1__XX__Triticum_aestivum:0):0,CEH24675.2__XX__Triticum_dicoccum:0):0,YP_009057243.1__XX__Triticum_turgidum:0):0,QBK82881.1__XX__Triticum_turgidum:0):0,AIG90436.1__XX__Triticum_aestivum:0):0,BCU01887.1__XX__Triticum_aestivum_var__vavilovii:0):0,ASD46905.1__XX__Triticum_timopheevii:0):0,AIG90846.1__XX__Triticum_turgidum:0):0,QBK83373.1__XX__Triticum_aestivum:0):0,QBK83209.1__XX__Triticum_aestivum:0):0,YP_009112474.1__XX__Triticum_macha:0):0,QFR03940.1__XX__Triticum_aestivum:0):0,ASD47291.1__XX__Triticum_turgidum:0):0,BBD34795.1__XX__Triticum_turgidum_subsp__paleocolchicum:0):0,QTT58410.1__XX__Triticum_aestivum:0):0,QTF74414.1__XX__Triticum_aestivum:0):0,AIG91420.1__XX__Triticum_timopheevii:0):0,AIG61177.1__XX__Triticum_aestivum:0):0,QBK83127.1__XX__Aegilops_speltoides:0):0,QTT58493.1__XX__Triticum_aestivum:0):0,BBD06459.1__XX__Triticum_macha:0):0,BBD51907.1__XX__Triticum_turgidum_subsp__durum:0):0,AIG90682.1__XX__Triticum_turgidum:0):0,QBK82471.1__XX__Triticum_turgidum:0):0,ASD47444.1__XX__Triticum_turgidum:0):0,NP_114267.1__XX__Triticum_aestivum:0):0,BBD18071.1__XX__Triticum_macha:0):0,BAA00146.1__XX__Triticum_aestivum:0):0,ASD47137.1__XX__Triticum_timopheevii:0):0,BCU01805.1__XX__Triticum_aestivum:0):0,QFR04029.1__XX__Triticum_aestivum:0):0,BBD34968.1__XX__Triticum_macha_var__colchicum:0):0,QBB73539.1__XX__Triticum_turgidum_subsp__paleocolchicum:0):0,BDB72681.1__XX__Triticum_zhukovskyi:0):0,QXT44890.1__XX__Triticum_turgidum_subsp__durum:0):0,QBK83045.1__XX__Triticum_turgidum:0):0,AXP20756.1__XX__Triticum_aestivum:0):0,QTT58327.1__XX__Triticum_aestivum:0):0,BBD51825.1__XX__Triticum_aestivum_var__ferrugineum:0):0.00000253,Triticum_aestivum:0.00000253)100:0.00000253,AAP92166.1__XX__Triticum_aestivum:0.00074268)46:0.00000253)51:0.00000253,((((((((Triticum_dicoccon:0,CEH24686.1__XX__Secale_cereale_x_Triticum_aestivum:0):0,CEH24670.1__XX__Triticum_timopheevii:0):0,CEH24674.1__XX__Triticum_dicoccum:0):0,CEH24673.1__XX__Triticum_dicoccum:0):0,CEH24668.1__XX__Triticum_aestivum:0):0.00000253,Secale_cereale_x_Triticum_aestivum:0.00000253)38:0.00000253,((SBO07545.1__XX__Triticum_aestivum:0.00074263,CEH24672.1__XX__Triticum_dicoccum:0.00074261)29:0.00000253,(CEH24687.1__XX__Secale_cereale_x_Triticum_aestivum:0.00148679,(CEH24685.1__XX__Secale_cereale_x_Triticum_aestivum:0.00000253,CEH24671.1__XX__Triticum_timopheevii:0.00000253)100:0.00074472)18:0.00000253)18:0.00000253)23:0.00000253,CEH24678.1__XX__Aegilops_speltoides:0.00298137)61:0.0014914)43:0.0014879)50:0.00000253,((((((AZA05745.1__XX__Taeniatherum_caput_medusae_subsp__caput_medusae:0,ASD45394.1__XX__Taeniatherum_caput_medusae:0):0,ASD45160.1__XX__Taeniatherum_caput_medusae:0):0,ASD45005.1__XX__Taeniatherum_caput_medusae:0):0,AVA07968.1__XX__Taeniatherum_caput_medusae:0):0,ASD45238.1__XX__Taeniatherum_caput_medusae:0):0.00000253,YP_009467691.1__XX__Taeniatherum_caput_medusae:0.00000253)100:0.00074281)30:0.00000253,((((((((((((((((((((Triticum_monococcum:0,QBK83619.1__XX__Triticum_timopheevii:0):0,ASD47966.1__XX__Triticum_urartu:0):0,ASD46671.1__XX__Triticum_monococcum:0):0,QBK83537.1__XX__Triticum_monococcum:0):0,QBK83291.1__XX__Triticum_urartu:0):0,AGP51231.1__XX__Triticum_urartu:0):0,ASD47888.1__XX__Triticum_urartu:0):0,BAP90888.1__XX__Triticum_monococcum_subsp__monococcum:0):0,AGP51153.1__XX__Triticum_monococcum_subsp__aegilopoides:0):0,ASD46223.1__XX__Triticum_monococcum:0):0,QBK82963.1__XX__Triticum_monococcum:0):0,ASD46749.1__XX__Triticum_monococcum:0):0,ASD47810.1__XX__Triticum_urartu:0):0,AGP50998.1__XX__Triticum_monococcum:0):0,YP_008239101.1__XX__Triticum_monococcum:0):0,YP_008239257.1__XX__Triticum_urartu:0):0,AIG91666.1__XX__Triticum_urartu:0):0,ASD48043.1__XX__Triticum_urartu:0):0.00000253,Triticum_monococcum_subsp._aegilopoides:0.00000253)100:0.00074264,((ASD38658.1__XX__Aegilops_triuncialis:0,ASD36823.1__XX__Aegilops_markgrafii:0):0.00000253,ASD37051.1__XX__Aegilops_neglecta:0.00000253)100:0.00074277)30:0.00000253)18:0.00000253)24:0.00000253,((((((((((((((((((((((((((((((((((((((((((((((((((((((((((((Agriophyllum_squarrosum:0.00000253,SBO07472.1__XX__Agriophyllum_squarrosum:0.00000253)100:0.01124454,(((Beta_vulgaris:0,ALG63297.1__XX__Beta_vulgaris_subsp__vulgaris:0):0.00000253,AHY80548.1__XX__Beta_vulgaris_subsp__vulgaris:0.00000253)98:0.00000253,SBO07479.1__XX__Beta_vulgaris:0.00074002)100:0.01211797)90:0.00546798,((((((((((((((Amaranthus_caudatus:0,ANW36905.1__XX__Amaranthus_hypochondriacus:0):0,YP_009271303.1__XX__Amaranthus_hypochondriacus:0):0,AYO28887.1__XX__Amaranthus_hypochondriacus:0):0,YP_009545670.1__XX__Amaranthus_caudatus:0):0,AYO29139.1__XX__Amaranthus_caudatus:0):0.00000253,QZH80112.1__XX__Amaranthus_dubius:0.00000253)100:0.00074193,(((((((Amaranthus_hybridus:0,YP_010028517.1__XX__Amaranthus_hybridus:0):0,QOS48899.1__XX__Amaranthus_hybridus:0):0,QQL92088.1__XX__Amaranthus_blitum:0):0,QVV23608.1__XX__Amaranthus_retroflexus:0):0,AYO28971.1__XX__Amaranthus_hybridus_subsp__cruentus:0):0,AYO29055.1__XX__Amaranthus_hybridus_subsp__cruentus:0):0.00000253,YP_010144177.1__XX__Amaranthus_blitum:0.00000253)97:0.00000253)100:0.0022305,QVV23693.1__XX__Amaranthus_viridis:0.00000253)100:0.00074136,(APH08490.1__XX__Amaranthus_tricolor:0.00000253,CAA37930.1__XX__Amaranthus_tricolor:0.00000253)99:0.00000253)100:0.01939987,((((YP_009727946.1__XX__Celosia_cristata:0,QBC67030.1__XX__Celosia_argentea:0):0,YP_009571269.1__XX__Celosia_argentea:0):0.00000253,QHZ87320.1__XX__Celosia_cristata:0.00000253)100:0.01215347,(YP_009569774.1__XX__Deeringia_amaranthoides:0.00000253,QBC67366.1__XX__Deeringia_amaranthoides:0.00000253)100:0.01150535)100:0.00321894)100:0.00854445,(((((((((((((((UEP16275.1__XX__Achyranthes_longifolia:0,QNC70867.1__XX__Achyranthes_bidentata:0):0,QLJ93245.1__XX__Achyranthes_aspera:0):0,YP_009913297.1__XX__Achyranthes_bidentata:0):0,QBC66271.1__XX__Amaranthaceae_sp__GY_____:0):0,YP_009913380.1__XX__Achyranthes_aspera:0):0,QOW38361.1__XX__Achyranthes_bidentata:0):0,QMQ99399.1__XX__Achyranthes_bidentata:0):0,QLJ93163.1__XX__Achyranthes_bidentata:0):0,QLJ93082.1__XX__Achyranthes_longifolia:0):0,YP_009913216.1__XX__Achyranthes_longifolia:0):0.00000253,QRH19391.1__XX__Achyranthes_aspera:0.00000253)100:0.00452382,AWT62876.1__XX__Achyranthes_aspera:0.00147169)100:0.00226605,(YP_009569363.1__XX__Cyathula_capitata:0.00000253,QBC67282.1__XX__Cyathula_capitata:0.00000253)100:0.00000253)100:0.00288398,((((QTF87779.1__XX__Alternanthera_philoxeroides:0,YP_009654614.1__XX__Alternanthera_philoxeroides:0):0,QCI03904.1__XX__Alternanthera_philoxeroides:0):0.00000253,QID76807.1__XX__Alternanthera_philoxeroides:0.00000253)100:0.00996785,QBE86658.1__XX__Froelichia_latifolia:0.01099142)100:0.00287349)100:0.00000253,(YP_009741545.1__XX__Ptilotus_polystachyus:0.00000253,QID76164.1__XX__Ptilotus_polystachyus:0.00000253)100:0.00538286)100:0.01032943)100:0.00790038,((Spinacia_oleracea:0,CAB88737.1__XX__Spinacia_oleracea:0):0.00000253,NP_054944.1__XX__Spinacia_oleracea:0.00000253)100:0.02297257)79:0.00298155,((((QDL00217.1__XX__Dysphania_pumilio:0,QAX91476.1__XX__Dysphania_pumilio:0):0.00000253,YP_009564118.1__XX__Dysphania_pumilio:0.00000253)100:0.00765269,(YP_009566915.1__XX__Dysphania_ambrosioides:0.00000253,QBB73449.1__XX__Dysphania_ambrosioides:0.00000253)100:0.00532266)86:0.00000253,ATD50595.1__XX__Dysphania_schraderiana:0.00290468)100:0.00671403)60:0.00333982,((((((((((((((((((Chenopodium_album:0,QOX10200.1__XX__Chenopodium_acuminatum:0):0,YP_009380220.1__XX__Chenopodium_album:0):0,QRV60847.1__XX__Chenopodium_album:0):0,QRV60763.1__XX__Chenopodium_album:0):0,ATL76552.1__XX__Chenopodium_album:0):0,QRV60679.1__XX__Chenopodium_album:0):0,QRV60595.1__XX__Chenopodium_album:0):0,QTA72026.1__XX__Chenopodium_album:0):0,ARS01023.1__XX__Chenopodium_album:0):0,QIQ26018.1__XX__Oxybasis_glauca:0):0,QRV60931.1__XX__Chenopodium_album:0):0,QRV61015.1__XX__Chenopodium_album:0):0.00000253,YP_010038414.1__XX__Chenopodium_acuminatum:0.00000253)100:0.00074283,(YP_009566829.1__XX__Chenopodium_ficifolium:0.00000253,QBB73367.1__XX__Chenopodium_ficifolium:0.00000253)99:0.00000253)100:0.00222905,((((((((((Blitum_petiolare:0,AUG33552.1__XX__Chenopodium_quinoa:0):0,YP_009380136.1__XX__Chenopodium_quinoa:0):0,SBO07487.1__XX__Blitum_petiolare:0):0,ARS00939.1__XX__Chenopodium_quinoa:0):0,QNZ92693.1__XX__Chenopodium_quinoa:0):0,ARV87362.1__XX__Chenopodium_quinoa:0):0.00000253,QPN53708.1__XX__Chenopodium_quinoa:0.00000253)99:0.00000253,(AOZ20534.1__XX__Chenopodium_quinoa:0.00000253,QAR49005.1__XX__Chenopodium_quinoa:0.00000253)100:0.00074166)100:0.00148975,QTA73502.1__XX__Atriplex_oreophila:0.00000253)100:0.00074643,QTA73528.1__XX__Atriplex_herzogii:0.00223645)99:0.00000253)100:0.00994591,((((YP_010227716.1__XX__Atriplex_gmelinii:0.00000253,UDD86473.1__XX__Atriplex_gmelinii:0.00000253)100:0.00074027,QTA73486.1__XX__Atriplex_chilensis:0.00000253)100:0.00074289,(((((((((((((((((QTA73541.1__XX__Atriplex_sp__Weigend_et_al______:0,QTA73513.1__XX__Atriplex_peruviana:0):0,QTA73525.1__XX__Atriplex_sp__Quispe____:0):0,QTA73479.1__XX__Atriplex_clivicola:0):0,QTA73500.1__XX__Atriplex_imbricata:0):0,QTA73495.1__XX__Atriplex_glaucescens:0):0,QTA73480.1__XX__Atriplex_clivicola:0):0,QTA73496.1__XX__Atriplex_imbricata:0):0,QTA73530.1__XX__Atriplex_sp__Weigend_et_al______:0):0,QTA73510.1__XX__Atriplex_hystrix:0):0,QTA73505.1__XX__Atriplex_vallenarensis:0):0,QTA73539.1__XX__Atriplex_sp__Weigend_et_al______:0):0,QTA73515.1__XX__Atriplex_hystrix:0):0,QTA73516.1__XX__Atriplex_peruviana:0):0,QTA73517.1__XX__Atriplex_peruviana:0):0.00000253,QTA73540.1__XX__Atriplex_sp__Weigend_et_al______:0.00000253)61:0.00000253,((QTA73512.1__XX__Atriplex_taltalensis:0.00000253,QTA73483.1__XX__Atriplex_taltalensis:0.00000253)100:0.00074038,QTA73481.1__XX__Atriplex_imbricata:0.00074037)41:0.00000253)42:0.00000253,(((((((QTA73523.1__XX__Atriplex_undulata:0,QTA73506.1__XX__Atriplex_retusa:0):0,QTA73501.1__XX__Atriplex_retusa:0):0,QTA73476.1__XX__Atriplex_retusa:0):0,QTA73493.1__XX__Atriplex_canescens:0):0.00000253,((QTA73521.1__XX__Atriplex_argentina:0.00074024,(((QTA73518.1__XX__Atriplex_sp__Montesinos_____:0.00000253,(QTA73490.1__XX__Atriplex_semibaccata:0.00000253,QTA73484.1__XX__Atriplex_semibaccata:0.00000253)100:0.00073938)98:0.00000253,(QTA73491.1__XX__Atriplex_suberecta:0.00000253,(YP_009716140.1__XX__Atriplex_centralasiatica:0.00000253,QGL09265.1__XX__Atriplex_centralasiatica:0.00000253)100:0.00223945)100:0.00073935)100:0.0022904,QTA73487.1__XX__Atriplex_nummularia:0.00452221)99:0.00069832)43:0.00000253,((QTA73520.1__XX__Atriplex_undulata:0.00074051,(QTA73519.1__XX__Atriplex_undulata:0.00074116,(((QTA73494.1__XX__Atriplex_atacamensis:0,QTA73475.1__XX__Atriplex_chizae:0):0,QTA73477.1__XX__Atriplex_madariagae:0):0.00000253,QTA73478.1__XX__Atriplex_chizae:0.00000253)93:0.00000253)99:0.00000253)100:0.00074044,(((((QTA73511.1__XX__Atriplex_leuca:0,QTA73485.1__XX__Atriplex_repanda:0):0,QTA73488.1__XX__Atriplex_repanda:0):0,QTA73508.1__XX__Atriplex_coquimbana:0):0,QTA73489.1__XX__Atriplex_repanda:0):0.00000253,QTA73509.1__XX__Atriplex_coquimbana:0.00000253)100:0.0007405)24:0.00000253)40:0.00000253)36:0.00000253,QTA73522.1__XX__Atriplex_lithophila:0.00000253)42:0.00000253,QTA73492.1__XX__Atriplex_lentiformis:0.00074021)100:0.00074101)100:0.00073949)100:0.00453101,QTA73524.1__XX__Halimione_portulacoides:0.00376016)100:0.00466465)100:0.00469368,((Chenopodiastrum_murale:0.00000253,SBO07486.1__XX__Chenopodiastrum_murale:0.00000253)100:0.00084425,VVM58654.1__XX__Chenopodium_quinoa:0.00440247)100:0.005449)100:0.00361732,((Oxybasis_rubra:0.00000253,SBO07488.1__XX__Oxybasis_rubra:0.00000253)100:0.00952215,(YP_009758790.1__XX__Oxybasis_glauca:0.00000253,QIQ25751.1__XX__Oxybasis_glauca:0.00000253)100:0.00112617)100:0.01693745)100:0.00090673)51:0.00237973)59:0.00145086,((UFK29649.1__XX__Bassia_littorea:0.01947611,(((YP_010154679.1__XX__Caroxylon_passerinum:0.00000253,QQX27914.1__XX__Caroxylon_passerinum:0.00000253)100:0.00992664,((YP_010022044.1__XX__Helianthemum_songaricum:0.00000253,QOL11981.1__XX__Helianthemum_songaricum:0.00000253)100:0.00061905,(((YP_009160895.1__XX__Haloxylon_persicum:0,AGZ13359.1__XX__Haloxylon_ammodendron:0):0,AGZ13444.1__XX__Haloxylon_persicum:0):0.00000253,YP_009160810.1__XX__Haloxylon_ammodendron:0.00000253)100:0.00535835)100:0.00700672)79:0.00145494,(YP_010148217.1__XX__Salsola_abrotanoides:0.00000253,QQV68640.1__XX__Salsola_abrotanoides:0.00000253)100:0.00000253)79:0.00074138)100:0.00735446,(((((((QLH92972.1__XX__Suaeda_japonica:0,QCE21267.1__XX__Suaeda_japonica:0):0.00000253,YP_009648455.1__XX__Suaeda_japonica:0.00000253)100:0.0014912,(YP_009512842.1__XX__Suaeda_malacosperma:0.00000253,AXK15228.1__XX__Suaeda_malacosperma:0.00000253)98:0.00000253)100:0.00074291,(((YP_009715972.1__XX__Suaeda_salsa:0,ALD61571.1__XX__Suaeda_occidentalis:0):0,ALD61562.1__XX__Suaeda_calceoliformis:0):0.00000253,QGL09097.1__XX__Suaeda_salsa:0.00000253)95:0.00000253)99:0.00000253,(ALD61568.1__XX__Suaeda_maritima:0.00373336,(ALD61566.1__XX__Suaeda_linearis:0.00000253,ALD61565.1__XX__Suaeda_heterophylla:0.00000253)98:0.00000253)100:0.00148569)100:0.01295142,((YP_009716057.1__XX__Suaeda_glauca:0.00000253,QGL09182.1__XX__Suaeda_glauca:0.00000253)100:0.01145279,(((((ALD61575.1__XX__Suaeda_vermiculata:0.00373834,ALD61559.1__XX__Suaeda_aegyptiaca:0.00074492)99:0.00074026,((((ALD61573.1__XX__Suaeda_taxifolia:0.00148485,ALD61570.1__XX__Suaeda_nigra:0.00000253)93:0.00000253,ALD61569.1__XX__Suaeda_nigra:0.00148493)100:0.00148654,ALD61564.1__XX__Suaeda_fruticosa:0.00000253)100:0.00074177,ALD61560.1__XX__Suaeda_altissima:0.00374047)99:0.00000253)100:0.00449019,(ALD61563.1__XX__Suaeda_eltonica:0.00148585,ALD61558.1__XX__Suaeda_acuminata:0.00000253)100:0.00298532)72:0.00000253,ALD61572.1__XX__Suaeda_physophora:0.00223065)100:0.0022311,(ALD61574.1__XX__Suaeda_vera:0.00373887,(ALD61567.1__XX__Suaeda_linifolia:0.00225539,ALD61561.1__XX__Suaeda_aralocaspica:0.00300537)100:0.00147375)96:0.00000253)99:0.0016293)99:0.00357484)100:0.00543995,(((AMZ03443.1__XX__Bienertia_sinuspersici:0.00000253,ALD61557.1__XX__Bienertia_sinuspersici:0.00000253)100:0.00074138,ALD61556.1__XX__Bienertia_cycloptera:0.00000253)100:0.00625091,(((((YP_009143815.1__XX__Salicornia_bigelovii:0,AIC37032.1__XX__Salicornia_brachiata:0):0,YP_009143647.1__XX__Salicornia_brachiata:0):0,AIC37116.1__XX__Salicornia_europaea:0):0,AIC37200.1__XX__Salicornia_bigelovii:0):0.00000253,YP_009143731.1__XX__Salicornia_europaea:0.00000253)100:0.01714619)100:0.00302542)100:0.00854402)100:0.00700631)100:0.00929268,((((YP_009557171.1__XX__Achatocarpus_pubescens:0,QBC70950.1__XX__Achatocarpus_nigricans:0):0,QBC71028.1__XX__Achatocarpus_pubescens:0):0.00000253,YP_009557093.1__XX__Achatocarpus_nigricans:0.00000253)100:0.00074451,(QBE87735.1__XX__Phaulothamnus_spinescens:0.00000253,AAA33864.1__XX__Phaulothamnus_spinescens:0.00000253)100:0.0007436)100:0.00850946)99:0.001881,((((((((((((((((((UFP05452.1__XX__Dianthus_chinensis:0,CUA66003.1__XX__Dianthus_gratianopolitanus:0):0,CUA65751.1__XX__Dianthus_gratianopolitanus:0):0,CUA66507.1__XX__Dianthus_moravicus:0):0,YP_009526129.1__XX__Dianthus_caryophyllus:0):0,CUA65919.1__XX__Dianthus_gratianopolitanus:0):0,AXT18034.1__XX__Dianthus_caryophyllus:0):0,CUA66423.1__XX__Dianthus_gratianopolitanus:0):0,CUA66255.1__XX__Dianthus_gratianopolitanus:0):0,CUA66087.1__XX__Dianthus_gratianopolitanus:0):0.00000253,AOV85460.1__XX__Dianthus_caryophyllus:0.00000253)99:0.00000253,((CUA66339.1__XX__Dianthus_gratianopolitanus:0,CUA65835.1__XX__Dianthus_gratianopolitanus:0):0.00000253,CUA66171.1__XX__Dianthus_gratianopolitanus:0.00000253)100:0.00073972)100:0.00073996,(((((YP_010025601.1__XX__Dianthus_chinensis:0,AAB01598.1__XX__Dianthus_caryophyllus:0):0,AJP62118.1__XX__Dianthus_longicalyx:0):0,QOQ36091.1__XX__Dianthus_chinensis:0):0,QNS22856.1__XX__Dianthus_longicalyx:0):0.00000253,YP_009935028.1__XX__Dianthus_longicalyx:0.00000253)99:0.00000253)100:0.00619106,(((YP_010205763.1__XX__Gypsophila_oldhamiana:0.00000253,UAX04108.1__XX__Gypsophila_oldhamiana:0.00000253)100:0.00356647,(YP_009556345.1__XX__Gypsophila_vaccaria:0.00000253,QBC70788.1__XX__Gypsophila_vaccaria:0.00000253)100:0.00330496)100:0.01070774,((YP_009730591.1__XX__Psammosilene_tunicoides:0.00000253,QHU77295.1__XX__Psammosilene_tunicoides:0.00000253)96:0.00000253,QCP68261.1__XX__Psammosilene_tunicoides:0.00073956)100:0.00477499)100:0.00111767)100:0.00309204,(((UEX91660.1__XX__Silene_flos_cuculi:0.00373592,((YP_009859805.1__XX__Silene_kiusiana:0.00000253,AWX05932.1__XX__Silene_kiusiana:0.00000253)100:0.0007399,((YP_009389682.1__XX__Silene_wilfordii:0.00000253,ANG08110.1__XX__Silene_wilfordii:0.00000253)100:0.00074222,(YP_009000106.1__XX__Silene_chalcedonica:0.00000253,AGZ18096.1__XX__Silene_chalcedonica:0.00000253)100:0.00297454)99:0.00000253)100:0.00073505)100:0.00230192,(((((((((QVY58810.1__XX__Silene_latifolia_subsp__alba:0,ALV90236.1__XX__Silene_latifolia_subsp__alba:0):0,ALV90317.1__XX__Silene_latifolia_subsp__alba:0):0.00000253,QGV12436.1__XX__Silene_latifolia:0.00000253)99:0.00000253,(YP_005089585.1__XX__Silene_latifolia:0.00000253,AEC04092.1__XX__Silene_latifolia:0.00000253)100:0.00073993)100:0.00450743,(((((((((QGR23903.1__XX__Silene_vulgaris_subsp__vulgaris:0,QBX88182.1__XX__Silene_vulgaris_subsp__vulgaris:0):0,QGR23741.1__XX__Silene_vulgaris_subsp__vulgaris:0):0,AUT83014.1__XX__Silene_uniflora:0):0,QBX88263.1__XX__Silene_vulgaris_subsp__vulgaris:0):0,YP_005089342.1__XX__Silene_vulgaris:0):0,AEC04255.1__XX__Silene_vulgaris:0):0.00000253,QGR23822.1__XX__Silene_vulgaris_subsp__vulgaris:0.00000253)99:0.00000253,AKZ23442.1__XX__Silene_vulgaris:0.00074029)100:0.00148297,((YP_009000018.1__XX__Silene_conoidea:0.00000253,AGZ18008.1__XX__Silene_conoidea:0.00000253)100:0.00144517,(YP_005089499.1__XX__Silene_conica:0.00000253,AEC04006.1__XX__Silene_conica:0.00000253)100:0.00451938)100:0.00301961)99:0.00000253)100:0.00074242,(QJS52493.1__XX__Silene_jenisseensis:0.00149098,((YP_009556187.1__XX__Silene_aprica:0.00000253,QBC70037.1__XX__Silene_aprica:0.00000253)99:0.00000253,(YP_009389767.1__XX__Silene_capitata:0.00000253,ANG08195.1__XX__Silene_capitata:0.00000253)100:0.00073893)100:0.00073748)100:0.00374694)98:0.00000253,(YP_005089411.1__XX__Silene_noctiflora:0.00000253,AEC04161.1__XX__Silene_noctiflora:0.00000253)100:0.00674851)100:0.00072449,(((((QFO89266.1__XX__Silene_stockenii:0,QFO88375.1__XX__Silene_littorea:0):0,QFO88213.1__XX__Silene_littorea:0):0.00000253,QFO88699.1__XX__Silene_littorea:0.00000253)100:0.00074347,(((((((((((QFO89185.1__XX__Silene_stockenii:0,QFO87889.1__XX__Silene_cambessedesii:0):0,QFO87727.1__XX__Silene_cambessedesii:0):0,QFO88537.1__XX__Silene_littorea:0):0,QFO88618.1__XX__Silene_littorea:0):0,QFO87403.1__XX__Silene_cambessedesii:0):0,QFO87970.1__XX__Silene_cambessedesii:0):0,QFO87322.1__XX__Silene_adscendens:0):0,QFO87484.1__XX__Silene_cambessedesii:0):0,QFO87565.1__XX__Silene_adscendens:0):0,QFO88132.1__XX__Silene_littorea:0):0.00000253,QFO88942.1__XX__Silene_psammitis:0.00000253)97:0.00000253)100:0.00073991,((QFO88780.1__XX__Silene_littorea:0,QFO88294.1__XX__Silene_littorea:0):0.00000253,QFO88456.1__XX__Silene_littorea:0.00000253)99:0.00000253)100:0.00681161)100:0.00149116,(AKZ23441.1__XX__Silene_antirrhina:0.00223188,(YP_009000179.1__XX__Silene_paradoxa:0.00000253,AGZ18169.1__XX__Silene_paradoxa:0.00000253)100:0.00374174)100:0.00451293)100:0.00069297)100:0.00481194,(YP_008999943.1__XX__Agrostemma_githago:0.00000253,AGZ17933.1__XX__Agrostemma_githago:0.00000253)100:0.01608361)100:0.00762379)99:0.00000253,(((UFH81911.1__XX__Myosoton_aquaticum:0.00000253,((QUG09821.1__XX__Pseudocerastium_stellarioides:0.00298057,QBC73351.1__XX__Cerastium_arvense:0.00000253)100:0.00222963,AAA84173.1__XX__Cerastium_glomeratum:0.00607589)100:0.00299117)100:0.0021718,AAA84620.1__XX__Stellaria_media:0.00844783)100:0.00609734,((((YP_010180140.1__XX__Pseudostellaria_heterantha:0.00000253,QUX33198.1__XX__Pseudostellaria_heterantha:0.00000253)100:0.00222118,((((((YP_009575686.1__XX__Pseudostellaria_setulosa:0,YP_009541339.1__XX__Pseudostellaria_okamotoi:0):0,YP_009517815.1__XX__Pseudostellaria_longipedicellata:0):0,AYQ95628.1__XX__Pseudostellaria_okamotoi:0):0,AYD72872.1__XX__Pseudostellaria_longipedicellata:0):0.00000253,QBJ06431.1__XX__Pseudostellaria_setulosa:0.00000253)96:0.00000253,(QEL51508.1__XX__Pseudostellaria_palibiniana:0.00073718,(QAY80824.1__XX__Pseudostellaria_palibiniana:0.00000253,YP_009564502.1__XX__Pseudostellaria_palibiniana:0.00000253)100:0.00073864)88:0.00000253)87:0.00000253)100:0.00074194,(YP_009684205.1__XX__Pseudostellaria_heterophylla:0.00000253,QDP18200.1__XX__Pseudostellaria_heterophylla:0.00000253)100:0.00223594)100:0.00146361,(QVL27516.1__XX__Stellaria_dichotoma_var__lanceolata:0.00000253,QRW36735.1__XX__Stellaria_dichotoma_var__lanceolata:0.00000253)100:0.00224904)100:0.00231814)100:0.01602175)100:0.0015194,((YP_009568105.1__XX__Spergula_arvensis:0.00000253,QBE85939.1__XX__Spergula_arvensis:0.00000253)100:0.01499396,AAA84023.1__XX__Arenaria_drummondii:0.02355397)100:0.00138602)100:0.00128659,((((YP_010025238.1__XX__Colobanthus_acicularis:0.00000253,QOQ35537.1__XX__Colobanthus_acicularis:0.00000253)98:0.00000253,(((YP_010025072.1__XX__Colobanthus_affinis:0.00000253,QOQ35371.1__XX__Colobanthus_affinis:0.00000253)100:0.0007404,(ATX68355.1__XX__Colobanthus_apetalus:0.00000253,YP_009445768.1__XX__Colobanthus_apetalus:0.00000253)95:0.00000253)91:0.00000253,(((YP_010024906.1__XX__Colobanthus_nivicola:0,QOQ35122.1__XX__Colobanthus_pulvinatus:0):0,QOQ35205.1__XX__Colobanthus_nivicola:0):0.00000253,YP_010024823.1__XX__Colobanthus_pulvinatus:0.00000253)100:0.00074042)100:0.00074177)100:0.00000247,(((YP_010025155.1__XX__Colobanthus_subulatus:0,ALF99639.1__XX__Colobanthus_quitensis:0):0,YP_009172285.1__XX__Colobanthus_quitensis:0):0.00000253,QOQ35454.1__XX__Colobanthus_subulatus:0.00000253)100:0.00148521)99:0.00069689,(YP_010024989.1__XX__Colobanthus_lycopodioides:0.00000253,QOQ35288.1__XX__Colobanthus_lycopodioides:0.00000253)100:0.00153218)100:0.0159653)100:0.00846331,(YP_009456475.1__XX__Gymnocarpos_przewalskii:0.00000253,AUJ23065.1__XX__Gymnocarpos_przewalskii:0.00000253)100:0.02387397)100:0.00577404)99:0.00350604,((((((((((((((((UEK25784.1__XX__Opuntia_sulphurea:0.0022354,QJT42891.1__XX__Opuntia_quimilo:0.00073675)100:0.00224664,AFB70629.1__XX__Pereskiopsis_diguetii:0.00373509)100:0.00455116,AFB70626.1__XX__Maihuenia_poeppigii:0.00455279)100:0.00069467,(((((YP_010166122.1__XX__Rhipsalis_teres:0.00000253,QRV60095.1__XX__Rhipsalis_teres:0.00000253)100:0.00074167,(YP_010015700.1__XX__Rhipsalis_baccifera:0.00000253,QOI72684.1__XX__Rhipsalis_baccifera:0.00000253)100:0.00373609)100:0.00223823,((((QTI91393.1__XX__Ferocactus_setispinus:0.00297797,QTI91309.1__XX__Ferocactus_latispinus:0.00149754)96:0.00000253,QTI91241.1__XX__Leuchtenbergia_principis:0.00074167)100:0.00074324,QTI91172.1__XX__Echinocactus_grusonii:0.00148511)100:0.00074442,((((QFG71579.1__XX__Mammillaria_solisioides:0.00000253,QFG71429.1__XX__Mammillaria_pectinifera:0.00000253)100:0.00074052,(QFG71391.1__XX__Mammillaria_crucigera:0.00074148,(QFG71283.1__XX__Mammillaria_huitzilopochtli:0.00000253,QFG71129.1__XX__Mammillaria_supertexta:0.00000253)99:0.00000253)100:0.00148604)99:0.00000253,QFG71229.1__XX__Mammillaria_zephyranthoides:0.00447153)100:0.00074086,QFG71193.1__XX__Mammillaria_albiflora:0.00223273)100:0.0029913)100:0.00373562)91:0.00075606,AFB70631.1__XX__Weingartia_kargliana:0.00454733)91:0.00056235,((YP_010023660.1__XX__Selenicereus_undatus:0.00000253,QOP63007.1__XX__Selenicereus_undatus:0.00000253)100:0.00144762,((YP_009590644.1__XX__Lophocereus_schottii:0.00000253,AVY52184.1__XX__Lophocereus_schottii:0.00000253)100:0.00453236,(YP_009159762.1__XX__Carnegiea_gigantea:0.00000253,AKR06784.1__XX__Carnegiea_gigantea:0.00000253)100:0.0029651)100:0.00613149)100:0.01010204)100:0.00467279)100:0.00227615,QBC71346.1__XX__Anacampseros_filamentosa:0.01615136)100:0.00166233,(((((YP_009571694.1__XX__Portulaca_grandiflora:0,QBC69283.1__XX__Portulaca_grandiflora:0):0,QBC69449.1__XX__Portulaca_pilosa:0):0.00000253,YP_009569523.1__XX__Portulaca_pilosa:0.00000253)99:0.00000253,AAA88470.1__XX__Portulaca_grandiflora:0.00600183)100:0.00453293,(((QBC69363.1__XX__Portulaca_oleracea:0,ATN40590.1__XX__Portulaca_oleracea:0):0.00000253,YP_009441448.1__XX__Portulaca_oleracea:0.00000253)99:0.00000253,AFB70630.1__XX__Portulaca_oleracea:0.00074091)100:0.00223127)100:0.01139226)94:0.0022245,(QBC72771.1__XX__Talinum_caffrum:0.00761109,((QBC72687.1__XX__Talinella_dauphinensis:0.00000253,(YP_009485802.1__XX__Talinum_paniculatum:0.00000253,AVZ66371.1__XX__Talinum_paniculatum:0.00000253)100:0.00602896)99:0.00297559,(QBC70365.1__XX__Talinum_paniculatum:0.00000253,QBC70280.1__XX__Talinum_paniculatum:0.00000253)100:0.00774348)100:0.00538431)100:0.00312422)81:0.00212228,((((((YP_010139626.1__XX__Gynura_cusimbua:0,QBC66612.1__XX__Basella_alba:0):0,YP_009571184.1__XX__Basella_alba:0):0.00000253,QQK55841.1__XX__Gynura_cusimbua:0.00000253)98:0.00000253,AAA84089.1__XX__Basella_alba:0.00222702)100:0.00916464,(((QSQ87042.1__XX__Anredera_cordifolia:0,QBC66526.1__XX__Anredera_cordifolia:0):0,QBC66441.1__XX__Anredera_cordifolia:0):0.00000253,YP_009570365.1__XX__Anredera_cordifolia:0.00000253)100:0.00692571)100:0.00701888,QBC72444.1__XX__Phemeranthus_sp__GY_____:0.00796686)68:0.00266864)58:0.00000253,((((YP_009571354.1__XX__Cistanthe_grandiflora:0.00000253,QBC67198.1__XX__Cistanthe_grandiflora:0.00000253)100:0.00298538,(YP_009388668.1__XX__Cistanthe_longiscapa:0.00000253,APO15183.1__XX__Cistanthe_longiscapa:0.00000253)99:0.00000253)72:0.00119368,((YP_009569943.1__XX__Montia_fontana:0.00000253,QBC68375.1__XX__Montia_fontana:0.00000253)100:0.01212138,((YP_009569199.1__XX__Calandrinia_granulifera:0.00000253,QBC66951.1__XX__Calandrinia_granulifera:0.00000253)100:0.01549044,(YP_009569117.1__XX__Calandrinia_eremaea:0.00000253,QBC66867.1__XX__Calandrinia_eremaea:0.00000253)100:0.00230608)100:0.00173844)100:0.00151362)100:0.00561191,(YP_009557325.1__XX__Halophytum_ameghinoi:0.00000253,QBC72051.1__XX__Halophytum_ameghinoi:0.00000253)100:0.00832023)72:0.00382602)61:0.0007309,((QBC71267.1__XX__Alluaudia_procera:0,AFB70625.1__XX__Didierea_madagascariensis:0):0.00000253,AAA84014.1__XX__Alluaudia_procera:0.00000253)100:0.00603049)100:0.00442327,(((((YP_009571609.1__XX__Mollugo_verticillata:0,AAA84458.1__XX__Mollugo_verticillata:0):0.00000253,QBC68286.1__XX__Mollugo_verticillata:0.00000253)100:0.01785636,QBE87991.1__XX__Glinus_dahomensis:0.00628924)100:0.01322823,(YP_009557008.1__XX__Trigastrotheca_stricta:0.00000253,QBC70703.1__XX__Trigastrotheca_stricta:0.00000253)100:0.01523366)100:0.00409538,QBE88753.1__XX__Hypertelis_spergulacea:0.05829011)100:0.00770445)100:0.00084026,(QBE87571.1__XX__Limeum_aethiopicum:0.00000253,QBC72205.1__XX__Limeum_africanum:0.00147869)100:0.02214064)100:0.0007745,((((((((((((((((((((YP_010126694.1__XX__Bougainvillea_hybrid_cultivar:0,AAA84059.1__XX__Bougainvillea_glabra:0):0,QTK21937.1__XX__Bougainvillea_sp__SJM_:0):0,YP_009569690.1__XX__Bougainvillea_spectabilis:0):0,QBC66777.1__XX__Bougainvillea_spectabilis:0):0,QPO05960.1__XX__Bougainvillea_hybrid_cultivar:0):0,QPP04951.1__XX__Bougainvillea_spectabilis:0):0,QHF16945.1__XX__Bougainvillea_spectabilis:0):0.00000253,QTK22109.1__XX__Bougainvillea_peruviana:0.00000253)100:0.00073845,(QPO05616.1__XX__Bougainvillea_glabra:0.00147751,QLD22752.1__XX__Bougainvillea_glabra:0.00073787)76:0.00000253)85:0.00000253,((((YP_010126608.1__XX__Bougainvillea_pachyphylla:0.00000253,QPO05874.1__XX__Bougainvillea_pachyphylla:0.00000253)100:0.00073893,QPO05788.1__XX__Bougainvillea_peruviana:0.00000253)92:0.00000253,((QTK22023.1__XX__Bougainvillea_hybrid_cultivar:0,QKD77285.1__XX__Bougainvillea_peruviana:0):0.00000253,YP_009863231.1__XX__Bougainvillea_peruviana:0.00000253)100:0.00073893)100:0.00148233,(YP_010126522.1__XX__Bougainvillea_praecox:0.00000253,QPO05702.1__XX__Bougainvillea_praecox:0.00000253)98:0.00000253)91:0.00073789)100:0.00147087,QTD83007.1__XX__Belemia_cordata:0.00757403)91:0.00136279,((YP_009570198.1__XX__Pisonia_aculeata:0.00000253,QBC69111.1__XX__Pisonia_aculeata:0.00000253)100:0.00224426,QBE86742.1__XX__Guapira_discolor:0.00073826)100:0.00163814)91:0.00168808,(((((QVL29731.1__XX__Mirabilis_jalapa:0,QBC68199.1__XX__Mirabilis_jalapa:0):0.00000253,YP_009571524.1__XX__Mirabilis_jalapa:0.00000253)96:0.00000253,AAA84455.1__XX__Mirabilis_jalapa:0.00371203)100:0.00147858,(((((QKN19404.1__XX__Mirabilis_himalaica:0,QKX48233.1__XX__Mirabilis_himalaica:0):0,QKX48316.1__XX__Mirabilis_himalaica:0):0,QKX48399.1__XX__Mirabilis_himalaica:0):0.00000253,YP_009861507.1__XX__Mirabilis_himalaica:0.00000253)100:0.00073849,(((YP_009776915.1__XX__Boerhavia_diffusa:0.00000253,QJA27569.1__XX__Boerhavia_diffusa:0.00000253)100:0.00916106,(YP_009572448.1__XX__Nyctaginia_capitata:0.00000253,QBE87413.1__XX__Nyctaginia_capitata:0.00000253)100:0.0037558)100:0.0044952,(YP_009572533.1__XX__Acleisanthes_obtusa:0.00000253,QBE87649.1__XX__Acleisanthes_obtusa:0.00000253)100:0.00371196)99:0.00000253)90:0.00000253)100:0.00949337,QBE86826.1__XX__Salpianthus_macrodontus:0.01532416)91:0.0023181)100:0.00530896,((YP_009572705.1__XX__Seguieria_aculeata:0.00000253,QBE88419.1__XX__Seguieria_aculeata:0.00000253)100:0.00606042,(((YP_009572619.1__XX__Petiveria_alliacea:0.00000253,QBE87905.1__XX__Petiveria_alliacea:0.00000253)100:0.00764756,(YP_009572362.1__XX__Monococcus_echinophorus:0.00000253,QBE87327.1__XX__Monococcus_echinophorus:0.00000253)100:0.00611419)100:0.00931385,(((YP_009571777.1__XX__Rivina_humilis:0.00000253,QBC69783.1__XX__Rivina_humilis:0.00000253)86:0.00000253,AAA84595.1__XX__Rivina_humilis:0.00222145)98:0.00000253,AAA84286.1__XX__Gisekia_pharnaceoides:0.00908553)100:0.01987014)95:0.00168036)95:0.00112344)79:0.000738,((((YP_009561948.1__XX__Phytolacca_insularis:0.00000253,QAT97958.1__XX__Phytolacca_insularis:0.00000253)100:0.00300845,(((YP_009556674.1__XX__Phytolacca_acinosa:0,QBC69029.1__XX__Phytolacca_acinosa:0):0.00000253,QBE87154.1__XX__Phytolacca_americana_var__americana:0.00000253)96:0.00000253,AAA84565.1__XX__Phytolacca_americana:0.00296902)100:0.00374002)100:0.0077576,QBC71870.1__XX__Ercilla_volubilis:0.00751372)100:0.00594568,(((YP_009556017.1__XX__Sarcobatus_vermiculatus:0,QBC69868.1__XX__Sarcobatus_vermiculatus:0):0.00000253,QBE88247.1__XX__Sarcobatus_vermiculatus:0.00000253)100:0.01813933,(QBE88333.1__XX__Agdestis_clematidea:0.00000253,QBC71109.1__XX__Agdestis_clematidea:0.00000253)100:0.00528817)85:0.00135047)78:0.00139059)95:0.00398148,((YP_009571439.1__XX__Gisekia_pharnaceoides:0.00000253,QBC67781.1__XX__Gisekia_pharnaceoides:0.00000253)100:0.00095193,QBC71964.1__XX__Gisekia_sp__GY_____:0.00202352)100:0.02569174)65:0.00252078,((((YP_009570872.1__XX__Mesembryanthemum_cordifolium:0.00000253,QBC68033.1__XX__Mesembryanthemum_cordifolium:0.00000253)100:0.00039138,(YP_009221815.1__XX__Mesembryanthemum_crystallinum:0.00000253,AIS35691.1__XX__Mesembryanthemum_crystallinum:0.00000253)100:0.00564532)100:0.01264971,(YP_009568168.1__XX__Sesuvium_portulacastrum:0.00000253,QBE86012.1__XX__Sesuvium_portulacastrum:0.00000253)100:0.02931893)65:0.00185355,((QBC70534.1__XX__Tetragonia_tetragonoides:0,AUV65153.1__XX__Tetragonia_tetragonoides:0):0.00000253,YP_009462736.1__XX__Tetragonia_tetragonoides:0.00000253)100:0.01543917)65:0.00220763)100:0.00304864,((YP_009571861.1__XX__Barbeuia_madagascariensis:0.00000253,QBC71496.1__XX__Barbeuia_madagascariensis:0.00000253)100:0.00195021,QBC71571.1__XX__Barbeuia_madagascariensis:0.00136253)100:0.00337322)100:0.0015855,(YP_009557398.1__XX__Kewa_sp__GY_____:0.00000253,QBC72123.1__XX__Kewa_sp__GY_____:0.00000253)100:0.02485816)100:0.00069618,((YP_009557475.1__XX__Lophiocarpus_tenuissimus:0.00000253,QBC72285.1__XX__Lophiocarpus_tenuissimus:0.00000253)100:0.01069604,QBE87821.1__XX__Corbichonia_decumbens:0.01095107)100:0.00520787)100:0.00538737)100:0.00383419,(((YP_009567803.1__XX__Stegnosperma_halimifolium:0,AAA84651.1__XX__Stegnosperma_halimifolium:0):0.00000253,QBE88077.1__XX__Stegnosperma_halimifolium:0.00000253)99:0.00000253,(YP_009556757.1__XX__Stegnosperma_cubense:0.00000253,QBC70196.1__XX__Stegnosperma_cubense:0.00000253)100:0.00074695)100:0.00813117)100:0.00116738,((YP_009569859.1__XX__Microtea_debilis:0,QBC68119.1__XX__Microtea_debilis:0):0.00000253,QBE86489.1__XX__Microtea_debilis:0.00000253)100:0.02811902)100:0.00595167,(YP_009557552.1__XX__Macarthuria_keigheryi:0.00000253,QBC72363.1__XX__Macarthuria_keigheryi:0.00000253)100:0.02417066)56:0.00046914)100:0.01069274,((((YP_009569434.1__XX__Physena_madagascariensis:0,QBC68955.1__XX__Physena_sessiliflora:0):0,QBC68879.1__XX__Physena_madagascariensis:0):0.00000253,YP_009568987.1__XX__Physena_sessiliflora:0.00000253)100:0.01103422,(YP_009557249.1__XX__Asteropeia_rhopaloides:0.00000253,QBC71419.1__XX__Asteropeia_rhopaloides:0.00000253)100:0.01593727)100:0.02881107)100:0.01518564,((((((((((((((((((((((((((((((((Limonium_antonii-llorensii:0,AID50140.1__XX__Limonium_marisolii:0):0,AID50110.1__XX__Limonium_heterospicatum:0):0,AID50148.1__XX__Limonium_biflorum:0):0,AID50108.1__XX__Limonium_ebusitanum:0):0,AID50125.1__XX__Limonium_minutum:0):0,AID50150.1__XX__Limonium_bianorii:0):0,AID50137.1__XX__Limonium_antonii_llorensii:0):0,AID50151.1__XX__Limonium_virgatum:0):0,AID50106.1__XX__Limonium_scorpioides:0):0,Limonium_gibertii:0):0,AID50136.1__XX__Limonium_gibertii:0):0,AID50129.1__XX__Limonium_fontqueri:0):0,AID50121.1__XX__Limonium_biflorum:0):0,AID50141.1__XX__Limonium_ebusitanum:0):0,AID50122.1__XX__Limonium_minoricense:0):0,AID50138.1__XX__Limonium_migjornense:0):0,AID50117.1__XX__Limonium_biflorum:0):0,CAH10354.1__XX__Limonium_gibertii:0):0.00000253,Limonium_biflorum:0.00000253)25:0.00000253,(((((((((((Limonium_artruchium:0,AID50145.1__XX__Limonium_pseudodictyocladum:0):0,AID50118.1__XX__Limonium_inexpectans:0):0,AID50124.1__XX__Limonium_bonafei:0):0,AID50144.1__XX__Limonium_pseudarticulatum:0):0,AID50127.1__XX__Limonium_portopetranum:0):0,AID50131.1__XX__Limonium_pseudebusitanum:0):0,AID50123.1__XX__Limonium_muradense:0):0,AID50126.1__XX__Limonium_artruchium:0):0,AID50119.1__XX__Limonium_dragonericum:0):0.00000253,AID50146.1__XX__Limonium_carregadorense:0.00000253)100:0.00073881,(((((Limonium_gymnesicum:0,AID50142.1__XX__Limonium_alcudianum:0):0,AID50130.1__XX__Limonium_saxicola:0):0,AID50139.1__XX__Limonium_camposanum:0):0,AID50107.1__XX__Limonium_boirae:0):0.00000253,AID50143.1__XX__Limonium_gymnesicum:0.00000253)100:0.00073892)60:0.00000253)47:0.00000253,AID50132.1__XX__Limonium_tamarindanum:0.00073933)100:0.00073912,AID50116.1__XX__Limonium_wiedmannii:0.00000253)100:0.00147936,((((((((((((Limonium_ejulabilis:0,Limonium_retusum:0):0,AID50134.1__XX__Limonium_formenterae:0):0,Limonium_magallufianum:0):0,AID50120.1__XX__Limonium_magallufianum:0):0,AID50112.1__XX__Limonium_grosii:0):0,AID50111.1__XX__Limonium_grosii:0):0,AID50109.1__XX__Limonium_leonardi_llorensii:0):0,AID50105.1__XX__Limonium_retusum:0):0,AID50114.1__XX__Limonium_ejulabilis:0):0,Limonium_leonardi-llorensii:0):0,AID50115.1__XX__Limonium_cossonianum:0):0.00000253,Limonium_grosii:0.00000253)100:0.00074784)99:0.00222212,(((((((((Limonium_balearicum:0,AID50113.1__XX__Limonium_companyonis:0):0,AID50152.1__XX__Limonium_caprariense:0):0,AID50147.1__XX__Limonium_balearicum:0):0,AID50135.1__XX__Limonium_echioides:0):0,Limonium_companyonis:0):0,AID50149.1__XX__Limonium_echioides:0):0,Limonium_echioides:0):0,AID50128.1__XX__Limonium_barceloi:0):0.00000253,Limonium_barceloi:0.00000253)100:0.00076215)99:0.00354059,((((((QVX31479.1__XX__Limonium_tetragonum:0,QTH79412.1__XX__Limonium_bicolor:0):0,YP_009722509.1__XX__Limonium_aureum:0):0,QGN73733.1__XX__Limonium_aureum:0):0,QTH79330.1__XX__Limonium_tetragonum:0):0.00000253,QUB07518.1__XX__Limonium_bicolor:0.00000253)100:0.00333882,((QKN99023.1__XX__Limonium_sinense:0,QBC67867.1__XX__Limonium_tenellum:0):0.00000253,YP_009570790.1__XX__Limonium_tenellum:0.00000253)100:0.00114339)100:0.00748188)100:0.01216516,AID50133.1__XX__Myriolimon_ferulaceum:0.01303061)100:0.01290636,((YP_009569274.1__XX__Ceratostigma_willmottianum:0.00000253,QBC67117.1__XX__Ceratostigma_willmottianum:0.00000253)100:0.00614003,((((YP_009568292.1__XX__Plumbago_auriculata:0,QBC69197.1__XX__Plumbago_auriculata:0):0,ABV65255.1__XX__Plumbago_auriculata:0):0.00000253,QBE86574.1__XX__Plumbago_auriculata:0.00000253)99:0.00000253,AAA89071.1__XX__Rheum_rhabarbarum:0.00518896)100:0.00672406)100:0.00850578)100:0.02367961,(((((((((((UFQ30781.1__XX__Reynoutria_japonica:0,QRH19474.1__XX__Polygonum_cuspidatum:0):0,QTC31995.1__XX__Reynoutria_japonica:0):0.00000253,YP_010161581.1__XX__Polygonum_cuspidatum:0.00000253)100:0.00221521,((YP_009774872.1__XX__Fallopia_sachalinensis:0.00000253,QJA14928.1__XX__Fallopia_sachalinensis:0.00000253)100:0.00147472,(BAA76614.1__XX__Polygonum_cuspidatum:0.00000253,BAA76612.1__XX__Polygonum_cuspidatum:0.00000253)95:0.00000253)95:0.00000253)100:0.00370474,(((YP_010225600.1__XX__Muehlenbeckia_gunnii:0.00000253,UDD73938.1__XX__Muehlenbeckia_gunnii:0.00000253)100:0.00370776,((YP_010225517.1__XX__Muehlenbeckia_gracillima:0.00000253,UDD73855.1__XX__Muehlenbeckia_gracillima:0.00000253)40:0.00000253,(((((YP_010225434.1__XX__Muehlenbeckia_axillaris:0.00000253,UDD73689.1__XX__Muehlenbeckia_axillaris:0.00000253)98:0.00000253,(((YP_010225351.1__XX__Muehlenbeckia_australis:0,UDD73606.1__XX__Muehlenbeckia_australis:0):0,AUM82407.1__XX__Muehlenbeckia_australis:0):0.00000253,UDD73772.1__XX__Muehlenbeckia_complexa:0.00000253)100:0.00073551)100:0.00222954,UDD74021.1__XX__Muehlenbeckia_rhyticarya:0.00147057)100:0.00074243,((UEP17879.1__XX__Fallopia_convolvulus:0.00147112,UEP17792.1__XX__Fallopia_dentatoalata:0.0007422)100:0.00526001,(UEP17707.1__XX__Fallopia_aubertii:0.00000253,QXP99818.1__XX__Fallopia_aubertii:0.00000253)100:0.00222267)99:0.00073408)92:0.00000253,UDD73440.1__XX__Muehlenbeckia_adpressa:0.00073755)41:0.00000253)47:0.00000253)100:0.00071843,UEP17622.1__XX__Fallopia_multiflora_var__ciliinervis:0.00447686)100:0.00149754)58:0.00000253,(YP_009567998.1__XX__Fallopia_multiflora:0.00000253,QBE85841.1__XX__Fallopia_multiflora:0.00000253)97:0.00000253)58:0.00000253,(UEP17359.1__XX__Fallopia_multiflora:0.00000253,QZZ82085.1__XX__Fallopia_multiflora:0.00000253)100:0.00073669)100:0.00232545,((YP_010216843.1__XX__Polygonum_aviculare:0.00000253,UBT67408.1__XX__Polygonum_aviculare:0.00000253)100:0.01080575,QTJ26255.1__XX__Atraphaxis_bracteata:0.00838004)100:0.0043823)100:0.01059253,(((((UFQ24577.1__XX__Persicaria_hydropiper:0.00523733,((((UFQ24495.1__XX__Polygonum_flaccidum:0,QQK93030.1__XX__Persicaria_japonica:0):0.00000253,YP_010142350.1__XX__Persicaria_japonica:0.00000253)99:0.00000253,(AAN71871.1__XX__Persicaria_posumbu:0.01909134,CAT99550.1__XX__Persicaria_longiseta:0.00000253)100:0.00222359)100:0.00000253,BAA34859.1__XX__Persicaria_hydropiper:0.00372081)100:0.00072053)100:0.01282754,(YP_009920945.1__XX__Persicaria_chinensis:0.00000253,QMS48802.1__XX__Persicaria_chinensis:0.00000253)100:0.01457255)99:0.0024406,(YP_010185729.1__XX__Persicaria_filiformis:0.00000253,QVL23226.1__XX__Persicaria_filiformis:0.00000253)100:0.00573612)99:0.00981217,((((((YP_010003919.1__XX__Calligonum_yengisaricum:0,QKT27890.1__XX__Calligonum_yengisaricum:0):0.00000253,QKT27976.1__XX__Calligonum_yengisaricum:0.00000253)100:0.00073553,(((((((((((((((((((((((((YP_010003747.1__XX__Calligonum_squarrosum:0,YP_009871122.1__XX__Calligonum_aphyllum:0):0,YP_009871552.1__XX__Calligonum_colubrinum:0):0,YP_009871724.1__XX__Calligonum_densum:0):0,QKS33493.1__XX__Calligonum_densum:0):0,QKS33579.1__XX__Calligonum_ebinuricum:0):0,QKS33063.1__XX__Calligonum_arborescens:0):0,YP_009871810.1__XX__Calligonum_ebinuricum:0):0,QKS33321.1__XX__Calligonum_colubrinum:0):0,QKT27546.1__XX__Calligonum_rubicundum:0):0,QKS33665.1__XX__Calligonum_ebinuricum:0):0,QKS33149.1__XX__Calligonum_caput_medusae:0):0,QKS32719.1__XX__Calligonum_aphyllum:0):0,YP_009871466.1__XX__Calligonum_caput_medusae:0):0,QKS33235.1__XX__Calligonum_caput_medusae:0):0,YP_009871638.1__XX__Calligonum_cordatum:0):0,QKT27718.1__XX__Calligonum_squarrosum:0):0,YP_010003317.1__XX__Calligonum_leucocladum:0):0,QKS33751.1__XX__Calligonum_ebinuricum:0):0,QKS33407.1__XX__Calligonum_cordatum:0):0,QKS32805.1__XX__Calligonum_aphyllum:0):0,YP_009871380.1__XX__Calligonum_arborescens:0):0,QKT27116.1__XX__Calligonum_leucocladum:0):0,QKT27632.1__XX__Calligonum_rubicundum:0):0.00000253,YP_010003661.1__XX__Calligonum_rubicundum:0.00000253)99:0.00000253,(YP_009871294.1__XX__Calligonum_gobicum:0.00000253,QKS32977.1__XX__Calligonum_gobicum:0.00000253)100:0.00073528)100:0.00073593)67:0.00000253,(((((((((((((((((YP_010003833.1__XX__Calligonum_taklimakanense:0,QKS34009.1__XX__Calligonum_junceum:0):0,QKT27804.1__XX__Calligonum_taklimakanense:0):0,QKS34267.1__XX__Calligonum_korlaense:0):0,QKS34095.1__XX__Calligonum_klementzii:0):0,QKT27202.1__XX__Calligonum_mongolicum:0):0,QKT27460.1__XX__Calligonum_roborowskii:0):0,QKW88611.1__XX__Calligonum_junceum:0):0,QKS34181.1__XX__Calligonum_korlaense:0):0,QKT27288.1__XX__Calligonum_pumilum:0):0,YP_009871208.1__XX__Calligonum_juochiangense:0):0,QKS33923.1__XX__Calligonum_junceum:0):0,YP_009872154.1__XX__Calligonum_korlaense:0):0,QKS32891.1__XX__Calligonum_juochiangense:0):0,YP_009872068.1__XX__Calligonum_klementzii:0):0,YP_010003403.1__XX__Calligonum_mongolicum:0):0,YP_009871982.1__XX__Calligonum_junceum:0):0.00000253,YP_010003489.1__XX__Calligonum_pumilum:0.00000253)95:0.00000253)70:0.00000295,(YP_010003575.1__XX__Calligonum_roborowskii:0.00000253,QKT27374.1__XX__Calligonum_roborowskii:0.00000253)100:0.00073369)100:0.00224569,((YP_009871896.1__XX__Calligonum_jeminaicum:0,QKS33837.1__XX__Calligonum_jeminaicum:0):0.00000253,QKW88697.1__XX__Calligonum_junceum:0.00000253)100:0.00148029)100:0.00547322)96:0.00225009,(((((((((((UFH78131.1__XX__Rumex_dentatus:0,QRN72539.1__XX__Rumex_nepalensis:0):0.00000253,YP_010165277.1__XX__Rumex_nepalensis:0.00000253)99:0.00000253,(QNU07892.1__XX__Rumex_nepalensis:0.00147029,(YP_009429361.1__XX__Rheum_wittrockii:0.00000253,ASW26408.1__XX__Rheum_wittrockii:0.00000253)100:0.00073646)100:0.00000253)100:0.00073596,(QKQ12692.1__XX__Rumex_crispus:0.00000253,QGX06772.1__XX__Rumex_crispus:0.00000253)96:0.00000253)94:0.00000253,(QGW36392.1__XX__Rumex_japonicus:0.00221968,QFS00102.1__XX__Rumex_japonicus:0.00073442)100:0.00147685)100:0.00370057,((YP_009939237.1__XX__Rumex_hastatus:0.00000253,QNV47538.1__XX__Rumex_hastatus:0.00000253)100:0.00072305,((YP_009641570.1__XX__Rumex_acetosa:0,AGQ50355.1__XX__Rumex_acetosa:0):0.00000253,QBZ37481.1__XX__Rumex_acetosa:0.00000253)100:0.00297854)100:0.00299125)100:0.00074687,(YP_009912909.1__XX__Rumex_hypogaeus:0.00000253,QLJ92615.1__XX__Rumex_hypogaeus:0.00000253)100:0.00519276)100:0.00147971,(((((((((((((YP_010193970.1__XX__Rheum_officinale:0,QZR91550.1__XX__Rheum_officinale:0):0,QXM15341.1__XX__Rheum_lhasaense:0):0,QKQ12269.1__XX__Rheum_officinale:0):0,AKT93632.1__XX__Rheum_palmatum:0):0,BAE79790.1__XX__Rheum_tanguticum:0):0,AZZ73148.1__XX__Rheum_officinale:0):0,YP_009162885.1__XX__Rheum_palmatum:0):0.00000253,UEK25718.1__XX__Rheum_lhasaense:0.00000253)32:0.00000253,(((QKQ12524.1__XX__Rheum_racemiferum:0.00372595,((YP_009743082.1__XX__Rheum_tanguticum:0.00000253,QIJ60228.1__XX__Rheum_tanguticum:0.00000253)100:0.00221504,BAE79787.1__XX__Rheum_palmatum:0.00073039)100:0.00000253)89:0.00073849,BAE79789.1__XX__Rheum_palmatum:0.00146846)30:0.00000253,((((QKQ12185.1__XX__Rheum_hotaoense:0.00000253,QKQ12101.1__XX__Rheum_franzenbachii:0.00000253)97:0.00000253,BAE79796.1__XX__Rheum_rhaponticum:0.00073309)100:0.00073303,(BAE79795.1__XX__Rheum_undulatum:0.00000253,BAE79793.1__XX__Rheum_officinale:0.00000253)94:0.00000253)98:0.00000253,AAA33781.1__XX__Plumbago_auriculata:0.02659416)100:0.0007343)23:0.00000253)36:0.00000253,((((YP_010187796.1__XX__Rheum_pumilum:0,QKQ12355.1__XX__Rheum_przewalskyi:0):0.00000253,QZJ45675.1__XX__Rheum_pumilum:0.00000253)97:0.00000253,((QTV20540.1__XX__Rheum_pumilum:0.00000253,BAE79798.1__XX__Rheum_kialense:0.00148487)74:0.0007328,(QNR04895.1__XX__Rheum_likiangense:0.00000253,QKQ12436.1__XX__Rheum_pumilum:0.00073355)100:0.00147901)59:0.00000253)54:0.00073291,((((QKQ12605.1__XX__Rheum_tanguticum:0,BAE79792.1__XX__Rheum_officinale:0):0,BAE79788.1__XX__Rheum_palmatum:0):0,BAE79791.1__XX__Rheum_tanguticum:0):0.00000253,BAE79794.1__XX__Rheum_coreanum:0.00000253)99:0.00000253)42:0.00073319)27:0.00073557,QKQ12017.1__XX__Rheum_acuminatum:0.00073424)37:0.00000253,((((QVX27729.1__XX__Rheum_nobile:0,QIC50598.1__XX__Rheum_nobile:0):0.00000253,YP_009739619.1__XX__Rheum_nobile:0.00000253)100:0.00073513,BAE79797.1__XX__Rheum_przewalskyi:0.00000253)93:0.00074081,QJE70616.1__XX__Rheum_acuminatum:0.00000253)21:0.00000253)100:0.00296957,((((QKQ12776.1__XX__Oxyria_digyna:0,APD26350.1__XX__Oxyria_sinensis:0):0.00000253,YP_009326121.1__XX__Oxyria_sinensis:0.00000253)100:0.00073575,QBC68795.1__XX__Oxyria_sinensis:0.00000253)100:0.00225501,AAN71870.1__XX__Oxyria_sinensis:0.0029406)100:0.00909074)100:0.00072833)100:0.00221446,UEP17537.1__XX__Pteroxygonum_denticulatum:0.00759495)100:0.00075115,((QXL58714.1__XX__Bistorta_coriacea:0.00000253,QTV20455.1__XX__Bistorta_vivipara:0.00000253)100:0.01641073,AAN71867.1__XX__Persicaria_weyrichii:0.02245003)100:0.00735201)96:0.00072949,(((((((((((((YP_010144348.1__XX__Fagopyrum_leptopodum:0,ARD73487.1__XX__Fagopyrum_luojishanense:0):0,BAA34836.1__XX__Fagopyrum_gracilipes:0):0,QQL92635.1__XX__Fagopyrum_leptopodum:0):0,YP_009484622.1__XX__Fagopyrum_luojishanense:0):0.00000253,QQL92720.1__XX__Fagopyrum_leptopodum:0.00000253)30:0.00000253,(BAA34844.1__XX__Fagopyrum_pleioramosum:0.00147313,(BAB39374.1__XX__Fagopyrum_sp__C_____:0.00000253,BAB39364.1__XX__Fagopyrum_rubifolium:0.00000253)100:0.00073552)27:0.00000253)24:0.00000253,BAA34820.1__XX__Fagopyrum_capillatum:0.00073552)47:0.00000253,BAA34842.1__XX__Fagopyrum_lineare:0.00147328)100:0.00073538,BAB39370.1__XX__Fagopyrum_gilesii:0.00221607)67:0.00000253,((BAA34856.1__XX__Fagopyrum_urophyllum:0.00000253,(BAA34854.1__XX__Fagopyrum_urophyllum:0.00000253,BAA20867.1__XX__Fagopyrum_urophyllum:0.00000253)100:0.00147079)99:0.00147443,((BAA34848.1__XX__Fagopyrum_statice:0,BAA34840.1__XX__Fagopyrum_leptopodum:0):0.00000253,BAA34846.1__XX__Fagopyrum_statice:0.00000253)100:0.00147238)46:0.00000253)42:0.00000253,BAB39376.1__XX__Fagopyrum_sp__C_____:0.00147264)56:0.00063428,(BAA34818.1__XX__Fagopyrum_callianthum:0.00221879,(BAB39368.1__XX__Fagopyrum_pleioramosum:0.00000253,BAB39366.1__XX__Fagopyrum_macrocarpum:0.00000253)100:0.00073862)100:0.00157858)100:0.00842458,((((((((QOZ40309.1__XX__Fagopyrum_tataricum:0,AOX13137.1__XX__Fagopyrum_tataricum:0):0,YP_009142058.1__XX__Fagopyrum_tataricum:0):0,BAA34850.1__XX__Fagopyrum_tataricum_subsp__potanini:0):0,AIX89751.1__XX__Fagopyrum_tataricum:0):0,BAA20866.1__XX__Fagopyrum_tataricum:0):0.00000253,BAA34852.1__XX__Fagopyrum_tataricum:0.00000253)100:0.00073952,(((((((QKQ11938.1__XX__Fagopyrum_esculentum:0,BAA20864.1__XX__Fagopyrum_esculentum:0):0,BAA34832.1__XX__Fagopyrum_esculentum:0):0.00000253,BAA34834.1__XX__Fagopyrum_esculentum_subsp__ancestrale:0.00000253)97:0.00000253,BAA34838.1__XX__Fagopyrum_homotropicum:0.00073919)98:0.00000253,(ABY79740.1__XX__Fagopyrum_esculentum_subsp__ancestrale:0.00000253,YP_001936525.1__XX__Fagopyrum_esculentum_subsp__ancestrale:0.00000253)100:0.00073279)100:0.0044303,((QBK82043.1__XX__Fagopyrum_dibotrys:0,BAA34828.1__XX__Fagopyrum_cymosum:0):0.00000253,AWA25458.1__XX__Fagopyrum_dibotrys:0.00000253)100:0.00073643)37:0.00000253,(((((YP_009484537.1__XX__Fagopyrum_dibotrys:0,BAA34826.1__XX__Fagopyrum_cymosum:0):0,BAA34824.1__XX__Fagopyrum_cymosum:0):0,BAA34830.1__XX__Fagopyrum_cymosum:0):0,BAA20865.1__XX__Fagopyrum_cymosum:0):0.00000253,ARD73402.1__XX__Fagopyrum_dibotrys:0.00000253)92:0.00000253)37:0.00000253)75:0.00073301,(BAA34822.1__XX__Fagopyrum_cymosum:0.00000253,AKJ77646.1__XX__Fagopyrum_cymosum:0.00000253)100:0.00000253)100:0.00923937)100:0.00524711)72:0.00184181)76:0.00111834)100:0.00640652,(QBE87238.1__XX__Afrobrunnichia_erecta:0.00692199,((QBE86991.1__XX__Antigonon_leptopus:0.00074064,AAN71868.1__XX__Antigonon_leptopus:0.00745883)100:0.00671386,AAN71872.1__XX__Coccoloba_swartzii:0.01976316)99:0.0040303)99:0.00187227)100:0.01013281,QBE88582.1__XX__Symmeria_paniculata:0.0132811)100:0.01488383)100:0.01490033,((YP_009556268.1__XX__Simmondsia_chinensis:0,QBC70119.1__XX__Simmondsia_chinensis:0):0.00000253,QBC72604.1__XX__Simmondsia_chinensis:0.00000253)100:0.02589996)71:0.01086708,(((YP_009944428.1__XX__Nepenthes_khasiana:0.00000253,QFR99406.1__XX__Nepenthes_khasiana:0.00000253)100:0.00149091,(QBE87069.1__XX__Nepenthes_graciliflora:0.00000253,AZM32131.1__XX__Nepenthes_mirabilis:0.00000253)100:0.00074557)100:0.00088647,(((YP_009570113.1__XX__Nepenthes_mirabilis:0,QBC68625.1__XX__Nepenthes_mirabilis:0):0,QBC68540.1__XX__Nepenthes_mirabilis:0):0.00000253,QBC68714.1__XX__Nepenthes_mirabilis:0.00000253)100:0.00134846)100:0.0125564)63:0.00278082,((YP_009570537.1__XX__Dioncophyllum_thollonii:0.00000253,QBC67448.1__XX__Dioncophyllum_thollonii:0.00000253)100:0.01360119,(YP_009569032.1__XX__Ancistrocladus_tectorius:0.00000253,QBC66356.1__XX__Ancistrocladus_tectorius:0.00000253)100:0.00548517)100:0.00479439)63:0.00187686,((((((QYC94159.1__XX__Myricaria_elegans:0.00000253,((QJD22482.1__XX__Myricaria_laxiflora:0.00000253,(YP_009570028.1__XX__Myricaria_paniculata:0.00000253,QBC68456.1__XX__Myricaria_paniculata:0.00000253)100:0.00223783)100:0.00372087,(YP_009745714.1__XX__Myricaria_prostrata:0.00000253,QIH30246.1__XX__Myricaria_prostrata:0.00000253)100:0.00223455)100:0.00074362)100:0.00570665,(((YP_010042251.1__XX__Tamarix_taklamakanensis:0.00000253,QPB69398.1__XX__Tamarix_taklamakanensis:0.00000253)100:0.00148682,QEL51374.1__XX__Tamarix_chinensis:0.00073647)100:0.00073494,(YP_009556839.1__XX__Tamarix_chinensis:0.00000253,QBC70450.1__XX__Tamarix_chinensis:0.00000253)100:0.00150562)100:0.01409367)100:0.00423693,((QUB07690.1__XX__Hololachna_songarica:0.00374712,(YP_009570280.1__XX__Hololachna_songarica:0.00000253,QBC69613.1__XX__Hololachna_songarica:0.00000253)100:0.00223777)99:0.00000253,(YP_009569605.1__XX__Reaumuria_trigyna:0.00000253,QBC69701.1__XX__Reaumuria_trigyna:0.00000253)100:0.00523944)100:0.00816266)100:0.00737787,((YP_009570703.1__XX__Frankenia_pulverulenta:0.00000253,QBC67694.1__XX__Frankenia_pulverulenta:0.00000253)93:0.00000253,(YP_009570616.1__XX__Frankenia_laevis:0.00000253,QBC67607.1__XX__Frankenia_laevis:0.00000253)100:0.00148239)100:0.03001166)100:0.01982325,(((YP_009556589.1__XX__Drosophyllum_lusitanicum:0,QBC72933.1__XX__Drosophyllum_lusitanicum:0):0,QBC67528.1__XX__Drosophyllum_lusitanicum:0):0.00000253,QBE87495.1__XX__Drosophyllum_lusitanicum:0.00000253)100:0.02132741)49:0.002775,(((QWZ47368.1__XX__Drosera_peltata:0.00652534,(ARV87579.1__XX__Drosera_erythrorhiza:0.00000253,YP_009390905.1__XX__Drosera_erythrorhiza:0.00000253)100:0.00508351)100:0.03270521,((AMK97279.1__XX__Drosera_rotundifolia:0.00000253,YP_009241266.1__XX__Drosera_rotundifolia:0.00000253)100:0.01670037,QBC71800.1__XX__Drosera_indica:0.01251801)100:0.01729408)100:0.00655291,(((((QBE88662.1__XX__Aldrovanda_vesiculosa:0,YP_009407335.1__XX__Aldrovanda_vesiculosa:0):0,ASA46318.1__XX__Aldrovanda_vesiculosa:0):0.00000253,QBC71187.1__XX__Aldrovanda_vesiculosa:0.00000253)100:0.02527987,(ASA46241.1__XX__Drosera_regia:0.00000253,YP_009407265.1__XX__Drosera_regia:0.00000253)100:0.00970044)64:0.00383446,((QBC71733.1__XX__Dionaea_muscipula:0,YP_009407428.1__XX__Dionaea_muscipula:0):0.00000253,ASA46391.1__XX__Dionaea_muscipula:0.00000253)100:0.03212346)100:0.00243623)100:0.02258788)55:0.00332118)63:0.00557939)100:0.00206599,((YP_009556508.1__XX__Rhabdodendron_amazonicum:0.00000253,QBC72527.1__XX__Rhabdodendron_amazonicum:0.00000253)99:0.00000253,QBE88161.1__XX__Rhabdodendron_amazonicum:0.00148427)100:0.0205548)100:0.02130731,(((((((((YP_009651667.1__XX__Dillenia_indica:0.00000253,QCY72272.1__XX__Dillenia_indica:0.00000253)100:0.00222966,ADD29853.1__XX__Dillenia_indica:0.00000253)100:0.00073894,(ADD12787.1__XX__Dillenia_retusa:0.00297723,ADD12784.1__XX__Dillenia_indica:0.00000253)94:0.00000253)100:0.00630493,(ADD12788.1__XX__Dillenia_suffruticosa:0.00000253,(ADD12786.1__XX__Dillenia_philippinensis:0.0022315,ADD12782.1__XX__Dillenia_alata:0.00000253)100:0.00148419)100:0.00202422)99:0.00288497,ADD12777.1__XX__Acrotrema_costatum:0.0013314)100:0.00470162,ADD12820.1__XX__Schumacheria_alnifolia:0.00668293)100:0.00542024,(((ADD12818.1__XX__Hibbertia_sphenandra:0.00375548,ADD12799.1__XX__Hibbertia_conspicua:0.00299437)100:0.00367829,((((ADD12811.1__XX__Hibbertia_microphylla:0.0059868,ADD12810.1__XX__Hibbertia_hypericoides:0.0022243)53:0.00000253,(ADD12804.1__XX__Hibbertia_empetrifolia_subsp__empetrifolia:0.00149177,ADD12796.1__XX__Hibbertia_baudouinii:0.0029762)100:0.00073964)53:0.00000253,ADD12809.1__XX__Hibbertia_hermanniifolia:0.0029728)100:0.00072149,ADD12797.1__XX__Hibbertia_bracteata:0.00450459)100:0.00232638)100:0.00205388,(((ADD12814.1__XX__Hibbertia_scandens:0.00528573,ADD12806.1__XX__Hibbertia_fasciculata:0.00377076)62:0.00153185,(ADD12798.1__XX__Hibbertia_commutata:0.00219988,ADD12794.1__XX__Hibbertia_amplexicaulis:0.00755486)44:0.00000253)44:0.00099658,ADD12800.1__XX__Hibbertia_cuneiformis:0.00428872)50:0.00076034)100:0.00423957)94:0.00159951,((ADD12819.1__XX__Pinzona_coriacea:0.00331182,(ADD12792.1__XX__Doliocarpus_subandinus:0.00148986,ADD12791.1__XX__Doliocarpus_multiflorus:0.00000253)100:0.00424441)100:0.00634874,ADD12781.1__XX__Davilla_lacunosa:0.0079229)100:0.00235788)77:0.00135045,(ADD12822.1__XX__Tetracera_empedoclea:0.00150847,ADD12821.1__XX__Tetracera_billardierei:0.00072367)100:0.00852646)100:0.02131477)19:0.00182077,((((((((((((((((((((((((((((((((((Amphicarpaea_bracteata:0.01540135,((((Pueraria_montana:0,QGT34301.1__XX__Pueraria_edulis:0):0,QNO34360.1__XX__Pueraria_montana_var__lobata:0):0.00000253,QYB23449.1__XX__Pueraria_montana_var__lobata:0.00000253)98:0.00000253,QRM91166.1__XX__Pueraria_montana_var__lobata:0.00074162)100:0.00270764)46:0.00225545,((((((((((Glycine_canescens:0,AGO44387.1__XX__Glycine_canescens:0):0,YP_008145856.1__XX__Glycine_canescens:0):0,AGO44469.1__XX__Glycine_dolichocarpa:0):0.00000253,YP_008145938.1__XX__Glycine_dolichocarpa:0.00000253)95:0.00000253,(SBO07505.1__XX__Glycine_canescens:0.00074221,(YP_008146102.1__XX__Glycine_syndetika:0.00000253,AGO44633.1__XX__Glycine_syndetika:0.00000253)100:0.000742)99:0.00000253)100:0.00074232,(YP_008145326.1__XX__Glycine_tomentella:0.00000253,AGO44223.1__XX__Glycine_tomentella:0.00000253)95:0.00000253)99:0.00000253,AGO44796.1__XX__Glycine_tomentella:0.00074432)100:0.00309195,(YP_008146020.1__XX__Glycine_falcata:0.00000253,AGO44551.1__XX__Glycine_falcata:0.00000253)100:0.00067126)100:0.0056039,((YP_008145774.1__XX__Glycine_stenophita:0.00000253,AGO44305.1__XX__Glycine_stenophita:0.00000253)100:0.00074179,(YP_008145693.1__XX__Glycine_cyrtoloba:0.00000253,AGO44142.1__XX__Glycine_cyrtoloba:0.00000253)100:0.00914376)80:0.00301288)80:0.0003901,(((((((((((((((((((Glycine_max:0,SBO07506.1__XX__Glycine_max:0):0,AGM51197.1__XX__Glycine_soja:0):0,QSH90319.1__XX__Glycine_max:0):0,YP_009257180.1__XX__Glycine_gracilis:0):0,ANG44205.1__XX__Glycine_gracilis:0):0,ABC25107.1__XX__Glycine_max:0):0,ASA68853.1__XX__Glycine_soja:0):0,ATE80833.1__XX__Cyamopsis_tetragonoloba:0):0,QSH90154.1__XX__Glycine_max:0):0,QSH89988.1__XX__Glycine_max:0):0,YP_009484845.1__XX__Cyamopsis_tetragonoloba:0):0,QSH90071.1__XX__Glycine_max:0):0,YP_008816229.1__XX__Glycine_soja:0):0,YP_538747.1__XX__Glycine_max:0):0,QSH90402.1__XX__Glycine_max:0):0,QSH90237.1__XX__Glycine_max:0):0,QOY46345.1__XX__Mucuna_pruriens:0):0,AHA03964.1__XX__Glycine_soja:0):0.00000253,YP_010039871.1__XX__Mucuna_pruriens:0.00000253)100:0.00245657)100:0.00776998)63:0.00379899,(YP_009995637.1__XX__Haymondia_wallichii:0.00000253,QNQ64598.1__XX__Haymondia_wallichii:0.00000253)100:0.00291407)32:0.00166377,(((YP_009771148.1__XX__Orbexilum_onobrychis:0.00000253,QIT01850.1__XX__Orbexilum_onobrychis:0.00000253)100:0.00150034,((AJE72810.1__XX__Pediomelum_argophyllum:0.00148689,AJE72313.1__XX__Pediomelum_tenuiflorum:0.00000253)100:0.00000268,AJE72455.1__XX__Pediomelum_digitatum:0.00073936)100:0.004514)100:0.00068654,(YP_009649355.1__XX__Cullen_corylifolium:0.00000253,QCD16478.1__XX__Cullen_corylifolium:0.00000253)100:0.00378613)100:0.00378535)37:0.00153939,(YP_009127591.1__XX__Pachyrhizus_erosus:0.00000253,AHY33206.1__XX__Pachyrhizus_erosus:0.00000253)100:0.00302009)77:0.0026456,((((((Lablab_purpureus:0,SBO07509.1__XX__Lablab_purpureus:0):0,QPJ78252.1__XX__Lablab_purpureus:0):0,QRI60657.1__XX__Lablab_purpureus:0):0.00000253,YP_010046451.1__XX__Lablab_purpureus:0.00000253)100:0.00224761,((((Phaseolus_carteri:0.00000253,SBO07531.1__XX__Phaseolus_carteri:0.00000253)100:0.00074723,((Phaseolus_coccineus:0.00000253,SBO07532.1__XX__Phaseolus_coccineus:0.00000253)100:0.00529939,((((((Phaseolus_lunatus:0,SBO07533.1__XX__Phaseolus_lunatus:0):0,YP_001122790.1__XX__Phaseolus_vulgaris:0):0,ABW22798.1__XX__Phaseolus_vulgaris:0):0,SBO07534.1__XX__Phaseolus_vulgaris:0):0,ABH88070.1__XX__Phaseolus_vulgaris:0):0.00000253,Phaseolus_vulgaris:0.00000253)99:0.00000253)100:0.00150484)100:0.00072884,QTZ17834.1__XX__Phaseolus_lunatus:0.00301563)100:0.00303896,(((YP_010162036.1__XX__Decorsea_schlechteri:0.00000253,QRI59745.1__XX__Decorsea_schlechteri:0.00000253)100:0.00085148,((((YP_009917477.1__XX__Vigna_mungo:0.00000253,QLM00796.1__XX__Vigna_mungo:0.00000253)100:0.00148944,((((ACV90195.1__XX__Vigna_radiata:0,BAR79280.1__XX__Vigna_radiata_var__radiata:0):0,YP_003434328.1__XX__Vigna_radiata:0):0.00000253,BAR79360.1__XX__Vigna_radiata_var__sublobata:0.00000253)99:0.00000253,CAA61583.1__XX__Vigna_radiata_var__radiata:0.00148963)100:0.00150789)100:0.00457199,(YP_007889708.1__XX__Vigna_angularis:0.00000253,BAN14912.1__XX__Vigna_angularis:0.00000253)100:0.00074995)100:0.00452539,(((AEP94814.1__XX__Vigna_unguiculata:0,AFJ91844.1__XX__Vigna_unguiculata:0):0,YP_006460327.1__XX__Vigna_unguiculata:0):0.00000253,AHY33535.1__XX__Vigna_unguiculata:0.00000253)100:0.00469716)100:0.00145352)100:0.00532027,AJE71887.1__XX__Strophostyles_leiosperma:0.00536935)100:0.00145768)100:0.00149519)100:0.00240093,((Macrotyloma_uniflorum:0.00000253,SBO07513.1__XX__Macrotyloma_uniflorum:0.00000253)100:0.01081938,(Sphenostylis_stenocarpa:0.00000253,SBO07541.1__XX__Sphenostylis_stenocarpa:0.00000253)100:0.00947262)100:0.00133561)100:0.01032668)99:0.00499966,(((Erythrina_flabelliformis:0.00000253,SBO07498.1__XX__Erythrina_flabelliformis:0.00000253)100:0.00453227,(YP_010162531.1__XX__Erythrina_crista_galli:0.00000253,QRI60240.1__XX__Erythrina_crista_galli:0.00000253)100:0.00000253)100:0.00966362,(YP_010163111.1__XX__Psophocarpus_tetragonolobus:0.00000253,QRI60903.1__XX__Psophocarpus_tetragonolobus:0.00000253)100:0.00752873)100:0.0111637)71:0.00365171,(((((YP_010162614.1__XX__Fagelia_bituminosa:0.00000253,QRI60323.1__XX__Fagelia_bituminosa:0.00000253)100:0.00524981,(YP_010162282.1__XX__Dolichos_falciformis:0.00000253,QRI59991.1__XX__Dolichos_falciformis:0.00000253)100:0.00381655)100:0.0008169,(YP_010162448.1__XX__Eriosema_crinitum:0.00000253,QRI60157.1__XX__Eriosema_crinitum:0.00000253)100:0.01306966)100:0.00148489,((YP_010162365.1__XX__Dunbaria_nivea:0.00000253,QRI60074.1__XX__Dunbaria_nivea:0.00000253)100:0.00299308,((YP_010159036.1__XX__Cajanus_crassus:0.00000253,QRG31315.1__XX__Cajanus_crassus:0.00000253)100:0.00000253,(((AOY40531.1__XX__Cajanus_cajan:0,AOS87003.1__XX__Cajanus_cajan:0):0,YP_009309139.1__XX__Cajanus_cajan:0):0.00000253,AOY40445.1__XX__Cajanus_scarabaeoides:0.00000253)100:0.00604978)100:0.00228595)100:0.00217983)100:0.00235642,QYB17898.1__XX__Flemingia_macrophylla:0.00301285)100:0.00975365)41:0.00153682,((QRG31562.1__XX__Spatholobus_sp__OO_____:0.00151942,(((QJW33716.1__XX__Butea_monosperma:0,QIT01436.1__XX__Butea_monosperma:0):0.00000253,YP_009770734.1__XX__Butea_monosperma:0.00000253)100:0.00074575,AQY19167.1__XX__Butea_monosperma:0.00074897)100:0.00301633)55:0.00080716,((YP_009868783.1__XX__Spatholobus_pulcher:0.00000253,QKI32308.1__XX__Spatholobus_pulcher:0.00000253)100:0.00776574,(YP_009860962.1__XX__Spatholobus_suberectus:0.00000253,QKI32226.1__XX__Spatholobus_suberectus:0.00000253)100:0.0055338)100:0.00054902)100:0.0106007)52:0.00163407,((((((((((((Desmodium_cinereum:0.00000253,SBO07493.1__XX__Desmodium_cinereum:0.00000253)100:0.00284906,Desmodium_psilocarpum:0.00128546)100:0.00263045,((Desmodium_intortum:0.00000253,SBO07494.1__XX__Desmodium_intortum:0.00000253)100:0.00354925,QGV12413.1__XX__Desmodium_canadense:0.0032239)100:0.00302471)100:0.00264859,(YP_010158872.1__XX__Alysicarpus_vaginalis:0.00000253,QRG31151.1__XX__Alysicarpus_vaginalis:0.00000253)100:0.01074339)100:0.00207865,((((YP_010033544.1__XX__Christia_vespertilionis:0.00000253,QOW40581.1__XX__Christia_vespertilionis:0.00000253)100:0.00148561,(YP_009974288.1__XX__Uraria_lagopodoides:0.00000253,QNH95144.1__XX__Uraria_lagopodoides:0.00000253)100:0.00000253)82:0.0007416,(YP_009769575.1__XX__Huangtcia_renifolia:0.00000253,QIT00277.1__XX__Huangtcia_renifolia:0.00000253)100:0.00526289)86:0.00000253,(((YP_009747397.1__XX__Grona_styracifolia:0,AYA54361.1__XX__Grona_heterocarpos:0):0,YP_009680616.1__XX__Grona_heterocarpos:0):0.00000253,QII68560.1__XX__Grona_styracifolia:0.00000253)100:0.00917283)87:0.00075291)100:0.00074462,(YP_010033627.1__XX__Urariopsis_brevissima:0.00000253,QOW40686.1__XX__Urariopsis_brevissima:0.00000253)100:0.00074537)100:0.00126463,AYM26562.1__XX__Pseudarthria_panii:0.00336165)99:0.00325994,(QJQ78437.1__XX__Hylodesmum_podocarpum:0.00075102,AYA54443.1__XX__Hylodesmum_podocarpum_subsp__podocarpum:0.00073785)100:0.01081028)81:0.00166383,(((YP_010176184.1__XX__Tadehagi_triquetrum:0.00000253,QSQ71319.1__XX__Tadehagi_triquetrum:0.00000253)100:0.00528471,((YP_010162116.1__XX__Dendrolobium_lanceolatum:0.00000253,QRI59825.1__XX__Dendrolobium_lanceolatum:0.00000253)100:0.00312984,(YP_009759547.1__XX__Phyllodium_pulchellum:0.00000253,QIQ48746.1__XX__Phyllodium_pulchellum:0.00000253)100:0.00422486)100:0.00312369)100:0.00084476,((YP_010162697.1__XX__Hanslia_ormocarpoides:0.00000253,QRI60406.1__XX__Hanslia_ormocarpoides:0.00000253)100:0.00223341,(YP_009680297.1__XX__Ohwia_caudata:0.00000253,AYA54772.1__XX__Ohwia_caudata:0.00000253)100:0.00149481)100:0.00075013)100:0.00681852)81:0.00279777,((((((((YP_010162945.1__XX__Lespedeza_cuneata:0,QDA22049.1__XX__Lespedeza_davurica:0):0,QHO05288.1__XX__Lespedeza_cuneata:0):0,YP_009649078.1__XX__Lespedeza_floribunda:0):0,YP_009652168.1__XX__Lespedeza_davurica:0):0,QDA21967.1__XX__Lespedeza_floribunda:0):0.00000253,QRI60737.1__XX__Lespedeza_cuneata:0.00000253)100:0.00073981,((YP_009750282.1__XX__Lespedeza_bicolor:0.00000253,QIJ60286.1__XX__Lespedeza_bicolor:0.00000253)100:0.00148916,(YP_009680781.1__XX__Lespedeza_maritima:0.00000253,AYA54609.1__XX__Lespedeza_maritima:0.00000253)100:0.00000253)100:0.00074296)100:0.00530452,((YP_009680698.1__XX__Kummerowia_striata:0.00000253,AYA54526.1__XX__Kummerowia_striata:0.00000253)100:0.00318954,(YP_009680094.1__XX__Campylotropis_macrocarpa:0.00000253,AYA54278.1__XX__Campylotropis_macrocarpa:0.00000253)100:0.00590611)78:0.00280862)100:0.01651292)100:0.00815572,((QVY57445.1__XX__Mucuna_sempervirens:0.00000253,QTG39890.1__XX__Mucuna_sempervirens:0.00000253)100:0.00372912,(YP_009680864.1__XX__Mucuna_macrocarpa:0.00000253,AYA54691.1__XX__Mucuna_macrocarpa:0.00000253)100:0.00000253)100:0.00572026)100:0.00492976,(((YP_010162862.1__XX__Kennedia_prostrata:0.00000253,QRI60571.1__XX__Kennedia_prostrata:0.00000253)100:0.00518944,(YP_010162779.1__XX__Hardenbergia_violacea:0.00000253,QRI60488.1__XX__Hardenbergia_violacea:0.00000253)100:0.00245268)100:0.00881373,(YP_009111638.1__XX__Apios_americana:0.00000253,AHI95767.1__XX__Apios_americana:0.00000253)100:0.01144142)51:0.0017848)51:0.00092801)100:0.0120396,(YP_010048818.1__XX__Aganope_dinghuensis:0.00000253,QPK77191.1__XX__Aganope_dinghuensis:0.00000253)100:0.01016537)100:0.00158626,(((YP_010159119.1__XX__Centrosema_pubescens:0.00000253,QRG31398.1__XX__Centrosema_pubescens:0.00000253)100:0.01680757,(YP_009769160.1__XX__Clitoria_ternatea:0.00000253,QIS99861.1__XX__Clitoria_ternatea:0.00000253)100:0.03193125)100:0.00821469,(YP_010158954.1__XX__Austrosteenisia_blackii:0.00000253,QRG31233.1__XX__Austrosteenisia_blackii:0.00000253)100:0.01673084)100:0.00276427)100:0.00000275,(((((((Tephrosia_candida:0.00000253,SBO07542.1__XX__Tephrosia_candida:0.00000253)100:0.0014923,(((Tephrosia_purpurea:0.00000253,SBO07543.1__XX__Tephrosia_purpurea:0.00000253)100:0.00605289,SBO07544.1__XX__Tephrosia_rhodesica:0.00379658)81:0.0014844,Tephrosia_rhodesica:0.00605013)80:0.00000253)100:0.00844471,((((YP_010162199.1__XX__Derris_harrowiana:0.00000253,QRI59908.1__XX__Derris_harrowiana:0.00000253)100:0.00372964,QVX30812.1__XX__Lonchocarpus_utilis:0.00298045)97:0.00000253,(YP_005088789.1__XX__Pongamia_pinnata:0.00000253,AET11326.1__XX__Pongamia_pinnata:0.00000253)100:0.00148456)100:0.00074437,(YP_010161950.1__XX__Dahlstedtia_araripensis:0.00000253,QRI59659.1__XX__Dahlstedtia_araripensis:0.00000253)100:0.00374184)100:0.0022972)100:0.00138265,(YP_010163028.1__XX__Millettia_dura:0.00000253,QRI60820.1__XX__Millettia_dura:0.00000253)100:0.00791208)100:0.00725448,((((((QVX29144.1__XX__Canavalia_villosa:0,QIS94910.1__XX__Canavalia_cathartica:0):0,QNZ92627.1__XX__Canavalia_gladiata:0):0,YP_009764633.1__XX__Canavalia_cathartica:0):0.00000253,YP_009940678.1__XX__Canavalia_gladiata:0.00000253)99:0.00000253,BCG44749.1__XX__Canavalia_rosea:0.00149126)100:0.00287144,QVX28972.1__XX__Galactia_jussiaeana:0.01011179)100:0.01326216)100:0.00177883,((YP_010159200.1__XX__Philenoptera_violacea:0.00000253,QRG31479.1__XX__Philenoptera_violacea:0.00000253)100:0.00604431,(QWY87003.1__XX__Millettia_stuhlmannii:0.00074435,QWY86920.1__XX__Millettia_laurentii:0.00000253)100:0.00302026)100:0.0026745)100:0.00920795,(QJW33977.1__XX__Abrus_pulchellus_subsp__cantoniensis:0.00074036,(YP_009772234.1__XX__Abrus_precatorius:0.00000253,QIT03102.1__XX__Abrus_precatorius:0.00000253)99:0.00000253)100:0.0130932)100:0.00608123)100:0.00535622,((QVX29233.1__XX__Indigofera_miniata:0.00065093,(YP_009768143.1__XX__Indigofera_linifolia:0.00000253,QIS98761.1__XX__Indigofera_linifolia:0.00000253)100:0.01005218)100:0.00455799,(YP_009127426.1__XX__Indigofera_tinctoria:0.00000253,AHY33041.1__XX__Indigofera_tinctoria:0.00000253)100:0.00386386)100:0.01937579)100:0.00247327,((((((((UFR83054.1__XX__Wisteriopsis_reticulata:0.00000253,QJQ79734.1__XX__Wisteriopsis_reticulata:0.00000253)100:0.00354826,((YP_010223147.1__XX__Nanhaia_speciosa:0,QXE39925.1__XX__Nanhaia_speciosa:0):0.00000253,UCJ03254.1__XX__Nanhaia_speciosa:0.00000253)100:0.00351209)100:0.00623978,((UFP05319.1__XX__Callerya_dielsiana:0.00000253,QJQ74691.1__XX__Callerya_nitida:0.00000253)100:0.00737293,(QJQ79944.1__XX__Austrocallerya_megasperma:0.00678233,(((((QJQ79791.1__XX__Wisteria_floribunda:0,QJQ79582.1__XX__Wisteria_brachybotrys:0):0,AJC10021.1__XX__Wisteria_floribunda:0):0,YP_009161272.1__XX__Wisteria_floribunda:0):0.00000253,QJQ79658.1__XX__Wisteria_sinensis:0.00000253)100:0.00073936,(YP_009233377.1__XX__Wisteria_sinensis:0.00000253,AMB27257.1__XX__Wisteria_sinensis:0.00000253)98:0.00000253)100:0.00309331)99:0.00176335)99:0.00516133)99:0.00290312,((YP_010031023.1__XX__Sarcodum_scandens:0,QJQ79355.1__XX__Sarcodum_scandens:0):0.00000253,QOV01923.1__XX__Sarcodum_scandens:0.00000253)100:0.00605345)100:0.00135978,(((((((QYL70888.1__XX__Glycyrrhiza_pallidiflora:0,QJQ77427.1__XX__Glycyrrhiza_pallidiflora:0):0,QJQ77370.1__XX__Glycyrrhiza_pallidiflora:0):0.00000253,QJQ77522.1__XX__Glycyrrhiza_pallidiflora:0.00000253)100:0.00224996,((QJQ77731.1__XX__Glycyrrhiza_squamulosa:0,QJQ77579.1__XX__Glycyrrhiza_squamulosa:0):0.00000253,QJQ77655.1__XX__Glycyrrhiza_squamulosa:0.00000253)100:0.00449721)65:0.00074903,(((((QJQ78206.1__XX__Glycyrrhiza_yunnanensis:0,QJQ78035.1__XX__Glycyrrhiza_yunnanensis:0):0.00000253,QJQ78111.1__XX__Glycyrrhiza_yunnanensis:0.00000253)100:0.00074436,((((QJQ77218.1__XX__Glycyrrhiza_lepidota:0.00000253,QJQ77047.1__XX__Glycyrrhiza_lepidota:0.00000253)97:0.00000253,(QJQ77123.1__XX__Glycyrrhiza_lepidota:0.00000253,QJQ76990.1__XX__Glycyrrhiza_lepidota:0.00000253)100:0.00074665)100:0.00529599,(((QJQ75470.1__XX__Glycyrrhiza_astragalina:0,QJQ75223.1__XX__Glycyrrhiza_astragalina:0):0.00000253,QJQ75299.1__XX__Glycyrrhiza_astragalina:0.00000253)100:0.000743,QJQ75394.1__XX__Glycyrrhiza_astragalina:0.00000253)100:0.00303441)98:0.00074975,QJQ74843.1__XX__Glycyrrhiza_acanthocarpa:0.00000253)98:0.00149088)40:0.00000253,(QJQ75698.1__XX__Glycyrrhiza_echinata:0.00000253,QJQ75603.1__XX__Glycyrrhiza_echinata:0.00000253)63:0.00000253)38:0.00000253,QJQ77275.1__XX__Glycyrrhiza_macedonica:0.00074421)61:0.00000253)100:0.00223609,(((((((((((((((((((QVY59187.1__XX__Glycyrrhiza_uralensis:0,QJQ75147.1__XX__Glycyrrhiza_aspera:0):0,AXB88576.1__XX__Glycyrrhiza_glabra:0):0,QJQ74995.1__XX__Glycyrrhiza_aspera:0):0,QJQ77807.1__XX__Glycyrrhiza_uralensis:0):0,QJC13111.1__XX__Glycyrrhiza_aspera:0):0,QJQ75071.1__XX__Glycyrrhiza_aspera:0):0,QJQ76914.1__XX__Glycyrrhiza_laxissima:0):0,QJQ76686.1__XX__Glycyrrhiza_iconica:0):0,YP_009828069.1__XX__Glycyrrhiza_aspera:0):0,QJQ77978.1__XX__Glycyrrhiza_uralensis:0):0,QJQ77902.1__XX__Glycyrrhiza_uralensis:0):0,YP_009767329.1__XX__Glycyrrhiza_uralensis:0):0,QJQ74919.1__XX__Glycyrrhiza_aspera:0):0,QIS97947.1__XX__Glycyrrhiza_uralensis:0):0,AOO96125.1__XX__Glycyrrhiza_uralensis:0):0.00000253,QLI41931.1__XX__Glycyrrhiza_uralensis:0.00000253)98:0.00000253,(((((((((((((((((((((QVX27562.1__XX__Glycyrrhiza_inflata:0,QJQ76059.1__XX__Glycyrrhiza_glabra:0):0,QJQ76287.1__XX__Glycyrrhiza_glabra:0):0,AOV83458.1__XX__Glycyrrhiza_glabra:0):0,AOO96049.1__XX__Glycyrrhiza_glabra_x_Glycyrrrhiza_uralensis:0):0,YP_009027256.1__XX__Glycyrrhiza_glabra:0):0,QJQ76610.1__XX__Glycyrrhiza_glandulifera:0):0,QJQ76211.1__XX__Glycyrrhiza_glabra:0):0,QJC13035.1__XX__Glycyrrhiza_inflata:0):0,YP_009627069.1__XX__Glycyrrhiza_inflata:0):0,YP_009352025.1__XX__Glycyrrhiza_lepidota:0):0,QGV12465.1__XX__Glycyrrhiza_lepidota:0):0,QJQ76743.1__XX__Glycyrrhiza_inflata:0):0,YP_009734878.1__XX__Glycyrrhiza_glabra_x_Glycyrrrhiza_uralensis:0):0,QJQ76135.1__XX__Glycyrrhiza_glabra:0):0,QJQ76515.1__XX__Glycyrrhiza_glandulifera:0):0,QJQ76382.1__XX__Glycyrrhiza_glabra:0):0,QJQ76458.1__XX__Glycyrrhiza_glabra:0):0,AQW41751.1__XX__Glycyrrhiza_lepidota:0):0,QCB92002.1__XX__Glycyrrhiza_inflata:0):0,AGU00052.1__XX__Glycyrrhiza_glabra:0):0.00000253,QJQ76819.1__XX__Glycyrrhiza_inflata:0.00000253)100:0.00149391)100:0.0014937,(((QJQ78745.1__XX__Meristotropis_sp__LD_____:0,QJQ78517.1__XX__Meristotropis_bucharica:0):0,QJQ78593.1__XX__Meristotropis_bucharica:0):0.00000253,QJQ78669.1__XX__Meristotropis_bucharica:0.00000253)92:0.00000253)93:0.00000253,((((((((QJQ79125.1__XX__Meristotropis_xanthioides:0,QJQ76002.1__XX__Glycyrrhiza_foetida:0):0,QJQ78878.1__XX__Glycyrrhiza_triphylla:0):0,QJQ75926.1__XX__Glycyrrhiza_foetida:0):0,QJQ78802.1__XX__Glycyrrhiza_triphylla:0):0,QJQ78954.1__XX__Glycyrrhiza_triphylla:0):0,QJQ75755.1__XX__Glycyrrhiza_foetida:0):0.00000253,QJQ79030.1__XX__Meristotropis_xanthioides:0.00000253)98:0.00000253,QJQ75850.1__XX__Glycyrrhiza_foetida:0.0007475)100:0.00074362)100:0.0015059)100:0.01403412,((QJQ79868.1__XX__Glycyrrhizopsis_flavescens:0.00000253,QJQ78280.1__XX__Glycyrrhizopsis_flavescens:0.00000253)100:0.00150018,QJQ75545.1__XX__Glycyrrhiza_asymmetrica:0.00074466)100:0.00597742)100:0.02387292)83:0.00165604,((((((((((UFP91314.1__XX__Hedysarum_taipeicum:0,QIC19319.1__XX__Hedysarum_taipeicum:0):0.00000253,YP_009738915.1__XX__Hedysarum_taipeicum:0.00000253)100:0.00074255,(QYB23349.1__XX__Hedysarum_polybotrys_var__alaschanicum:0.00000253,((YP_009767404.1__XX__Hedysarum_semenovii:0.00000253,QIS98022.1__XX__Hedysarum_semenovii:0.00000253)100:0.00148937,ACN91509.1__XX__Hedysarum_alpinum_var__americanum:0.00149159)20:0.00000253)18:0.00000253)37:0.00000253,QXM16195.1__XX__Hedysarum_polybotrys:0.00224051)100:0.00205612,(((BDB16001.1__XX__Onobrychis_gaubae:0.01201613,APD15976.1__XX__Corethrodendron_scoparium:0.00878354)92:0.00243082,(((YP_010035749.1__XX__Onobrychis_viciifolia:0,QPF16972.1__XX__Onobrychis_viciifolia:0):0.00000253,QQQ88434.1__XX__Onobrychis_viciifolia:0.00000253)100:0.00074074,APD15978.1__XX__Onobrychis_viciifolia:0.00000253)100:0.00677438)92:0.0044903,QJQ78357.1__XX__Hedysarum_petrovii:0.01707201)100:0.00307106)100:0.01980216,(((YP_010127113.1__XX__Alhagi_sparsifolia:0.00000253,QPO07254.1__XX__Alhagi_sparsifolia:0.00000253)100:0.00074197,APD15979.1__XX__Alhagi_sparsifolia:0.00000253)100:0.00074123,QQL04774.1__XX__Alhagi_sparsifolia:0.00000253)100:0.01641524)97:0.00318079,(((((((((((((((((YP_010195280.1__XX__Caragana_roborovskyi:0,YP_009389913.1__XX__Caragana_korshinskii:0):0,APL97455.1__XX__Caragana_korshinskii:0):0,APL97379.1__XX__Caragana_microphylla:0):0,YP_009334173.1__XX__Caragana_microphylla:0):0.00000253,UAD82663.1__XX__Caragana_roborovskyi:0.00000253)100:0.00074206,((ACN91490.1__XX__Caragana_bungei:0.00074206,ACN91488.1__XX__Caragana_microphylla:0.00074211)46:0.00000253,(ACN91489.1__XX__Caragana_korshinskii:0.00000253,ACN91487.1__XX__Caragana_microphylla:0.00000253)55:0.00000253)61:0.00000253)85:0.00074351,APD15969.1__XX__Caragana_potaninii:0.00074191)30:0.00000253,((QJQ74786.1__XX__Caragana_arborescens:0.00000253,QJF73339.1__XX__Caragana_arborescens:0.00000253)100:0.0007423,(ACN91486.1__XX__Caragana_pekinensis:0.00000253,ACN91485.1__XX__Caragana_arborescens:0.00000253)98:0.00000253)100:0.0022359)36:0.00000253,(ACN91484.1__XX__Caragana_purdomii:0.00000253,ACN91483.1__XX__Caragana_stipitata:0.00000253)40:0.00000253)32:0.00000253,ACN91482.1__XX__Caragana_boisii:0.00074424)99:0.00074603,(ACN91481.1__XX__Caragana_soongorica:0.00000253,ACN91480.1__XX__Caragana_turkestanica:0.0014879)100:0.0014906)100:0.00149019,(APD15972.1__XX__Caragana_tangutica:0.00074302,((ACN91478.1__XX__Caragana_roborovskyi:0.00000253,ACN91477.1__XX__Caragana_pleiophylla:0.00000253)96:0.00000253,(ACN91476.1__XX__Caragana_tragacanthoides:0.00000253,ACN91475.1__XX__Caragana_bongardiana:0.00000253)100:0.00074406)91:0.00000253)90:0.00074469)65:0.00074983,ACN91465.1__XX__Caragana_acanthophylla:0.00149718)34:0.00074464,((((YP_010143495.1__XX__Halimodendron_halodendron:0,QQL04702.1__XX__Halimodendron_halodendron:0):0.00000253,QUB07421.1__XX__Halimodendron_halodendron:0.00000253)100:0.00300156,(((AVP25196.1__XX__Caragana_kozlowii:0,APL97277.1__XX__Caragana_kozlowii:0):0.00000253,YP_009389837.1__XX__Caragana_kozlowii:0.00000253)100:0.00000253,(APD15974.1__XX__Caragana_erinacea:0.00000253,ACN91467.1__XX__Caragana_spinosa:0.00074193)62:0.00074421)100:0.00374342)49:0.00000218,((((((QXQ00248.1__XX__Calophaca_sinica:0,AKC92511.1__XX__Calophaca_sinica:0):0.00000253,AKC92512.1__XX__Calophaca_sinica:0.00000253)100:0.00149203,(((APD15975.1__XX__Calophaca_soongorica:0.00000253,ACN91510.1__XX__Calophaca_soongorica:0.00000253)100:0.00074363,AKC92516.1__XX__Calophaca_soongorica:0.00000253)100:0.00149325,((((AKC92517.1__XX__Calophaca_tianschanica:0,AKC92509.1__XX__Calophaca_hovenii:0):0,AKC92513.1__XX__Calophaca_soongorica:0):0,AKC92514.1__XX__Calophaca_soongorica:0):0.00000253,AKC92515.1__XX__Calophaca_soongorica:0.00000253)98:0.00000253)100:0.00074328)57:0.00074425,(AKC92519.1__XX__Calophaca_wolgarica:0.00000253,AKC92518.1__XX__Calophaca_wolgarica:0.00000253)100:0.00679571)60:0.00000253,(AKC92510.1__XX__Calophaca_sericea:0.00000253,AKC92508.1__XX__Calophaca_grandiflora:0.00000253)97:0.00000253)61:0.00000222,ACN91466.1__XX__Caragana_hololeuca:0.00299552)28:0.00074566)19:0.0007475)25:0.00071674,((((((((YP_010170568.1__XX__Caragana_stenophylla:0.00000253,QRZ60550.1__XX__Caragana_stenophylla:0.00000253)100:0.00074262,((ACN91500.1__XX__Caragana_gobica:0,ACN91497.1__XX__Caragana_stenophylla:0):0.00000253,ACN91499.1__XX__Caragana_pygmaea:0.00000253)99:0.00000253)100:0.0007403,ACN91498.1__XX__Caragana_leucophloea:0.00149266)86:0.0007491,(((ACN91508.1__XX__Caragana_frutex:0,ACN91506.1__XX__Caragana_camilloi_schneideri:0):0.00000253,ACN91507.1__XX__Caragana_sinica:0.00000253)100:0.00299665,(ACN91504.1__XX__Caragana_laeta:0.00000253,ACN91502.1__XX__Caragana_polourensis:0.00000253)100:0.0007471)71:0.00074086)15:0.00000253,ACN91495.1__XX__Caragana_rosea:0.00000253)11:0.00000253,(ACN91503.1__XX__Caragana_kirghisorum:0.00148905,((ACN91494.1__XX__Caragana_versicolor:0.00074312,ACN91493.1__XX__Caragana_aurantiaca:0.00149357)100:0.0007498,ACN91491.1__XX__Caragana_brevifolia:0.00074366)100:0.00074224)27:0.00000253)10:0.00000253,(ACN91505.1__XX__Caragana_opulens:0.00000253,ACN91492.1__XX__Caragana_chinghaiensis:0.00074155)100:0.00149023)30:0.00000253,(YP_009538876.1__XX__Caragana_rosea_var__rosea:0.00000253,ATQ37553.1__XX__Caragana_rosea_var__rosea:0.00000253)97:0.00074269)74:0.00149072)100:0.00000253,ACN91501.1__XX__Caragana_tangutica:0.00151608)100:0.00271419,(((((QJF73415.1__XX__Caragana_jubata:0.00763153,APD15973.1__XX__Caragana_changduensis:0.00000253)97:0.00074168,(ACN91474.1__XX__Caragana_brevispina:0.00000253,ACN91473.1__XX__Caragana_sukiensis:0.00000253)100:0.00074169)93:0.00000253,ACN91469.1__XX__Caragana_tibetica:0.00298412)97:0.00074405,ACN91470.1__XX__Caragana_gerardiana:0.00074277)80:0.00000253,(APD15971.1__XX__Caragana_franchetiana:0.00074156,(ACN91472.1__XX__Caragana_franchetiana:0.00000253,ACN91471.1__XX__Caragana_bicolor:0.00000253)98:0.00000253)100:0.0029877)97:0.00106167)100:0.00587295)82:0.00555869,((YP_010010753.1__XX__Tibetia_himalaica:0.00000253,QOI00372.1__XX__Tibetia_himalaica:0.00000253)100:0.00101001,(YP_009437875.1__XX__Tibetia_liangshanensis:0.00000253,ATG33761.1__XX__Tibetia_liangshanensis:0.00000253)100:0.00274533)100:0.0073766)76:0.00222513,(((((((UFA47121.1__XX__Oxytropis_aciphylla:0,QQL04853.1__XX__Oxytropis_glabra:0):0.00000253,YP_010143571.1__XX__Oxytropis_glabra:0.00000253)100:0.00000253,((YP_009935997.1__XX__Oxytropis_splendens:0.00000253,QNS39067.1__XX__Oxytropis_splendens:0.00000253)100:0.00074499,AJE72242.1__XX__Oxytropis_lambertii:0.00000253)95:0.00074712)95:0.00147896,(YP_009777088.1__XX__Oxytropis_bicolor:0.00000253,QJA27910.1__XX__Oxytropis_bicolor:0.00000253)100:0.00076668)100:0.00504323,(YP_009936073.1__XX__Oxytropis_arctobia:0.00000253,QNS39143.1__XX__Oxytropis_arctobia:0.00000253)100:0.0026045)100:0.00846065,(((((((((YP_010211599.1__XX__Astragalus_galactites:0,UBI43035.1__XX__Astragalus_galactites:0):0,QVD40551.1__XX__Astragalus_scaberrimus:0):0.00000253,YP_010180885.1__XX__Astragalus_scaberrimus:0.00000253)100:0.0031633,(YP_009996435.1__XX__Astragalus_laxmannii:0.00000253,QNQ65824.1__XX__Astragalus_laxmannii:0.00000253)100:0.00362387)100:0.00216401,QJQ74632.1__XX__Astragalus_strictus:0.00650444)100:0.00196288,((((((UCS41250.1__XX__Astragalus_wootonii_var__wootonii:0.00073996,(((UCS41098.1__XX__Astragalus_tephrodes_var__chloridae:0,AJE72739.1__XX__Astragalus_crassicarpus:0):0,UCS40566.1__XX__Astragalus_gypsodes:0):0.00000253,UCS40870.1__XX__Astragalus_pattersonii:0.00000253)93:0.00000253)75:0.00000201,(UCS40946.1__XX__Astragalus_pectinatus:0.00000264,((UCS40490.1__XX__Astragalus_clevelandii:0.00148303,UCS39882.1__XX__Astragalus_acutirostris:0.00000253)79:0.00000253,UCS39654.1__XX__Astragalus_agnicidus:0.00074018)98:0.00148287)63:0.00073996)50:0.0006302,UCS39806.1__XX__Astragalus_mollissimus_var__mollissimus:0.00071442)59:0.00013476,(((((((UCS41022.1__XX__Astragalus_serenoi_var__serenoi:0,UCS40110.1__XX__Astragalus_ampullarius:0):0,UCS40412.1__XX__Astragalus_calycosus_var__calycosus:0):0,UCS40262.1__XX__Astragalus_bicristatus:0):0,UCS40034.1__XX__Astragalus_ampullarioides:0):0,UCS40338.1__XX__Astragalus_bolanderi:0):0.00000253,UCS40794.1__XX__Astragalus_obscurus:0.00000253)49:0.00000253,(UCS40718.1__XX__Astragalus_nuttallianus_var__imperfectus:0.00074013,UCS40186.1__XX__Astragalus_arrectus:0.00148643)31:0.00000253)16:0.00000253)94:0.00074088,UCS40642.1__XX__Astragalus_neglectus:0.00000253)69:0.00000253,(UCS41174.1__XX__Astragalus_toanus_var__toanus:0.00000253,UCS39730.1__XX__Astragalus_flexuosus_var__flexuosus:0.00000253)100:0.00074039)100:0.00415766)100:0.00711457,(QGV12404.1__XX__Astragalus_canadensis:0.00000253,AJE71745.1__XX__Astragalus_canadensis:0.00000253)100:0.00095036)100:0.00074775,(YP_009770492.1__XX__Astragalus_bhotanensis:0.00000253,QIT01194.1__XX__Astragalus_bhotanensis:0.00000253)100:0.00205608)100:0.00533669,(UCS39958.1__XX__Astragalus_americanus:0.00299292,(((((((QTK20907.1__XX__Astragalus_mongholicus:0,QIQ57155.1__XX__Astragalus_gummifer:0):0,YP_009242937.1__XX__Astragalus_mongholicus:0):0,AMQ99200.1__XX__Astragalus_mongholicus:0):0,ANK78949.1__XX__Astragalus_membranaceus_var__membranaceus:0):0,ALH42752.1__XX__Astragalus_mongholicus_var__nakaianus:0):0,YP_009175744.1__XX__Astragalus_mongholicus_var__nakaianus:0):0.00000253,YP_009760352.1__XX__Astragalus_gummifer:0.00000253)100:0.00149213)100:0.00131845)100:0.00349483)100:0.00304195,((QWX87915.1__XX__Astragalus_complanatus:0.00526112,((YP_010042389.1__XX__Sphaerophysa_salsula:0,APD15980.1__XX__Sphaerophysa_salsula:0):0.00000253,QPB69619.1__XX__Sphaerophysa_salsula:0.00000253)100:0.00759813)100:0.00092881,((ASY01199.1__XX__Carmichaelia_australis:0.00000253,YP_009429869.1__XX__Carmichaelia_australis:0.00000253)100:0.01141756,(YP_009440579.1__XX__Lessertia_frutescens:0.00000253,ATG87644.1__XX__Lessertia_frutescens:0.00000253)100:0.00713877)78:0.00139047)78:0.00196967)100:0.0146992)100:0.00280606,((((((((((((((((((((UEX92039.1__XX__Medicago_lupulina:0,AJE72526.1__XX__Medicago_lupulina:0):0.00000253,QGV12422.1__XX__Medicago_lupulina:0.00000253)98:0.00000253,(YP_009656726.1__XX__Medicago_lupulina:0.00000253,QCO73645.1__XX__Medicago_lupulina:0.00000253)100:0.00074595)100:0.00074598,((YP_010173332.1__XX__Medicago_tenoreana:0.00000253,QSJ48589.1__XX__Medicago_tenoreana:0.00000253)100:0.0007393,(YP_010173104.1__XX__Medicago_disciformis:0.00000253,QSJ48362.1__XX__Medicago_disciformis:0.00000253)100:0.00528414)98:0.00000253)100:0.00149211,((YP_010173483.1__XX__Medicago_coronata:0.00000253,QSJ48742.1__XX__Medicago_coronata:0.00000253)100:0.00300417,(YP_009656878.1__XX__Medicago_minima:0.00000253,QCO73798.1__XX__Medicago_minima:0.00000253)100:0.00075003)100:0.00072427)100:0.00149535,(YP_009656421.1__XX__Medicago_suffruticosa:0.00000253,QCO73264.1__XX__Medicago_suffruticosa:0.00000253)100:0.00149918)88:0.00073909,((YP_010173179.1__XX__Medicago_secundiflora:0.00000253,QSJ48438.1__XX__Medicago_secundiflora:0.00000253)100:0.00376591,(YP_009657107.1__XX__Medicago_blancheana:0.00000253,QCO74025.1__XX__Medicago_blancheana:0.00000253)100:0.00453995)100:0.00222766)34:0.00000253,((((YP_010173256.1__XX__Medicago_praecox:0.00000253,QSJ48515.1__XX__Medicago_praecox:0.00000253)100:0.00691804,((((YP_001381744.1__XX__Medicago_truncatula:0,AFR60067.1__XX__Medicago_truncatula:0):0,AFR59991.1__XX__Medicago_truncatula:0):0.00000253,AFR60143.1__XX__Medicago_truncatula:0.00000253)100:0.00074087,AGV52621.1__XX__Medicago_truncatula_f__tricycla:0.00073938)100:0.00147036)93:0.00224301,((((((QZL13548.1__XX__Medicago_falcata:0.00000253,QCO73095.1__XX__Medicago_falcata:0.00000253)100:0.000739,(YP_009656498.1__XX__Medicago_tetraprostrata:0.00000253,QCO73342.1__XX__Medicago_tetraprostrata:0.00000253)99:0.00000253)100:0.00147935,(YP_009656346.1__XX__Medicago_cretacea:0.00000253,QCO73171.1__XX__Medicago_cretacea:0.00000253)99:0.00000253)100:0.00148873,(((((((((((((QZL13472.1__XX__Medicago_falcata:0,AOG66212.1__XX__Medicago_sativa:0):0,QCO73399.1__XX__Medicago_sativa_subsp__glomerata:0):0,YP_009327964.1__XX__Medicago_falcata:0):0,YP_009141594.1__XX__Medicago_hybrida:0):0,YP_009141669.1__XX__Medicago_papillosa:0):0,APC60508.1__XX__Medicago_falcata:0):0,QCO73019.1__XX__Medicago_sativa:0):0,ANS57889.1__XX__Medicago_sativa:0):0,YP_009656270.1__XX__Medicago_sativa:0):0,QGV12423.1__XX__Medicago_sativa:0):0,AIL56119.1__XX__Medicago_hybrida:0):0,AIL56194.1__XX__Medicago_papillosa:0):0.00000253,QRZ59350.1__XX__Medicago_sativa:0.00000253)100:0.00074035)100:0.00223478,(YP_009656574.1__XX__Medicago_marina:0.00000253,QCO73475.1__XX__Medicago_marina:0.00000253)98:0.00000253)100:0.00298537,((YP_009657411.1__XX__Medicago_arborea:0.00000253,QCO74387.1__XX__Medicago_arborea:0.00000253)100:0.00219108,(YP_009656650.1__XX__Medicago_pironae:0.00000253,QCO73551.1__XX__Medicago_pironae:0.00000253)100:0.00099625)100:0.00128312)53:0.00000253)47:0.00148731,(YP_009657032.1__XX__Medicago_intertexta:0.00000253,QCO73933.1__XX__Medicago_intertexta:0.00000253)100:0.00073904)12:0.00000253)27:0.00000253,(((YP_010173407.1__XX__Medicago_sauvagei:0,YP_009657182.1__XX__Medicago_laciniata:0):0,QCO74084.1__XX__Medicago_laciniata:0):0.00000253,QSJ48667.1__XX__Medicago_sauvagei:0.00000253)100:0.00073896)54:0.00072871,((YP_010173559.1__XX__Medicago_arabica:0.00000253,QSJ48800.1__XX__Medicago_arabica:0.00000253)100:0.00374337,(YP_009656956.1__XX__Medicago_orbicularis:0.00000253,QCO73857.1__XX__Medicago_orbicularis:0.00000253)100:0.00301379)89:0.00147169)100:0.00000253,((UAM91231.1__XX__Medicago_polymorpha:0,QCO73721.1__XX__Medicago_polymorpha:0):0.00000253,YP_009656803.1__XX__Medicago_polymorpha:0.00000253)100:0.00375398)92:0.00074094,((YP_009988078.1__XX__Medicago_edgeworthii:0.00000253,QNM38315.1__XX__Medicago_edgeworthii:0.00000253)100:0.00149839,(YP_009642674.1__XX__Medicago_biflora:0.00000253,QCO74160.1__XX__Medicago_biflora:0.00000253)100:0.00225117)99:0.00148064)77:0.00000253,((YP_009657335.1__XX__Medicago_monspeliaca:0.00000253,QCO74311.1__XX__Medicago_monspeliaca:0.00000253)100:0.00379029,(YP_009657259.1__XX__Medicago_radiata:0.00000253,QCO74235.1__XX__Medicago_radiata:0.00000253)100:0.00378061)100:0.00298675)78:0.00085474,((((QUS53818.1__XX__Medicago_ruthenica:0,YP_010010890.1__XX__Medicago_archiducis_nicolai:0):0,QOI00587.1__XX__Medicago_ruthenica:0):0,QOI00511.1__XX__Medicago_archiducis_nicolai:0):0.00000253,YP_010010966.1__XX__Medicago_ruthenica:0.00000253)100:0.00740895)100:0.00828267,(((QJA26535.1__XX__Trigonella_foenum_graecum:0,QCO74463.1__XX__Trigonella_foenum_graecum:0):0.00000253,YP_009657487.1__XX__Trigonella_foenum_graecum:0.00000253)100:0.00682345,(((((QGV12425.1__XX__Melilotus_officinalis:0,AJE71603.1__XX__Melilotus_officinalis:0):0,QBE89695.1__XX__Melilotus_albus:0):0,AJE71674.1__XX__Melilotus_albus:0):0,YP_009572764.1__XX__Melilotus_albus:0):0.00000253,QGV12424.1__XX__Melilotus_albus:0.00000253)100:0.00074041)100:0.00940608)100:0.00626216,((((((((((QJQ79430.1__XX__Trifolium_repens:0,YP_009027168.1__XX__Trifolium_repens:0):0,AJE72597.1__XX__Trifolium_repens:0):0,AGO63595.1__XX__Trifolium_repens:0):0.00000253,QGV12450.1__XX__Trifolium_repens:0.00000253)100:0.00076101,AIJ28166.1__XX__Trifolium_occidentale:0.00531897)100:0.0042457,(QJD21009.1__XX__Trifolium_resupinatum:0.00145078,(AIJ28366.1__XX__Trifolium_semipilosum:0.00149629,AIJ27987.1__XX__Trifolium_hybridum:0.00074133)100:0.00077755)100:0.00219887)100:0.00450876,(((((YP_009772723.1__XX__Trifolium_pratense:0,AJE72100.1__XX__Trifolium_pratense:0):0.00000253,QIZ11258.1__XX__Trifolium_pratense:0.00000253)98:0.00000253,(QGV12449.1__XX__Trifolium_pratense:0.00000253,ARI50253.1__XX__Trifolium_pratense:0.00000253)100:0.00073718)100:0.00153004,QJD20935.1__XX__Trifolium_alexandrinum:0.00898434)100:0.00325319,(((AIJ28134.1__XX__Trifolium_meduseum:0,AHY85653.1__XX__Trifolium_meduseum:0):0.00000253,YP_009033574.1__XX__Trifolium_meduseum:0.00000253)100:0.00396906,(YP_002456503.1__XX__Trifolium_subterraneum:0.00000253,ACF20584.1__XX__Trifolium_subterraneum:0.00000253)100:0.0028357)100:0.0065477)100:0.0046925)100:0.00372619,AIJ28064.1__XX__Trifolium_lupinaster:0.00509951)100:0.00244512,((AGO63746.1__XX__Trifolium_aureum:0.00000253,YP_009027092.1__XX__Trifolium_aureum:0.00000253)100:0.00483609,(((AGO63671.1__XX__Trifolium_grandiflorum:0.00000253,YP_009027017.1__XX__Trifolium_grandiflorum:0.00000253)100:0.00097922,(YP_009109757.1__XX__Trifolium_boissieri:0.00000253,AIJ27797.1__XX__Trifolium_boissieri:0.00000253)100:0.00276544)100:0.00258194,AJE72171.1__XX__Trifolium_campestre:0.00320066)100:0.00399131)100:0.0050337)100:0.00058105,((YP_009109906.1__XX__Trifolium_strictum:0.00000253,AIJ28373.1__XX__Trifolium_strictum:0.00000253)100:0.00412798,(YP_009109831.1__XX__Trifolium_glanduliferum:0.00000253,AIJ27871.1__XX__Trifolium_glanduliferum:0.00000253)100:0.00348807)100:0.00941278)100:0.00767008)100:0.00453322,((((((((((((YP_010176748.1__XX__Vicia_costata:0.00000253,QSQ72478.1__XX__Vicia_costata:0.00000253)100:0.00149157,QKV48586.1__XX__Vicia_ramuliflora:0.00223944)100:0.00374224,((QJQ79505.1__XX__Vicia_faba:0.00000253,AGS43944.1__XX__Vicia_faba:0.00000253)100:0.00450273,((YP_009522725.1__XX__Vicia_sepium:0.00000253,AXQ37161.1__XX__Vicia_sepium:0.00000253)100:0.00150643,(AMM06272.1__XX__Vicia_sativa:0.00000253,(YP_009141744.1__XX__Vicia_sativa:0.00000253,AIL56269.1__XX__Vicia_sativa:0.00000253)100:0.00149003)100:0.00299831)100:0.00416768)100:0.00188406)95:0.00000253,(QJS52089.1__XX__Vicia_bungei:0.00149018,QGV12453.1__XX__Vicia_americana:0.00074437)100:0.00223834)100:0.0007462,(((YP_010132535.1__XX__Vicia_cracca:0.00000253,QQD90315.1__XX__Vicia_cracca:0.00000253)100:0.00149637,QGV12454.1__XX__Vicia_villosa:0.0014874)100:0.0038588,((AGW45885.1__XX__Lens_culinaris:0,AIL56046.1__XX__Lens_culinaris:0):0.00000253,YP_009141520.1__XX__Lens_culinaris:0.00000253)100:0.0085246)100:0.00063537)100:0.00149337,(((((((((((((((((((((QTC31749.1__XX__Pisum_sativum_subsp__elatius:0,QTC08039.1__XX__Pisum_sativum_subsp__elatius:0):0,AXY95600.1__XX__Pisum_sativum_subsp__elatius:0):0,QTC31083.1__XX__Pisum_sativum_subsp__elatius:0):0,QTC31157.1__XX__Pisum_sativum_subsp__sativum:0):0,AIK21409.1__XX__Pisum_sativum:0):0,QJQ79201.1__XX__Pisum_sativum:0):0,QTC30935.1__XX__Pisum_sativum_subsp__elatius:0):0,QTC31379.1__XX__Pisum_sativum_subsp__elatius:0):0,AWD26728.1__XX__Pisum_sativum_subsp__elatius:0):0,AXY95970.1__XX__Pisum_sativum_subsp__sativum:0):0,QLM01407.1__XX__Pisum_sativum_subsp__elatius:0):0,QTC31231.1__XX__Pisum_sativum_subsp__elatius:0):0,QTC07965.1__XX__Pisum_sativum_subsp__elatius:0):0,QTC31305.1__XX__Pisum_sativum_subsp__elatius:0):0,QTC31009.1__XX__Pisum_sativum_subsp__elatius:0):0.00000253,QTC31453.1__XX__Pisum_sativum_subsp__elatius:0.00000253)99:0.00000253,(YP_003587524.1__XX__Pisum_sativum:0.00000253,ADE43523.1__XX__Pisum_sativum:0.00000253)100:0.00074058)100:0.00074047,((YP_009514044.1__XX__Pisum_sativum_subsp__elatius:0,AXK15330.1__XX__Pisum_sativum_subsp__elatius:0):0.00000253,AXY95896.1__XX__Pisum_sativum_subsp__elatius:0.00000253)100:0.00074175)49:0.00000253,(((((((((((((((((QTC31675.1__XX__Pisum_sativum_subsp__elatius:0,AXY95674.1__XX__Pisum_sativum_subsp__elatius:0):0,AXY95748.1__XX__Pisum_sativum_subsp__elatius:0):0,QTC07595.1__XX__Pisum_sativum_subsp__elatius:0):0,QTC07817.1__XX__Pisum_abyssinicum:0):0,AXY95526.1__XX__Pisum_sativum_subsp__elatius:0):0,AXY95822.1__XX__Pisum_sativum_subsp__elatius:0):0,QTC07669.1__XX__Pisum_sativum_subsp__elatius:0):0,AWD26802.1__XX__Pisum_abyssinicum:0):0,QTC07743.1__XX__Pisum_sativum_subsp__elatius:0):0,YP_009488086.1__XX__Pisum_abyssinicum:0):0,QLM01259.1__XX__Pisum_sativum_subsp__elatius:0):0,QTC31527.1__XX__Pisum_sativum_subsp__elatius:0):0,AWD26580.1__XX__Pisum_sativum_subsp__elatius:0):0,QTC07891.1__XX__Pisum_sativum_subsp__elatius:0):0,QLM01333.1__XX__Pisum_sativum_subsp__elatius:0):0,AWD26654.1__XX__Pisum_sativum_subsp__elatius:0):0.00000253,QTC31601.1__XX__Pisum_sativum_subsp__elatius:0.00000253)58:0.00000253)46:0.00000253,(((QTC07521.1__XX__Pisum_fulvum:0,AUM82222.1__XX__Pisum_fulvum:0):0,AUM82299.1__XX__Pisum_fulvum:0):0.00000253,YP_009457770.1__XX__Pisum_fulvum:0.00000253)100:0.0007407)100:0.00074348,(YP_009758322.1__XX__Vavilovia_formosa:0.00000253,QIN90129.1__XX__Vavilovia_formosa:0.00000253)100:0.00301611)100:0.00377684)100:0.00074181,((YP_009141224.1__XX__Lathyrus_clymenum:0.00000253,AIL55750.1__XX__Lathyrus_clymenum:0.00000253)100:0.00298395,((AIK21261.1__XX__Lathyrus_sativus:0,ADE43597.1__XX__Lathyrus_sativus:0):0.00000253,YP_003587735.1__XX__Lathyrus_sativus:0.00000253)100:0.00298825)100:0.00074198)96:0.00000253,(YP_009141446.1__XX__Lathyrus_tingitanus:0.00000253,AIL55972.1__XX__Lathyrus_tingitanus:0.00000253)100:0.00449686)100:0.00148599,(YP_009138818.1__XX__Lathyrus_pubescens:0.00000253,AIK21187.1__XX__Lathyrus_pubescens:0.00000253)100:0.0022296)77:0.00000253,(YP_009141299.1__XX__Lathyrus_inconspicuus:0.00000253,AIL55825.1__XX__Lathyrus_inconspicuus:0.00000253)97:0.00000253)79:0.00074176,((((((((QGV12467.1__XX__Lathyrus_venosus:0,AIK21334.1__XX__Lathyrus_venosus:0):0.00000253,YP_009138892.1__XX__Lathyrus_venosus:0.00000253)100:0.00074293,AJE72881.1__XX__Lathyrus_decaphyllus:0.0007409)41:0.00000253,((((YP_009138743.1__XX__Lathyrus_palustris:0,AIK20962.1__XX__Lathyrus_ochroleucus:0):0,AIK21037.1__XX__Lathyrus_ochroleucus:0):0,AIK21112.1__XX__Lathyrus_palustris:0):0.00000253,YP_009138668.1__XX__Lathyrus_ochroleucus:0.00000253)48:0.00000253)41:0.00000253,(YP_009138444.1__XX__Lathyrus_graminifolius:0.00000253,AIK20663.1__XX__Lathyrus_graminifolius:0.00000253)100:0.00074219)100:0.00074126,(((YP_009138519.1__XX__Lathyrus_japonicus:0,AIK20738.1__XX__Lathyrus_japonicus:0):0.00000253,AIK20813.1__XX__Lathyrus_japonicus:0.00000253)100:0.00074362,(YP_009138370.1__XX__Lathyrus_davidii:0.00000253,AIK20589.1__XX__Lathyrus_davidii:0.00000253)100:0.00074162)25:0.00000253)18:0.00000253,YP_009138594.1__XX__Lathyrus_littoralis:0.00000253)12:0.00000253,AIK20888.1__XX__Lathyrus_littoralis:0.00000253)37:0.00000253)99:0.00301455,(YP_009141373.1__XX__Lathyrus_odoratus:0.00000253,AIL55899.1__XX__Lathyrus_odoratus:0.00000253)100:0.00766468)100:0.02029583)100:0.00925326,(YP_009968496.1__XX__Galega_officinalis:0.00000253,QMX77700.1__XX__Galega_officinalis:0.00000253)100:0.02206894)100:0.00392846,(ACH41054.1__XX__Cicer_arietinum:0.00000253,YP_002149717.1__XX__Cicer_arietinum:0.00000253)100:0.0288105)100:0.00526871,(YP_010163360.1__XX__Parochetus_communis:0.00000253,QRI61152.1__XX__Parochetus_communis:0.00000253)100:0.01711108)100:0.00689492)83:0.00505847)100:0.01154117,((((((YP_010150932.1__XX__Sesbania_cannabina:0,QJQ80042.1__XX__Sesbania_cannabina:0):0.00000253,QQV73324.1__XX__Sesbania_cannabina:0.00000253)100:0.00000253,(YP_009770594.1__XX__Sesbania_grandiflora:0.00000253,QIT01296.1__XX__Sesbania_grandiflora:0.00000253)100:0.00298402)100:0.00955068,QVX31087.1__XX__Sesbania_drummondii:0.00430301)100:0.0108649,((YP_010043942.1__XX__Securigera_varia:0.00000253,QPF22172.1__XX__Securigera_varia:0.00000253)100:0.01479855,(QPF16875.1__XX__Lotus_corniculatus:0.00000253,(NP_084780.1__XX__Lotus_japonicus:0.00000253,BAB33178.1__XX__Lotus_japonicus:0.00000253)100:0.00223616)100:0.01559621)100:0.02886787)98:0.00264896,(((QWW33483.1__XX__Maackia_amurensis:0,AHY33372.1__XX__Robinia_pseudoacacia:0):0,YP_009127757.1__XX__Robinia_pseudoacacia:0):0.00000253,QJQ79278.1__XX__Robinia_pseudoacacia:0.00000253)100:0.01610088)98:0.00276309)100:0.00682676,((YP_009769658.1__XX__Mirbelia_oxylobioides:0.00000253,QIT00360.1__XX__Mirbelia_oxylobioides:0.00000253)100:0.03113614,((YP_009766326.1__XX__Goodia_macrocarpa:0.00000253,QIS96778.1__XX__Goodia_macrocarpa:0.00000253)100:0.01926498,(YP_009724587.1__XX__Platylobium_obtusangulum:0.00000253,QGQ61509.1__XX__Platylobium_obtusangulum:0.00000253)100:0.0192999)100:0.00762975)100:0.0089047)95:0.00392544)97:0.0029684,((((((((YP_010200231.1__XX__Stylosanthes_guianensis:0.00000253,UAJ48378.1__XX__Stylosanthes_guianensis:0.00000253)100:0.00636402,((YP_009512328.1__XX__Stylosanthes_viscosa:0.00000253,AXJ91785.1__XX__Stylosanthes_viscosa:0.00000253)100:0.00347834,((YP_009512247.1__XX__Stylosanthes_scabra:0.00000253,AXJ91704.1__XX__Stylosanthes_scabra:0.00000253)100:0.00073738,(YP_009512166.1__XX__Stylosanthes_hamata:0.00000253,AXJ91623.1__XX__Stylosanthes_hamata:0.00000253)100:0.00074513)100:0.00252466)100:0.00555055)100:0.00579715,((QYK91451.1__XX__Arachis_pintoi:0.00000253,(YP_009766824.1__XX__Arachis_duranensis:0.00000253,QIS97359.1__XX__Arachis_duranensis:0.00000253)100:0.00074027)100:0.00222575,(((((((((((((((((QOZ40366.1__XX__Arachis_hypogaea:0,AXC47897.1__XX__Arachis_hypogaea:0):0,AXC48146.1__XX__Arachis_hypogaea:0):0,QFS95031.1__XX__Arachis_diogoi:0):0,QFS94948.1__XX__Arachis_batizocoi:0):0,QFS94782.1__XX__Arachis_monticola:0):0,YP_009472140.1__XX__Arachis_hypogaea:0):0,QFS95197.1__XX__Arachis_paraguariensis:0):0,ANJ01498.1__XX__Arachis_hypogaea:0):0,QFS95529.1__XX__Arachis_hoehnei:0):0,AXC48064.1__XX__Arachis_hypogaea:0):0,AHY32710.1__XX__Arachis_hypogaea:0):0,QFS95114.1__XX__Arachis_duranensis:0):0,AXC47982.1__XX__Arachis_hypogaea:0):0,QFS95363.1__XX__Arachis_villosa:0):0,QFS94865.1__XX__Arachis_stenosperma:0):0.00000253,QFS95612.1__XX__Arachis_correntina:0.00000253)100:0.00073992,((QFS95695.1__XX__Arachis_ipaensis:0,QFS95280.1__XX__Arachis_cardenasii:0):0.00000253,QFS95446.1__XX__Arachis_helodes:0.00000253)100:0.00000253)100:0.00149709)100:0.00392795)100:0.02027409,QVX29812.1__XX__Geoffroea_spinosa:0.00745338)100:0.00235968,((((QWY87501.1__XX__Pterocarpus_tinctorius:0.00000253,AZP79231.1__XX__Pterocarpus_tinctorius:0.00000253)100:0.00074505,((QWY87418.1__XX__Pterocarpus_soyauxii:0.00300327,(QWY87335.1__XX__Pterocarpus_erinaceus:0.00000253,QWY87252.1__XX__Pterocarpus_angolensis:0.00000253)100:0.00148062)47:0.00000253,(((((((((((((QRG30610.1__XX__Pterocarpus_macrocarpus:0,YP_009867933.1__XX__Pterocarpus_marsupium:0):0,QHD47759.1__XX__Pterocarpus_santalinus:0):0,QKG62668.1__XX__Pterocarpus_santalinus:0):0,QKG62498.1__XX__Pterocarpus_indicus:0):0,YP_009868188.1__XX__Pterocarpus_macrocarpus:0):0,AZP79392.1__XX__Pterocarpus_indicus:0):0,QKG62328.1__XX__Pterocarpus_marsupium:0):0,QKG62583.1__XX__Pterocarpus_macrocarpus:0):0,YP_009868018.1__XX__Pterocarpus_pedatus:0):0,QKG62413.1__XX__Pterocarpus_pedatus:0):0,AZP79312.1__XX__Pterocarpus_santalinus:0):0,YP_009868103.1__XX__Pterocarpus_indicus:0):0.00000253,YP_009868273.1__XX__Pterocarpus_santalinus:0.00000253)100:0.00073915)44:0.00000253)100:0.00067283,(QVX29895.1__XX__Centrolobium_microchaete:0.00443719,(YP_009765489.1__XX__Tipuana_tipu:0.00000253,QIS95766.1__XX__Tipuana_tipu:0.00000253)100:0.00597367)100:0.0032713)100:0.00157875,QVX29978.1__XX__Grazielodendron_riodocensis:0.0075554)100:0.00075091)100:0.0006892,((((((((YP_010188451.1__XX__Dalbergia_bariensis:0,QRG30193.1__XX__Dalbergia_oliveri:0):0,QHD47593.1__XX__Dalbergia_bariensis:0):0.00000253,QZJ47064.1__XX__Dalbergia_bariensis:0.00000253)98:0.00000253,((QZJ46899.1__XX__Dalbergia_oliveri:0.00000253,QHD47178.1__XX__Dalbergia_oliveri:0.00000253)100:0.0029696,(YP_010029672.1__XX__Dalbergia_oliveri:0.00000253,QOU11262.1__XX__Dalbergia_oliveri:0.00000253)100:0.00073911)57:0.00000253)59:0.00073985,(((((YP_010228102.1__XX__Dalbergia_cochinchinensis:0,QHD47510.1__XX__Dalbergia_cochinchinensis:0):0,QHD47095.1__XX__Dalbergia_sissoo:0):0,QHD47344.1__XX__Dalbergia_hupeana:0):0.00000253,QZJ47147.1__XX__Dalbergia_cochinchinensis:0.00000253)100:0.00299353,QXU57732.1__XX__Dalbergia_obtusifolia:0.00072304)100:0.00224667)56:0.00000253,(((((YP_010188369.1__XX__Dalbergia_nigra:0.00000253,QZJ46734.1__XX__Dalbergia_nigra:0.00000253)100:0.0014927,(YP_009865854.1__XX__Dalbergia_armata:0.00000253,QKE48139.1__XX__Dalbergia_armata:0.00000253)100:0.0007395)93:0.00000253,(((((QXU57984.1__XX__Dalbergia_sissoo:0,QKE47722.1__XX__Dalbergia_sissoo:0):0.00000253,YP_009865437.1__XX__Dalbergia_sissoo:0.00000253)98:0.00000253,(YP_009865938.1__XX__Dalbergia_martinii:0.00000253,QKE48223.1__XX__Dalbergia_martinii:0.00000253)100:0.00377309)97:0.00000276,((YP_009865688.1__XX__Dalbergia_cearensis:0.00000253,QKE47973.1__XX__Dalbergia_cearensis:0.00000253)100:0.00149139,(YP_009865520.1__XX__Dalbergia_frutescens:0.00000253,QKE47805.1__XX__Dalbergia_frutescens:0.00000253)100:0.00452586)97:0.00225351)97:0.00074097,((((((((((((((((((QZJ46981.1__XX__Dalbergia_tonkinensis:0,QHD47012.1__XX__Dalbergia_tonkinensis:0):0,QUX32991.1__XX__Dalbergia_tonkinensis:0):0,QOU11179.1__XX__Dalbergia_odorifera:0):0,YP_009460150.1__XX__Dalbergia_hainanensis:0):0,QKD77519.1__XX__Dalbergia_odorifera:0):0,QKD77602.1__XX__Dalbergia_odorifera:0):0,QKD77685.1__XX__Dalbergia_tonkinensis:0):0,AUT81288.1__XX__Dalbergia_hainanensis:0):0,ATL23420.1__XX__Dalbergia_odorifera:0):0,QHD47261.1__XX__Dalbergia_odorifera:0):0,QKD77436.1__XX__Dalbergia_tonkinensis:0):0,YP_009863466.1__XX__Dalbergia_odorifera:0):0,YP_009863383.1__XX__Dalbergia_tonkinensis:0):0.00000253,QZJ46816.1__XX__Dalbergia_odorifera:0.00000253)100:0.00074024,(YP_009866022.1__XX__Dalbergia_vietnamensis:0.00000253,QKE48307.1__XX__Dalbergia_vietnamensis:0.00000253)98:0.00000253)96:0.00000253,((YP_009863549.1__XX__Dalbergia_yunnanensis:0,QKD77768.1__XX__Dalbergia_yunnanensis:0):0.00000253,QKD77851.1__XX__Dalbergia_yunnanensis:0.00000253)100:0.00074036)100:0.00074168,(YP_009865771.1__XX__Dalbergia_chlorocarpa:0.00000253,QKE48056.1__XX__Dalbergia_chlorocarpa:0.00000253)100:0.00374567)89:0.00074099,(YP_009865604.1__XX__Dalbergia_obovata:0.00000253,QKE47889.1__XX__Dalbergia_obovata:0.00000253)100:0.00148743)88:0.00000253)89:0.00073954)89:0.00074172,((UDP55293.1__XX__Dalbergia_hancei:0.00074714,QXU57900.1__XX__Dalbergia_mimosoides:0.00074105)100:0.00148402,((QZJ46568.1__XX__Dalbergia_cultrata:0,YP_009680946.1__XX__Dalbergia_cultrata:0):0.00000253,QDF63745.1__XX__Dalbergia_cultrata:0.00000253)100:0.0029834)69:0.00000253)69:0.00000253,((((YP_010188286.1__XX__Dalbergia_hupeana:0.00000253,QZJ46651.1__XX__Dalbergia_hupeana:0.00000253)100:0.00074049,(UEP15904.1__XX__Dalbergia_balansae:0.00000253,QXU57815.1__XX__Dalbergia_hupeana:0.00000253)97:0.00000253)100:0.00074378,QHD47676.1__XX__Dalbergia_balansae:0.00074179)89:0.00074387,QHD47427.1__XX__Dalbergia_hainanensis:0.00074187)98:0.00148617)99:0.00148394)100:0.00404131,QVX28805.1__XX__Ctenodon_histrix:0.00968612)100:0.00151081,((YP_010163277.1__XX__Kotschya_aeschynomenoides:0.00000253,QRI61069.1__XX__Kotschya_aeschynomenoides:0.00000253)100:0.00863025,(YP_009771231.1__XX__Smithia_erubescens:0.00000253,QIT01933.1__XX__Smithia_erubescens:0.00000253)100:0.01602379)100:0.0168108)100:0.00716726)100:0.00530605,((QVX28888.1__XX__Zornia_myriadena:0.00033715,(YP_009772151.1__XX__Zornia_diphylla:0.00000253,QIT03019.1__XX__Zornia_diphylla:0.00000253)100:0.00717519)100:0.01108242,QVX28722.1__XX__Poiretia_bahiana:0.00492486)100:0.01008014)100:0.01061529,((UDH55113.1__XX__Amorpha_californica_var__napensis:0.00000253,((QVX28284.1__XX__Amorpha_roemeriana:0.00000253,AJE71816.1__XX__Amorpha_canescens:0.00073934)100:0.00074162,((YP_009764549.1__XX__Amorpha_fruticosa:0,AJE72668.1__XX__Amorpha_fruticosa:0):0.00000253,QIS94826.1__XX__Amorpha_fruticosa:0.00000253)100:0.00074026)100:0.0014901)100:0.00568557,(QGV12412.1__XX__Dalea_purpurea:0.00030279,QGV12411.1__XX__Dalea_candida:0.00121094)100:0.01777158)100:0.0052354)97:0.00213718)31:0.00000287,(((((((((((YP_010200398.1__XX__Ormosia_purpureiflora:0.00000253,UAJ48556.1__XX__Ormosia_purpureiflora:0.00000253)100:0.0007387,(YP_009708273.1__XX__Ormosia_emarginata:0.00000253,QEV85882.1__XX__Ormosia_emarginata:0.00000253)99:0.00000253)96:0.00073026,(YP_009708370.1__XX__Ormosia_xylocarpa:0.00000253,QEV85979.1__XX__Ormosia_xylocarpa:0.00000253)100:0.00299875)97:0.00074993,((QUG10722.1__XX__Ormosia_henryi:0.00073859,(YP_010033442.1__XX__Ormosia_formosana:0.00000253,QOW40370.1__XX__Ormosia_formosana:0.00000253)100:0.00073851)39:0.00000253,QJE37336.1__XX__Ormosia_boluoensis:0.00000253)42:0.00000253)96:0.00073847,QUV75414.1__XX__Ormosia_fordiana:0.00073834)93:0.00000253,QTA72912.1__XX__Ormosia_nuda:0.0007385)100:0.0022166,(QUG10625.1__XX__Ormosia_hosiei:0.00000253,QGQ56040.1__XX__Ormosia_hosiei:0.00000253)100:0.00606211)100:0.00192296,(QVX28450.1__XX__Ormosia_bahiensis:0.00450015,((YP_009708467.1__XX__Ormosia_semicastrata:0.00000253,QEV86076.1__XX__Ormosia_semicastrata:0.00000253)100:0.00223429,(YP_009516162.1__XX__Ormosia_hosiei:0.00000253,AXQ39416.1__XX__Ormosia_hosiei:0.00000253)99:0.00000253)100:0.00535835)100:0.00297689)100:0.00568406,(((((((((((UEN67541.1__XX__Sophora_davidii:0.00000253,QWW33730.1__XX__Sophora_davidii:0.00073861)100:0.0007378,((UEN67127.1__XX__Sophora_moorcroftiana:0,QRB68835.1__XX__Sophora_moorcroftiana:0):0.00000253,YP_010119462.1__XX__Sophora_moorcroftiana:0.00000253)100:0.00222508)100:0.00226071,((YP_009706315.1__XX__Sophora_alopecuroides_var__alopecuroides:0.00000253,AYM32337.1__XX__Sophora_alopecuroides_var__alopecuroides:0.00000253)98:0.00000253,((YP_009437626.1__XX__Sophora_alopecuroides:0,ATE89177.1__XX__Sophora_alopecuroides:0):0.00000253,ATG28213.1__XX__Sophora_alopecuroides:0.00000253)100:0.00073789)100:0.00070784)100:0.00704842,UEN67044.1__XX__Sophora_franchetiana:0.00615782)83:0.00058513,((((UEN67458.1__XX__Sophora_wilsonii:0.00000253,UEN67210.1__XX__Sophora_prazeri:0.00222259)100:0.00373506,(QXO02098.1__XX__Arabidopsis_thaliana:0.00000253,(YP_009768061.1__XX__Euchresta_japonica:0.00000253,QIS98679.1__XX__Euchresta_japonica:0.00000253)100:0.00147752)100:0.00522982)74:0.00149665,(((UEN67375.1__XX__Sophora_velutina:0.00000253,UEN66960.1__XX__Sophora_dunnii:0.00000253)100:0.0004876,UEN66876.1__XX__Sophora_albescens:0.00098807)100:0.00528097,((AYQ21122.1__XX__Sophora_tonkinensis:0,QDA21530.1__XX__Sophora_tonkinensis:0):0.00000253,YP_009648873.1__XX__Sophora_tonkinensis:0.00000253)100:0.00425244)73:0.00095088)53:0.00000283,(((UEN67292.1__XX__Sophora_tomentosa:0.00224133,(YP_010127384.1__XX__Echinosophora_koreensis:0.00000253,QPO99879.1__XX__Echinosophora_koreensis:0.00000253)100:0.00148501)79:0.00000253,((((((((UDF85061.1__XX__Sophora_tetraptera:0,UDF84809.1__XX__Sophora_microphylla:0):0,UDF84725.1__XX__Sophora_godleyi:0):0,UDF84641.1__XX__Sophora_fulvida:0):0,UDF84893.1__XX__Sophora_molloyi:0):0,UDF84557.1__XX__Sophora_chathamica:0):0.00000253,UDF84977.1__XX__Sophora_prostrata:0.00000253)98:0.00000253,(YP_010174324.1__XX__Sophora_toromiro:0.00000253,QSJ55122.1__XX__Sophora_toromiro:0.00000253)100:0.0007362)100:0.00073852,(YP_010174404.1__XX__Sophora_macrocarpa:0.00000253,QSJ55202.1__XX__Sophora_macrocarpa:0.00000253)99:0.00000253)100:0.00221307)91:0.00148697,((QGA73897.1__XX__Sophora_alopecuroides_var__alopecuroides:0,AVE14513.1__XX__Angelica_tsinlingensis:0):0.00000253,AZM31579.1__XX__Sophora_flavescens:0.00000253)100:0.00221468)100:0.0015039)75:0.00075691)100:0.00729163,(((CAK12612.1__XX__Cyclopia_subternata:0.00073853,CAK12610.1__XX__Cyclopia_pubescens:0.00074274)100:0.00375943,CAK12602.1__XX__Cyclopia_glabra:0.00299254)62:0.00147606,(((CAK12597.1__XX__Cyclopia_alpina:0.00299982,CAJ45625.1__XX__Calpurnia_intrusa:0.00074208)76:0.0014865,((CAJ98509.1__XX__Virgilia_oroboides_subsp__oroboides:0.00073878,(CAJ98508.1__XX__Virgilia_oroboides_subsp__ferruginea:0.00000253,CAJ98507.1__XX__Virgilia_divaricata:0.00000253)98:0.00000253)100:0.00376975,(CAJ45626.1__XX__Calpurnia_sericea:0.00071723,CAJ45624.1__XX__Calpurnia_glabrata:0.00076499)100:0.00530127)74:0.00073905)49:0.00074692,((((((CAK12594.1__XX__Podalyria_variabilis:0.00222661,(CAK12593.1__XX__Podalyria_speciosa:0.00000253,CAK12587.1__XX__Podalyria_oleaefolia:0.00000253)100:0.00148382)40:0.00000253,(((CAK12586.1__XX__Podalyria_myrtillifolia:0,CAK12574.1__XX__Podalyria_argentea:0):0,CAK12581.1__XX__Podalyria_cuneifolia:0):0.00000253,CAK12585.1__XX__Podalyria_microphylla:0.00000253)82:0.00000253)36:0.00000253,CAK12575.1__XX__Podalyria_biflora:0.00073936)90:0.0007417,CAK12583.1__XX__Podalyria_lanceolata:0.00073873)91:0.00148493,(((CAJ90716.1__XX__Liparia_splendens_subsp__comantha:0.00000253,CAJ90713.1__XX__Liparia_parva:0.00000253)100:0.0007381,CAJ90712.1__XX__Liparia_myrtifolia:0.00073804)78:0.00000253,(CAJ90715.1__XX__Liparia_rafnioides:0.00073927,(CAJ90714.1__XX__Liparia_racemosa:0.00000253,CAJ90710.1__XX__Liparia_hirsuta:0.00073988)92:0.00073935)62:0.00000253)84:0.00074141)56:0.00097369,((((((CAJ98518.1__XX__Xiphotheca_tecta:0,CAJ98512.1__XX__Xiphotheca_elliptica:0):0.00000253,CAJ98513.1__XX__Xiphotheca_fruticosa:0.00000253)98:0.00000253,CAJ98514.1__XX__Xiphotheca_guthriei:0.00222571)93:0.00080616,(CAJ90722.1__XX__Stirtonanthus_taylorianus:0.00104842,CAJ90721.1__XX__Stirtonanthus_insignis:0.00191749)47:0.00111205)79:0.00104334,((CAJ53895.1__XX__Amphithalea_oppositifolia:0.00000253,CAJ53888.1__XX__Amphithalea_imbricata:0.00073869)97:0.00000253,CAJ53881.1__XX__Amphithalea_biovulata:0.00222325)100:0.00261884)64:0.00185961,(CAJ98517.1__XX__Xiphotheca_reflexa:0.00000253,(CAJ98516.1__XX__Xiphotheca_phylicoides:0.00073736,((CAJ45614.1__XX__Amphithalea_speciosa:0.00000253,CAJ53898.1__XX__Amphithalea_phylicoides:0.00000253)97:0.00000253,CAJ45613.1__XX__Amphithalea_rostrata:0.00073853)64:0.00073732)22:0.00000253)33:0.00000253)83:0.00130117)56:0.00143462)34:0.00000253)56:0.00558422)40:0.00148102,(((((((((UBK10496.1__XX__Lupinus_westianus_var__aridorum:0,ATY40574.1__XX__Lupinus_westianus:0):0.00000253,YP_009446149.1__XX__Lupinus_westianus:0.00000253)100:0.00074454,((YP_009127508.1__XX__Lupinus_albus:0,AHY33123.1__XX__Lupinus_albus:0):0.00000253,AQV09568.1__XX__Lupinus_albus:0.00000253)100:0.00148027)100:0.00073285,AQV09734.1__XX__Lupinus_micranthus:0.00372245)97:0.00000253,(AQV09817.1__XX__Lupinus_princei:0.00000253,AQV09651.1__XX__Lupinus_atlanticus:0.00000253)100:0.00073678)100:0.00000213,(YP_008963583.1__XX__Lupinus_luteus:0.00000253,AGK82896.1__XX__Lupinus_luteus:0.00000253)100:0.00296055)100:0.00609493,(YP_009769986.1__XX__Genista_tinctoria:0.00000253,QIT00688.1__XX__Genista_tinctoria:0.00000253)100:0.00525125)100:0.01590632,((YP_010163194.1__XX__Podalyria_calyptrata:0.00000253,QRI60986.1__XX__Podalyria_calyptrata:0.00000253)100:0.00206775,(YP_010016451.1__XX__Crotalaria_pallida:0.00000253,QOJ44426.1__XX__Crotalaria_pallida:0.00000253)100:0.00094497)100:0.0289612)88:0.00261901,(AJE72384.1__XX__Baptisia_alba:0.00000253,AJE71958.1__XX__Baptisia_bracteata:0.00000253)100:0.00546021)56:0.00166179)50:0.00190701,((((((((QWW33980.1__XX__Thermopsis_turkestanica:0,YP_010042465.1__XX__Thermopsis_turkestanica:0):0,QWW33813.1__XX__Thermopsis_alpina:0):0,QPB69695.1__XX__Thermopsis_turkestanica:0):0.00000253,QWW33896.1__XX__Thermopsis_lanceolata:0.00000253)100:0.00223759,QWW33563.1__XX__Piptanthus_concolor:0.00000253)89:0.00073616,(YP_009771985.1__XX__Thermopsis_alpina:0.00000253,QIT02853.1__XX__Thermopsis_alpina:0.00000253)100:0.00221771)37:0.00000253,((QWW33645.1__XX__Piptanthus_nepalensis:0,QMX76664.1__XX__Piptanthus_concolor:0):0.00000253,YP_009967675.1__XX__Piptanthus_concolor:0.00000253)96:0.00000253)38:0.00000253,(YP_010118693.1__XX__Piptanthus_nepalensis:0.00000253,QQY86968.1__XX__Piptanthus_nepalensis:0.00000253)100:0.00147552)100:0.00529587)39:0.00075308,((((((((QQL04927.1__XX__Ammopiptanthus_nanus:0,AXF84020.1__XX__Ammopiptanthus_mongolicus:0):0,YP_009368351.1__XX__Ammopiptanthus_mongolicus:0):0,ARK36942.1__XX__Ammopiptanthus_nanus:0):0,YP_009368436.1__XX__Ammopiptanthus_nanus:0):0,ARK36857.1__XX__Ammopiptanthus_mongolicus:0):0.00000253,QNH91970.1__XX__Ammopiptanthus_mongolicus:0.00000253)100:0.00222235,ATL23337.1__XX__Salweenia_bouffordiana:0.00000253)100:0.00299885,(AOP18586.1__XX__Maackia_floribunda:0.00000253,YP_009369721.1__XX__Maackia_floribunda:0.00000253)100:0.00905925)100:0.00072729)56:0.00521961,(((((QVX30308.1__XX__Poecilanthe_parviflora:0,QIT02264.1__XX__Poecilanthe_parviflora:0):0.00000253,YP_009771479.1__XX__Poecilanthe_parviflora:0.00000253)100:0.01056198,(YP_009769739.1__XX__Templetonia_retusa:0.00000253,QIT00441.1__XX__Templetonia_retusa:0.00000253)100:0.0144965)96:0.00052281,(QVX29482.1__XX__Harpalyce_brasiliana:0.00855296,QVX28367.1__XX__Tabaroa_caatingicola:0.00416376)99:0.00470411)100:0.00883055,(YP_009771808.1__XX__Baphia_racemosa:0.00000253,QIT02593.1__XX__Baphia_racemosa:0.00000253)100:0.02426329)69:0.00000253)32:0.00076562,(QVX30391.1__XX__Bowdichia_virgilioides:0.0037277,QVX29399.1__XX__Leptolobium_dasycarpum:0.00378145)100:0.00460983)32:0.00075684)32:0.00000253,(((QWY87169.1__XX__Pericopsis_elata:0.00073811,QWY87086.1__XX__Pericopsis_angolensis:0.00000253)100:0.00227857,QVX30567.1__XX__Camoensia_scandens:0.00918742)97:0.00143492,QVX29316.1__XX__Diplotropis_ferruginea:0.00371971)54:0.00000253)35:0.00147687,(((QVX30644.1__XX__Vatairea_guianensis:0.00073828,(YP_009768988.1__XX__Vatairea_guianensis:0.00000253,QIS99606.1__XX__Vatairea_guianensis:0.00000253)100:0.00148259)100:0.00140596,QVX30061.1__XX__Sweetia_fruticosa:0.0076869)100:0.01071169,(YP_009767812.1__XX__Dermatophyllum_secundiflorum:0.00000253,QIS98430.1__XX__Dermatophyllum_secundiflorum:0.00000253)100:0.0089262)67:0.00166075)18:0.00000253)51:0.00148149,(((((QWY86863.1__XX__Bobgunnia_madagascariensis:0.00000253,(QWY86780.1__XX__Bobgunnia_fistuloides:0.00000253,CAJ81138.1__XX__Bobgunnia_fistuloides:0.00073743)100:0.00221827)100:0.00678771,(QGA86865.1__XX__Swartzia_emarginata:0.00073785,CAJ81139.1__XX__Swartzia_cardiosperma:0.00148153)99:0.00000253)100:0.00301746,QVX28665.1__XX__Swartzia_bahiensis:0.00224972)100:0.00532677,QVX30500.1__XX__Myroxylon_balsamum:0.02351565)72:0.00000226,(((QVX30226.1__XX__Exostyles_venusta:0.00000253,((QVX30144.1__XX__Zollernia_ilicifolia:0,QIT02430.1__XX__Zollernia_splendens:0):0.00000253,YP_009771645.1__XX__Zollernia_splendens:0.00000253)100:0.00073999)100:0.00146311,QVX29061.1__XX__Harleyodendron_unifoliolatum:0.00378107)100:0.00226613,(QVX29590.1__XX__Pterodon_abruptus:0.0068106,QTW98825.1__XX__Dipteryx_alata:0.00546748)100:0.01397801)79:0.00074879)71:0.00149217)44:0.00074434,((YP_010185440.1__XX__Cladrastis_yungchunii:0.00000253,QVL22890.1__XX__Cladrastis_yungchunii:0.00000253)100:0.00681477,(((((YP_009755954.1__XX__Styphnolobium_japonicum:0,AYM32416.1__XX__Styphnolobium_japonicum_var__japonicum:0):0,YP_009706425.1__XX__Styphnolobium_japonicum_var__japonicum:0):0,ATO58805.1__XX__Styphnolobium_japonicum_f__violaceum:0):0,QGQ61830.1__XX__Styphnolobium_japonicum:0):0.00000253,QIS94769.1__XX__Styphnolobium_japonicum:0.00000253)100:0.00299547)100:0.00148279)41:0.00000253,(YP_009767186.1__XX__Dussia_macroprophyllata:0.00000253,QIS97804.1__XX__Dussia_macroprophyllata:0.00000253)100:0.01213119)50:0.00074064,(QVX30753.1__XX__Castanospermum_australe:0.0029702,((QVX29755.1__XX__Ateleia_glazioveana:0,QIS97467.1__XX__Ateleia_glazioveana:0):0.00000253,YP_009766932.1__XX__Ateleia_glazioveana:0.00000253)100:0.00675651)58:0.00000253)44:0.00000253,(YP_009771422.1__XX__Angylocalyx_braunii:0.00000253,QIT02207.1__XX__Angylocalyx_braunii:0.00000253)100:0.00524591)56:0.00147175,QVX28560.1__XX__Hymenolobium_janeirense:0.00451511)56:0.00477178,(((((((((((((((((((((((((UEV86361.1__XX__Albizia_kalkora:0.00073596,(YP_010184736.1__XX__Albizia_julibrissin:0.00000253,QVH34171.1__XX__Albizia_julibrissin:0.00000253)98:0.00000253)100:0.00221696,((YP_009768252.1__XX__Albizia_bracteata:0.00000253,QIS98870.1__XX__Albizia_bracteata:0.00000253)100:0.00147462,((YP_009382969.1__XX__Albizia_odoratissima:0.00000253,APA32820.1__XX__Albizia_odoratissima:0.00000253)100:0.00223337,AGF70144.1__XX__Albizia_lebbeck:0.00147911)100:0.00073508)91:0.00000253)100:0.00147519,(APA33529.1__XX__Samanea_saman:0.00000253,YP_009383413.1__XX__Samanea_saman:0.00000253)100:0.00147691)30:0.00000253,((((UEQ18092.1__XX__Pithecellobium_clypearia:0.00000253,QYJ08817.1__XX__Pithecellobium_clypearia:0.00000253)100:0.00149252,(YP_009383061.1__XX__Archidendron_lucyi:0.00000253,APA32912.1__XX__Archidendron_lucyi:0.00000253)100:0.00148976)95:0.00073108,CAJ81133.1__XX__Archidendron_hirsutum:0.00148171)95:0.0007427,(((QIS96712.1__XX__Pararchidendron_pruinosum:0,CUR08441.1__XX__Pararchidendron_pruinosum:0):0,APA33177.1__XX__Pararchidendron_pruinosum:0):0.00000253,YP_009402536.1__XX__Pararchidendron_pruinosum:0.00000253)100:0.00147675)39:0.00000253)39:0.00000253,((((YP_009771917.1__XX__Sphinga_acatlensis:0.00000253,QIT02702.1__XX__Sphinga_acatlensis:0.00000253)100:0.00525762,(YP_009769093.1__XX__Falcataria_moluccana:0.00000253,QIS99711.1__XX__Falcataria_moluccana:0.00000253)100:0.0014926)59:0.00072838,(CAJ81135.1__XX__Calliandra_pittieri:0.00059731,CAJ81132.1__XX__Calliandra_trinervia:0.00613577)100:0.01476355)68:0.00000253,(CUR05080.1__XX__Acacia_obtecta:0.00372893,(CUR04444.1__XX__Acacia_longispinea:0.00074024,CUR04354.1__XX__Acacia_longispinea:0.00000253)100:0.00074346)100:0.00147613)21:0.00073756)2:0.00000253,(((((((((QUG09640.1__XX__Acacia_crassicarpa:0.00370344,(CUR04807.1__XX__Acacia_murrayana:0.00000253,CUR04716.1__XX__Acacia_murrayana:0.00000253)100:0.00147887)97:0.00000253,CUR01626.1__XX__Acacia_cyclops:0.00000253)100:0.00074265,((((CUR06989.1__XX__Acacia_stanleyi:0,CUR03626.1__XX__Acacia_karina:0):0.00000253,CUR03717.1__XX__Acacia_karina:0.00000253)96:0.00000253,(CUR05263.1__XX__Acacia_oldfieldii:0.00000253,CUR05172.1__XX__Acacia_oldfieldii:0.00000253)100:0.0007368)99:0.00000253,(CUR03534.1__XX__Acacia_jibberdingensis:0.00000253,CUR03443.1__XX__Acacia_jibberdingensis:0.00000253)100:0.00073883)100:0.00147537)17:0.00000253,((((((((CUR08350.1__XX__Acacia_yorkrakinensis_subsp__acrita:0.00000253,CUR08259.1__XX__Acacia_yorkrakinensis_subsp__acrita:0.00000253)99:0.00036966,CUR06897.1__XX__Acacia_sibina:0.00111122)32:0.00000224,(((CUR07899.1__XX__Acacia_websteri:0.00000253,(((((CUR07171.1__XX__Acacia_sulcaticaulis:0,CUR01991.1__XX__Acacia_effusifolia:0):0,CUR02082.1__XX__Acacia_effusifolia:0):0,CUR01535.1__XX__Acacia_coolgardiensis:0):0.00000253,CUR05536.1__XX__Acacia_ramulosa_var__ramulosa:0.00000253)98:0.00000253,((CUR05991.1__XX__Acacia_resinosa:0,CUR01900.1__XX__Acacia_duriuscula:0):0.00000253,CUR05900.1__XX__Acacia_resinosa:0.00000253)100:0.00074043)100:0.00147267)100:0.00073926,CUR05627.1__XX__Acacia_resinimarginea:0.00000253)99:0.00000253,(CUR05809.1__XX__Acacia_resinimarginea:0.00000253,CUR05718.1__XX__Acacia_resinimarginea:0.00000253)100:0.00147829)100:0.00335206)58:0.00110977,(CUR07080.1__XX__Acacia_stereophylla_var__stereophylla:0.00000253,((((CUR04989.1__XX__Acacia_neurophylla_subsp__erugata:0,CUR00174.1__XX__Acacia_acuminata:0):0.00000253,CUR04898.1__XX__Acacia_neurophylla_subsp__erugata:0.00000253)99:0.00000253,((CUR01261.1__XX__Acacia_burkittii:0,CUR00265.1__XX__Acacia_acuminata:0):0.00000253,CUR01170.1__XX__Acacia_burkittii:0.00000253)100:0.00073865)100:0.00224554,CUR00356.1__XX__Acacia_ampliata:0.00000253)42:0.00074406)73:0.00073682)37:0.00074456,CUR07717.1__XX__Acacia_umbraculiformis:0.00000253)21:0.00074298,((((CUR04263.1__XX__Acacia_longiphyllodinea:0,CUR03899.1__XX__Acacia_lasiocalyx:0):0,CUR03990.1__XX__Acacia_lasiocalyx:0):0.00000253,CUR04172.1__XX__Acacia_longiphyllodinea:0.00000253)92:0.00000253,CUR01717.1__XX__Acacia_daphnifolia:0.00147681)39:0.00000253)33:0.00148305,((CUR07808.1__XX__Acacia_uncinella:0.00149677,((((CUR04081.1__XX__Acacia_lineolata_subsp__lineolata:0,CUR02627.1__XX__Acacia_formidabilis:0):0,CUR02718.1__XX__Acacia_fragilis:0):0.00000253,CUR03081.1__XX__Acacia_heteroclita_subsp__heteroclita:0.00000253)100:0.00000253,((CUR00988.1__XX__Acacia_aulacophylla:0,CUR00805.1__XX__Acacia_assimilis_subsp__assimilis:0):0.00000253,CUR00896.1__XX__Acacia_assimilis_subsp__assimilis:0.00000253)100:0.00073784)100:0.00221853)100:0.00298576,(CUR03262.1__XX__Acacia_inceana_subsp__conformis:0.00000253,CUR03172.1__XX__Acacia_inceana_subsp__conformis:0.00000253)100:0.00073671)24:0.00000253)11:0.00000253,(CUR02809.1__XX__Acacia_gibbosa:0.00000253,CUR01443.1__XX__Acacia_colletioides:0.00000253)27:0.00000253)10:0.00000253)18:0.00000253,(CUR04625.1__XX__Acacia_merrallii:0.00000253,CUR04534.1__XX__Acacia_merrallii:0.00000253)100:0.00525437)15:0.00073841,CUR03352.1__XX__Acacia_jennerae:0.00073936)23:0.00073903,((((((CUR05354.1__XX__Acacia_prainii:0,CUR02901.1__XX__Acacia_hemiteles:0):0,CUR00627.1__XX__Acacia_anthochaera:0):0,CUR00538.1__XX__Acacia_anthochaera:0):0.00000253,CUR02992.1__XX__Acacia_hemiteles:0.00000253)100:0.00297442,CUR03808.1__XX__Acacia_kochii:0.00073769)96:0.00000253,CUR01808.1__XX__Acacia_diallaga:0.00000253)95:0.00000253)17:0.00073887,CUR05445.1__XX__Acacia_puncticulata:0.00222017)17:0.00073829,(CUR08521.1__XX__Paraserianthes_lophantha_subsp__lophantha:0.00000135,((((((CUR07990.1__XX__Acacia_woodmaniorum:0.00073701,CUR01352.1__XX__Acacia_cerastes:0.00147725)48:0.00000253,(CUR06626.1__XX__Acacia_scleroclada:0.00073932,(CUR06172.1__XX__Acacia_restiacea:0.00000253,CUR06082.1__XX__Acacia_restiacea:0.00000253)55:0.00000253)49:0.00000253)60:0.00073837,((CUR06535.1__XX__Acacia_scirpifolia:0,CUR00447.1__XX__Acacia_andrewsii:0):0.00000253,CUR01079.1__XX__Acacia_blakelyi:0.00000253)100:0.00073761)30:0.00000253,(CUR06451.1__XX__Acacia_scalena:0.00000253,CUR00003.1__XX__Acacia_acanthoclada_subsp__glaucescens:0.00000253)20:0.00000253)22:0.00000253,((CUR02356.1__XX__Acacia_erinacea:0.00149256,CUR02265.1__XX__Acacia_erinacea:0.00072702)100:0.00150224,CUR00092.1__XX__Acacia_acuaria:0.00000253)59:0.00073783)14:0.00000253,(CUR02541.1__XX__Acacia_exocarpoides:0.0007425,CUR02454.1__XX__Acacia_exocarpoides:0.00000253)65:0.0007389)29:0.00073803)38:0.00073925)18:0.00074018)7:0.00073672,(((YP_009766262.1__XX__Acacia_podalyriifolia:0.00000253,QIS96622.1__XX__Acacia_podalyriifolia:0.00000253)100:0.00073601,(YP_009382796.1__XX__Acacia_dealbata:0.00000253,APA32647.1__XX__Acacia_dealbata:0.00000253)99:0.00000253)100:0.00528185,(((((((CUR08168.1__XX__Acacia_xanthina:0,CUR06806.1__XX__Acacia_sclerosperma_subsp__sclerosperma:0):0,CUR00716.1__XX__Acacia_ashbyae:0):0,CUR06353.1__XX__Acacia_rostellifera:0):0.00000253,CUR07626.1__XX__Acacia_tysonii:0.00000253)96:0.00000253,((CUR08079.1__XX__Acacia_xanthina:0.00000253,CUR06262.1__XX__Acacia_rostellifera:0.00000253)100:0.00073836,CUR06716.1__XX__Acacia_sclerosperma_subsp__sclerosperma:0.00147851)55:0.00000253)56:0.00000253,(YP_009115423.1__XX__Acacia_ligulata:0.00000253,CED95169.1__XX__Acacia_ligulata:0.00000253)100:0.00073844)100:0.00604938,((((CUR07535.1__XX__Acacia_tetragonophylla:0,CUR07262.1__XX__Acacia_tetragonophylla:0):0,CUR07353.1__XX__Acacia_tetragonophylla:0):0.00000253,CUR07444.1__XX__Acacia_tetragonophylla:0.00000253)100:0.00683448,CUR02174.1__XX__Acacia_eremaea:0.00000253)58:0.00000253)47:0.00070823)64:0.00378901)22:0.00000253,((YP_009765257.1__XX__Lysiloma_watsonii:0.00000253,QIS95534.1__XX__Lysiloma_watsonii:0.00000253)100:0.00073669,(((YP_009764999.1__XX__Inga_edulis:0.00000253,QIS95276.1__XX__Inga_edulis:0.00000253)99:0.00000253,CAJ81134.1__XX__Inga_cf__edulis_Klitgaard____:0.00073846)100:0.00204046,(QGA86855.1__XX__Inga_spectabilis:0.00000253,(YP_009193082.1__XX__Inga_leiocalycina:0.00000253,ALQ11469.1__XX__Inga_leiocalycina:0.00000253)100:0.00073724)100:0.00096833)100:0.00371978)59:0.00000223)15:0.00000253,((YP_009770260.1__XX__Zapoteca_portoricensis:0.00000253,QIT00962.1__XX__Zapoteca_portoricensis:0.00000253)100:0.00836968,(APA33435.1__XX__Pithecellobium_flexicaule:0.00000253,YP_009383319.1__XX__Pithecellobium_flexicaule:0.00000253)100:0.00072861)26:0.00074828)3:0.0007469,(ATO89158.1__XX__Faidherbia_albida:0.00000253,(YP_009402446.1__XX__Faidherbia_albida:0.00000253,APA33087.1__XX__Faidherbia_albida:0.00000253)100:0.0007387)100:0.00528363)25:0.00000217,((YP_009777533.1__XX__Senegalia_catechu:0.00000253,QJF59396.1__XX__Senegalia_catechu:0.00000253)100:0.00073255,(YP_009454148.1__XX__Senegalia_laeta:0.00000253,ATO89240.1__XX__Senegalia_laeta:0.00000253)100:0.00298789)100:0.00221556)80:0.00298066,(((((YP_009688175.1__XX__Stryphnodendron_adstringens:0.00000253,QEE59554.1__XX__Stryphnodendron_adstringens:0.00000253)100:0.00306182,(APA33352.1__XX__Piptadenia_communis:0.00000253,YP_009383236.1__XX__Piptadenia_communis:0.00000253)100:0.00603017)98:0.0013016,((YP_009661848.1__XX__Mimosa_pudica:0.00000253,QCT83193.1__XX__Mimosa_pudica:0.00000253)100:0.00706793,AJE72952.1__XX__Desmanthus_illinoensis:0.00663108)100:0.01313209)37:0.00122059,((AWT62878.1__XX__Vachellia_nilotica:0.00000253,AGF70143.1__XX__Vachellia_nilotica:0.00000253)100:0.00216375,(((YP_009454066.1__XX__Vachellia_seyal:0.00000253,ATO89075.1__XX__Vachellia_seyal:0.00000253)100:0.00222685,((YP_009453984.1__XX__Vachellia_flava:0,ATO88747.1__XX__Vachellia_flava:0):0.00000253,ATO88829.1__XX__Vachellia_nilotica_subsp__tomentosa:0.00000253)99:0.00000253)100:0.0007379,(ATO88993.1__XX__Vachellia_tortilis_subsp__raddiana:0.00000253,ATO88911.1__XX__Vachellia_tortilis_subsp__raddiana:0.00000253)99:0.00000253)100:0.00081991)100:0.00438072)43:0.00150256,((APA33269.1__XX__Parkia_javanica:0.00000253,YP_009383153.1__XX__Parkia_javanica:0.00000253)100:0.00301436,(YP_009193174.1__XX__Leucaena_trichandra:0.00000253,ALQ11562.1__XX__Leucaena_trichandra:0.00000253)100:0.00834411)95:0.00220701)27:0.00074078)66:0.00114156,QWY85203.1__XX__Cylicodiscus_gabunensis:0.00110093)90:0.00241463,((((((YP_009870970.1__XX__Prosopis_cineraria:0,QKS32399.1__XX__Prosopis_juliflora:0):0,YP_009127700.1__XX__Prosopis_glandulosa:0):0,QKS32483.1__XX__Prosopis_cineraria:0):0,AHY33315.1__XX__Prosopis_glandulosa:0):0.00000253,YP_009870886.1__XX__Prosopis_juliflora:0.00000253)100:0.00926317,(YP_009402363.1__XX__Dichrostachys_cinerea:0.00000253,APA33004.1__XX__Dichrostachys_cinerea:0.00000253)100:0.01318545)100:0.00529046)100:0.00544878,QWY85535.1__XX__Piptadeniastrum_africanum:0.00450445)72:0.00000253,((YP_010158516.1__XX__Xylia_xylocarpa:0.00000253,QRG30694.1__XX__Xylia_xylocarpa:0.00000253)100:0.00605065,(QGA86841.1__XX__Adenanthera_pavonina:0.00000253,(YP_009382886.1__XX__Adenanthera_microsperma:0.00000253,APA32737.1__XX__Adenanthera_microsperma:0.00000253)100:0.00147424)100:0.00608428)100:0.00141465)62:0.00074036,CAJ81130.1__XX__Pentaclethra_macrophylla:0.00671691)56:0.00000253,QGA86850.1__XX__Entada_rheedei:0.00449903)68:0.0022208,(((((QWY85452.1__XX__Erythrophleum_suaveolens:0.00000228,(YP_009564406.1__XX__Erythrophleum_fordii:0.00000253,QAX91890.1__XX__Erythrophleum_fordii:0.00000253)100:0.00221934)100:0.00074298,QWY85286.1__XX__Erythrophleum_africanum:0.0014886)52:0.00000253,((QWY85369.1__XX__Erythrophleum_ivorense:0,QIT00631.1__XX__Erythrophleum_suaveolens:0):0.00000253,YP_009769929.1__XX__Erythrophleum_suaveolens:0.00000253)100:0.00073847)100:0.00148317,(((YP_009769351.1__XX__Peltophorum_pterocarpum:0.00000253,QIT00053.1__XX__Peltophorum_pterocarpum:0.00000253)100:0.00075613,CAJ81125.1__XX__Peltophorum_pterocarpum:0.00072419)100:0.00528988,((((YP_009768926.1__XX__Arapatiella_psilophylla:0.00000253,QIS99544.1__XX__Arapatiella_psilophylla:0.00000253)100:0.00073823,(((YP_009767015.1__XX__Tachigali_costaricensis:0,QGA86866.1__XX__Tachigali_odoratissima:0):0.00000253,QIS97550.1__XX__Tachigali_costaricensis:0.00000253)99:0.00000253,CAJ81124.1__XX__Tachigali_sp__Klitgaard____:0.00073525)100:0.00298191)100:0.00073487,AAY54098.1__XX__Jacqueshuberia_loretensis:0.00148274)100:0.00224969,QGA86847.1__XX__Dimorphandra_macrostachya:0.00147892)98:0.00000253)58:0.00074292)95:0.00173281,((YP_009767755.1__XX__Moldenhawera_blanchetiana:0.00000253,QIS98373.1__XX__Moldenhawera_blanchetiana:0.00000253)100:0.00327514,((YP_009767272.1__XX__Diptychandra_aurantiaca:0,QGA86848.1__XX__Diptychandra_aurantiaca:0):0.00000253,QIS97890.1__XX__Diptychandra_aurantiaca:0.00000253)100:0.00887261)100:0.0014732)54:0.00122521)41:0.00000253,(YP_009765091.1__XX__Schizolobium_parahyba:0.00000253,QIS95368.1__XX__Schizolobium_parahyba:0.00000253)100:0.00446841)52:0.0007448,((((((QXO90174.1__XX__Libidibia_ferrea:0.0019553,((QXO90091.1__XX__Libidibia_coriaria:0,AHY32817.1__XX__Libidibia_coriaria:0):0.00000253,YP_009127202.1__XX__Libidibia_coriaria:0.00000253)100:0.00406155)100:0.00151077,(YP_009584474.1__XX__Balsamocarpon_brevifolium:0.00000253,QBL56583.1__XX__Balsamocarpon_brevifolium:0.00000253)100:0.00794528)71:0.00114818,(((QXO89925.1__XX__Erythrostemon_pannosus:0.00223203,QXO89842.1__XX__Erythrostemon_hughesii:0.00146841)100:0.00186461,((((QXO89759.1__XX__Erythrostemon_calycinus:0,QIS99461.1__XX__Erythrostemon_calycinus:0):0.00000253,YP_009768843.1__XX__Erythrostemon_calycinus:0.00000253)99:0.00000253,CAJ81118.1__XX__Erythrostemon_calycinus:0.00073671)100:0.00260311,(YP_009715484.1__XX__Erythrostemon_gilliesii:0.00000253,QGL08596.1__XX__Erythrostemon_gilliesii:0.00000253)100:0.00259682)100:0.00150059)100:0.00189259,QXO89344.1__XX__Arquita_mimosifolia:0.00453545)100:0.00296587)24:0.00076735,((QVX29672.1__XX__Parkinsonia_aculeata:0.00680862,(((((QRH18701.1__XX__Delonix_regia:0,QIT00136.1__XX__Delonix_regia:0):0.00000253,YP_009769434.1__XX__Delonix_regia:0.00000253)100:0.00222551,CAJ81117.1__XX__Delonix_elata:0.00223038)83:0.00000253,(QIS96124.1__XX__Colvillea_racemosa:0.00073773,(YP_009715407.1__XX__Colvillea_racemosa:0.00000253,QGL08519.1__XX__Colvillea_racemosa:0.00000253)98:0.00000253)100:0.00223992)100:0.00224606,(YP_009765349.1__XX__Conzattia_multiflora:0.00000253,QIS95626.1__XX__Conzattia_multiflora:0.00000253)100:0.00303289)100:0.00221885)97:0.00000253,(YP_009771009.1__XX__Parkinsonia_africana:0.00000253,QIT01711.1__XX__Parkinsonia_africana:0.00000253)100:0.00297067)100:0.00297468)9:0.00000253,((((QXO89593.1__XX__Cenostigma_pyramidale:0,QIS99378.1__XX__Cenostigma_pyramidale:0):0,YP_009768760.1__XX__Cenostigma_pyramidale:0):0.00000253,QXO89510.1__XX__Cenostigma_microphyllum:0.00000253)100:0.00132293,((YP_009772094.1__XX__Chamaecrista_mimosoides:0.00000253,QIT02962.1__XX__Chamaecrista_mimosoides:0.00000253)100:0.00699203,(AJE72029.1__XX__Chamaecrista_fasciculata:0.00074079,CAJ81129.1__XX__Chamaecrista_nictitans_var__jaliscensis:0.00073526)100:0.00204027)100:0.0142701)38:0.00176725,(YP_009767921.1__XX__Pterogyne_nitens:0.00000253,QIS98539.1__XX__Pterogyne_nitens:0.00000253)100:0.00998595)18:0.00000253,((((YP_010040510.1__XX__Senna_spectabilis:0.00000253,QOZ39891.1__XX__Senna_spectabilis:0.00000253)100:0.00609815,(((QPO05529.1__XX__Senna_bicapsularis:0.00000253,QNH92080.1__XX__Senna_bicapsularis:0.00000253)98:0.00000253,(YP_009769268.1__XX__Senna_bicapsularis:0.00000253,QIS99969.1__XX__Senna_bicapsularis:0.00000253)100:0.00073991)100:0.00751255,((QIQ60263.1__XX__Senna_occidentalis:0,AWW14024.1__XX__Senna_occidentalis:0):0.00000253,YP_009504906.1__XX__Senna_occidentalis:0.00000253)100:0.00468297)87:0.00217778)84:0.00083185,(((((QIQ60179.1__XX__Senna_obtusifolia:0,YP_009253571.1__XX__Senna_tora:0):0,ALF03760.1__XX__Senna_tora:0):0,YP_009762969.1__XX__Senna_obtusifolia:0):0.00000253,QKZ95222.1__XX__Senna_tora:0.00000253)100:0.00477584,QGX04695.1__XX__Senna_siamea:0.00353736)96:0.0029663)32:0.000729,((YP_009770094.1__XX__Cassia_brewsteri:0.00000253,QIT00796.1__XX__Cassia_brewsteri:0.00000253)100:0.00073666,CAJ81126.1__XX__Cassia_grandis:0.00371514)100:0.00605368)36:0.00071685)15:0.00222432)40:0.00000253,(((((QXO90340.1__XX__Tara_cacalaco:0.00456596,((QXO89676.1__XX__Coulteria_mollis:0,QIS97638.1__XX__Coulteria_platyloba:0):0.00000253,YP_009767103.1__XX__Coulteria_platyloba:0.00000253)100:0.00149165)100:0.00147143,((((QXO90008.1__XX__Guilandina_bonduc:0,QIT01137.1__XX__Guilandina_bonduc:0):0.00000253,YP_009770435.1__XX__Guilandina_bonduc:0.00000253)100:0.00298829,(YP_009770677.1__XX__Moullava_spicata:0.00000253,QIT01379.1__XX__Moullava_spicata:0.00000253)100:0.00450036)97:0.00227487,(((QPF96424.1__XX__Biancaea_sappan:0,QKG62774.1__XX__Biancaea_sappan:0):0.00000253,YP_009868384.1__XX__Biancaea_sappan:0.00000253)100:0.00147623,((((YP_009771339.1__XX__Pterolobium_punctatum:0,QIQ56906.1__XX__Vachellia_nilotica_subsp__indica:0):0,QIT02041.1__XX__Pterolobium_punctatum:0):0.00000253,YP_009754117.1__XX__Vachellia_nilotica_subsp__indica:0.00000253)100:0.0022242,((YP_009770926.1__XX__Mezoneuron_cucullatum:0,ANY60363.1__XX__Mezoneuron_cucullatum:0):0.00000253,QIT01628.1__XX__Mezoneuron_cucullatum:0.00000253)100:0.00147616)95:0.00000253)100:0.00073619)95:0.00074007)79:0.00073931,QXO90257.1__XX__Paubrasilia_echinata:0.0007371)78:0.00000253,QXO89427.1__XX__Caesalpinia_pulcherrima:0.00298627)79:0.00073543,((YP_009756037.1__XX__Haematoxylum_brasiletto:0.00000253,QIS97721.1__XX__Haematoxylum_brasiletto:0.00000253)100:0.0007388,(YP_009127369.1__XX__Haematoxylum_brasiletto:0.00000253,AHY32984.1__XX__Haematoxylum_brasiletto:0.00000253)99:0.00000253)100:0.00606518)45:0.00074354)94:0.00223996,(((((QYF07719.1__XX__Gleditsia_fera:0.00073763,((QPF22706.1__XX__Gleditsia_sinensis:0,QIQ60096.1__XX__Gleditsia_sinensis:0):0.00000253,YP_009762884.1__XX__Gleditsia_sinensis:0.00000253)97:0.00000253)100:0.00073833,((QYF07634.1__XX__Gleditsia_japonica:0,QIQ60011.1__XX__Gleditsia_japonica:0):0.00000253,YP_009762800.1__XX__Gleditsia_japonica:0.00000253)100:0.00297782)97:0.00000253,(YP_009769517.1__XX__Gleditsia_microphylla:0.00000253,QIT00219.1__XX__Gleditsia_microphylla:0.00000253)100:0.00221919)100:0.00755743,(YP_010118624.1__XX__Gymnocladus_chinensis:0.00000253,QQY86802.1__XX__Gymnocladus_chinensis:0.00000253)100:0.00322273)93:0.00297746,((YP_009770352.1__XX__Umtiza_listeriana:0.00000253,QIT01054.1__XX__Umtiza_listeriana:0.00000253)99:0.00000253,CAJ81119.1__XX__Umtiza_listeriana:0.00073691)100:0.00319549)93:0.00357478)99:0.00072575,((YP_009764748.1__XX__Acrocarpus_fraxinifolius:0.00000253,QIS95025.1__XX__Acrocarpus_fraxinifolius:0.00000253)100:0.0022559,(((YP_009756120.1__XX__Ceratonia_siliqua:0,AHY32901.1__XX__Ceratonia_siliqua:0):0,YP_009127286.1__XX__Ceratonia_siliqua:0):0.00000253,QIT02796.1__XX__Ceratonia_siliqua:0.00000253)100:0.00452766)100:0.00223239)100:0.00168685,((((((QVX30921.1__XX__Dialium_guineense:0.00000253,QGA86845.1__XX__Dialium_guineense:0.00000253)100:0.00297656,((YP_009765930.1__XX__Dialium_schlechteri:0.00000253,QIS96290.1__XX__Dialium_schlechteri:0.00000253)100:0.00073557,CAJ81127.1__XX__Dialium_guianense:0.0044679)100:0.00149184)100:0.00376292,(((QIT02124.1__XX__Zenia_insignis:0,QGL08834.1__XX__Zenia_insignis:0):0,YP_009715722.1__XX__Zenia_insignis:0):0.00000253,QHN56587.1__XX__Zenia_insignis:0.00000253)100:0.00521574)91:0.00000253,(YP_009972415.1__XX__Distemonanthus_benthamianus:0.00000253,QNH82546.1__XX__Distemonanthus_benthamianus:0.00000253)100:0.00371378)100:0.00000253,((YP_009770177.1__XX__Storckiella_pancheri:0.00000253,QIT00879.1__XX__Storckiella_pancheri:0.00000253)100:0.00147699,((YP_009769846.1__XX__Labichea_lanceolata:0.00000253,QIT00548.1__XX__Labichea_lanceolata:0.00000253)100:0.00297057,(YP_009766684.1__XX__Petalostylis_labicheoides:0.00000253,QIS97219.1__XX__Petalostylis_labicheoides:0.00000253)100:0.00446398)94:0.00000253)100:0.00373487)100:0.00569933,((YP_009768676.1__XX__Poeppigia_procera:0.00000253,QIS99294.1__XX__Poeppigia_procera:0.00000253)99:0.00000253,QGA86862.1__XX__Poeppigia_procera:0.00073925)100:0.00881217)100:0.0114954)100:0.00141057)56:0.00208603,(((((((UCU57788.1__XX__Cercis_gigantea__nom__inval__:0,AUG83498.1__XX__Cercis_glabra:0):0,YP_009455502.1__XX__Cercis_glabra:0):0.00000253,QWK41444.1__XX__Cercis_chinensis:0.00000253)96:0.00000253,((YP_009734368.1__XX__Cercis_canadensis:0,AHI95875.1__XX__Cercis_canadensis:0):0.00000253,QIJ98635.1__XX__Cercis_canadensis:0.00000253)100:0.00148705)100:0.00678093,((((QRN71811.1__XX__Phanera_variegata_var__variegata:0.00000253,QKV48499.1__XX__Bauhinia_blakeana:0.00073849)100:0.00140235,(YP_009486470.1__XX__Bauhinia_brachycarpa:0.00000253,AWB12693.1__XX__Bauhinia_brachycarpa:0.00000253)100:0.0015695)100:0.01207903,((((((((YP_009486981.1__XX__Lysiphyllum_hookeri:0,AWB12859.1__XX__Bauhinia_binata:0):0,AWB13204.1__XX__Lysiphyllum_hookeri:0):0.00000253,YP_009486636.1__XX__Bauhinia_binata:0.00000253)99:0.00000253,CAJ81145.1__XX__Lysiphyllum_gilvum:0.000736)100:0.00816895,((YP_009486815.1__XX__Schnella_trichosepala:0.00000253,AWB13038.1__XX__Schnella_trichosepala:0.00000253)100:0.00544816,((YP_009486388.1__XX__Barklya_syringifolia:0.00000253,AWB12611.1__XX__Barklya_syringifolia:0.00000253)99:0.00000253,CAJ81146.1__XX__Barklya_syringifolia:0.00073193)100:0.00823244)100:0.00156477)100:0.00221119,((YP_009486903.1__XX__Tylosema_fassoglense:0,APU88540.1__XX__Tylosema_esculentum:0):0.00000253,AWB13126.1__XX__Tylosema_fassoglense:0.00000253)100:0.00821386)100:0.00826926,(YP_009486718.1__XX__Piliostigma_thonningii:0.00000253,AWB12941.1__XX__Piliostigma_thonningii:0.00000253)100:0.01923774)100:0.00087551,(((YP_009486552.1__XX__Griffonia_simplicifolia:0.00000253,AWB12775.1__XX__Griffonia_simplicifolia:0.00000253)100:0.00000253,CAJ81144.1__XX__Griffonia_physocarpa:0.00297096)100:0.01279315,CAJ81148.1__XX__Brenierea_insignis:0.01296913)61:0.00254791)100:0.00591745)100:0.00411607,((YP_009455419.1__XX__Adenolobus_garipensis:0.00000253,AUG83415.1__XX__Adenolobus_garipensis:0.00000253)95:0.00000253,(CAJ81147.1__XX__Adenolobus_garipensis:0.00074233,CAJ81143.1__XX__Adenolobus_pechuelii:0.00149221)100:0.00073624)100:0.00445152)56:0.00150156)100:0.00876606,((YP_009767590.1__XX__Duparquetia_orchidacea:0.00000253,QIS98208.1__XX__Duparquetia_orchidacea:0.00000253)100:0.00145061,QGA86849.1__XX__Duparquetia_orchidacea:0.0022761)100:0.01025619)65:0.00132836,((((((YP_010158097.1__XX__Afzelia_xylocarpa:0.00000253,QRG30111.1__XX__Afzelia_xylocarpa:0.00000253)100:0.0007403,(((((QWZ46462.1__XX__Afzelia_bipindensis:0.00000253,QWY85784.1__XX__Afzelia_bipindensis:0.00000253)100:0.00073977,QWY85867.1__XX__Afzelia_quanzensis:0.00000253)54:0.00000253,(YP_009766179.1__XX__Afzelia_quanzensis:0.00000253,QIS96539.1__XX__Afzelia_quanzensis:0.00000253)100:0.00073965)54:0.00074629,(YP_009766767.1__XX__Intsia_bijuga:0.00000253,QIS97302.1__XX__Intsia_bijuga:0.00000253)99:0.00074028)50:0.00000253,(((QWY85701.1__XX__Afzelia_bella:0,AOW68683.1__XX__Intsia_bijuga:0):0,AOW68600.1__XX__Afzelia_africana:0):0.00000253,QWY85618.1__XX__Afzelia_africana:0.00000253)58:0.00000253)51:0.00000253)100:0.00223046,((((QWY86116.1__XX__Gilbertiodendron_preussii:0.00223686,QWY86033.1__XX__Gilbertiodendron_dewevrei:0.00148734)74:0.0007428,QWY85950.1__XX__Gilbertiodendron_brachystegioides:0.00074256)60:0.00074036,(((YP_009766518.1__XX__Maniltoa_lenticellata:0.00000253,QIS97053.1__XX__Maniltoa_lenticellata:0.00000253)100:0.00074148,(((YP_009766435.1__XX__Cynometra_ramiflora:0,QIS96970.1__XX__Cynometra_ramiflora:0):0,QIS95193.1__XX__Cynometra_iripa:0):0.00000253,YP_009764916.1__XX__Cynometra_iripa:0.00000253)100:0.00148407)100:0.00150245,CAJ81113.1__XX__Cynometra_mannii:0.00222587)100:0.00305151)23:0.00000253,((YP_009454376.1__XX__Crudia_harmsiana:0.00000253,AUF70149.1__XX__Crudia_harmsiana:0.00000253)100:0.00223669,CAJ81112.1__XX__Crudia_gabonensis:0.00297298)100:0.00149141)14:0.00000253)28:0.00000253,((((((QVX31004.1__XX__Amherstia_nobilis:0,QIS96373.1__XX__Amherstia_nobilis:0):0.00000253,YP_009766013.1__XX__Amherstia_nobilis:0.00000253)100:0.00222629,(YP_009768004.1__XX__Talbotiella_gentii:0.00000253,QIS98622.1__XX__Talbotiella_gentii:0.00000253)100:0.00297419)31:0.00000253,(((YP_009768593.1__XX__Macrolobium_huberianum:0.00000253,QIS99211.1__XX__Macrolobium_huberianum:0.00000253)100:0.00074435,(YP_009765174.1__XX__Brownea_grandiceps:0.00000253,QIS95451.1__XX__Brownea_grandiceps:0.00000253)100:0.00073972)29:0.00074194,(((YP_009768344.1__XX__Micklethwaitia_carvalhoi:0.00000253,QIS98962.1__XX__Micklethwaitia_carvalhoi:0.00000253)100:0.00298497,((((QIS99805.1__XX__Tamarindus_indica:0.0007395,(BAH09348.1__XX__Tamarindus_indica:0.00148138,(BAH09347.1__XX__Tamarindus_indica:0.00000253,BAH09346.1__XX__Tamarindus_indica:0.00073928)97:0.00000253)100:0.003741)53:0.00000253,((YP_009127863.1__XX__Tamarindus_indica:0,BAH09349.1__XX__Tamarindus_indica:0):0.00000253,AHY33478.1__XX__Tamarindus_indica:0.00000253)96:0.00000253)54:0.00000253,BAH09350.1__XX__Tamarindus_indica:0.00148112)100:0.00530574,QGA86853.1__XX__Hymenostegia_brachyura:0.0014972)95:0.00073075)60:0.00000253,(YP_009765764.1__XX__Brownea_macrophylla:0.00000253,QIS96041.1__XX__Brownea_macrophylla:0.00000253)100:0.00148251)51:0.00074126)21:0.00000253)17:0.00000253,(((QSX28306.1__XX__Julbernardia_paniculata:0.00074321,(YP_009765847.1__XX__Julbernardia_globiflora:0.00000253,QIS96207.1__XX__Julbernardia_globiflora:0.00000253)100:0.00148672)100:0.00074567,QSX28077.1__XX__Brachystegia_kennedyi:0.00149783)84:0.00074449,((QSX28282.1__XX__Brachystegia_angustistipulata:0.00074189,(YP_009765432.1__XX__Brachystegia_spiciformis:0.00000253,QIS95709.1__XX__Brachystegia_spiciformis:0.00000253)100:0.0007415)25:0.00000253,(QSX28157.1__XX__Brachystegia_bakeriana:0.00000253,QSX28017.1__XX__Brachystegia_allenii:0.00000253)95:0.00000253)41:0.00000253)96:0.00223445)23:0.00000253,((YP_009770843.1__XX__Lysidice_rhodostegia:0.00000253,QIT01545.1__XX__Lysidice_rhodostegia:0.00000253)99:0.00000253,(((QIS96887.1__XX__Saraca_indica:0,QGL08671.1__XX__Saraca_indica:0):0.00000253,YP_009715559.1__XX__Saraca_indica:0.00000253)100:0.0030078,CAJ81120.1__XX__Saraca_palembanica:0.00223781)100:0.00148705)99:0.00149629)40:0.00073875)93:0.00224567,(((YP_009771753.1__XX__Barnebydendron_riedelii:0.00000253,QIT02538.1__XX__Barnebydendron_riedelii:0.00000253)100:0.00439446,(YP_009771588.1__XX__Goniorrhachis_marginata:0.00000253,QIT02373.1__XX__Goniorrhachis_marginata:0.00000253)100:0.00235402)94:0.00151467,(((YP_009766096.1__XX__Schotia_afra:0,YP_009715640.1__XX__Schotia_brachypetala:0):0,QGL08752.1__XX__Schotia_brachypetala:0):0.00000253,QIS96456.1__XX__Schotia_afra:0.00000253)100:0.00442045)93:0.00161167)100:0.00072748,(((((((((((QWZ46625.1__XX__Guibourtia_tessmannii:0.00000253,QWY86531.1__XX__Guibourtia_tessmannii:0.00000253)100:0.00073886,((QWY86199.1__XX__Guibourtia_coleosperma:0,AUF70069.1__XX__Guibourtia_leonensis:0):0.00000253,YP_009454296.1__XX__Guibourtia_leonensis:0.00000253)96:0.00000253)99:0.00000253,QWY86448.1__XX__Guibourtia_pellegriniana:0.00147842)100:0.00224703,(YP_009765681.1__XX__Hymenaea_verrucosa:0.00000253,QIS95958.1__XX__Hymenaea_verrucosa:0.00000253)100:0.00299946)100:0.00147517,QWY86282.1__XX__Guibourtia_demeusei:0.00148122)97:0.00000253,QWY86365.1__XX__Guibourtia_ehie:0.00073843)100:0.00074086,QWZ46545.1__XX__Guibourtia_ehie:0.00074137)100:0.00218713,(YP_009768510.1__XX__Peltogyne_chrysopis:0.00000253,QIS99128.1__XX__Peltogyne_chrysopis:0.00000253)100:0.0045497)100:0.00374644,((YP_009765598.1__XX__Copaifera_officinalis:0.00000253,QIS95875.1__XX__Copaifera_officinalis:0.00000253)100:0.00764492,CAJ81121.1__XX__Detarium_macrocarpum:0.00157576)100:0.00226058)100:0.00311943,((YP_009767672.1__XX__Neoapaloxylon_tuberosum:0.00000253,QIS98290.1__XX__Neoapaloxylon_tuberosum:0.00000253)100:0.00377458,((YP_009767508.1__XX__Daniellia_ogea:0.00000253,QIS98126.1__XX__Daniellia_ogea:0.00000253)100:0.00074928,(YP_009454455.1__XX__Daniellia_pilosa:0.00000253,AUF70229.1__XX__Daniellia_pilosa:0.00000253)100:0.00074141)100:0.00452597)100:0.0022429)51:0.00000253,((QWY86697.1__XX__Prioria_oxyphylla:0.00610634,QWY86614.1__XX__Prioria_balsamifera:0.00450695)97:0.00000253,(YP_009771091.1__XX__Colophospermum_mopane:0.00000253,QIT01793.1__XX__Colophospermum_mopane:0.00000253)100:0.01061427)99:0.00223271)50:0.00000253)100:0.01846215)39:0.00000253)56:0.00534988,((((((((((((UED14300.1__XX__Polygala_tenuifolia:0.00000253,(YP_009934592.1__XX__Polygala_tenuifolia:0.00000253,QNR95163.1__XX__Polygala_tenuifolia:0.00000253)100:0.00074008)100:0.00457692,(((YP_010143220.1__XX__Polygala_sibirica:0,QQL04426.1__XX__Polygala_sibirica:0):0,QNQ64749.1__XX__Polygala_japonica:0):0.00000253,YP_009995811.1__XX__Polygala_japonica:0.00000253)100:0.00149314)100:0.0022367,(QTW90453.1__XX__Polygala_crotalarioides:0.00447742,(CAJ81099.1__XX__Polygala_virgata:0.00687379,CAJ81079.1__XX__Polygala_uncinata:0.00455926)100:0.00069)100:0.00074768)100:0.00000253,(((CAJ81103.1__XX__Polygala_rupestris:0.0022546,((CAJ81094.1__XX__Polygala_comosa:0.00000253,CAJ81078.1__XX__Polygala_alpicola:0.00000253)100:0.00073915,CAJ81081.1__XX__Polygala_calcarea:0.00073911)100:0.00300981)100:0.00070048,CAJ81089.1__XX__Polygala_microphylla:0.00301434)100:0.00225686,((CAJ81097.1__XX__Polygala_peduncularis:0.00073046,CAJ81095.1__XX__Polygala_garcinii:0.00300284)100:0.0007469,CAJ81096.1__XX__Polygala_teretifolia:0.00074565)100:0.00223359)50:0.00073943)100:0.00417361,CAJ81076.1__XX__Muraltia_mixta:0.01628794)71:0.00201084,((YP_010143139.1__XX__Salomonia_cantoniensis:0.00000253,QQL04259.1__XX__Salomonia_cantoniensis:0.00000253)100:0.01787216,((QCW94727.1__XX__Polygala_alba:0.01070543,CAJ81077.1__XX__Polygala_senega:0.010929)100:0.00808684,CAJ81060.1__XX__Hualania_colletioides:0.01739061)93:0.00127817)36:0.00000253)43:0.00138344,((((YP_010143306.1__XX__Polygala_arillata:0.00000253,QQL04512.1__XX__Polygala_arillata:0.00000253)100:0.00412737,((YP_009995722.1__XX__Polygala_fallax:0.00000253,QNQ64660.1__XX__Polygala_fallax:0.00000253)100:0.00253465,QQL04341.1__XX__Polygala_fallax:0.0034793)100:0.00312985)100:0.006502,CAJ81085.1__XX__Polygala_chamaebuxus_var__grandiflora:0.00831382)100:0.00146404,(YP_010143044.1__XX__Polygala_karensium:0.00000253,QQL04164.1__XX__Polygala_karensium:0.00000253)100:0.0113222)100:0.00267611)50:0.00077853,((CAJ81108.1__XX__Securidaca_diversifolia:0.00712076,((((CAJ81074.1__XX__Monnina_pterocarpa:0.00000253,CAJ81072.1__XX__Monnina_xalapensis:0.00528252)100:0.00475409,CAJ81039.1__XX__Monnina_malmeana:0.01119181)100:0.00964666,CAJ81068.1__XX__Comesperma_esulifolium:0.01460702)100:0.00426909,CAJ81082.1__XX__Asemeia_acuminata:0.01970153)80:0.00273012)80:0.00230442,CAJ81090.1__XX__Rhinotropis_lindheimeri:0.01183971)71:0.00093614)100:0.00336146,((CAJ81088.1__XX__Polygala_penaea:0.00000253,CAJ81086.1__XX__Polygala_cowellii:0.00000253)100:0.00114608,CAJ81087.1__XX__Badiera_fuertesii:0.00183606)100:0.01918907)100:0.00435337,((CAJ81066.1__XX__Carpolobia_goetzei:0.00670841,CAJ81065.1__XX__Carpolobia_alba:0.0063211)100:0.00299612,(CAJ81064.1__XX__Atroxima_afzeliana:0.00369432,CAJ81063.1__XX__Atroxima_liberica:0.00080062)100:0.00394105)100:0.00936813)100:0.00092288,(CAJ81059.1__XX__Eriandra_fragrans:0.00144541,CAJ81058.1__XX__Moutabea_aculeata:0.00229852)100:0.0047374)100:0.01955531,(((YP_009766601.1__XX__Cadellia_pentastylis:0.00000253,QIS97136.1__XX__Cadellia_pentastylis:0.00000253)100:0.00048629,AAC41638.1__XX__Cadellia_pentastylis:0.00322824)100:0.01351629,((((YP_009764832.1__XX__Suriana_maritima:0.00000253,QIS95109.1__XX__Suriana_maritima:0.00000253)100:0.00073758,QIV68260.1__XX__Suriana_maritima:0.00000253)100:0.00000253,AAA16968.1__XX__Suriana_maritima:0.00297426)100:0.01534576,(QGA86852.1__XX__Guilfoylia_monostylis:0.00070781,AAC41641.1__XX__Guilfoylia_monostylis:0.00224864)100:0.0119096)100:0.00252696)100:0.00961913)95:0.00175665)56:0.00231103,(YP_009768427.1__XX__Quillaja_saponaria:0.00000253,QIS99045.1__XX__Quillaja_saponaria:0.00000253)100:0.02416738)56:0.00781352,((((((((((((((((((((((((((((((((((((((((((Citrullus_ecirrhosus:0,YP_009325997.1__XX__Citrullus_lanatus:0):0,YP_010191645.1__XX__Citrullus_ecirrhosus:0):0,ASY96192.1__XX__Citrullus_amarus:0):0,APW83234.1__XX__Citrullus_lanatus_subsp__vulgaris:0):0,YP_009420802.1__XX__Citrullus_colocynthis:0):0,YP_009431565.1__XX__Citrullus_amarus:0):0,YP_009348039.1__XX__Citrullus_mucosospermus:0):0,ASP44494.1__XX__Citrullus_colocynthis:0):0,APW82639.1__XX__Citrullus_lanatus_subsp__vulgaris:0):0,APW82469.1__XX__Citrullus_lanatus_subsp__vulgaris:0):0,APW83064.1__XX__Citrullus_lanatus_subsp__vulgaris:0):0,APD52488.1__XX__Citrullus_lanatus:0):0,APW82894.1__XX__Citrullus_lanatus_subsp__vulgaris:0):0,APW82809.1__XX__Citrullus_mucosospermus:0):0,APW82724.1__XX__Citrullus_mucosospermus:0):0,APW82554.1__XX__Citrullus_lanatus_subsp__vulgaris:0):0,APW83319.1__XX__Citrullus_mucosospermus:0):0,APW82979.1__XX__Citrullus_lanatus_subsp__vulgaris:0):0,APW83149.1__XX__Citrullus_lanatus_subsp__vulgaris:0):0,QZL38689.1__XX__Citrullus_ecirrhosus:0):0,SBO07490.1__XX__Citrullus_ecirrhosus:0):0.00000253,Citrullus_lanatus:0.00000253)96:0.00000253,SBO07491.1__XX__Citrullus_lanatus_subsp__vulgaris:0.00074274)52:0.00000253,(YP_009431650.1__XX__Citrullus_rehmii:0.00000253,ASY96280.1__XX__Citrullus_rehmii:0.00000253)100:0.00074268)59:0.00074273,((YP_010191557.1__XX__Citrullus_naudinianus:0.00000253,QZL38601.1__XX__Citrullus_naudinianus:0.00000253)100:0.00375992,((((YP_010131102.1__XX__Benincasa_hispida:0,QPZ75749.1__XX__Benincasa_hispida:0):0.00000253,QSQ72318.1__XX__Benincasa_hispida:0.00000253)99:0.00000253,AAW56425.1__XX__Benincasa_hispida:0.00298324)100:0.00223552,(((((((((((((((((((((((((((((((((((((((((QNM38539.1__XX__Lagenaria_siceraria_var__microcarpa:0,AHM89514.1__XX__Lagenaria_siceraria:0):0,AHM89751.1__XX__Lagenaria_siceraria:0):0,AHM88692.1__XX__Lagenaria_siceraria:0):0,AHM89869.1__XX__Lagenaria_siceraria:0):0,AHM89218.1__XX__Lagenaria_siceraria:0):0,AHM89574.1__XX__Lagenaria_siceraria:0):0,AHM89277.1__XX__Lagenaria_siceraria:0):0,AHM89633.1__XX__Lagenaria_siceraria:0):0,AHM90518.1__XX__Lagenaria_siceraria:0):0,AHM90164.1__XX__Lagenaria_siceraria:0):0,AHM90223.1__XX__Lagenaria_siceraria:0):0,AHM90046.1__XX__Lagenaria_siceraria:0):0,AHM89692.1__XX__Lagenaria_siceraria:0):0,AHM90105.1__XX__Lagenaria_siceraria:0):0,AHM89159.1__XX__Lagenaria_siceraria:0):0,AHM89041.1__XX__Lagenaria_siceraria:0):0,AHM91049.1__XX__Lagenaria_siceraria:0):0,AUJ21920.1__XX__Lagenaria_siceraria:0):0,AHM89396.1__XX__Lagenaria_siceraria:0):0,AHM90282.1__XX__Lagenaria_siceraria:0):0,AHM90931.1__XX__Lagenaria_siceraria:0):0,AHM90400.1__XX__Lagenaria_siceraria:0):0,AHM90872.1__XX__Lagenaria_siceraria:0):0,AHM89928.1__XX__Lagenaria_siceraria:0):0,AHM90341.1__XX__Lagenaria_siceraria:0):0,AHM91282.1__XX__Lagenaria_siceraria:0):0,AHM88924.1__XX__Lagenaria_siceraria:0):0,AHM89337.1__XX__Lagenaria_siceraria:0):0,AHM90577.1__XX__Lagenaria_siceraria:0):0,AHM90813.1__XX__Lagenaria_siceraria:0):0,AHM90695.1__XX__Lagenaria_siceraria:0):0,AHM89810.1__XX__Lagenaria_siceraria:0):0,AHM90459.1__XX__Lagenaria_siceraria:0):0,AHM90990.1__XX__Lagenaria_siceraria:0):0,AHM89987.1__XX__Lagenaria_siceraria:0):0,AHM89100.1__XX__Lagenaria_siceraria:0):0,AHM90754.1__XX__Lagenaria_siceraria:0):0,AHM89455.1__XX__Lagenaria_siceraria:0):0,AHM88982.1__XX__Lagenaria_siceraria:0):0,AHM90636.1__XX__Lagenaria_siceraria:0):0.00000253,YP_009456154.1__XX__Lagenaria_siceraria:0.00000253)100:0.0007417)59:0.00000253)53:0.0007461)82:0.00000253,AAP88012.1__XX__Cephalopentandra_ecirrhosa:0.00529557)81:0.00000253,(((((((((((((((((((((((UDU84379.1__XX__Cucumis_melo_subsp__agrestis:0,QJF46391.1__XX__Cucumis_melo:0):0,QKK36664.1__XX__Cucumis_melo_subsp__agrestis:0):0,QRW36563.1__XX__Cucumis_melo:0):0,ASY97407.1__XX__Cucumis_melo_var__flexuosus:0):0,ASY96450.1__XX__Cucumis_melo_subsp__agrestis:0):0,ASY96798.1__XX__Cucumis_melo_var__momordica:0):0,AEM76900.1__XX__Cucumis_melo_subsp__melo:0):0,YP_009860081.1__XX__Cucumis_melo_subsp__agrestis:0):0,ASY96623.1__XX__Cucumis_melo_var__conomon:0):0,ASY96711.1__XX__Cucumis_melo_var__makuwa:0):0,ASY96537.1__XX__Cucumis_melo_subsp__agrestis:0):0,ASY97233.1__XX__Cucumis_melo_var__cantalupo:0):0,YP_004841791.1__XX__Cucumis_melo_subsp__melo:0):0,ASY96885.1__XX__Cucumis_melo_var__dudaim:0):0,ASY97059.1__XX__Cucumis_melo_var__cantalupo:0):0,ASY96972.1__XX__Cucumis_melo_var__cantalupo:0):0,ASY97146.1__XX__Cucumis_melo_var__inodorus:0):0,ASY97320.1__XX__Cucumis_melo_var__flexuosus:0):0.00000253,YP_010167036.1__XX__Cucumis_melo:0.00000253)100:0.00149282,ASY96363.1__XX__Cucumis_melo_subsp__agrestis:0.00000253)100:0.00376669,(((((((((((((((((UDP56159.1__XX__Cucumis_sativus:0,AAZ94659.1__XX__Cucumis_sativus:0):0,ALF03309.1__XX__Cucumis_sativus_var__hardwickii:0):0,ARQ16169.1__XX__Cucumis_sativus:0):0,ARQ16335.1__XX__Cucumis_sativus:0):0,ARQ16252.1__XX__Cucumis_sativus:0):0,AVE15339.1__XX__Cucumis_sativus_var__sativus:0):0,ASY97495.1__XX__Cucumis_sativus_var__hardwickii:0):0,YP_009004052.1__XX__Cucumis_hystrix:0):0,ARQ16086.1__XX__Cucumis_sativus:0):0,QDH07752.1__XX__Cucumis_sativus:0):0,ANF28385.1__XX__Cucumis_sativus_var__hardwickii:0):0,ABI97425.1__XX__Cucumis_sativus:0):0,AHJ61394.1__XX__Cucumis_hystrix:0):0,ABI98753.1__XX__Cucumis_sativus:0):0.00000253,QFS21933.1__XX__Cucumis_sativus:0.00000253)100:0.00074015,((((QFS21932.1__XX__Cucumis_x_hytivus:0,AOW71102.1__XX__Cucumis_x_hytivus:0):0,YP_009346492.1__XX__Cucumis_x_hytivus:0):0,QCY72850.1__XX__Cucumis_hystrix:0):0.00000253,QFS21931.1__XX__Cucumis_hystrix:0.00000253)100:0.00149781)100:0.00150461,((((YP_009317394.1__XX__Coccinia_grandis:0,AOX48735.1__XX__Coccinia_grandis:0):0.00000253,AOX48820.1__XX__Coccinia_grandis:0.00000253)100:0.00149264,AAP88013.1__XX__Coccinia_adoensis:0.00149409)100:0.00073388,AAW56428.1__XX__Diplocyclos_palmatus:0.00376507)100:0.00151693)66:0.00071784)65:0.00077727,(QHB75971.1__XX__Cucumis_melo_subsp__melo:0.00000253,AAP88011.1__XX__Cucumis_anguria:0.00832232)100:0.00300255)65:0.00070528,AAW56427.1__XX__Cucumis_bryoniifolius:0.00302273)99:0.00227517)100:0.00437126,(((((UER99906.1__XX__Cucurbita_maxima:0,ATY69901.1__XX__Cucurbita_maxima:0):0.00000253,YP_009447458.1__XX__Cucurbita_maxima:0.00000253)97:0.00000253,((((YP_010191734.1__XX__Cucurbita_ficifolia:0,QWV60848.1__XX__Cucurbita_ficifolia:0):0,QZL38762.1__XX__Cucurbita_ficifolia:0):0.00000253,UDU84563.1__XX__Cucurbita_ficifolia:0.00000253)100:0.00148426,(YP_009505088.1__XX__Cucurbita_pepo:0.00000253,AWX90378.1__XX__Cucurbita_pepo:0.00000253)100:0.0007412)62:0.00000253)62:0.00000253,(YP_009447543.1__XX__Cucurbita_moschata:0.00000253,ATY69984.1__XX__Cucurbita_moschata:0.00000253)100:0.00148382)100:0.00074856,((YP_009751998.1__XX__Cionosicys_macranthus:0.00000253,QIT05239.1__XX__Cionosicys_macranthus:0.00000253)100:0.00302351,AAB94010.1__XX__Abobra_tenuifolia:0.00525864)99:0.00074185)100:0.00314493)84:0.00161557,(((YP_009753097.1__XX__Corallocarpus_boehmii:0.00000253,QIT06169.1__XX__Corallocarpus_boehmii:0.00000253)100:0.00224826,(YP_009752083.1__XX__Dendrosicyos_socotranus:0.00000253,QIT05493.1__XX__Dendrosicyos_socotranus:0.00000253)100:0.00448063)100:0.00079921,AAP88015.1__XX__Gurania_makoyana:0.01145346)100:0.00511024)40:0.00161472,((YP_009913629.1__XX__Luffa_acutangula:0.00000253,QLJ93038.1__XX__Luffa_acutangula:0.00000253)100:0.00375293,((QKX48567.1__XX__Luffa_aegyptiaca:0.00000253,QIT04058.1__XX__Luffa_aegyptiaca:0.00000253)100:0.00074101,QKX48481.1__XX__Luffa_acutangula:0.00000253)98:0.00000253)100:0.0022725)12:0.00000253,(((((((QWQ50118.1__XX__Cyclanthera_pedata:0,QIT04732.1__XX__Cyclanthera_pedata:0):0.00000253,YP_009751914.1__XX__Cyclanthera_pedata:0.00000253)100:0.00374601,(((((YP_009945425.1__XX__Sechium_edule:0,AAW56429.1__XX__Sechium_edule:0):0,QIT04141.1__XX__Sechium_edule:0):0.00000253,QOE55955.1__XX__Sechium_edule:0.00000253)100:0.00299004,AAW56430.1__XX__Sicyos_angulatus:0.00300617)100:0.00074133,AAB41158.1__XX__Marah_macrocarpa:0.00000253)100:0.00073703)100:0.00462772,(YP_009752167.1__XX__Linnaeosicyos_amara:0.00000253,QIT05577.1__XX__Linnaeosicyos_amara:0.00000253)100:0.00301985)90:0.00151893,((YP_009751661.1__XX__Hodgsonia_heteroclita:0.00000253,QIT04394.1__XX__Hodgsonia_heteroclita:0.00000253)99:0.00000253,(((((YP_009525194.1__XX__Hodgsonia_macrocarpa:0,AWK48425.1__XX__Hodgsonia_macrocarpa:0):0,AXR94555.1__XX__Hodgsonia_macrocarpa:0):0,AXR94641.1__XX__Hodgsonia_macrocarpa:0):0,AXR94725.1__XX__Hodgsonia_macrocarpa:0):0.00000253,AXR94810.1__XX__Hodgsonia_macrocarpa:0.00000253)100:0.00148611)100:0.00920385)41:0.00067091,(((((((QJD26653.1__XX__Trichosanthes_rosthornii:0.00223276,(YP_009752251.1__XX__Trichosanthes_baviensis:0.00000253,QIT04225.1__XX__Trichosanthes_baviensis:0.00000253)100:0.00149133)44:0.00149582,((QJD26566.1__XX__Trichosanthes_kirilowii_var__japonica:0.00000253,QJD26479.1__XX__Trichosanthes_kirilowii_var__japonica:0.00000253)99:0.00000253,(((QJD26391.1__XX__Trichosanthes_kirilowii:0,QIT05070.1__XX__Trichosanthes_kirilowii:0):0.00000253,QJD26304.1__XX__Trichosanthes_kirilowii:0.00000253)99:0.00000253,(YP_009752589.1__XX__Trichosanthes_homophylla:0.00000253,QIT04985.1__XX__Trichosanthes_homophylla:0.00000253)100:0.00073893)100:0.00073882)100:0.0007351)33:0.00000253,(YP_009752504.1__XX__Trichosanthes_tubiflora:0.00000253,QIT04900.1__XX__Trichosanthes_tubiflora:0.00000253)100:0.00148181)44:0.00073603,(YP_009753797.1__XX__Trichosanthes_pilosa:0.00000253,QIT05661.1__XX__Trichosanthes_pilosa:0.00000253)100:0.00148753)52:0.00074513,(YP_009560843.1__XX__Trichosanthes_kirilowii:0.00000253,QAB33198.1__XX__Trichosanthes_kirilowii:0.00000253)100:0.00073945)39:0.00000253,((YP_009753713.1__XX__Trichosanthes_nervifolia:0.00000253,QIT05324.1__XX__Trichosanthes_nervifolia:0.00000253)99:0.00000253,(((YP_009753628.1__XX__Trichosanthes_wallichiana:0,QIT04816.1__XX__Trichosanthes_tricuspidata:0):0,QIT04647.1__XX__Trichosanthes_wallichiana:0):0.00000253,YP_009752420.1__XX__Trichosanthes_tricuspidata:0.00000253)100:0.00074211)100:0.00073916)59:0.00076845,((YP_009753882.1__XX__Trichosanthes_lobata:0.00000253,QIT05830.1__XX__Trichosanthes_lobata:0.00000253)99:0.00000253,(YP_009753182.1__XX__Trichosanthes_truncata:0.00000253,QIT06254.1__XX__Trichosanthes_truncata:0.00000253)100:0.00450673)49:0.00298945)42:0.00073236)69:0.0022414,((YP_009753266.1__XX__Nothoalsomitra_suberosa:0.00000253,QIT06338.1__XX__Nothoalsomitra_suberosa:0.00000253)100:0.00149532,((YP_009752335.1__XX__Bryonia_marmorata:0.00000253,QIT04309.1__XX__Bryonia_marmorata:0.00000253)100:0.0067912,AAP88014.1__XX__Ecballium_elaterium:0.0085006)100:0.00611716)67:0.000775)34:0.00218823)38:0.00173823,(QJR52964.1__XX__Herpetospermum_pedunculosum:0.00088296,(YP_009751746.1__XX__Herpetospermum_pedunculosum:0.00000253,QIT04479.1__XX__Herpetospermum_pedunculosum:0.00000253)99:0.00060117)100:0.01235838)100:0.00343167,(YP_009752674.1__XX__Ampelosycios_humblotii:0.00000253,QIT05155.1__XX__Ampelosycios_humblotii:0.00000253)100:0.00823303)100:0.00317804,(((UDP55810.1__XX__Momordica_charantia:0,AUJ21836.1__XX__Momordica_charantia:0):0.00000253,YP_009456069.1__XX__Momordica_charantia:0.00000253)100:0.00398799,(YP_009752928.1__XX__Momordica_sessilifolia:0.00000253,QIT06000.1__XX__Momordica_sessilifolia:0.00000253)100:0.00556948)100:0.0037343)95:0.00383701,(((((((UEV85937.1__XX__Siraitia_grosvenorii:0,QDK99955.1__XX__Siraitia_grosvenorii:0):0,QIB71662.1__XX__Siraitia_siamensis:0):0,YP_009738209.1__XX__Siraitia_siamensis:0):0,QIB71513.1__XX__Siraitia_grosvenorii:0):0,YP_009674399.1__XX__Siraitia_grosvenorii:0):0,QDK59397.1__XX__Siraitia_grosvenorii:0):0.00000253,QJA16151.1__XX__Siraitia_grosvenorii:0.00000253)100:0.00620286)74:0.00154165,((QJS52331.1__XX__Indofevillea_khasiana:0.00000253,(YP_009751830.1__XX__Indofevillea_khasiana:0.00000253,QIT04563.1__XX__Indofevillea_khasiana:0.00000253)100:0.00222396)100:0.00398816,((YP_009752843.1__XX__Baijiania_yunnanensis:0.00000253,QIT05915.1__XX__Baijiania_yunnanensis:0.00000253)100:0.00409048,((YP_009751493.1__XX__Thladiantha_dubia:0,ABG24902.1__XX__Thladiantha_dubia:0):0.00000253,QIT03974.1__XX__Thladiantha_dubia:0.00000253)100:0.01380988)74:0.00224956)55:0.00217812)99:0.00881862,((((YP_010203833.1__XX__Gynostemma_microspermum:0.00000253,UAM95920.1__XX__Gynostemma_microspermum:0.00000253)100:0.00284988,(((((YP_010015147.1__XX__Gynostemma_yixingense:0.00000253,QOI14272.1__XX__Gynostemma_yixingense:0.00000253)100:0.00147847,(YP_009439812.1__XX__Gynostemma_laxiflorum:0.00000253,ATG86650.1__XX__Gynostemma_laxiflorum:0.00000253)100:0.00147064)100:0.00073905,(YP_009430635.1__XX__Gynostemma_cardiospermum:0.00000253,ART65070.1__XX__Gynostemma_cardiospermum:0.00000253)100:0.00147049)100:0.00147377,((QIT05746.1__XX__Gynostemma_burmanicum__nom__inval__:0.00000253,((YP_009440339.1__XX__Gynostemma_pubescens:0.00000253,ATG87085.1__XX__Gynostemma_pubescens:0.00000253)100:0.00073544,((((YP_009440165.1__XX__Gynostemma_longipes:0,ANI25193.1__XX__Gynostemma_pentaphyllum:0):0,ART64983.1__XX__Gynostemma_pentaphyllum:0):0.00000253,ATG86912.1__XX__Gynostemma_longipes:0.00000253)99:0.00000253,(YP_009236288.1__XX__Gynostemma_pentaphyllum:0.00000253,AMF84003.1__XX__Gynostemma_pentaphyllum:0.00000253)100:0.00073692)100:0.00222658)95:0.00000253)100:0.00073998,(YP_009440252.1__XX__Gynostemma_burmanicum__nom__inval__:0.00000253,ATG86998.1__XX__Gynostemma_burmanicum__nom__inval__:0.00000253)98:0.00000253)100:0.00220697)100:0.00000253,(((YP_009468869.1__XX__Gynostemma_compressum:0.00000253,AVA29828.1__XX__Gynostemma_compressum:0.00000253)100:0.00073342,(YP_009439899.1__XX__Gynostemma_caulopterum:0.00000253,ATG86737.1__XX__Gynostemma_caulopterum:0.00000253)99:0.00000253)100:0.00073359,(YP_009439986.1__XX__Gynostemma_pentagynum:0.00000253,ATG86824.1__XX__Gynostemma_pentagynum:0.00000253)100:0.001469)95:0.00000253)100:0.00085709)100:0.00300701,(((YP_010119742.1__XX__Hemsleya_zhejiangensis:0.00000253,QRC26941.1__XX__Hemsleya_zhejiangensis:0.00000253)100:0.00073498,(YP_009526310.1__XX__Hemsleya_lijiangensis:0.00000253,AXU40498.1__XX__Hemsleya_lijiangensis:0.00000253)94:0.00000253)99:0.00000253,(AXU40585.1__XX__Gomphogyne_cissiformis_var__cissiformis:0.00000253,AXU40411.1__XX__Gomphogyne_cissiformis_var__villosa:0.00000253)100:0.01394288)100:0.00433905)100:0.00314512,(((YP_009753012.1__XX__Gerrardanthus_macrorhizus:0.00000253,QIT06084.1__XX__Gerrardanthus_macrorhizus:0.00000253)100:0.01237766,AAB41162.1__XX__Xerosicyos_decaryi:0.00455183)85:0.00142523,(YP_009752758.1__XX__Cyclantheropsis_parviflora:0.00000253,QIT05408.1__XX__Cyclantheropsis_parviflora:0.00000253)100:0.00528141)85:0.00074573)84:0.00115255)100:0.00882539,(AAY42260.1__XX__Anisophyllea_myriosticta:0.00316656,(AAY42257.1__XX__Anisophyllea_disticha:0.00075353,AAF70234.1__XX__Anisophyllea_disticha:0.00219929)100:0.00821075)100:0.04759337)97:0.00453993,(QTA71760.1__XX__Coriaria_nepalensis:0.00257115,(AAD37419.1__XX__Coriaria_ruscifolia:0.00164498,AAB41150.1__XX__Coriaria_arborea:0.00133269)100:0.00608621)100:0.01310178)84:0.00137094,(((((((UDH54173.1__XX__Begonia_gulongshanensis:0.00074038,((YP_009733655.1__XX__Begonia_guangxiensis:0.00000253,QHV34403.1__XX__Begonia_guangxiensis:0.00000253)100:0.00073873,AAP88003.1__XX__Begonia_masoniana:0.00372858)56:0.00000253)55:0.00000253,UDH54082.1__XX__Begonia_arachnoidea:0.00147991)100:0.00148189,(AAP87993.1__XX__Begonia_nigritarum:0.00447786,AAP87991.1__XX__Begonia_isoptera:0.00000253)100:0.00148205)100:0.00000253,((((((YP_010117524.1__XX__Begonia_coptidifolia:0.00000253,QPM99791.1__XX__Begonia_coptidifolia:0.00000253)100:0.0029779,(YP_009775146.1__XX__Begonia_versicolor:0.00000253,QJA15202.1__XX__Begonia_versicolor:0.00000253)100:0.0007397)50:0.00000253,(((YP_009707892.1__XX__Begonia_pulchrifolia:0.00000253,QEU52789.1__XX__Begonia_pulchrifolia:0.00000253)100:0.00148221,AAP87994.1__XX__Begonia_roxburghii:0.00372053)96:0.00000253,AAP87992.1__XX__Begonia_diadema:0.00222786)98:0.00073983)58:0.00000253,((AAB41148.1__XX__Begonia_oxyloba:0.00430099,AAP88010.1__XX__Begonia_meyeri_johannis:0.003289)100:0.00367049,(AAP88004.1__XX__Begonia_rubella:0.00299149,AAP88001.1__XX__Begonia_grandis_subsp__grandis:0.00299096)48:0.00000253)50:0.0014675)38:0.00149317,((((AAB41147.1__XX__Begonia_herbacea:0.00536022,AAP88006.1__XX__Begonia_fuchsioides:0.00842769)100:0.00218683,((AAP88007.1__XX__Begonia_incarnata:0.00148326,(AAP88002.1__XX__Begonia_gracilis:0.00225033,(AAP88000.1__XX__Begonia_crassicaulis:0.00000253,AAP87988.1__XX__Begonia_conchifolia:0.0029814)100:0.0022287)62:0.00000253)71:0.00000216,AAP87998.1__XX__Begonia_violifolia:0.00148726)100:0.00222235)100:0.00200869,(AAP88008.1__XX__Begonia_scapigera:0.01105102,AAP87995.1__XX__Begonia_iucunda:0.00733221)100:0.00455107)64:0.00000253,(AAP87997.1__XX__Begonia_ankaranensis:0.00347843,AAP87996.1__XX__Begonia_fallax:0.00248389)82:0.00074371)49:0.00099322)40:0.00000253,AAP87989.1__XX__Begonia_olbia:0.00371654)51:0.00148145)100:0.00163634,(AAB41149.1__XX__Begonia_ulmifolia:0.00682218,AAB94011.1__XX__Begonia_glabra:0.0015171)100:0.00594167)100:0.00831261,AAB41157.1__XX__Hillebrandia_sandwicensis:0.00950665)100:0.01627574,(((AAD37418.1__XX__Corynocarpus_dissimilis:0.00198278,(AAD37416.1__XX__Corynocarpus_cribbianus:0.00000253,AAD37415.1__XX__Corynocarpus_rupestris_subsp__arborescens:0.00000253)100:0.00173172)100:0.00077982,((AAD37414.1__XX__Corynocarpus_laevigatus:0,YP_004072470.1__XX__Corynocarpus_laevigatus:0):0.00000253,ADO60318.1__XX__Corynocarpus_laevigatus:0.00000253)100:0.00193886)99:0.00095497,AAD37417.1__XX__Corynocarpus_similis:0.00081404)100:0.00603458)87:0.00072086)97:0.01170349,((((((((((((UFK62106.1__XX__Betula_nigra:0,UBK10414.1__XX__Betula_hainanensis:0):0,QKY75447.1__XX__Betula_alnoides:0):0,QWL15118.1__XX__Betula_alnoides:0):0.00000253,YP_010212439.1__XX__Betula_hainanensis:0.00000253)99:0.00000253,((((((((((((((((((((((((UEX91846.1__XX__Betula_pendula:0,AYU57554.1__XX__Betula_platyphylla:0):0,YP_009542688.1__XX__Betula_platyphylla:0):0,YP_009700056.1__XX__Betula_pendula_var__carelica:0):0,QQK57538.1__XX__Betula_nana:0):0,QQK57028.1__XX__Betula_nana:0):0,QQK57283.1__XX__Betula_nana:0):0,QRN71614.1__XX__Betula_microphylla:0):0,AQM37899.1__XX__Betula_nana:0):0,QQK57453.1__XX__Betula_nana:0):0,YP_009542603.1__XX__Betula_occidentalis:0):0,AZJ16936.1__XX__Betula_halophila:0):0,QQK57198.1__XX__Betula_nana:0):0,QQK57113.1__XX__Betula_nana:0):0,SPO51654.1__XX__Betula_pendula:0):0,AXB70990.1__XX__Betula_pendula_var__carelica:0):0,QQK57368.1__XX__Betula_nana:0):0,AYU74454.1__XX__Betula_platyphylla:0):0,QHN69837.1__XX__Betula_costata:0):0,AYU57469.1__XX__Betula_occidentalis:0):0,YP_009349530.1__XX__Betula_nana:0):0.00000253,YP_010164913.1__XX__Betula_microphylla:0.00000253)99:0.00000253,(YP_009542858.1__XX__Betula_pubescens:0.00000253,AYU57724.1__XX__Betula_pubescens:0.00000253)100:0.00073848)100:0.00073839,(((((((YP_009756374.1__XX__Betula_chichibuensis:0,AVN98024.1__XX__Betula_cordifolia:0):0,YP_009477877.1__XX__Betula_cordifolia:0):0,AYU57384.1__XX__Betula_lenta:0):0,YP_009542773.1__XX__Betula_populifolia:0):0,YP_009542518.1__XX__Betula_lenta:0):0,AYU57639.1__XX__Betula_populifolia:0):0.00000253,BCD58691.1__XX__Betula_chichibuensis:0.00000253)96:0.00000253)37:0.00000253,CAA39955.1__XX__Betula_papyrifera:0.00148229)59:0.00073831)100:0.00368206,((((((((QXQ00415.1__XX__Corylus_kweichowensis:0,AXF46669.1__XX__Corylus_ferox_var__thibetica:0):0,YP_009509937.1__XX__Corylus_ferox_var__thibetica:0):0,QGK87090.1__XX__Corylus_heterophylla_var__sutchuenensis:0):0.00000253,QGK87342.1__XX__Corylus_kweichowensis_var__brevipes:0.00000253)99:0.00000253,((((((YP_009714954.1__XX__Corylus_sieboldiana:0,QGK87174.1__XX__Corylus_mandshurica:0):0,YP_009318246.1__XX__Corylus_heterophylla:0):0,YP_009509854.1__XX__Corylus_mandshurica:0):0,AXF46586.1__XX__Corylus_mandshurica:0):0,AOZ20448.1__XX__Corylus_heterophylla:0):0.00000253,QGK87510.1__XX__Corylus_sieboldiana:0.00000253)100:0.0014953)99:0.00149144,(((((((((((((QGT76868.1__XX__Corylus_avellana:0,YP_009331486.1__XX__Corylus_chinensis:0):0,QGK88012.1__XX__Corylus_fargesii:0):0,QGK87594.1__XX__Corylus_colurna:0):0,AOZ20291.1__XX__Corylus_fargesii:0):0,AXZ70295.1__XX__Corylus_heterophylla_var__sutchuenensis:0):0,YP_009318166.1__XX__Corylus_avellana:0):0,APF31735.1__XX__Corylus_chinensis:0):0,QGK87258.1__XX__Corylus_ferox_var__thibetica:0):0,AOZ20368.1__XX__Corylus_avellana:0):0,YP_009318090.1__XX__Corylus_fargesii:0):0.00000253,YP_009715038.1__XX__Corylus_colurna:0.00000253)68:0.00000253,((((((YP_009715206.1__XX__Corylus_cornuta:0,QGK87846.1__XX__Corylus_cornuta:0):0,QGK87006.1__XX__Corylus_americana:0):0.00000253,YP_009714786.1__XX__Corylus_americana:0.00000253)99:0.00000253,CAA39957.1__XX__Corylus_cornuta:0.00370881)62:0.00148307,QGK87762.1__XX__Corylus_cornuta_var__californica:0.00000253)61:0.00222157,(YP_009715122.1__XX__Corylus_jacquemontii:0.00000253,QGK87678.1__XX__Corylus_jacquemontii:0.00000253)100:0.00147923)16:0.00000253)11:0.00000253,((((((YP_009714870.1__XX__Corylus_ferox:0,YP_009559747.1__XX__Corylus_wangii:0):0,YP_009510020.1__XX__Corylus_yunnanensis:0):0,AXF46752.1__XX__Corylus_yunnanensis:0):0,AZV03382.1__XX__Corylus_wangii:0):0.00000253,QGK87426.1__XX__Corylus_ferox:0.00000253)99:0.00000253,QGK87929.1__XX__Corylus_yunnanensis:0.00073837)100:0.00073851)29:0.00000209)81:0.00295444,((((AZV03550.1__XX__Ostryopsis_davidiana:0,AXF46835.1__XX__Ostryopsis_davidiana:0):0,YP_009510103.1__XX__Ostryopsis_davidiana:0):0.00000253,AYU58234.1__XX__Ostryopsis_davidiana:0.00000253)99:0.00000253,((YP_009543283.1__XX__Ostryopsis_nobilis:0.00000253,AYU58404.1__XX__Ostryopsis_nobilis:0.00000253)100:0.00074023,(YP_009543198.1__XX__Ostryopsis_intermedia:0.00000253,AYU58319.1__XX__Ostryopsis_intermedia:0.00000253)98:0.00000253)100:0.0007388)100:0.00076564)81:0.0014799,(((((((((((((((((((((YP_009996294.1__XX__Carpinus_tibetana:0,ASB30012.1__XX__Carpinus_cordata:0):0,YP_009453698.1__XX__Carpinus_cordata:0):0,ARO35492.1__XX__Carpinus_tientaiensis:0):0,AYU58064.1__XX__Carpinus_rupestris:0):0,AYF56559.1__XX__Carpinus_betulus:0):0,APS87154.1__XX__Carpinus_putoensis:0):0,YP_009378585.1__XX__Carpinus_tientaiensis:0):0,AYF57061.1__XX__Carpinus_viminea:0):0,ARH56069.1__XX__Carpinus_tientaiensis:0):0,YP_009539484.1__XX__Carpinus_viminea:0):0,AYF56810.1__XX__Carpinus_fangiana:0):0,YP_009539233.1__XX__Carpinus_fangiana:0):0,YP_009342940.1__XX__Carpinus_putoensis:0):0,YP_009543113.1__XX__Carpinus_rupestris:0):0,YP_009539065.1__XX__Carpinus_betulus:0):0.00000253,QNQ65683.1__XX__Carpinus_tibetana:0.00000253)46:0.00000253,((((YP_009539149.1__XX__Carpinus_caroliniana:0.00000253,AYF56643.1__XX__Carpinus_caroliniana:0.00000253)100:0.00299335,CAA39959.1__XX__Carpinus_caroliniana:0.00148882)61:0.00074332,(YP_009499682.1__XX__Carpinus_purpurinervis:0.00000253,AXB72047.1__XX__Carpinus_purpurinervis:0.00000253)99:0.00073974)59:0.00000253,AYF56727.1__XX__Carpinus_cordata:0.00074449)31:0.00000253)36:0.00000253,((((((((((((QHN69750.1__XX__Carpinus_laxiflora:0,AXB71962.1__XX__Carpinus_oblongifolia:0):0,YP_009501810.1__XX__Carpinus_hebestroma:0):0,YP_009542943.1__XX__Carpinus_monbeigiana:0):0,AYF56893.1__XX__Carpinus_fargesiana:0):0,AYU57894.1__XX__Carpinus_monbeigiana:0):0,YP_009499597.1__XX__Carpinus_oblongifolia:0):0,YP_009539400.1__XX__Carpinus_tschonoskii:0):0,AYU57979.1__XX__Carpinus_polyneura:0):0,AXB72132.1__XX__Carpinus_hebestroma:0):0,AYF56977.1__XX__Carpinus_tschonoskii:0):0,YP_009539316.1__XX__Carpinus_fargesiana:0):0.00000253,YP_009543028.1__XX__Carpinus_polyneura:0.00000253)100:0.00074102)92:0.00074092,((((((((((((((((((((((((((((((((((((AYU58149.1__XX__Ostrya_japonica:0,AYK31534.1__XX__Ostrya_chinensis:0):0,AYK31449.1__XX__Ostrya_chinensis:0):0,AYK31619.1__XX__Ostrya_chinensis:0):0,AYK30684.1__XX__Ostrya_japonica:0):0,ALK26617.1__XX__Ostrya_rehderiana:0):0,YP_009179064.1__XX__Ostrya_rehderiana:0):0,AYK29325.1__XX__Ostrya_trichocarpa:0):0,AYK30344.1__XX__Ostrya_japonica:0):0,AYK29240.1__XX__Ostrya_trichocarpa:0):0,AYK29749.1__XX__Ostrya_rehderiana:0):0,AYK28985.1__XX__Ostrya_trichocarpa:0):0,AYK31364.1__XX__Ostrya_chinensis:0):0,AYK30854.1__XX__Ostrya_japonica:0):0,AYK29664.1__XX__Ostrya_rehderiana:0):0,AYK30514.1__XX__Ostrya_japonica:0):0,AYK29579.1__XX__Ostrya_rehderiana:0):0,AYK30429.1__XX__Ostrya_japonica:0):0,AYK30089.1__XX__Ostrya_japonica:0):0,AYK31279.1__XX__Ostrya_chinensis:0):0,AYK30769.1__XX__Ostrya_japonica:0):0,AQY15705.1__XX__Ostrya_trichocarpa:0):0,AYK29495.1__XX__Ostrya_trichocarpa:0):0,AYK29834.1__XX__Ostrya_rehderiana:0):0,AYK29410.1__XX__Ostrya_trichocarpa:0):0,AYK30174.1__XX__Ostrya_japonica:0):0,AYK30259.1__XX__Ostrya_japonica:0):0,AYK29155.1__XX__Ostrya_trichocarpa:0):0,AYK31109.1__XX__Ostrya_chinensis:0):0,AYK30004.1__XX__Ostrya_japonica:0):0,YP_009353636.1__XX__Ostrya_trichocarpa:0):0,AYK31024.1__XX__Ostrya_chinensis:0):0,AYK29070.1__XX__Ostrya_trichocarpa:0):0,AYK31194.1__XX__Ostrya_chinensis:0):0,AYK30939.1__XX__Ostrya_japonica:0):0.00000253,YP_009535977.1__XX__Ostrya_chinensis:0.00000253)97:0.00000253,(((YP_009535892.1__XX__Ostrya_japonica:0,AYK30599.1__XX__Ostrya_japonica:0):0,AYK29919.1__XX__Ostrya_japonica:0):0.00000253,AYK31704.1__XX__Ostrya_japonica:0.00000253)100:0.00074306)100:0.00149893)92:0.00149265,CAA39958.1__XX__Ostrya_virginiana:0.0044984)100:0.00150196,AYU57809.1__XX__Carpinus_fangiana:0.00000253)96:0.00077395)100:0.0068072)81:0.00000253,((((QWX90057.1__XX__Alnus_formosana:0.00073903,(AZV03466.1__XX__Alnus_cremastogyne:0.00000253,YP_009559831.1__XX__Alnus_cremastogyne:0.00000253)100:0.00073903)24:0.00000253,(((((((((((QQK56944.1__XX__Alnus_alnobetula_subsp__alnobetula:0,AUG62429.1__XX__Alnus_alnobetula_subsp__maximowiczii:0):0,QQK56600.1__XX__Alnus_alnobetula_subsp__alnobetula:0):0,YP_009454895.1__XX__Alnus_alnobetula_subsp__maximowiczii:0):0,QQK56686.1__XX__Alnus_alnobetula_subsp__alnobetula:0):0,QQK56514.1__XX__Alnus_alnobetula_subsp__alnobetula:0):0,QQK56772.1__XX__Alnus_alnobetula_subsp__alnobetula:0):0,QQK56428.1__XX__Alnus_alnobetula_subsp__alnobetula:0):0.00000253,QQK56858.1__XX__Alnus_alnobetula_subsp__alnobetula:0.00000253)99:0.00000253,((AUG62344.1__XX__Alnus_maritima_subsp__oklahomensis:0.00073845,(AUG62256.1__XX__Alnus_maritima_subsp__maritima:0.00000253,AUG62171.1__XX__Alnus_maritima_subsp__maritima:0.00000253)99:0.00000253)100:0.00147937,AUG61239.1__XX__Alnus_alnobetula_subsp__alnobetula:0.00000253)84:0.00074121)48:0.00073934,(YP_009455065.1__XX__Alnus_orientalis:0.00000253,AUG62595.1__XX__Alnus_orientalis:0.00000253)100:0.00073919)32:0.00000253,((((((((YP_009542433.1__XX__Alnus_nepalensis:0,YP_009454980.1__XX__Alnus_nitida:0):0,AUG61066.1__XX__Alnus_alnobetula_subsp__suaveolens:0):0,YP_009455150.1__XX__Alnus_rubra:0):0,AUG62086.1__XX__Alnus_jorullensis_subsp__jorullensis:0):0,AUG62684.1__XX__Alnus_rubra:0):0,AUG62514.1__XX__Alnus_nitida:0):0,AVN97930.1__XX__Alnus_rubra:0):0.00000253,AYU57299.1__XX__Alnus_nepalensis:0.00000253)19:0.00000253)5:0.00000253)5:0.00000253,(((((((((((((((((YP_009538803.1__XX__Alnus_glutinosa:0,AUG61917.1__XX__Alnus_incana:0):0,AYU57129.1__XX__Alnus_glutinosa:0):0,AUG62767.1__XX__Alnus_subcordata:0):0,AUG61834.1__XX__Alnus_incana:0):0,AUG61494.1__XX__Alnus_glutinosa_subsp__barbata:0):0,AUG61747.1__XX__Alnus_glutinosa_subsp__glutinosa:0):0,AUG61579.1__XX__Alnus_glutinosa_subsp__glutinosa:0):0,AUG61152.1__XX__Alnus_cordata:0):0,AUG61660.1__XX__Alnus_glutinosa_subsp__glutinosa:0):0,AUG61407.1__XX__Alnus_cordata:0):0,YP_009454640.1__XX__Alnus_cordata:0):0,YP_009454725.1__XX__Alnus_incana:0):0,AUG61324.1__XX__Alnus_glutinosa_subsp__betuloides:0):0,YP_009455235.1__XX__Alnus_subcordata:0):0.00000253,AYU57214.1__XX__Alnus_incana:0.00000253)92:0.00000253,CAA39956.1__XX__Alnus_incana:0.00073852)60:0.00000253,AUG60984.1__XX__Alnus_alnobetula_subsp__crispa:0.00073849)79:0.00074107)34:0.0007391,(YP_009454810.1__XX__Alnus_japonica:0.00000253,AUG62000.1__XX__Alnus_japonica:0.00000253)99:0.00000253)100:0.0030049)100:0.0024252,((((YP_010200008.1__XX__Casuarina_cunninghamiana:0.00000253,UAD90179.1__XX__Casuarina_cunninghamiana:0.00000253)100:0.00073918,CAA49274.1__XX__Allocasuarina_verticillata:0.00527493)100:0.00073703,((((QXF29350.1__XX__Casuarina_equisetifolia:0,QDA81652.1__XX__Casuarina_glauca:0):0.00000253,YP_009648676.1__XX__Casuarina_glauca:0.00000253)99:0.00000253,QWE50919.1__XX__Casuarina_equisetifolia:0.00525687)100:0.00073921,CAA49275.1__XX__Casuarina_cunninghamiana:0.00073923)100:0.00000243)100:0.00780273,CAA49278.1__XX__Gymnostoma_webbianum:0.00521424)100:0.01269692)100:0.00557949,(((((YP_009934775.1__XX__Morella_cerifera:0.00000253,QNR95407.1__XX__Morella_cerifera:0.00000253)99:0.00000253,AAF34883.1__XX__Morella_cerifera:0.00073644)100:0.00221905,((YP_009383885.1__XX__Morella_rubra:0.00000253,ARS44187.1__XX__Morella_rubra:0.00000253)99:0.00073907,(ARS44353.1__XX__Morella_rubra:0.00000253,ARS44270.1__XX__Morella_rubra:0.00000253)100:0.00073686)70:0.00000253)71:0.0014815,(YP_009917841.1__XX__Morella_salicifolia:0.00000253,QLM01875.1__XX__Morella_salicifolia:0.00000253)100:0.00073947)71:0.0014793,((ABC42911.1__XX__Comptonia_peregrina:0.00000253,CAA49276.1__XX__Comptonia_peregrina:0.00000253)100:0.00147554,CAA49277.1__XX__Myrica_gale:0.00073623)61:0.00000253)100:0.0155617)63:0.00000253,((((((((((UBY93444.1__XX__Carya_cathayensis:0,QID57635.1__XX__Carya_cathayensis:0):0,YP_009741364.1__XX__Carya_cathayensis:0):0.00000253,QKY60411.1__XX__Carya_cathayensis:0.00000253)93:0.00000253,(((((((((YP_010132084.1__XX__Carya_laciniosa:0,YP_009574656.1__XX__Carya_illinoinensis:0):0,QOS47649.1__XX__Carya_ovata:0):0,QQD89818.1__XX__Carya_laciniosa:0):0,QBG40628.1__XX__Carya_illinoinensis:0):0,QJF46281.1__XX__Carya_illinoinensis:0):0,QBG38094.1__XX__Carya_illinoinensis:0):0.00000253,YP_010027476.1__XX__Carya_ovata:0.00000253)97:0.00000253,QBG38175.1__XX__Carya_illinoinensis:0.00073818)42:0.00000253,AAF34890.1__XX__Carya_glabra:0.00073849)40:0.00074477)32:0.00000253,(((QOP39837.1__XX__Carya_hunanensis:0,QBG40717.1__XX__Carya_hunanensis:0):0,QBG40539.1__XX__Carya_kweichowensis:0):0.00000253,YP_009735921.1__XX__Carya_hunanensis:0.00000253)100:0.00148826)46:0.00073909,(((((((QXF30287.1__XX__Cyclocarya_paliurus:0.00000253,QWK41579.1__XX__Cyclocarya_paliurus:0.00000253)100:0.00073904,(YP_009354413.1__XX__Cyclocarya_paliurus:0.00000253,ARA90682.1__XX__Cyclocarya_paliurus:0.00000253)96:0.00000253)100:0.00147911,((((((((((QJS33075.1__XX__Pterocarya_stenoptera:0,YP_009735476.1__XX__Pterocarya_fraxinifolia:0):0,QBG39471.1__XX__Pterocarya_stenoptera:0):0,YP_009735298.1__XX__Pterocarya_stenoptera:0):0,QBG39828.1__XX__Pterocarya_hupehensis:0):0,YP_009735565.1__XX__Pterocarya_hupehensis:0):0,YP_009735387.1__XX__Pterocarya_macroptera_var__insignis:0):0,QBG39649.1__XX__Pterocarya_fraxinifolia:0):0,QBG39560.1__XX__Pterocarya_macroptera_var__insignis:0):0,QBG40807.1__XX__Pterocarya_zhijiangensis:0):0.00000253,YP_009736010.1__XX__Pterocarya_zhijiangensis:0.00000253)100:0.00073858)30:0.00000253,QLJ93400.1__XX__Juglans_major_x_Juglans_regia:0.00000253)13:0.00000253,(((((((((((((((((((((((((((((((((YP_009913535.1__XX__Juglans_major_x_Juglans_regia:0,ASM81954.1__XX__Juglans_cinerea:0):0,ASM82371.1__XX__Juglans_regia:0):0,YP_009430806.1__XX__Juglans_hindsii:0):0,QIJ59084.1__XX__Juglans_regia:0):0,YP_009186176.1__XX__Juglans_regia:0):0,QBG40094.1__XX__Juglans_major:0):0,ASM82455.1__XX__Juglans_regia:0):0,YP_009430889.1__XX__Juglans_major:0):0,ANG44722.1__XX__Juglans_regia:0):0,QIJ59587.1__XX__Juglans_regia:0):0,AAA20535.1__XX__Juglans_nigra:0):0,QIJ59838.1__XX__Juglans_regia:0):0,QIJ59000.1__XX__Juglans_regia:0):0,YP_009735654.1__XX__Juglans_microcarpa:0):0,QBG40272.1__XX__Juglans_cinerea:0):0,QBG40005.1__XX__Juglans_microcarpa:0):0,QIJ59754.1__XX__Juglans_regia:0):0,AAL35672.1__XX__Juglans_nigra:0):0,QIJ59168.1__XX__Juglans_regia:0):0,QIJ58916.1__XX__Juglans_regia:0):0,QBG40183.1__XX__Juglans_hindsii:0):0,QIJ59252.1__XX__Juglans_regia:0):0,QIJ59336.1__XX__Juglans_regia:0):0,YP_009306664.1__XX__Juglans_sigillata:0):0,ASM82120.1__XX__Juglans_major:0):0,ASM82537.1__XX__Juglans_sigillata:0):0,ASM82039.1__XX__Juglans_hindsii:0):0,QIJ59671.1__XX__Juglans_regia:0):0,QIJ59419.1__XX__Juglans_regia:0):0,AOQ30796.1__XX__Juglans_sigillata:0):0,ALO71507.1__XX__Juglans_regia:0):0,QIJ59503.1__XX__Juglans_regia:0):0,YP_009430722.1__XX__Juglans_cinerea:0):0.00000253)16:0.00000253,((QBG39916.1__XX__Juglans_nigra:0,ASM82288.1__XX__Juglans_nigra:0):0.00000253,YP_009430972.1__XX__Juglans_nigra:0.00000253)100:0.00073855)24:0.00000253,(((((((((((((((((QQO79233.1__XX__Pterocarya_macroptera_var__delavayi:0,APW28922.1__XX__Juglans_cathayensis:0):0,QBG39382.1__XX__Pterocarya_tonkinensis:0):0,ASM82205.1__XX__Juglans_mandshurica:0):0,YP_009735209.1__XX__Pterocarya_tonkinensis:0):0,QJQ35787.1__XX__Pterocarya_stenoptera:0):0,APW28836.1__XX__Juglans_mandshurica:0):0,ASM81872.1__XX__Juglans_cathayensis:0):0,YP_009735743.1__XX__Juglans_ailanthifolia:0):0,YP_009347456.1__XX__Juglans_mandshurica:0):0,QIZ11500.1__XX__Juglans_cathayensis_var__formosana:0):0,YP_009347628.1__XX__Juglans_hopeiensis:0):0,YP_009347542.1__XX__Juglans_cathayensis:0):0,QBG40361.1__XX__Juglans_ailanthifolia:0):0,APW29008.1__XX__Juglans_hopeiensis:0):0,YP_009772952.1__XX__Juglans_cathayensis_var__formosana:0):0,QBG39738.1__XX__Pterocarya_macroptera_var__insignis:0):0.00000253,QJS33160.1__XX__Pterocarya_macroptera_var__insignis:0.00000253)100:0.00074043)76:0.0014918)39:0.00000253,((QOQ36607.1__XX__Carya_sinensis:0.00000253,AQT38426.1__XX__Carya_sinensis:0.00000253)100:0.00073901,(QKY60499.1__XX__Platycarya_strobilacea:0.0007262,(YP_009407113.1__XX__Platycarya_strobilacea:0.00000253,ASA45929.1__XX__Platycarya_strobilacea:0.00000253)100:0.00075402)100:0.00600404)23:0.00000253)35:0.00000253,(((YP_009757528.1__XX__Carya_sinensis:0,AZT79139.1__XX__Carya_kweichowensis:0):0,YP_009554367.1__XX__Carya_kweichowensis:0):0.00000253,QIM59557.1__XX__Carya_sinensis:0.00000253)100:0.00074076)77:0.00074605,((((YP_010024171.1__XX__Engelhardia_fenzelii:0,YP_009735832.1__XX__Engelhardia_roxburghiana:0):0,QBG40450.1__XX__Engelhardia_roxburghiana:0):0.00000253,QOP63520.1__XX__Engelhardia_fenzelii:0.00000253)100:0.00304767,QMQ99319.1__XX__Engelhardia_roxburghiana:0.00377355)100:0.00068673)100:0.00151009,(((YP_010027389.1__XX__Rhoiptelea_chiliantha:0,AXS67572.1__XX__Rhoiptelea_chiliantha:0):0.00000253,QOS47478.1__XX__Rhoiptelea_chiliantha:0.00000253)100:0.0007388,AAB96904.1__XX__Rhoiptelea_chiliantha:0.00000253)100:0.00296838)100:0.00769142)82:0.00356915,((((((((((((YP_010224555.1__XX__Cyclobalanopsis_edithae:0.00000253,UCS08471.1__XX__Cyclobalanopsis_edithae:0.00000253)100:0.00003771,(((((((((((((((((((QFQ52020.1__XX__Quercus_ciliaris:0,AYQ94104.1__XX__Quercus_obovatifolia:0):0,QLI42130.1__XX__Quercus_gilva:0):0,YP_009906449.1__XX__Quercus_gilva:0):0,AUS84788.1__XX__Quercus_sichourensis:0):0,YP_009458781.1__XX__Quercus_glauca:0):0,YP_010157482.1__XX__Quercus_chungii:0):0,YP_010048641.1__XX__Quercus_acuta:0):0,QTW92053.1__XX__Quercus_multinervis:0):0,QFQ52108.1__XX__Quercus_myrsinifolia:0):0,QTW91799.1__XX__Quercus_saravanensis:0):0,QPK76999.1__XX__Quercus_acuta:0):0,QGZ07797.1__XX__Quercus_gilva:0):0,AQW41605.1__XX__Quercus_glauca:0):0,YP_009459534.1__XX__Quercus_sichourensis:0):0,QRG01651.1__XX__Quercus_chungii:0):0,YP_009541169.1__XX__Quercus_obovatifolia:0):0,QTW92137.1__XX__Quercus_schottkyana:0):0.00000253,QFQ51932.1__XX__Quercus_stewardiana:0.00000253)98:0.00000253,ANP25677.1__XX__Quercus_edithiae:0.00073671)76:0.00072829)76:0.00071101,((YP_010207584.1__XX__Quercus_fleuryi:0,QYH41352.1__XX__Quercus_sessilifolia:0):0.00000253,UBA14244.1__XX__Quercus_fleuryi:0.00000253)100:0.00000253)100:0.00147697,(((QTZ18686.1__XX__Lithocarpus_hancei:0.00073746,BAD14077.1__XX__Lithocarpus_lucidus:0.00221824)76:0.00000253,(BAD14078.1__XX__Lithocarpus_wallichianus:0.00000253,BAD14076.1__XX__Lithocarpus_bancanus:0.00000253)100:0.00221846)100:0.00073765,(AJN91023.1__XX__Lithocarpus_balansae:0.00000253,YP_009123750.1__XX__Lithocarpus_balansae:0.00000253)100:0.00147686)42:0.00000253)17:0.00073786,((((YP_010149082.1__XX__Castanopsis_carlesii:0.00000253,QQV69998.1__XX__Castanopsis_carlesii:0.00000253)100:0.00147852,(YP_009759056.1__XX__Castanopsis_fargesii:0.00000253,QIQ26106.1__XX__Castanopsis_fargesii:0.00000253)100:0.00147735)14:0.00000253,(((QJQ34725.1__XX__Castanopsis_carlesii:0,AHL16915.1__XX__Castanopsis_echinocarpa:0):0.00000253,YP_009020228.1__XX__Castanopsis_echinocarpa:0.00000253)100:0.00221867,BAD14074.1__XX__Castanopsis_inermis:0.00221921)31:0.00000253)27:0.00073786,((((QVX31565.1__XX__Castanopsis_sieboldii:0.00000253,(YP_009341785.1__XX__Castanopsis_concinna:0.00000253,ALN96508.1__XX__Castanopsis_concinna:0.00000253)100:0.00073905)85:0.00000253,QSJ48248.1__XX__Castanopsis_sclerophylla:0.00147774)86:0.00073806,(((((YP_010041518.1__XX__Castanea_sativa:0,QPA36347.1__XX__Castanea_sativa:0):0.00000253,QQN91463.1__XX__Castanea_sativa:0.00000253)83:0.00000253,(((((((((((((((YP_010041435.1__XX__Castanea_crenata:0,APU52648.1__XX__Castanea_henryi:0):0,YP_009531666.1__XX__Castanea_seguinii:0):0,YP_004021158.1__XX__Castanea_mollissima:0):0,ASD34261.1__XX__Castanea_mollissima:0):0,QIA95744.1__XX__Castanea_seguinii:0):0,AXZ70213.1__XX__Castanea_seguinii:0):0,QID76225.1__XX__Castanea_mollissima:0):0,YP_009347244.1__XX__Castanea_henryi:0):0,QCG69075.1__XX__Castanea_seguinii:0):0,QPA36264.1__XX__Castanea_crenata:0):0,ADO65068.1__XX__Castanea_mollissima:0):0.00000253,QQV68847.1__XX__Castanea_mollissima:0.00000253)98:0.00000253,QCG69160.1__XX__Castanea_henryi:0.00073725)68:0.00000253,AJA05725.1__XX__Castanea_pumila_var__pumila:0.00222343)61:0.00073744,AAB01600.1__XX__Castanea_sativa:0.00147709)28:0.00000253)27:0.00000253,AAS55871.1__XX__Castanea_sativa:0.00147742)66:0.00074269,QFG71493.1__XX__Castanea_crenata:0.0007399)47:0.00074191)11:0.00000253,(((YP_010032093.1__XX__Castanopsis_mekongensis:0,BAD14075.1__XX__Castanopsis_lucida:0):0.00000253,QOW07184.1__XX__Castanopsis_mekongensis:0.00000253)60:0.00000253,((YP_009690487.1__XX__Castanopsis_sclerophylla:0.00000253,QEG57266.1__XX__Castanopsis_sclerophylla:0.00000253)100:0.00073935,(YP_009473245.1__XX__Castanopsis_hainanensis:0.00000253,AVI26117.1__XX__Castanopsis_hainanensis:0.00000253)96:0.00000253)99:0.00073827)24:0.00000253)13:0.00000253)25:0.00073802)1:0.00000253,(((((((((((UEC47510.1__XX__Quercus_phellos:0,QHF18935.1__XX__Quercus_rubra:0):0,BAD14086.1__XX__Quercus_palustris:0):0,QJA27830.1__XX__Quercus_coccinea:0):0,AGC31254.1__XX__Quercus_rubra:0):0,ABV65256.1__XX__Quercus_nigra:0):0,YP_007375051.1__XX__Quercus_rubra:0):0.00000253,YP_009777025.1__XX__Quercus_coccinea:0.00000253)95:0.00000253,(QHF18760.1__XX__Quercus_palustris:0.00073872,AAF34880.1__XX__Quercus_hemisphaerica:0.00221981)61:0.00000253)63:0.00000253,BAD14089.1__XX__Quercus_rubra:0.00520815)100:0.00073912,((((((((((((((((((((((((((((UEC45848.1__XX__Quercus_fabri:0,AXX76557.1__XX__Quercus_dentata:0):0,YP_009672970.1__XX__Quercus_wutaishanica:0):0,YP_009529366.1__XX__Quercus_dentata:0):0,YP_009828482.1__XX__Quercus_fenchengensis:0):0,QDE53381.1__XX__Quercus_mongolica:0):0,QVV25390.1__XX__Quercus_serrata:0):0,QVV25474.1__XX__Quercus_serrata_var__brevipetiolata:0):0,QLI42214.1__XX__Quercus_mongolica_subsp__crispula:0):0,AJW60156.1__XX__Quercus_aliena:0):0,QVV25301.1__XX__Quercus_mongolica:0):0,YP_009673056.1__XX__Quercus_mongolica:0):0,QHF18672.1__XX__Quercus_mongolica:0):0,QJC13994.1__XX__Quercus_fenchengensis:0):0,QDE53296.1__XX__Quercus_wutaishanica:0):0,YP_009906533.1__XX__Quercus_mongolica_subsp__crispula:0):0,QHF18496.1__XX__Quercus_serrata_var__brevipetiolata:0):0,QVV25217.1__XX__Quercus_malacotricha:0):0,QVV25145.1__XX__Quercus_griffithii:0):0,YP_009130330.1__XX__Quercus_aliena:0):0,QDG01175.1__XX__Quercus_mongolica:0):0.00000253,QVV25561.1__XX__Quercus_dentata_subsp__stewardii:0.00000253)100:0.00074131,QHI41738.1__XX__Quercus_fabri:0.00073716)66:0.00000253,((((UBQ36157.1__XX__Quercus_wutaishanica:0,ANW36518.1__XX__Quercus_aliena_var__acutiserrata:0):0,BAD14087.1__XX__Quercus_petraea:0):0,ANW36432.1__XX__Quercus_aliena:0):0.00000253,QHF18144.1__XX__Quercus_aliena_var__acutiserrata:0.00000253)76:0.00000253)59:0.00000253,((UBQ35981.1__XX__Quercus_dentata:0,QHF18232.1__XX__Quercus_dentata:0):0.00000253,UBQ35893.1__XX__Quercus_dentata:0.00000253)100:0.00073703)100:0.00073806,((SPO51662.1__XX__Quercus_petraea:0,BAD14088.1__XX__Quercus_robur:0):0.00000253,QHF18320.1__XX__Quercus_fabri:0.00000253)93:0.00000253)97:0.00000253,BAD14084.1__XX__Quercus_lyrata:0.00073676)100:0.00073695,((SPO51976.1__XX__Quercus_robur:0,QHV34510.1__XX__Quercus_robur:0):0.00000253,YP_009733761.1__XX__Quercus_robur:0.00000253)99:0.00000253)92:0.00073833,((YP_009942179.1__XX__Quercus_virginiana:0.00000253,QOC71369.1__XX__Quercus_virginiana:0.00000253)100:0.00224461,(((QHF19198.1__XX__Quercus_stellata:0,QHF18408.1__XX__Quercus_gambelii:0):0.00000253,QHF18584.1__XX__Quercus_macrocarpa:0.00000253)99:0.00000253,AAF34879.1__XX__Quercus_virginiana:0.02983666)100:0.0030122)100:0.00148272)75:0.00074399)36:0.00073834,((BAD14082.1__XX__Quercus_gemelliflora:0,BAD14079.1__XX__Quercus_argentata:0):0.00000253,BAD14085.1__XX__Quercus_oidocarpa:0.00000253)100:0.00147874)16:0.00000253)13:0.00148853,((((((((((UEC47593.1__XX__Quercus_semecarpifolia:0,YP_009236504.1__XX__Quercus_baronii:0):0,AMH85813.1__XX__Quercus_baronii:0):0,QHF18847.1__XX__Quercus_phillyraeoides:0):0,YP_009306009.1__XX__Quercus_dolicholepis:0):0,ANW36690.1__XX__Quercus_dolicholepis:0):0.00000253,QTD82897.1__XX__Quercus_acrodonta:0.00000253)93:0.00000253,UEC47426.1__XX__Quercus_engleriana:0.00073617)74:0.00000253,(((((YP_009827085.1__XX__Quercus_phillyraeoides:0,YP_009741931.1__XX__Quercus_bawanglingensis:0):0,QID76910.1__XX__Quercus_bawanglingensis:0):0,ATU31862.1__XX__Quercus_tarokoensis:0):0,YP_009444138.1__XX__Quercus_tarokoensis:0):0.00000253,QIU83618.1__XX__Quercus_phillyraeoides:0.00000253)100:0.00147936)67:0.00000253,((((((((((((UBQ36069.1__XX__Quercus_variabilis:0,QDC33718.1__XX__Quercus_acutissima:0):0,AXQ87851.1__XX__Quercus_acutissima:0):0,ANW36604.1__XX__Quercus_variabilis:0):0,AYE40999.1__XX__Quercus_chenii:0):0,AYE41085.1__XX__Quercus_acutissima:0):0,YP_009516589.1__XX__Quercus_chenii:0):0,QHF19022.1__XX__Quercus_serrata:0):0,QHF18056.1__XX__Quercus_variabilis:0):0,YP_009516675.1__XX__Quercus_acutissima:0):0,YP_009305923.1__XX__Quercus_variabilis:0):0.00000253,QHF19110.1__XX__Quercus_variabilis:0.00000253)99:0.00074235,(BAD14090.1__XX__Quercus_suber:0.00000253,BAD14080.1__XX__Quercus_cerris:0.0007366)100:0.00073713)80:0.00073963)52:0.00147433,(QTW91969.1__XX__Quercus_delavayi:0.00073616,(QTW91884.1__XX__Quercus_franchetii:0.00073667,(BAD14083.1__XX__Quercus_ilex:0.00000253,BAD14081.1__XX__Quercus_coccifera:0.00000253)68:0.00000253)19:0.00000253)33:0.00000253)15:0.00073649)18:0.00000253,((BAB91563.1__XX__Trigonobalanus_verticillata:0.00112815,(BAB91562.1__XX__Trigonobalanus_verticillata:0.00000253,BAB91561.1__XX__Trigonobalanus_verticillata:0.00073538)100:0.00182618)100:0.00222992,(YP_009024801.1__XX__Trigonobalanus_doichangensis:0.00000253,AHN16133.1__XX__Trigonobalanus_doichangensis:0.00000253)100:0.00336406)100:0.00182907)20:0.00000253,((((((YP_009459147.1__XX__Quercus_tungmaiensis:0,YP_009133063.1__XX__Quercus_aquifolioides:0):0,AKA66971.1__XX__Quercus_spinosa:0):0,YP_009132844.1__XX__Quercus_spinosa:0):0,AUS84186.1__XX__Quercus_tungmaiensis:0):0,AKC05477.1__XX__Quercus_aquifolioides:0):0.00000253,AQM51615.1__XX__Quercus_spinosa:0.00000253)67:0.00000253)23:0.00000253,(YP_009941640.1__XX__Quercus_pannosa:0.00000253,QOC70695.1__XX__Quercus_pannosa:0.00000253)100:0.0014751)40:0.00028651,AQM51529.1__XX__Quercus_aquifolioides:0.00192908)100:0.01610727,((((UEN68230.1__XX__Fagus_lucida:0.00000253,UEN68148.1__XX__Fagus_hayatae:0.00000253)100:0.00073655,((((((((((((((((((((((UBZ16183.1__XX__Fagus_sylvatica:0,UBY47846.1__XX__Fagus_sylvatica:0):0,YP_009573830.1__XX__Fagus_sylvatica:0):0,UBY48012.1__XX__Fagus_sylvatica:0):0,UBY46933.1__XX__Fagus_sylvatica:0):0,UBY47265.1__XX__Fagus_sylvatica:0):0,UBY47348.1__XX__Fagus_sylvatica:0):0,UBY47431.1__XX__Fagus_sylvatica:0):0,UBY47514.1__XX__Fagus_sylvatica:0):0,UBY47929.1__XX__Fagus_sylvatica:0):0,UBY47182.1__XX__Fagus_sylvatica:0):0,QBM31024.1__XX__Fagus_sylvatica:0):0,UBY47597.1__XX__Fagus_sylvatica:0):0,UBY46850.1__XX__Fagus_sylvatica:0):0,UBY47099.1__XX__Fagus_sylvatica:0):0,UBY47763.1__XX__Fagus_sylvatica:0):0,UBY47016.1__XX__Fagus_sylvatica:0):0,UBY47680.1__XX__Fagus_sylvatica:0):0,SPP91039.1__XX__Fagus_sylvatica:0):0.00000253,UBY48095.1__XX__Fagus_sylvatica:0.00000253)100:0.0007366,(QNU39908.1__XX__Fagus_engleriana:0.00073653,((QNU39826.1__XX__Fagus_crenata:0,YP_009568632.1__XX__Fagus_crenata:0):0.00000253,QBB88642.1__XX__Fagus_crenata:0.00000253)100:0.00073654)41:0.00000253)18:0.00000253,QNU40072.1__XX__Fagus_japonica:0.00000253)18:0.00000253,(((YP_010010096.1__XX__Fagus_japonica:0,YP_009458697.1__XX__Fagus_engleriana:0):0,AQW41520.1__XX__Fagus_engleriana:0):0,QNU39990.1__XX__Fagus_japonica:0):0.00000253)24:0.00000253)100:0.00073886,((QNU40154.1__XX__Fagus_japonica_var__multinervis:0,QFS81097.1__XX__Fagus_japonica_var__multinervis:0):0.00000253,QKG63701.1__XX__Fagus_japonica_var__multinervis:0.00000253)99:0.00000253)100:0.00093726,AAA84253.1__XX__Fagus_grandifolia:0.01192874)100:0.00964873)100:0.00579879)100:0.00527206,((AAW70094.1__XX__Nothofagus_nitida:0.00586139,((((AAT79515.1__XX__Fuscospora_truncata:0,AAT79501.1__XX__Fuscospora_fusca:0):0.00000253,AAT79513.1__XX__Fuscospora_solandri:0.00000253)100:0.00224265,AAT79505.1__XX__Fuscospora_gunnii:0.00073188)100:0.00302618,AAT79497.1__XX__Fuscospora_alessandri:0.00074319)100:0.00168621)100:0.00227473,((AAT79511.1__XX__Lophozonia_obliqua:0.00000253,AAT79503.1__XX__Lophozonia_glauca:0.00000253)100:0.0017007,((AAT79509.1__XX__Lophozonia_moorei:0.00000253,AAT79499.1__XX__Lophozonia_cunninghamii:0.00000253)100:0.00074072,AAT79507.1__XX__Lophozonia_menziesii:0.00074092)100:0.0012693)100:0.00529491)100:0.02000512)100:0.00651144)77:0.00058466,((((((((((((((((((((((UGB89833.1__XX__Celtis_sinensis:0,UDY70026.1__XX__Celtis_koraiensis:0):0,QXM16050.1__XX__Celtis_sinensis:0):0,QXM15964.1__XX__Celtis_koraiensis:0):0,QWK47182.1__XX__Celtis_tetrandra:0):0,QDP70203.1__XX__Celtis_tetrandra:0):0,QXM15878.1__XX__Celtis_julianae:0):0,UDY69939.1__XX__Celtis_julianae:0):0,YP_009917001.1__XX__Celtis_tetrandra:0):0,YP_010032778.1__XX__Celtis_julianae:0):0,QOW38262.1__XX__Celtis_julianae:0):0.00000253,UDY70200.1__XX__Celtis_vandervoetiana:0.00000253)100:0.00000253,(UDY70113.1__XX__Celtis_occidentalis:0.00074015,(((UDY69852.1__XX__Celtis_bungeana:0,YP_009827501.1__XX__Celtis_sinensis:0):0,QIV26250.1__XX__Celtis_sinensis:0):0.00000253,QXM16136.1__XX__Celtis_cerasifera:0.00000253)98:0.00000253)88:0.0007403)88:0.00077405,((QXM15792.1__XX__Celtis_biondii:0,AXX76815.1__XX__Celtis_biondii:0):0.00000253,YP_009529536.1__XX__Celtis_biondii:0.00000253)100:0.00145119)100:0.01223794,(((((UDP56506.1__XX__Cannabis_sativa:0,ARC99292.1__XX__Cannabis_sativa:0):0,AXX76730.1__XX__Cannabis_sativa:0):0.00000253,QPA35978.1__XX__Cannabis_sativa:0.00000253)100:0.00074279,((((((YP_009143561.1__XX__Cannabis_sativa:0,YP_009123081.1__XX__Cannabis_sativa:0):0,AKK32284.1__XX__Cannabis_sativa:0):0,AJK91430.1__XX__Cannabis_sativa:0):0,AKP55257.1__XX__Cannabis_sativa_subsp__sativa:0):0,AKX33556.1__XX__Cannabis_sativa:0):0.00000253,AQY15330.1__XX__Cannabis_sativa:0.00000253)100:0.00000253)100:0.00919198,((QRE83962.1__XX__Humulus_lupulus:0.00077081,((AVY51883.1__XX__Humulus_lupulus:0,ALE29432.1__XX__Humulus_lupulus:0):0.00000253,YP_009170435.1__XX__Humulus_lupulus:0.00000253)100:0.00072803)100:0.00150507,QEX95752.1__XX__Humulus_yunnanensis:0.00540057)100:0.003211)100:0.01605191)69:0.00268777,(((((QWK48046.1__XX__Pteroceltis_tatarinowii:0,AXX77322.1__XX__Pteroceltis_tatarinowii:0):0,QCA40936.1__XX__Pteroceltis_tatarinowii:0):0,YP_009530043.1__XX__Pteroceltis_tatarinowii:0):0.00000253,QII42628.1__XX__Pteroceltis_tatarinowii:0.00000253)100:0.00996581,((QWK47354.1__XX__Chaetachme_aristata:0.00074093,ASR92678.1__XX__Chaetachme_aristata:0.00000253)97:0.00000253,((QWK47269.1__XX__Chaetachme_aristata:0,AXX76902.1__XX__Chaetachme_aristata:0):0.00000253,YP_009529623.1__XX__Chaetachme_aristata:0.00000253)100:0.00149276)100:0.0075965)100:0.00539153)52:0.00000253,(((((((((UDY70722.1__XX__Trema_tomentosum:0,QWK48133.1__XX__Trema_orientale:0):0,ASR93136.1__XX__Trema_orientale:0):0.00000253,UDY70635.1__XX__Trema_tomentosum:0.00000253)98:0.00000253,(UDY70461.1__XX__Trema_cannabinum:0.00000253,UDY70287.1__XX__Trema_angustifolia:0.00073949)100:0.00073915)100:0.00073876,((YP_009530127.1__XX__Trema_orientale:0,ASR93205.1__XX__Trema_orientale:0):0.00000253,AXX77406.1__XX__Trema_orientale:0.00000253)98:0.00000253)100:0.0007388,ASR93281.1__XX__Trema_tomentosum:0.00000253)100:0.00148019,((((YP_009529959.1__XX__Parasponia_rugosa:0,ASR92977.1__XX__Parasponia_rugosa:0):0.00000253,AXX77238.1__XX__Parasponia_rugosa:0.00000253)89:0.00000253,ASR92900.1__XX__Parasponia_rigida:0.00223536)98:0.00000253,ASR92821.1__XX__Parasponia_andersonii:0.00073929)100:0.00449058)90:0.00000253,UDY70374.1__XX__Trema_cannabinum:0.0029944)74:0.00074482,(UDY70548.1__XX__Trema_levigatum:0.00000253,ASR93051.1__XX__Trema_levigatum:0.00000253)100:0.00073773)100:0.01072508)53:0.00075348,(YP_009529875.1__XX__Lozanella_enantiophylla:0.00000253,AXX77154.1__XX__Lozanella_enantiophylla:0.00000253)100:0.00912901)28:0.00000253,((((QWK47095.1__XX__Aphananthe_aspera:0,ARC97589.1__XX__Aphananthe_aspera:0):0,AXX76646.1__XX__Aphananthe_aspera:0):0.00000253,YP_009529452.1__XX__Aphananthe_aspera:0.00000253)100:0.0126635,ASR92747.1__XX__Gironniera_celtidifolia:0.00903044)79:0.00244817)100:0.00150003,(((((((YP_010224134.1__XX__Artocarpus_altilis:0.00000253,UCS08050.1__XX__Artocarpus_altilis:0.00000253)100:0.00074396,((YP_010043497.1__XX__Artocarpus_camansi:0,QPD06817.1__XX__Artocarpus_camansi:0):0.00000253,QSV10744.1__XX__Artocarpus_altilis:0.00000253)99:0.00000253)100:0.00455695,((YP_010160757.1__XX__Artocarpus_integer:0.00000253,QRH18264.1__XX__Artocarpus_integer:0.00000253)100:0.00074388,QHB74305.1__XX__Artocarpus_heterophyllus:0.00149583)100:0.00149204)100:0.00258,(((YP_010159619.1__XX__Artocarpus_hypargyreus:0.00000253,QRG32656.1__XX__Artocarpus_hypargyreus:0.00000253)100:0.00150073,((QXP99938.1__XX__Artocarpus_tonkinensis:0,QPP20283.1__XX__Artocarpus_petelotii:0):0.00000253,YP_010127757.1__XX__Artocarpus_petelotii:0.00000253)100:0.00074438)100:0.00076406,QXJ40873.1__XX__Artocarpus_gomezianus:0.00073707)100:0.0035172)100:0.00443541,((((UDP57027.1__XX__Streblus_pendulinus:0.00074956,UDP56695.1__XX__Pseudomorus_brunoniana:0.0007422)100:0.00375939,((UDP56944.1__XX__Streblus_heterophyllus:0.00000253,UDP56778.1__XX__Streblus_banksii:0.00000253)100:0.0007441,UDP56861.1__XX__Streblus_glaber:0.00074345)100:0.0007445)100:0.0007923,(QWY88967.1__XX__Morus_mesozygia:0.0022621,(QWY88883.1__XX__Milicia_regia:0.00000253,QWY88799.1__XX__Milicia_excelsa:0.00000253)100:0.0007445)100:0.00145964)100:0.00085888,((((((((((((((((((((YP_010147733.1__XX__Morus_alba:0,YP_009316790.1__XX__Morus_cathayana:0):0,AOW43687.1__XX__Morus_cathayana:0):0,YP_762269.1__XX__Morus_indica:0):0,ANE10809.1__XX__Morus_alba_var__atropurpurea:0):0,QVD39028.1__XX__Morus_alba_var__atropurpurea:0):0,QST19041.1__XX__Morus_cathayana:0):0,QST18956.1__XX__Morus_indica:0):0,QST18871.1__XX__Morus_alba:0):0,ABB20966.1__XX__Morus_indica:0):0,QST19126.1__XX__Morus_mongolica:0):0,QQV68092.1__XX__Morus_alba:0):0,AMY59119.1__XX__Morus_alba_var__multicaulis:0):0,AIX11670.1__XX__Morus_mongolica:0):0,YP_009110344.1__XX__Morus_mongolica:0):0,ARD02463.1__XX__Morus_australis:0):0,QVD38943.1__XX__Morus_alba_var__multicaulis:0):0,AOW43772.1__XX__Morus_alba_var__multicaulis:0):0.00000253,QWT89237.1__XX__Morus_alba:0.00000253)100:0.00301698,((QFS81014.1__XX__Morus_notabilis:0,AKF34051.1__XX__Morus_notabilis:0):0.00000253,YP_009139687.1__XX__Morus_notabilis:0.00000253)100:0.00000225)100:0.00160964,(YP_009759491.1__XX__Morus_celtidifolia:0.00000253,QIQ48691.1__XX__Morus_celtidifolia:0.00000253)100:0.00138095)100:0.00079872)100:0.00582382)100:0.00549754,((((((((YP_010193125.1__XX__Ficus_pumila:0.00000253,QZP43023.1__XX__Ficus_pumila:0.00000253)100:0.00074266,((YP_009947059.1__XX__Ficus_hirta:0,QHB74220.1__XX__Ficus_hirta:0):0.00000253,QOH91458.1__XX__Ficus_hirta:0.00000253)97:0.00000253)51:0.00000253,UEP17299.1__XX__Ficus_dinganensis:0.00223657)58:0.0007425,((((((((((UDV79821.1__XX__Ficus_oligodon:0,UDV79565.1__XX__Ficus_oligodon:0):0,QOV01319.1__XX__Ficus_auriculata:0):0,YP_010030450.1__XX__Ficus_auriculata:0):0.00000253,UDV79737.1__XX__Ficus_auriculata:0.00000253)98:0.00000253,(YP_010030290.1__XX__Ficus_heteromorpha:0.00000253,QOV01159.1__XX__Ficus_heteromorpha:0.00000253)100:0.00149696)37:0.00000253,((((YP_009939152.1__XX__Ficus_tikoua:0,YP_009912542.1__XX__Ficus_beipeiensis:0):0,QLJ53817.1__XX__Ficus_beipeiensis:0):0.00000253,QNV47460.1__XX__Ficus_tikoua:0.00000253)97:0.00000253,(YP_009176013.1__XX__Ficus_racemosa:0.00000253,ALI30704.1__XX__Ficus_racemosa:0.00000253)100:0.00074146)100:0.00074155)51:0.00074392,((QTF87919.1__XX__Ficus_formosana:0.00000253,QJX68057.1__XX__Ficus_erecta:0.00074104)100:0.00150092,(YP_009390565.1__XX__Ficus_carica:0.00000253,ARV87028.1__XX__Ficus_carica:0.00000253)100:0.00150902)38:0.00074292)16:0.00000253,((UDV79649.1__XX__Ficus_squamosa:0.00000253,UDV79485.1__XX__Ficus_heterostyla:0.00000253)100:0.00148579,((((QXE43399.1__XX__Ficus_microcarpa:0.00000253,QWK41276.1__XX__Ficus_concinna:0.00000253)100:0.00074356,(YP_010030533.1__XX__Ficus_lyrata:0.00000253,QOV01397.1__XX__Ficus_lyrata:0.00000253)100:0.00454184)62:0.00000253,((YP_010030130.1__XX__Ficus_curtipes:0,ABV65250.1__XX__Ficus_sp__Moore____:0):0.00000253,QOV00999.1__XX__Ficus_curtipes:0.00000253)93:0.00000253)62:0.00074307,(((YP_010030370.1__XX__Ficus_benjamina:0.00000253,QOV01239.1__XX__Ficus_benjamina:0.00000253)99:0.00000253,(YP_010030047.1__XX__Ficus_virens:0.00000253,QOV00916.1__XX__Ficus_virens:0.00000253)99:0.00074199)100:0.00148561,(YP_010030210.1__XX__Ficus_microcarpa:0.00000253,QOV01079.1__XX__Ficus_microcarpa:0.00000253)100:0.0007426)61:0.00000253)48:0.00074254)13:0.00000253)12:0.00000253,(((YP_010033735.1__XX__Ficus_altissima:0,AQM39644.1__XX__Ficus_religiosa:0):0,YP_009349616.1__XX__Ficus_religiosa:0):0,QOW07029.1__XX__Ficus_altissima:0):0.00000253)11:0.00000253,QOW38528.1__XX__Ficus_altissima:0.00000253)26:0.00000253)100:0.00921888,((YP_010160126.1__XX__Trophis_caucana:0.00000253,QRH16746.1__XX__Trophis_caucana:0.00000253)100:0.00295818,(YP_009659164.1__XX__Antiaris_toxicaria:0.00000253,QCQ82382.1__XX__Antiaris_toxicaria:0.00000253)100:0.00608479)100:0.00391132)100:0.00382394,((((QYB17839.1__XX__Broussonetia_papyrifera:0.001486,((QST19297.1__XX__Broussonetia_papyrifera:0.00148512,(YP_009413032.1__XX__Broussonetia_papyrifera:0.00000253,ARF06028.1__XX__Broussonetia_papyrifera:0.00000253)100:0.00074254)62:0.00000253,QCA41528.1__XX__Broussonetia_papyrifera:0.00000253)65:0.00000253)100:0.0014989,(((((((QST19383.1__XX__Broussonetia_kazinoki:0,YP_009463941.1__XX__Broussonetia_kazinoki_x_Broussonetia_papyrifera:0):0,YP_009756645.1__XX__Broussonetia_monoica:0):0,QCA41271.1__XX__Broussonetia_monoica:0):0,AUW55395.1__XX__Broussonetia_kazinoki_x_Broussonetia_papyrifera:0):0.00000253,QST19211.1__XX__Broussonetia_x_hanjiana:0.00000253)100:0.00000253,QKY64269.1__XX__Broussonetia_kazinoki:0.0007428)100:0.00353275,((QNS26004.1__XX__Broussonetia_kaempferi:0,QCA41441.1__XX__Broussonetia_kaempferi:0):0.00000253,YP_009756815.1__XX__Broussonetia_kaempferi:0.00000253)100:0.0040865)100:0.00610738)100:0.00072296,((YP_009756558.1__XX__Broussonetia_luzonica:0.00000253,QCA41184.1__XX__Broussonetia_luzonica:0.00000253)100:0.00148098,(YP_009589277.1__XX__Broussonetia_kurzii:0.00000253,QBL75819.1__XX__Broussonetia_kurzii:0.00000253)100:0.00378851)100:0.00377411)100:0.00235638,(YP_009756730.1__XX__Trophis_scandens:0.00000253,QCA41356.1__XX__Trophis_scandens:0.00000253)100:0.00685153)100:0.00445414)71:0.00264202,(YP_010128296.1__XX__Maclura_tricuspidata:0.00000253,QPQ74904.1__XX__Maclura_tricuspidata:0.00000253)100:0.01523875)65:0.00066083,(YP_010035691.1__XX__Streblus_indicus:0.00000253,QQQ88355.1__XX__Streblus_indicus:0.00000253)100:0.00452876)100:0.00185434)100:0.00942149,((((((((((((UED22280.1__XX__Boehmeria_nivea:0,QQH14536.1__XX__Boehmeria_nivea:0):0,QHN51834.1__XX__Boehmeria_tomentosa:0):0,QHN51750.1__XX__Boehmeria_nivea_var__nipononivea:0):0.00000253,YP_010138566.1__XX__Boehmeria_nivea:0.00000253)100:0.00148439,UED16003.1__XX__Boehmeria_nivea_var__tenacissima:0.0014995)100:0.00148611,(((UED14220.1__XX__Debregeasia_elliptica:0.00148346,(((((QHN52924.1__XX__Debregeasia_saeneb:0,QHN52252.1__XX__Debregeasia_longifolia:0):0,QHN52420.1__XX__Debregeasia_longifolia:0):0,QHN52336.1__XX__Debregeasia_longifolia:0):0.00000253,QHN52840.1__XX__Debregeasia_saeneb:0.00000253)98:0.00000253,QHN52168.1__XX__Debregeasia_longifolia:0.00147897)100:0.0014838)100:0.00074138,((((((((QZF76309.1__XX__Debregeasia_hekouensis:0,QHN52084.1__XX__Debregeasia_elliptica:0):0,QHN52504.1__XX__Debregeasia_orientalis:0):0,QHN52588.1__XX__Debregeasia_orientalis:0):0,QZF76226.1__XX__Debregeasia_hekouensis:0):0,QHN52002.1__XX__Debregeasia_elliptica:0):0,QHN52756.1__XX__Debregeasia_orientalis:0):0.00000253,QZF76392.1__XX__Debregeasia_hekouensis:0.00000253)84:0.00000253,(QHN52672.1__XX__Debregeasia_orientalis:0.00073884,ARD01924.1__XX__Debregeasia_saeneb:0.00074016)95:0.00000253)100:0.00073956)89:0.00000253,QHN53008.1__XX__Debregeasia_squamata:0.0007382)100:0.00375863)90:0.00000253,((YP_009462636.1__XX__Boehmeria_umbrosa:0.00000253,AUV64984.1__XX__Boehmeria_umbrosa:0.00000253)100:0.00149324,(YP_009462537.1__XX__Boehmeria_spicata:0.00000253,AUV64885.1__XX__Boehmeria_spicata:0.00000253)100:0.00074872)100:0.00919977)100:0.00277538,((((YP_010035521.1__XX__Pouzolzia_hirta:0,QHN53263.1__XX__Pouzolzia_hirta:0):0.00000253,QQQ88162.1__XX__Pouzolzia_hirta:0.00000253)100:0.00766797,(QHN53856.1__XX__Rousselia_humilis:0.00074691,QHN53351.1__XX__Hemistylus_odontophylla:0.00073653)100:0.00621373)100:0.00349634,(QHN53772.1__XX__Pouzolzia_sanguinea_var__elegans:0.00075093,QHN53688.1__XX__Pipturus_arborescens:0.00454555)86:0.00097306)100:0.00612906)100:0.0051038,QHN53519.1__XX__Oreocnide_frutescens:0.01462699)83:0.00053,(QHN53603.1__XX__Parietaria_debilis:0.01184306,QHN53092.1__XX__Droguetia_iners:0.01280099)100:0.00213714)100:0.00615172,(QHN51918.1__XX__Cecropia_pachystachya:0.00073275,(YP_009532624.1__XX__Cecropia_pachystachya:0.00000253,AYA73097.1__XX__Cecropia_pachystachya:0.00000253)100:0.00225489)100:0.00846422)97:0.00139631,(((((((UDP58138.1__XX__Urtica_fissa:0,QPZ48079.1__XX__Urtica_lobatifolia:0):0.00000253,YP_010129026.1__XX__Urtica_lobatifolia:0.00000253)99:0.00000253,QPZ48926.1__XX__Urtica_lobatifolia:0.00073757)100:0.00571756,QHN53431.1__XX__Hesperocnide_tenella:0.00983261)100:0.00376019,(QYA18117.1__XX__Urtica_angustifolia:0.00000253,QGV12459.1__XX__Urtica_dioica:0.00073902)100:0.00320541)100:0.02230439,(YP_010144262.1__XX__Poikilospermum_lanceolatum:0.00000253,QQL92513.1__XX__Poikilospermum_lanceolatum:0.00000253)100:0.01391323)100:0.00719138,((((((YP_010156214.1__XX__Pilea_monilifera:0,QPK42859.1__XX__Pilea_verrucosa:0):0,QQY85803.1__XX__Pilea_monilifera:0):0.00000253,YP_010048256.1__XX__Pilea_verrucosa:0.00000253)100:0.00070823,(YP_010047994.1__XX__Pilea_cadierei:0.00000253,QPK42597.1__XX__Pilea_cadierei:0.00000253)100:0.00301711)100:0.00545909,(((YP_010156129.1__XX__Pilea_cavaleriei:0.00000253,QQY85719.1__XX__Pilea_cavaleriei:0.00000253)100:0.00073808,(YP_010118285.1__XX__Pilea_peploides:0.00000253,QQY85895.1__XX__Pilea_peploides:0.00000253)100:0.00074632)100:0.00379941,((((YP_010118371.1__XX__Pilea_plataniflora:0.00000253,QQY85975.1__XX__Pilea_plataniflora:0.00000253)100:0.00225153,(YP_010047650.1__XX__Pilea_peperomioides:0.00000253,QPK42254.1__XX__Pilea_peperomioides:0.00000253)100:0.00073615)100:0.00152274,(((YP_010048082.1__XX__Pilea_microphylla:0.00000253,QPK42687.1__XX__Pilea_microphylla:0.00000253)100:0.00750793,(YP_010047736.1__XX__Pilea_thymifolia:0.00000253,QPK42340.1__XX__Pilea_thymifolia:0.00000253)100:0.00327626)100:0.00370372,((YP_010047822.1__XX__Pilea_mollis:0.00000253,QPK42425.1__XX__Pilea_mollis:0.00000253)100:0.00302066,(YP_010047564.1__XX__Pilea_glauca__nom__nud__:0.00000253,QPK42167.1__XX__Pilea_glauca__nom__nud__:0.00000253)100:0.003001)100:0.00156911)100:0.0052386)100:0.00150628,(YP_010048169.1__XX__Pilea_pumila:0.00000253,QPK42776.1__XX__Pilea_pumila:0.00000253)100:0.01669044)100:0.00000228)100:0.00532135)100:0.00498105,((YP_010127311.1__XX__Procris_crenata:0.00000253,QPO90506.1__XX__Procris_crenata:0.00000253)100:0.00896693,(QST15784.1__XX__Elatostema_qinzhouense:0.00073792,(QHN53177.1__XX__Elatostema_laevissimum_var__laevissimum:0.00000253,(YP_009757158.1__XX__Elatostema_dissectum:0.00000253,QIM58977.1__XX__Elatostema_dissectum:0.00000253)100:0.00149521)100:0.00222965)100:0.00561271)100:0.00434883)100:0.00092914)100:0.00751616)100:0.00801194)100:0.00220956)100:0.00562198,((((((((((YP_010193371.1__XX__Ulmus_lanceifolia:0,QZQ52591.1__XX__Ulmus_lanceifolia:0):0,QHV33918.1__XX__Ulmus_elongata:0):0,QWK49090.1__XX__Ulmus_elongata:0):0,QWK49697.1__XX__Ulmus_lanceifolia:0):0,YP_009733094.1__XX__Ulmus_elongata:0):0.00000253,UDY70986.1__XX__Ulmus_elongata:0.00000253)98:0.00000253,((((((UDY71250.1__XX__Ulmus_parvifolia:0,QOS47565.1__XX__Ulmus_parvifolia:0):0,QLI52510.1__XX__Ulmus_parvifolia:0):0,YP_009906752.1__XX__Ulmus_parvifolia:0):0.00000253,QWK50044.1__XX__Ulmus_parvifolia:0.00000253)99:0.00000253,(((((UDY71162.1__XX__Ulmus_laevis:0.00000253,QWK49523.1__XX__Ulmus_laevis:0.00000253)98:0.00000253,(QWK50563.1__XX__Ulmus_thomasii:0.00074011,(QWK50390.1__XX__Ulmus_serotina:0.00000253,QWK48829.1__XX__Ulmus_crassifolia:0.00000253)98:0.00000253)100:0.00148053)100:0.00073037,QWK48220.1__XX__Ulmus_alata:0.00003791)100:0.00071301,(QWK50303.1__XX__Ulmus_rubra:0.00000253,QWK48307.1__XX__Ulmus_americana:0.00000253)99:0.00000253)100:0.00148429,((QEG79005.2__XX__Ulmus_americana:0,YP_009686858.1__XX__Ulmus_americana:0):0.00000253,QDX14866.1__XX__Ulmus_americana:0.00000253)99:0.00000253)100:0.00149433)70:0.00148222,((((((((((((UDY71074.1__XX__Ulmus_laciniata:0,QWK50130.1__XX__Ulmus_prunifolia:0):0,QWK49436.1__XX__Ulmus_laciniata:0):0,QWK50477.1__XX__Ulmus_szechuanica:0):0,QWK49177.1__XX__Ulmus_gaussenii:0):0,AWD77196.1__XX__Ulmus_gaussenii:0):0,QWK49784.1__XX__Ulmus_macrocarpa:0):0,QWK48568.1__XX__Ulmus_castaneifolia:0):0,YP_009488520.1__XX__Ulmus_gaussenii:0):0.00000253,QWK50649.1__XX__Ulmus_uyematsui:0.00000253)98:0.00000253,((((QWK48742.1__XX__Ulmus_chenmoui:0,AWB12194.1__XX__Ulmus_chenmoui:0):0,YP_009486138.1__XX__Ulmus_chenmoui:0):0,QCA40859.1__XX__Ulmus_chenmoui:0):0.00000253,QWK48394.1__XX__Ulmus_bergmanniana:0.00000253)100:0.00074384)100:0.00148447,ARD00066.1__XX__Ulmus_changii_var__kunmingensis:0.00000253)99:0.00000253,((UDY70898.1__XX__Ulmus_densa:0.00000253,QWK49003.1__XX__Ulmus_densa:0.00000253)100:0.00071266,(((((((((((((((((((((UDY70810.1__XX__Ulmus_changii:0,QWK48481.1__XX__Ulmus_canescens:0):0,APP88943.1__XX__Ulmus_davidiana_var__japonica:0):0,APP88865.1__XX__Ulmus_davidiana:0):0,YP_009336277.1__XX__Ulmus_pumila:0):0,YP_009336200.1__XX__Ulmus_macrocarpa:0):0,YP_009336122.1__XX__Ulmus_laciniata:0):0,APP89021.1__XX__Ulmus_laciniata:0):0,QQK90321.1__XX__Ulmus_pumila:0):0,YP_009336044.1__XX__Ulmus_davidiana:0):0,QWK49610.1__XX__Ulmus_lamellosa:0):0,QWK48655.1__XX__Ulmus_changii:0):0,APP89176.1__XX__Ulmus_pumila:0):0,APP89099.1__XX__Ulmus_macrocarpa:0):0,QWK48916.1__XX__Ulmus_davidiana:0):0,QRZ59831.1__XX__Ulmus_bergmanniana:0):0,QWK49350.1__XX__Ulmus_glaucescens:0):0,QWK49871.1__XX__Ulmus_microcarpa:0):0,QWK50216.1__XX__Ulmus_pumila:0):0,QWK50736.1__XX__Ulmus_wallichiana:0):0.00000253,YP_010170009.1__XX__Ulmus_bergmanniana:0.00000253)99:0.00000253,(QWK49958.1__XX__Ulmus_minor:0.00000253,QWK49264.1__XX__Ulmus_glabra:0.00000253)100:0.00073889)100:0.00073047)70:0.00003762)100:0.00535268)99:0.00000253)100:0.00074879,(((((QWK51169.1__XX__Zelkova_serrata:0.00000253,QWC54697.1__XX__Zelkova_sinica:0.00000253)96:0.00000253,((((QWK51083.1__XX__Zelkova_schneideriana:0,QAA79225.1__XX__Zelkova_schneideriana:0):0,AUJ19135.1__XX__Zelkova_serrata:0):0,YP_009557868.1__XX__Zelkova_serrata:0):0.00000253,YP_009560302.1__XX__Zelkova_schneideriana:0.00000253)100:0.00074414)98:0.00000253,QOE56490.1__XX__Zelkova_serrata:0.00073823)100:0.00299669,((QWK50996.1__XX__Zelkova_carpinifolia:0,QWK50822.1__XX__Zelkova_abelicea:0):0.00000253,QWK50909.1__XX__Zelkova_carpinifolia:0.00000253)100:0.0007475)100:0.00147887,(QWK47959.1__XX__Planera_aquatica:0.00074046,QWK47872.1__XX__Planera_aquatica:0.00074089)100:0.00074514)100:0.00074534)100:0.00244582,((QWK47525.1__XX__Hemiptelea_davidii:0,AZA05841.1__XX__Hemiptelea_davidii:0):0.00000253,QWK47439.1__XX__Hemiptelea_davidii:0.00000253)100:0.0089724)100:0.00836363,((QWK47785.1__XX__Phyllostylon_rhamnoides:0.00232908,((QWK47008.1__XX__Ampelocera_macrocarpa:0.00000253,QWK46747.1__XX__Ampelocera_edentula:0.00000253)100:0.00149398,(QWK46921.1__XX__Ampelocera_longissima:0.00297369,QWK46834.1__XX__Ampelocera_hottlei:0.00298873)100:0.00074726)100:0.00214632)100:0.00153492,(QWK47698.1__XX__Holoptelea_integrifolia:0.00000253,QWK47611.1__XX__Holoptelea_integrifolia:0.00000253)100:0.00081829)100:0.00549661)100:0.00998681)100:0.00626364,((((((((((((UFK28959.1__XX__Ziziphus_jujuba:0,ANJ78319.1__XX__Ziziphus_jujuba_var__spinosa:0):0,AUH21137.1__XX__Ziziphus_jujuba:0):0.00000253,QTW90903.1__XX__Ziziphus_jujuba_var__spinosa:0.00000253)100:0.00073806,(((((((UFK28875.1__XX__Ziziphus_jujuba:0,AND82328.1__XX__Ziziphus_jujuba:0):0,UEC45739.1__XX__Ziziphus_jujuba:0):0,ANJ78234.1__XX__Ziziphus_jujuba:0):0,UEE87775.1__XX__Ziziphus_jujuba:0):0,YP_009256335.1__XX__Ziziphus_jujuba:0):0,ARD03622.1__XX__Ziziphus_jujuba:0):0.00000253,UFK28527.1__XX__Ziziphus_jujuba:0.00000253)98:0.00000253)100:0.0053187,(YP_010146504.1__XX__Ziziphus_attopensis:0.00000253,QQO99545.1__XX__Ziziphus_attopensis:0.00000253)100:0.00383085)82:0.00134153,(YP_009917174.1__XX__Ziziphus_incurva:0.00000253,QDP70463.1__XX__Ziziphus_incurva:0.00000253)100:0.00240164)82:0.00143636,(((YP_009467302.1__XX__Ziziphus_spina_christi:0,ARU81241.1__XX__Ziziphus_spina_christi:0):0,ARU81157.1__XX__Ziziphus_mauritiana:0):0.00000253,YP_009467218.1__XX__Ziziphus_mauritiana:0.00000253)100:0.00329004)100:0.00809777,((((((YP_009994658.1__XX__Hovenia_trichocarpa:0,QRG30783.1__XX__Hovenia_acerba:0):0,QNP08818.1__XX__Hovenia_dulcis:0):0,QNP08896.1__XX__Hovenia_trichocarpa:0):0,QNO34214.1__XX__Hovenia_acerba:0):0.00000253,YP_009992991.1__XX__Hovenia_acerba:0.00000253)100:0.00073436,((YP_009942094.1__XX__Hovenia_dulcis:0,QJS52417.1__XX__Hovenia_dulcis:0):0.00000253,QOC71283.1__XX__Hovenia_dulcis:0.00000253)99:0.00000253)100:0.00947208)100:0.00407975,(((((UDD74274.1__XX__Discaria_toumatou:0.00000253,AAG34317.1__XX__Discaria_toumatou:0.00000253)98:0.00000253,UDD74189.1__XX__Discaria_nitida:0.0007372)100:0.00149283,(UDD74104.1__XX__Discaria_chacaye:0.00000253,AAG34316.1__XX__Discaria_chacaye:0.00000253)100:0.00073501)100:0.00350754,CAC06124.1__XX__Phylica_nitida:0.00861925)100:0.00210988,QBP39556.1__XX__Spyridium_parvifolium_var__parvifolium:0.01002437)100:0.00157815)100:0.00871279,((((((((YP_010216460.1__XX__Elaeagnus_pungens:0.00000253,UBS91507.1__XX__Elaeagnus_pungens:0.00000253)100:0.00074582,QWT89074.1__XX__Elaeagnus_umbellata:0.00000253)71:0.00000253,((((((QJS32883.1__XX__Elaeagnus_glabra:0,AKE36504.1__XX__Elaeagnus_macrophylla:0):0,YP_009171607.1__XX__Elaeagnus_macrophylla:0):0,BCB14601.1__XX__Elaeagnus_macrophylla:0):0,BCB14440.1__XX__Elaeagnus_glabra:0):0.00000253,QJS32800.1__XX__Elaeagnus_glabra:0.00000253)100:0.00225337,(BCB14520.1__XX__Elaeagnus_umbellata:0.00000253,BCB14360.1__XX__Elaeagnus_multiflora:0.00000253)100:0.00148199)57:0.00074518)57:0.00074015,((((AXR94473.1__XX__Elaeagnus_loureirii:0,AXR94305.1__XX__Elaeagnus_loureirii:0):0,AWK48427.1__XX__Elaeagnus_loureirii:0):0,AXR94221.1__XX__Elaeagnus_loureirii:0):0.00000253,AXR94389.1__XX__Elaeagnus_loureirii:0.00000253)99:0.00000253)100:0.00301895,ARD03697.1__XX__Elaeagnus_sp__SCZ_____:0.00223948)100:0.00455195,(YP_009559485.1__XX__Elaeagnus_angustifolia:0.00000253,AZU95011.1__XX__Elaeagnus_angustifolia:0.00000253)100:0.00909425)99:0.00059419,((((QGA73732.1__XX__Elaeagnus_mollis:0,ATD86115.1__XX__Elaeagnus_mollis:0):0,AOT81650.1__XX__Torricellia_angulata:0):0,YP_009310659.1__XX__Torricellia_angulata:0):0.00000253,YP_009458880.1__XX__Elaeagnus_mollis:0.00000253)100:0.00084954)99:0.00447426,(((((((((QWX20476.1__XX__Hippophae_rhamnoides_subsp__sinensis:0,YP_009412529.1__XX__Hippophae_rhamnoides:0):0,ASK39926.1__XX__Hippophae_rhamnoides:0):0,QKT21846.1__XX__Hippophae_rhamnoides_subsp__sinensis:0):0,YP_009872532.1__XX__Hippophae_rhamnoides_subsp__sinensis:0):0.00000253,QWX20388.1__XX__Hippophae_goniocarpa:0.00000253)99:0.00000253,(YP_009777190.1__XX__Hippophae_neurocarpa:0.00000253,QJA28083.1__XX__Hippophae_neurocarpa:0.00000253)100:0.00073581)100:0.0014816,(YP_009687295.1__XX__Hippophae_rhamnoides_subsp__yunnanensis:0.00000253,QDW76042.1__XX__Hippophae_rhamnoides_subsp__yunnanensis:0.00000253)99:0.00000253)67:0.00073658,((YP_010121473.1__XX__Hippophae_salicifolia:0.00000253,QRE78470.1__XX__Hippophae_salicifolia:0.00000253)100:0.00147499,QGW14951.1__XX__Hippophae_tibetana:0.00373524)68:0.00000253)67:0.00000253,(QWX20301.1__XX__Hippophae_neurocarpa:0.00297778,(YP_009687210.1__XX__Hippophae_gyantsensis:0.00000253,QDW75957.1__XX__Hippophae_gyantsensis:0.00000253)100:0.00223065)100:0.00147307)100:0.00470833)100:0.03372263)100:0.00053405,(((((YP_010165374.1__XX__Rhamnus_globosa:0.00000253,QRN73945.1__XX__Rhamnus_globosa:0.00000253)100:0.00073682,(((YP_010164207.1__XX__Rhamnus_heterophylla:0,QHR85773.1__XX__Rhamnus_taquetii:0):0,YP_009726263.1__XX__Rhamnus_taquetii:0):0.00000253,QRM17237.1__XX__Rhamnus_heterophylla:0.00000253)99:0.00000253)100:0.00607132,BCX55670.1__XX__Rhamnus_crenata:0.00535473)100:0.00209919,(QUO99586.1__XX__Berchemia_flavescens:0.0104825,(((YP_009676091.1__XX__Berchemiella_wilsonii:0.00000253,QDE13011.1__XX__Berchemiella_wilsonii:0.00000253)100:0.00074871,((YP_009478119.1__XX__Berchemia_berchemiifolia:0,ART88677.1__XX__Berchemiella_wilsonii_var__wilsonii:0):0.00000253,AVP32478.1__XX__Berchemia_berchemiifolia:0.00000253)100:0.0007291)100:0.00722594,CAC06092.1__XX__Karwinskia_humboldtiana:0.01793101)100:0.00206934)100:0.00280245)100:0.0126915,(YP_010028422.1__XX__Ventilago_leiocarpa:0.00000253,QOS48783.1__XX__Ventilago_leiocarpa:0.00000253)100:0.01513513)100:0.00648162)100:0.00128601,(YP_009559204.1__XX__Barbeya_oleoides:0.00000253,QBA96003.1__XX__Barbeya_oleoides:0.00000253)100:0.02224462)100:0.00174542)100:0.00353432,((((((((((((((((((((((((UFJ43562.1__XX__Pyracantha_fortuneana:0,ARD04471.1__XX__Pyracantha_coccinea:0):0,QFR51892.1__XX__Pyracantha_fortuneana:0):0,ARC98826.1__XX__Pyracantha_angustifolia:0):0,ARC98594.1__XX__Pyracantha_fortuneana:0):0.00000253,YP_010228041.1__XX__Pyracantha_fortuneana:0.00000253)100:0.00073969,((((AQK77903.1__XX__Sorbus_torminalis:0,YP_009349419.1__XX__Sorbus_torminalis:0):0,QGQ51311.1__XX__Torminalis_clusii:0):0.00000253,YP_009724240.1__XX__Torminalis_clusii:0.00000253)100:0.00148385,(((((YP_009723905.1__XX__Sorbus_chamaemespilus:0,QGM81756.1__XX__Malus_coronaria:0):0,QGQ50807.1__XX__Sorbus_chamaemespilus:0):0,QGQ50724.1__XX__Sorbus_aria:0):0,YP_009716337.1__XX__Malus_coronaria:0):0.00000253,YP_009723822.1__XX__Sorbus_aria:0.00000253)100:0.0007407)100:0.000745)79:0.00074221,(((YP_009718634.1__XX__Dichotomanthes_tristaniicarpa:0,ARD04548.1__XX__Dichotomanthes_tristaniicarpa:0):0.00000253,QGM84813.1__XX__Dichotomanthes_tristaniicarpa:0.00000253)100:0.00074027,(((((((((((((YP_009717355.1__XX__Amelanchier_sanguinea:0,YP_009716930.1__XX__Amelanchier_bartramiana:0):0,QGM82774.1__XX__Amelanchier_humilis:0):0,QGM82689.1__XX__Amelanchier_fernaldii:0):0,QGM82349.1__XX__Amelanchier_arborea:0):0,QGM82519.1__XX__Amelanchier_bartramiana:0):0,YP_009716760.1__XX__Amelanchier_arborea:0):0,ARD00453.1__XX__Amelanchier_alnifolia:0):0,QFR52403.1__XX__Amelanchier_obovalis:0):0,QGM82859.1__XX__Amelanchier_interior:0):0,YP_009717100.1__XX__Amelanchier_humilis:0):0,QGM83029.1__XX__Amelanchier_sanguinea:0):0,QFR52063.1__XX__Amelanchier_spicata:0):0.00000253,YP_009717185.1__XX__Amelanchier_interior:0.00000253)99:0.00074158)28:0.00000253)18:0.00000253,((((((((UFA46121.1__XX__Crataegus_bretschneideri:0,QGQ50308.1__XX__Cydonia_oblonga:0):0,AQT19281.1__XX__Cydonia_oblonga:0):0.00000253,YP_009723573.1__XX__Cydonia_oblonga:0.00000253)99:0.00000253,(QFR51634.1__XX__Sorbus_thibetica:0.00000253,ARC99215.1__XX__Sorbus_rhamnoides:0.00000253)96:0.00074245)36:0.00000253,((((((((((((((((((((YP_009630019.1__XX__Malus_sieversii:0,YP_010169078.1__XX__Malus_spectabilis:0):0,QGX05731.1__XX__Malus_sylvestris:0):0,QRZ02850.1__XX__Malus_spectabilis:0):0,QGX05399.1__XX__Malus_sieversii:0):0,QOQ36532.1__XX__Malus_sieversii_var__turkmenorum:0):0,QGX05648.1__XX__Malus_sylvestris:0):0,QGX05151.1__XX__Malus_sieversii:0):0,QGQ49644.1__XX__Malus_sieversii:0):0,QGX05482.1__XX__Malus_sylvestris:0):0,ASS18344.1__XX__Malus_domestica:0):0,YP_009721687.1__XX__Malus_sieversii:0):0,SPP91123.1__XX__Malus_sylvestris:0):0,QGX05233.1__XX__Malus_sieversii:0):0,QGX05068.1__XX__Malus_domestica:0):0,SPO51714.1__XX__Malus_domestica:0):0,QGX05565.1__XX__Malus_sylvestris:0):0,QGX05316.1__XX__Malus_sieversii:0):0.00000253,QBO27063.1__XX__Malus_sieversii:0.00000253)98:0.00000253,((((((((((((((((((((((YP_009913120.1__XX__Malus_sieboldii:0,YP_009723075.1__XX__Malus_x_atrosanguinea:0):0,AOI20272.1__XX__Malus_prunifolia:0):0,YP_009721603.1__XX__Malus_baccata:0):0,QGQ49561.1__XX__Malus_angustifolia:0):0,YP_009870129.1__XX__Malus_toringoides:0):0,QGQ49478.1__XX__Malus_x_atrosanguinea:0):0,YP_009295431.1__XX__Malus_prunifolia:0):0,YP_009547130.1__XX__Malus_hupehensis:0):0,QDD68813.1__XX__Malus_prattii:0):0,AQT19363.1__XX__Malus_baccata:0):0,YP_009723158.1__XX__Malus_angustifolia:0):0,AYV91418.1__XX__Malus_hupehensis:0):0,QKJ82107.1__XX__Malus_toringoides:0):0,QGQ49394.1__XX__Malus_baccata:0):0,YP_009444041.1__XX__Malus_micromalus:0):0,YP_009675702.1__XX__Malus_prattii:0):0,QJW34706.1__XX__Malus_toringoides:0):0,QGX04985.1__XX__Malus_baccata_var__xiaojinensis:0):0,QJW34540.1__XX__Malus_halliana:0):0,ATU31676.1__XX__Malus_micromalus:0):0,QJW34623.1__XX__Malus_sieboldii:0):0.00000253,QLJ92932.1__XX__Malus_sieboldii:0.00000253)100:0.00148785)88:0.00073919,((YP_009417233.1__XX__Malus_tschonoskii:0,AST14559.1__XX__Malus_tschonoskii:0):0.00000253,AST14642.1__XX__Malus_tschonoskii:0.00000253)100:0.00074949)35:0.0014902)2:0.00000253,(QFR52233.1__XX__Crataegus_sp__BBL_____:0.00000253,QFR52148.1__XX__Crataegus_marshallii:0.00000253)100:0.0022418)1:0.00074162,(((((((((YP_010217018.1__XX__Crataegus_cuneata:0,QQV67836.1__XX__Crataegus_pinnatifida:0):0,QUJ10363.1__XX__Crataegus_pinnatifida:0):0,ARC97898.1__XX__Crataegus_pinnatifida_var__major:0):0,YP_010147651.1__XX__Crataegus_pinnatifida:0):0,YP_010038501.1__XX__Crataegus_hupehensis:0):0,QUJ10447.1__XX__Crataegus_pinnatifida_var__major:0):0,QOX10287.1__XX__Crataegus_hupehensis:0):0.00000253,UBT68349.1__XX__Crataegus_cuneata:0.00000253)100:0.00074471,((((((((((((((((((((UDB59878.1__XX__Pyrus_pyrifolia:0,YP_009378503.1__XX__Pyrus_pashia:0):0,YP_009575606.1__XX__Pyrus_ussuriensis:0):0,QBJ06348.1__XX__Pyrus_ussuriensis:0):0,UDB59471.1__XX__Pyrus_x_bretschneideri:0):0,AUB29991.1__XX__Pyrus_hopeiensis:0):0,BAK69391.1__XX__Pyrus_pyrifolia:0):0,UDB59305.1__XX__Pyrus_pyrifolia:0):0,QHE50425.1__XX__Pyrus_phaeocarpa:0):0,UDB59633.1__XX__Pyrus_pyrifolia:0):0,YP_009718719.1__XX__Pyrus_communis:0):0,UDB59714.1__XX__Pyrus_pyrifolia:0):0,QDL00035.1__XX__Pyrus_ussuriensis:0):0,ARD00142.1__XX__Pyrus_pashia:0):0,QGM84898.1__XX__Pyrus_communis:0):0,UDB59552.1__XX__Pyrus_x_bretschneideri:0):0,ARH53629.1__XX__Pyrus_pashia:0):0,YP_004842247.1__XX__Pyrus_pyrifolia:0):0.00000253,UDB59795.1__XX__Pyrus_pyrifolia:0.00000253)99:0.00000253,AMM43136.1__XX__Pyrus_pashia:0.00074195)100:0.00074303,((UDB59388.1__XX__Pyrus_communis:0.00000253,SPO52334.1__XX__Pyrus_communis:0.00000253)100:0.00074237,(QFR52318.1__XX__Mespilus_germanica:0.00074293,(YP_008965501.1__XX__Pyrus_spinosa:0.00000253,CDI73573.1__XX__Pyrus_spinosa:0.00000253)97:0.00000253)75:0.00000253)100:0.00223795)75:0.00074428)29:0.00074139,((((((((((((((UEC44546.1__XX__Chaenomeles_speciosa:0,QLG90226.1__XX__Chaenomeles_thibetica:0):0,YP_009721853.1__XX__Chaenomeles_cathayensis:0):0,QGQ50640.1__XX__Chaenomeles_cathayensis:0):0,QNH69638.1__XX__Chaenomeles_speciosa:0):0,YP_009412923.1__XX__Chaenomeles_japonica:0):0,QNH69721.1__XX__Chaenomeles_thibetica:0):0,ANI86568.1__XX__Chaenomeles_japonica:0):0,YP_009905781.1__XX__Chaenomeles_thibetica:0):0,QNH69389.1__XX__Chaenomeles_cathayensis:0):0,QLG90141.1__XX__Chaenomeles_cathayensis:0):0.00000253,YP_010137827.1__XX__Chaenomeles_speciosa:0.00000253)96:0.00000253,ANI86484.1__XX__Chaenomeles_speciosa:0.0014841)88:0.00058444,QNH69471.1__XX__Chaenomeles_japonica:0.00090117)38:0.00000253,ARD03852.1__XX__Mespilus_canescens:0.00896952)28:0.00166725)6:0.00000253,((YP_009514175.1__XX__Crataegus_kansuensis:0,ARC98052.1__XX__Crataegus_chungtienensis:0):0.00000253,AXY96173.1__XX__Crataegus_kansuensis:0.00000253)61:0.00000253)6:0.00074273,((((UCS08557.1__XX__Sorbus_dunnii:0,QFK69196.1__XX__Micromeles_folgneri:0):0,ARD02925.1__XX__Sorbus_alnifolia:0):0.00000253,QWW90471.1__XX__Sorbus_alnifolia:0.00000253)100:0.00074288,(((((((((((QWK41190.1__XX__Photinia_x_fraseri:0,QGM84469.1__XX__Photinia_serratifolia:0):0,YP_009720259.1__XX__Photinia_lanuginosa:0):0,QGQ51565.1__XX__Photinia_serratifolia:0):0,QGM86610.1__XX__Photinia_lanuginosa:0):0,YP_009718290.1__XX__Photinia_serratifolia:0):0.00000253,QKX48675.1__XX__Photinia_davidsoniae:0.00000253)100:0.00074311,((((YP_009720345.1__XX__Photinia_prionophylla:0,ARC97975.1__XX__Photinia_prionophylla:0):0,QGM86438.1__XX__Photinia_lochengensis:0):0,QGM86696.1__XX__Photinia_prionophylla:0):0.00000253,YP_009720087.1__XX__Photinia_lochengensis:0.00000253)92:0.00000253)24:0.00000253,ARC96969.1__XX__Photinia_integrifolia:0.00074065)41:0.00000253,((YP_009719403.1__XX__Photinia_integrifolia:0.00000253,QGM85668.1__XX__Photinia_integrifolia:0.00000253)99:0.00074415,(QFR50949.1__XX__Photinia_prunifolia:0.00074027,(QFR50864.1__XX__Photinia_taishunensis:0.00000253,QFR50779.1__XX__Photinia_glabra:0.00000253)100:0.00074431)100:0.00074588)87:0.0014941)89:0.00148332,ARC98749.1__XX__Cormus_domestica:0.00223356)35:0.00000253,(((YP_009720001.1__XX__Rhaphiolepis_major:0,ARC96505.1__XX__Rhaphiolepis_indica:0):0.00000253,QGM86352.1__XX__Rhaphiolepis_major:0.00000253)100:0.00074107,((((((((((YP_009719915.1__XX__Rhaphiolepis_impressivena:0,QGM84555.1__XX__Rhaphiolepis_ferruginea:0):0,YP_009718204.1__XX__Rhaphiolepis_indica:0):0,QGM85412.1__XX__Rhaphiolepis_salicifolia:0):0,YP_009718376.1__XX__Rhaphiolepis_ferruginea:0):0,QGM84727.1__XX__Rhaphiolepis_umbellata:0):0,QGM86266.1__XX__Rhaphiolepis_impressivena:0):0,QGM84383.1__XX__Rhaphiolepis_indica:0):0,YP_009718548.1__XX__Rhaphiolepis_umbellata:0):0,ARC96814.1__XX__Rhaphiolepis_umbellata:0):0.00000253,YP_009719233.1__XX__Rhaphiolepis_salicifolia:0.00000253)94:0.00000253)88:0.00074057)31:0.00000253)37:0.00074115)6:0.00150419,(((((((((((QNT11559.1__XX__Rhaphiolepis_bibas:0,ANA10278.1__XX__Rhaphiolepis_bibas:0):0,ARJ62038.1__XX__Rhaphiolepis_bibas:0):0,QKJ82274.1__XX__Rhaphiolepis_laoshanica:0):0,YP_009363231.1__XX__Rhaphiolepis_bibas:0):0,QKJ82358.1__XX__Rhaphiolepis_laoshanica:0):0,QGM85498.1__XX__Rhaphiolepis_bibas:0):0.00000253,YP_009870212.1__XX__Rhaphiolepis_laoshanica:0.00000253)30:0.00000253,((YP_009719575.1__XX__Rhaphiolepis_malipoensis:0.00000253,QGM85840.1__XX__Rhaphiolepis_malipoensis:0.00000253)100:0.00074161,(QFR51205.1__XX__Rhaphiolepis_deflexa:0.00074187,AMM43137.1__XX__Rhaphiolepis_bibas:0.00074198)26:0.00000253)28:0.00000253)30:0.00000253,QFR51291.1__XX__Rhaphiolepis_cavaleriei:0.00074168)68:0.00000201,((((((((YP_009719829.1__XX__Rhaphiolepis_seguinii:0,QGM86180.1__XX__Rhaphiolepis_seguinii:0):0,ARC96119.1__XX__Rhaphiolepis_bengalensis_f__angustifolia:0):0,QGM86094.1__XX__Rhaphiolepis_seguinii:0):0,QGM86008.1__XX__Rhaphiolepis_salwinensis:0):0,YP_009719489.1__XX__Rhaphiolepis_henryi:0):0,QGM85754.1__XX__Rhaphiolepis_henryi:0):0.00000253,YP_009719743.1__XX__Rhaphiolepis_salwinensis:0.00000253)99:0.00000253,(YP_009719659.1__XX__Rhaphiolepis_obovata:0.00000253,QGM85924.1__XX__Rhaphiolepis_obovata:0.00000253)100:0.0007431)100:0.00148986)63:0.00000253,(YP_009718462.1__XX__Rhaphiolepis_lanceolata:0.00000253,QGM84641.1__XX__Rhaphiolepis_lanceolata:0.00000253)99:0.00225478)72:0.00149976)13:0.00073278,(((((((((((((((UEQ12653.1__XX__Sorbus_koehneana:0,QFR51806.1__XX__Sorbus_tianschanica:0):0,YP_009971966.1__XX__Sorbus_insignis:0):0,QNH69121.1__XX__Sorbus_insignis:0):0,QHH22550.1__XX__Sorbus_prattii:0):0,ARC96273.1__XX__Sorbus_helenae:0):0.00000253,UCU57450.1__XX__Sorbus_rehderiana:0.00000253)98:0.00000253,(((YP_009746502.1__XX__Sorbus_setschwanensis:0,ARD01383.1__XX__Sorbus_rufopilosa:0):0,ARC99368.1__XX__Sorbus_sp__SCZ_____:0):0.00000253,QII41389.1__XX__Sorbus_setschwanensis:0.00000253)100:0.00074245)100:0.00073902,(YP_009464022.1__XX__Sorbus_ulleungensis:0.00000253,AUW55485.1__XX__Sorbus_ulleungensis:0.00000253)100:0.00074063)71:0.00000253,((((QNP09133.1__XX__Sorbus_aucuparia:0,QOC71198.1__XX__Sorbus_hupehensis_var__paucijuga:0):0,QKZ95813.1__XX__Sorbus_amabilis:0):0.00000253,YP_009994839.1__XX__Sorbus_aucuparia:0.00000253)99:0.00000253,QFR51720.1__XX__Sorbus_commixta:0.0007381)100:0.00222819)100:0.00148699,ARD02386.1__XX__Stranvaesia_davidiana:0.00148438)51:0.0007425,QGM83538.1__XX__Peraphyllum_ramosissimum:0.00000253)18:0.00000253,((YP_009718119.1__XX__Hesperomeles_pernettyoides:0.00000253,QGM83963.1__XX__Hesperomeles_pernettyoides:0.00000253)100:0.00073937,(((YP_009717949.1__XX__Hesperomeles_goudotiana:0,QFR52658.1__XX__Hesperomeles_obovata:0):0.00000253,QGM83793.1__XX__Hesperomeles_goudotiana:0.00000253)98:0.00000253,QFR52573.1__XX__Hesperomeles_glabrata:0.00074283)64:0.00000253)78:0.00073935)19:0.00149382,((YP_009417150.1__XX__Malus_trilobata:0.00000253,AST14393.1__XX__Malus_trilobata:0.00000253)100:0.00000253,ARD03002.1__XX__Peraphyllum_ramosissimum:0.00149349)54:0.00148858)8:0.00000253,((((YP_009721937.1__XX__Malus_ioensis:0.00000253,QGQ51226.1__XX__Malus_ioensis:0.00000253)100:0.00074374,(((((YP_009717270.1__XX__Amelanchier_pallida:0,QGM82434.1__XX__Amelanchier_alnifolia:0):0,QGM82604.1__XX__Amelanchier_cusickii:0):0,YP_009716845.1__XX__Amelanchier_alnifolia:0):0,QGM82944.1__XX__Amelanchier_pallida:0):0.00000253,YP_009717015.1__XX__Amelanchier_cusickii:0.00000253)99:0.00000253)99:0.00074146,((YP_009414834.1__XX__Malus_florentina:0,AST14311.1__XX__Malus_florentina:0):0.00000253,AST14476.1__XX__Malus_florentina:0.00000253)100:0.00074134)35:0.00000253,QFR52488.1__XX__Amelanchier_ovalis:0.00000253)30:0.00000253)18:0.0007437,((((((((QNH69555.1__XX__Chaenomeles_sinensis:0,AQT19445.1__XX__Docynia_delavayi:0):0,ANI86651.1__XX__Chaenomeles_sinensis:0):0,QGM84984.1__XX__Chaenomeles_sinensis:0):0.00000253,YP_009718805.1__XX__Chaenomeles_sinensis:0.00000253)100:0.00148472,((((YP_010022976.1__XX__Osteomeles_subrotunda:0,YP_009723988.1__XX__Osteomeles_schwerinae:0):0,ARC97512.1__XX__Osteomeles_anthyllidifolia:0):0,QGQ50890.1__XX__Osteomeles_schwerinae:0):0.00000253,QOP60925.1__XX__Osteomeles_subrotunda:0.00000253)100:0.0022332)66:0.00000253,((YP_009719319.1__XX__Malus_doumeri:0,AQT19528.1__XX__Malus_doumeri:0):0.00000253,QGM85584.1__XX__Malus_doumeri:0.00000253)100:0.00074462)68:0.00074776,((((((YP_009723739.1__XX__Pourthiaea_tomentosa:0,QGQ49893.1__XX__Pourthiaea_zhejiangensis:0):0,ARC95886.1__XX__Pourthiaea_arguta_var__salicifolia:0):0.00000253,QGQ50474.1__XX__Pourthiaea_tomentosa:0.00000253)97:0.00000253,((((YP_009723656.1__XX__Photinia_sorbifolia:0,QGQ50391.1__XX__Photinia_sorbifolia:0):0,QGQ50059.1__XX__Photinia_blinii:0):0.00000253,YP_009723324.1__XX__Photinia_blinii:0.00000253)97:0.00000253,((YP_009723407.1__XX__Pourthiaea_arguta:0.00000253,QGQ50142.1__XX__Pourthiaea_arguta:0.00000253)98:0.00000253,QGQ49727.1__XX__Photinia_hirsuta_var__lobulata:0.00074727)91:0.00074506)91:0.00074261)100:0.00150115,((YP_009723241.1__XX__Photinia_villosa:0,QGQ49810.1__XX__Pourthiaea_arguta_var__salicifolia:0):0.00000253,QGQ49976.1__XX__Photinia_villosa:0.00000253)99:0.00000253)100:0.00374263,((YP_009723490.1__XX__Pourthiaea_amphidoxa:0,QGQ50225.1__XX__Pourthiaea_amphidoxa:0):0.00000253,QGQ51396.1__XX__Pourthiaea_pilosicalyx:0.00000253)100:0.00148764)81:0.00149511)12:0.00000253,(((QFR51462.1__XX__Sorbus_vilmorinii:0,QFR51034.1__XX__Stranvaesia_oblanceolata:0):0,QFR50694.1__XX__Stranvaesia_bodinieri:0):0.00000253,QFR51377.1__XX__Stranvaesia_nussia:0.00000253)78:0.00000253)12:0.00000253)12:0.00000269)6:0.00074408,((((((((((((((((((((((((((((((((((((((((((((QXU75717.1__XX__Cotoneaster_microphyllus_var__cochleatus:0,QUA07914.1__XX__Cotoneaster_franchetii:0):0,QUA07665.1__XX__Cotoneaster_langei:0):0,QUA08993.1__XX__Cotoneaster_acutifolius_var__villosulus:0):0,ARD01693.1__XX__Cotoneaster_franchetii:0):0,QUA06242.1__XX__Cotoneaster_harrysmithii:0):0,QUA06325.1__XX__Cotoneaster_horizontalis:0):0,QGM86782.1__XX__Cotoneaster_buxifolius:0):0,YP_009718975.1__XX__Cotoneaster_microphyllus:0):0,QUA07416.1__XX__Cotoneaster_qungbixiensis:0):0,QTT60498.1__XX__Cotoneaster_dielsianus:0):0,QUA06099.1__XX__Cotoneaster_leveillei:0):0,QUA08910.1__XX__Cotoneaster_tenuipes:0):0,QTT60332.1__XX__Cotoneaster_obscurus:0):0,QGM85154.1__XX__Cotoneaster_microphyllus:0):0,QTT60166.1__XX__Cotoneaster_huahongdongensis:0):0,QTT60083.1__XX__Cotoneaster_buxifolius_var__vellaeus:0):0,QUA07499.1__XX__Cotoneaster_cf__chengkangensis_KM_____:0):0,QUA08578.1__XX__Cotoneaster_adpressus:0):0,YP_009718889.1__XX__Cotoneaster_taylorii:0):0,YP_009720689.1__XX__Cotoneaster_rubens:0):0,QTT60249.1__XX__Cotoneaster_moupinensis:0):0,QUA08329.1__XX__Cotoneaster_acutifolius:0):0,QUA09823.1__XX__Cotoneaster_subadpressus:0):0,QTT59917.1__XX__Cotoneaster_rubens:0):0,QGM85068.1__XX__Cotoneaster_taylorii:0):0,QGM87040.1__XX__Cotoneaster_rubens:0):0,QGM85240.1__XX__Cotoneaster_acuminatus:0):0,QGM86868.1__XX__Cotoneaster_horizontalis:0):0,QUA08744.1__XX__Cotoneaster_acuminatus:0):0,QUA09906.1__XX__Cotoneaster_dammeri:0):0,QUA07333.1__XX__Cotoneaster_verruculosus:0):0,ARC95731.1__XX__Cotoneaster_horizontalis:0):0,QUA06016.1__XX__Cotoneaster_microphyllus_var__microphyllus:0):0,QTT59751.1__XX__Cotoneaster_bullatus:0):0,QUA08412.1__XX__Cotoneaster_franchetii_var__cinerascens:0):0,QUA07997.1__XX__Cotoneaster_adpressus_var__praecox:0):0,YP_009720431.1__XX__Cotoneaster_buxifolius:0):0,QUA08495.1__XX__Cotoneaster_cf__chengkangensis_KM_____:0):0,YP_009720517.1__XX__Cotoneaster_horizontalis:0):0,YP_009719061.1__XX__Cotoneaster_acuminatus:0):0.00000253,QUA10238.1__XX__Cotoneaster_rotundifolius:0.00000253)66:0.00000253,(QUA09574.1__XX__Cotoneaster_reticulatus:0.00074302,(QFR51119.1__XX__Heteromeles_arbutifolia:0.00000253,ARC99445.1__XX__Heteromeles_arbutifolia:0.00074319)99:0.00074383)38:0.00000253)36:0.00000253,((((((((((((((((((((((((((((((((((QUA10404.1__XX__Cotoneaster_astrophoros:0,QUA07250.1__XX__Cotoneaster_dammeri_subsp__songmingensis:0):0,QTT59834.1__XX__Cotoneaster_hebephyllus_var__fulvidus:0):0,QUA09076.1__XX__Cotoneaster_coriaceus:0):0,QUA06858.1__XX__Cotoneaster_argenteus:0):0,QUA06918.1__XX__Cotoneaster_buxifolius:0):0,QUA06408.1__XX__Cotoneaster_coriaceus:0):0,QUA08080.1__XX__Cotoneaster_conspicuus:0):0,QUA06781.1__XX__Cotoneaster_mongolicus:0):0,QUA07582.1__XX__Cotoneaster_rockii:0):0,QUA07831.1__XX__Cotoneaster_delavayanus:0):0,QUA08246.1__XX__Cotoneaster_salicifolius:0):0,QGM84297.1__XX__Cotoneaster_salicifolius_var__henryanus:0):0,QUA06182.1__XX__Cotoneaster_vandelaarii:0):0,QGM86954.1__XX__Cotoneaster_silvestrii:0):0,QUA09989.1__XX__Cotoneaster_multiflorus:0):0,QFR51548.1__XX__Cotoneaster_submultiflorus:0):0,QUA07084.1__XX__Cotoneaster_pannosus:0):0,YP_009720603.1__XX__Cotoneaster_silvestrii:0):0,QUA08163.1__XX__Cotoneaster_hebephyllus:0):0,QUA09491.1__XX__Cotoneaster_turbinatus:0):0,QUA09740.1__XX__Cotoneaster_soongoricus:0):0,QUA06722.1__XX__Cotoneaster_coriaceus:0):0,QUA10072.1__XX__Cotoneaster_submultiflorus:0):0,QUA07167.1__XX__Cotoneaster_marginatus:0):0,QUA09159.1__XX__Cotoneaster_franchetii:0):0,QUA06574.1__XX__Cotoneaster_glaucophyllus:0):0,ARC97744.1__XX__Cotoneaster_salicifolius:0):0,QUA07748.1__XX__Cotoneaster_coriaceus:0):0,QUA07001.1__XX__Cotoneaster_glaucophyllus_var__serotinus:0):0.00000253,QUA10155.1__XX__Cotoneaster_conspicuus:0.00000253)99:0.00000253,QTT60000.1__XX__Cotoneaster_sherriffii:0.00151043)100:0.00074328,(((((((((QUA10321.1__XX__Cotoneaster_shansiensis:0,QIJ60042.1__XX__Cotoneaster_wilsonii:0):0,QUA08661.1__XX__Cotoneaster_perpusillus:0):0,QTT60415.1__XX__Cotoneaster_integerrimus:0):0,QHQ72789.1__XX__Cotoneaster_schantungensis:0):0,QUA09408.1__XX__Cotoneaster_schantungensis:0):0,QUA06657.1__XX__Cotoneaster_melanocarpus:0):0,YP_009725474.1__XX__Cotoneaster_schantungensis:0):0,YP_009750137.1__XX__Cotoneaster_wilsonii:0):0.00000253,QUA09657.1__XX__Cotoneaster_zabelii:0.00000253)100:0.00074317)56:0.00000253,((((QUA09325.1__XX__Cotoneaster_gamblei:0,YP_009719147.1__XX__Cotoneaster_frigidus:0):0,QGM85326.1__XX__Cotoneaster_frigidus:0):0,QUA06491.1__XX__Cotoneaster_frigidus:0):0.00000253,QUA09242.1__XX__Cotoneaster_affinis:0.00000253)89:0.00000253)56:0.00000253,QUA08827.1__XX__Cotoneaster_foveolatus:0.00074367)93:0.00074326)61:0.00074368,((YP_009718034.1__XX__Hesperomeles_ferruginea:0.00000253,QGM83878.1__XX__Hesperomeles_ferruginea:0.00000253)100:0.00074286,(YP_009717864.1__XX__Hesperomeles_cuneata:0.00000253,QGM83708.1__XX__Hesperomeles_cuneata:0.00000253)99:0.00000253)100:0.00074297)22:0.00000253)6:0.00149697,(((((((YP_010180717.1__XX__Docynia_longiunguis:0,QGQ51480.1__XX__Docynia_delavayi:0):0,QHN60034.1__XX__Docynia_indica:0):0,QVD40383.1__XX__Docynia_longiunguis:0):0,YP_009724325.1__XX__Docynia_delavayi:0):0.00000253,QNH69306.1__XX__Docynia_delavayi:0.00000253)100:0.00225699,((((((YP_009716506.1__XX__Vauquelinia_pauciflora:0,ARC96350.1__XX__Vauquelinia_californica:0):0,QGM82010.1__XX__Vauquelinia_australis:0):0,QGM82095.1__XX__Vauquelinia_pauciflora:0):0,QGM83623.1__XX__Vauquelinia_californica_subsp__sonorensis:0):0.00000253,YP_009716421.1__XX__Vauquelinia_australis:0.00000253)98:0.00000253,QGM81925.1__XX__Vauquelinia_corymbosa_subsp__heterodon:0.00074706)100:0.00148344)50:0.00000253,((((((((YP_010025824.1__XX__Malus_kansuensis:0,YP_009524856.1__XX__Malus_yunnanensis:0):0,AXR91557.1__XX__Malus_yunnanensis:0):0,AXR91388.1__XX__Malus_yunnanensis:0):0,AXR91304.1__XX__Malus_yunnanensis:0):0,AWK48426.1__XX__Malus_yunnanensis:0):0,AZJ53345.1__XX__Malus_transitoria:0):0,AXR91471.1__XX__Malus_yunnanensis:0):0.00000253,QOQ36472.1__XX__Malus_kansuensis:0.00000253)84:0.00000253)28:0.00000253)24:0.00074087,(((((QZH43722.1__XX__Aronia_melanocarpa:0,QGQ50557.1__XX__Aronia_arbutifolia:0):0.00000253,YP_009721770.1__XX__Aronia_arbutifolia:0.00000253)100:0.00073569,ARD02693.1__XX__Aronia_melanocarpa:0.0022327)81:0.002253,((((YP_009724156.1__XX__Phippsiomeles_mexicana:0,QGQ51142.1__XX__Phippsiomeles_mexicana:0):0,QGQ50974.1__XX__Phippsiomeles_microcarpa_subsp__hintonii:0):0,QGQ51058.1__XX__Phippsiomeles_matudae:0):0.00000253,YP_009724072.1__XX__Phippsiomeles_matudae:0.00000253)100:0.0014853)33:0.00074369,(((YP_009716675.1__XX__Amelanchier_asiatica:0,QFR51978.1__XX__Amelanchier_sinica:0):0,ARD02000.1__XX__Amelanchier_sinica:0):0.00000253,QGM82264.1__XX__Amelanchier_asiatica:0.00000253)100:0.00224477)33:0.00000253)18:0.00000253,((YP_009717779.1__XX__Malacomeles_denticulata:0.00000253,QGM83453.1__XX__Malacomeles_denticulata:0.00000253)68:0.00000253,ARD00761.1__XX__Malacomeles_denticulata:0.0014832)22:0.00000253)69:0.00075367,QGM81840.1__XX__Lindleya_mespiloides:0.00449131)68:0.00148116,(((YP_009717694.1__XX__Kageneckia_oblonga:0.00000253,QGM83368.1__XX__Kageneckia_oblonga:0.00000253)97:0.00000253,ARD04239.1__XX__Kageneckia_crataegifolia:0.00074049)100:0.00074247,(YP_009717524.1__XX__Kageneckia_angustifolia:0.00000253,QGM83198.1__XX__Kageneckia_angustifolia:0.00000253)95:0.00000253)96:0.00074028)74:0.00000253,(YP_009717609.1__XX__Kageneckia_lanceolata:0.00000253,QGM83283.1__XX__Kageneckia_lanceolata:0.00000253)100:0.00073995)93:0.00140138,((QNT11782.1__XX__Gillenia_trifoliata:0.00000253,(YP_009716591.1__XX__Gillenia_trifoliata:0.00000253,QGM82180.1__XX__Gillenia_trifoliata:0.00000253)100:0.00148198)100:0.00225315,((YP_009717440.1__XX__Gillenia_stipulata:0.00000253,QGM83114.1__XX__Gillenia_stipulata:0.00000253)98:0.00000253,ARD01847.1__XX__Gillenia_stipulata:0.00073902)100:0.00148296)100:0.00307354)100:0.00922812,((((((((((((((((((((((((UFH81671.1__XX__Prunus_mume:0,UFH81419.1__XX__Prunus_mume:0):0,UFH81503.1__XX__Prunus_mume:0):0,YP_009020046.1__XX__Prunus_mume:0):0,QJA14075.1__XX__Prunus_mume:0):0,AHK26882.1__XX__Prunus_mume:0):0,UFH81251.1__XX__Prunus_mume:0):0,UFH80999.1__XX__Prunus_mume:0):0,UFH81335.1__XX__Prunus_mume:0):0,UFH80831.1__XX__Prunus_mume_var__cernua:0):0,UFH81083.1__XX__Prunus_mume:0):0,UFH80747.1__XX__Prunus_mume:0):0,UFH81167.1__XX__Prunus_mume:0):0,UFH80915.1__XX__Prunus_mume:0):0.00000253,UFH81587.1__XX__Prunus_mume:0.00000253)100:0.00074196,(((((QWX20996.1__XX__Prunus_glandulosa:0,QOP63435.1__XX__Prunus_japonica:0):0,QNE85296.1__XX__Prunus_humilis:0):0,QNE85210.1__XX__Prunus_dictyoneura:0):0,YP_009968918.1__XX__Prunus_dictyoneura:0):0.00000253,YP_010024086.1__XX__Prunus_japonica:0.00000253)99:0.00000253)100:0.00074214,ATG32534.1__XX__Prunus_sibirica:0.00000253)31:0.00074276,(((((((((QXM14712.1__XX__Prunus_setulosa:0.00074135,QKO00131.1__XX__Prunus_emarginata:0.00074323)23:0.00000253,((YP_010043871.1__XX__Prunus_fruticosa:0.00000253,QPD07192.1__XX__Prunus_fruticosa:0.00000253)100:0.00449768,AKN00063.1__XX__Prunus_yedoensis:0.00074142)47:0.00000253)6:0.00000253,((YP_010043702.1__XX___Cerasus:0.00000253,QPD07023.1__XX___Cerasus:0.00000253)100:0.00074116,(AKC99613.1__XX__Prunus_maximowiczii:0.00000253,YP_009136403.1__XX__Prunus_maximowiczii:0.00000253)100:0.00074116)32:0.00000253)21:0.00000253,YP_010131588.1__XX__Prunus_discadenia:0.00000253)15:0.00000253,(((((((((((((((((((((((((((((((((((((((((QWT70036.1__XX__Prunus_clarofolia:0,AYD91115.1__XX__Prunus_pseudocerasus:0):0,QKZ96149.1__XX___Cerasus:0):0,QJD07125.1__XX__Prunus_discoidea:0):0,AQV09987.1__XX__Prunus_yedoensis:0):0,QOP62579.1__XX__Prunus_apetala:0):0,QDE13368.1__XX__Prunus_speciosa:0):0,QPO07118.1__XX__Prunus_dielsiana:0):0,QPZ93955.1__XX__Prunus_discadenia:0):0,YP_010023058.1__XX__Prunus_jingningensis:0):0,SPO52167.1__XX__Prunus_avium:0):0,AKC99528.1__XX__Prunus_yedoensis:0):0,YP_009681303.1__XX__Prunus_campanulata:0):0,QGG45611.1__XX__Prunus_matuurae:0):0,YP_009691942.1__XX__Prunus_avium:0):0,YP_010023411.1__XX__Prunus_verecunda:0):0,AKC99781.1__XX__Prunus_jamasakura:0):0,ASU92607.1__XX__Prunus_cerasoides:0):0,AKC99865.1__XX__Prunus_subhirtella_var__subhirtella:0):0,QOP61989.1__XX__Prunus_jingningensis:0):0,YP_010126970.1__XX__Prunus_dielsiana:0):0,QEG58747.1__XX__Prunus_avium:0):0,ARD01460.1__XX__Prunus_conradinae:0):0,QTV20645.1__XX__Prunus_sargentii:0):0,YP_009428888.1__XX__Prunus_cerasoides:0):0,QDH83329.1__XX__Prunus_campanulata:0):0,QKZ96065.1__XX__Prunus_subhirtella:0):0,YP_009713541.1__XX__Prunus_matuurae:0):0,QJW34250.1__XX__Prunus_conradinae:0):0,QKZ95897.1__XX__Prunus_pensylvanica:0):0,QOP62663.1__XX__Prunus_verecunda:0):0,ANK78997.1__XX__Prunus_pseudocerasus:0):0,QQY84498.1__XX__Prunus_campanulata:0):0,YP_010023327.1__XX__Prunus_apetala:0):0,AXG76171.1__XX__Prunus_takesimensis:0):0,YP_009514574.1__XX__Prunus_takesimensis:0):0,YP_009676436.1__XX__Prunus_speciosa:0):0,YP_009266612.1__XX__Prunus_pseudocerasus:0):0,AKC99949.1__XX__Prunus_subhirtella_var__subhirtella:0):0,QCX30982.1__XX__Prunus_avium:0):0,QKZ95981.1__XX__Prunus_serrulata_var__spontanea:0):0,YP_009136319.1__XX__Prunus_yedoensis:0):0.00000253)28:0.00000253,QXM14626.1__XX__Prunus_clarofolia:0.00148568)100:0.00074151,(YP_009829368.1__XX__Prunus_rufa:0.00000253,QJC59899.1__XX__Prunus_rufa:0.00000253)97:0.00000253)100:0.00682683,(((((((((((((((((QWK46576.1__XX__Prunus_salicina:0,QWK45556.1__XX__Prunus_salicina:0):0,QWK46151.1__XX__Prunus_salicina:0):0,QJA13990.1__XX__Prunus_salicina:0):0,ARD02309.1__XX__Prunus_salicina:0):0,QWK45386.1__XX__Prunus_salicina:0):0,QNT09819.1__XX__Prunus_cerasifera:0):0,QWK45641.1__XX__Prunus_salicina:0):0,QWK45981.1__XX__Prunus_salicina:0):0,YP_009774673.1__XX__Prunus_salicina:0):0,QWK45811.1__XX__Prunus_simonii:0):0,QWK46236.1__XX__Prunus_salicina:0):0,QWK45726.1__XX__Prunus_salicina:0):0,QWK45471.1__XX__Prunus_salicina:0):0,QWK46066.1__XX__Prunus_salicina:0):0,QWK45301.1__XX__Prunus_salicina:0):0.00000253,QWK46321.1__XX__Prunus_salicina:0.00000253)99:0.00000253,(((QWK46491.1__XX__Prunus_domestica:0.00000253,QWK45896.1__XX__Prunus_domestica:0.00000253)100:0.00298376,((QWK46406.1__XX__Prunus_cerasifera:0,QKZ95646.1__XX__Prunus_cerasifera:0):0.00000253,QWK40985.1__XX__Prunus_cerasifera:0.00000253)100:0.00074296)98:0.00000253,(YP_009941400.1__XX__Prunus_domestica:0.00000253,QOC70457.1__XX__Prunus_domestica:0.00000253)97:0.00000253)100:0.00074634)100:0.00071835)100:0.00228038,((YP_010043787.1__XX__Prunus_fasciculata:0.00000253,QPD07108.1__XX__Prunus_fasciculata:0.00000253)99:0.00000253,ARD00684.1__XX__Prunus_andersonii:0.00074192)100:0.0044977)35:0.00000253)16:0.00000253,((AXU40816.1__XX__Prunus_pedunculata:0,AWE09609.1__XX__Prunus_pedunculata:0):0.00000253,YP_009489236.1__XX__Prunus_pedunculata:0.00000253)31:0.00000253)18:0.00000253,(((((((((UEC44459.1__XX__Prunus_triloba:0,ATG32449.1__XX__Prunus_pedunculata:0):0,YP_009444782.1__XX__Prunus_tomentosa:0):0,QIG86686.1__XX__Prunus_triloba:0):0,QGZ08457.1__XX__Prunus_tangutica:0):0,ATU85422.1__XX__Prunus_tomentosa:0):0,YP_009744694.1__XX__Prunus_triloba:0):0.00000253,QKY75271.1__XX__Prunus_triloba:0.00000253)96:0.00000253,((((((QWX21080.1__XX__Prunus_mandshurica:0,YP_009675616.1__XX__Prunus_armeniaca:0):0,QDD68731.1__XX__Prunus_armeniaca:0):0.00000253,QJA14160.1__XX__Prunus_armeniaca:0.00000253)39:0.00000253,(ATG32195.1__XX__Prunus_armeniaca:0.00074172,ARD04084.1__XX__Prunus_armeniaca:0.0007439)58:0.00000253)74:0.00000253,ATG32279.1__XX__Prunus_armeniaca:0.00148578)97:0.00074062,(YP_009704270.1__XX__Prunus_tenella:0.00000253,QEO33761.1__XX__Prunus_tenella:0.00000253)99:0.00000228)59:0.00074214)43:0.00000253,ATG32619.1__XX__Prunus_triloba:0.00074191)60:0.00074344)100:0.00074697,((((((((((QXU75812.1__XX__Prunus_tangutica:0,YP_009530211.1__XX__Prunus_davidiana:0):0,QGZ08017.1__XX__Prunus_davidiana:0):0,QKY75181.1__XX__Prunus_tangutica:0):0,AXX82855.1__XX__Prunus_davidiana:0):0,QGZ08371.1__XX__Prunus_tenella:0):0,YP_009489152.1__XX__Prunus_mongolica:0):0,AWE09524.1__XX__Prunus_mongolica:0):0,QEO33607.1__XX__Prunus_mongolica:0):0.00000253,QOW84009.1__XX__Prunus_davidiana_var__potaninii:0.00000253)99:0.00000253,ARU07694.1__XX__Prunus_mongolica:0.00148521)100:0.00074252)85:0.00074316,(QOW84095.1__XX__Prunus_dulcis:0.00074025,((ATG32364.1__XX__Prunus_dulcis:0,YP_009366350.1__XX__Prunus_dulcis:0):0.00000253,ARJ61951.1__XX__Prunus_dulcis:0.00000253)99:0.00000253)100:0.00074033)69:0.00000253,(((QGZ08188.1__XX__Prunus_mira:0,APF30651.1__XX__Prunus_mira:0):0,YP_009544490.1__XX__Prunus_mira:0):0.00000253,AZZ70999.1__XX__Prunus_mira:0.00000253)93:0.00000253)79:0.00070034,((((((((((((UBT68040.1__XX__Prunus_persica:0,QQO80861.1__XX__Prunus_persica:0):0,QGZ08102.1__XX__Prunus_ferganensis:0):0,YP_009024689.1__XX__Prunus_kansuensis:0):0,ADO64983.1__XX__Prunus_persica:0):0,QUJ09990.1__XX__Prunus_persica:0):0,AZZ71081.1__XX__Prunus_persica:0):0,AZZ71163.1__XX__Prunus_persica:0):0,QHN53942.1__XX__Prunus_davidiana:0):0,QEO33672.1__XX__Prunus_dulcis:0):0,YP_004021673.1__XX__Prunus_persica:0):0,AHN13545.1__XX__Prunus_kansuensis:0):0.00000253,QYJ09178.1__XX__Prunus_persica:0.00000253)100:0.00016898)100:0.00154275,((((((UFA47220.1__XX__Prunus_virginiana:0,YP_009136487.1__XX__Prunus_padus:0):0.00000253,AKC99697.1__XX__Prunus_padus:0.00000253)100:0.00074376,(((UDD73260.1__XX__Prunus_serotina:0,ATG86572.1__XX__Prunus_serotina:0):0.00000253,YP_009439731.1__XX__Prunus_serotina:0.00000253)100:0.00148201,ARC97435.1__XX__Prunus_napaulensis:0.00148524)88:0.00073554)40:0.00000253,((((((((YP_010225085.1__XX__Prunus_himalaica:0,UDD72326.1__XX__Prunus_himalaica:0):0,UDD72241.1__XX__Prunus_gongshanensis:0):0,YP_010224830.1__XX__Prunus_fujianensis:0):0,UDD72071.1__XX__Prunus_gongshanensis:0):0,UDD72411.1__XX__Prunus_himalaica:0):0,UDD71901.1__XX__Prunus_fujianensis:0):0,UDD72156.1__XX__Prunus_fujianensis:0):0.00000253,YP_010225000.1__XX__Prunus_gongshanensis:0.00000253)74:0.00000253)38:0.00000253,((((((((((((((YP_010225254.1__XX__Prunus_hypoleuca:0,UDD72751.1__XX__Prunus_hypoxantha:0):0,UDD72921.1__XX__Prunus_incisoserrata:0):0,UDD72581.1__XX__Prunus_hypoleuca:0):0,ALR69158.1__XX__Prunus_hypoleuca:0):0,UDD71986.1__XX__Prunus_incisoserrata:0):0,UDD73176.1__XX__Prunus_wilsonii:0):0,UDD73343.1__XX__Prunus_hypoleuca:0):0,YP_010224915.1__XX__Prunus_incisoserrata:0):0,UDD72836.1__XX__Prunus_incisoserrata:0):0,UDD73006.1__XX__Prunus_wilsonii:0):0,UDD72496.1__XX__Prunus_hypoleuca:0):0,UDD73091.1__XX__Prunus_wilsonii:0):0.00000253,YP_010225170.1__XX__Prunus_wilsonii:0.00000253)99:0.00000253,((UDD72666.1__XX__Prunus_hypoxantha:0,QOW38443.1__XX__Prunus_hypoxantha:0):0.00000253,YP_010032877.1__XX__Prunus_hypoxantha:0.00000253)100:0.00073672)100:0.00073905)76:0.00053644,((YP_009676865.1__XX__Prunus_zippeliana:0.00000253,QDE13797.1__XX__Prunus_zippeliana:0.00000253)100:0.00294593,(ARD04860.1__XX__Prunus_undulata:0.00077404,ARD02770.1__XX__Prunus_spinosa_f__macrocarpa:0.00443201)87:0.00075008)100:0.00098426)100:0.00457971)100:0.00733822)77:0.00000253,(((YP_010161496.1__XX__Sorbaria_arborea:0.00000253,QRH19205.1__XX__Sorbaria_arborea:0.00000253)99:0.00000253,ARC96582.1__XX__Sorbaria_sorbifolia:0.00148508)100:0.00221802,(ARD03468.1__XX__Chamaebatiaria_millefolium:0.00222712,AQR56702.1__XX__Adenostoma_fasciculatum:0.0044804)95:0.00000253)100:0.00372752)73:0.00077597,((((((((UBD08029.1__XX__Aruncus_aethusifolius:0.00074026,QPC56098.1__XX__Aruncus_dioicus_var__kamtschaticus:0.00074032)100:0.00074294,ARC96427.1__XX__Aruncus_dioicus:0.001483)100:0.00075886,ARC96891.1__XX__Aruncus_dioicus:0.00147622)100:0.00986435,ARC99909.1__XX__Luetkea_pectinata:0.00000253)100:0.00371654,(ARD04625.1__XX__Holodiscus_discolor:0.00225486,ARD03156.1__XX__Holodiscus_argenteus:0.00225672)100:0.00603041)84:0.00168338,((((((((UCS10578.1__XX__Spiraea_x_vanhouttei:0,QKZ95730.1__XX__Spiraea_blumei:0):0,QNJ33820.1__XX__Spiraea_mongolica:0):0.00000253,YP_009974860.1__XX__Spiraea_mongolica:0.00000253)99:0.00000253,QVV95953.1__XX__Spiraea_trilobata:0.000742)100:0.00298255,ARD01149.1__XX__Spiraea_martini:0.00457635)84:0.0007534,(VVM58818.1__XX__Spiraea_splendens:0.00000253,VVM58756.1__XX__Spiraea_alba:0.00000253)100:0.0014761)84:0.00151561,UCS10495.1__XX__Spiraea_japonica:0.00000253)84:0.00224465,(YP_009945772.1__XX__Spiraea_insularis:0.00000253,QOE56317.1__XX__Spiraea_insularis:0.00000253)100:0.00074196)100:0.00377617)84:0.00147241,((((YP_010043056.1__XX__Sibiraea_angustata:0,ARC98671.1__XX__Sibiraea_angustata:0):0.00000253,QPC56816.1__XX__Sibiraea_angustata:0.00000253)100:0.00449141,(ARD01227.1__XX__Kelseya_uniflora:0.00074138,ARC99832.1__XX__Petrophytum_caespitosum:0.00298054)100:0.00000265)49:0.00080317,(AEX31741.1__XX__Pentactina_rupicola:0.00000253,YP_005296108.1__XX__Pentactina_rupicola:0.00000253)100:0.00143112)84:0.00071629)100:0.00843543,((((((QYC97661.1__XX__Prinsepia_uniflora:0.00326358,ARD00994.1__XX__Prinsepia_sinensis:0.00352051)100:0.0015534,(AGL94708.1__XX__Prinsepia_utilis:0.00000253,YP_008082741.1__XX__Prinsepia_utilis:0.00000253)100:0.00492592)100:0.00336467,ARC96196.1__XX__Oemleria_cerasiformis:0.00526028)100:0.00151608,(QGZ09206.1__XX__Sorbaria_sorbifolia_var__stellipila:0.00000253,ARD03079.1__XX__Exochorda_serratifolia:0.00000253)100:0.00147792)100:0.00926006,((((QKZ95562.1__XX__Kerria_japonica:0.00000253,ARD05015.1__XX__Kerria_japonica:0.00000253)100:0.00290418,ARD00607.1__XX__Neviusia_cliftonii:0.00082347)100:0.00299214,ARC98362.1__XX__Rhodotypos_scandens:0.01150058)99:0.00000253,ARC99600.1__XX__Coleogyne_ramosissima:0.00512497)100:0.00308159)87:0.00149062,((((YP_010040075.1__XX__Neillia_incisa:0,ARC97358.1__XX__Neillia_hanceana:0):0.00000253,QOY46663.1__XX__Neillia_incisa:0.00000253)100:0.00148926,(ARD02616.1__XX__Neillia_gracilis:0.00000253,ARC99755.1__XX__Neillia_serratisepala:0.00000253)99:0.00000253)100:0.00174245,(ARC97821.1__XX__Physocarpus_sp__B_SCZ_____:0.00000253,ARC96737.1__XX__Physocarpus_sp__A_SCZ_____:0.00000253)100:0.00355855)100:0.00368432)55:0.00000253)59:0.0007167)67:0.00216705,ARD02539.1__XX__Lyonothamnus_floribundus:0.01157505)86:0.00241822,(((((((((((((((((((YP_010222332.1__XX__Agrimonia_nipponica:0,UED14965.1__XX__Agrimonia_nipponica:0):0,UCC41929.1__XX__Agrimonia_coreana:0):0,QTX96645.1__XX__Agrimonia_pilosa_var__nepalensis:0):0,UEP16016.1__XX__Agrimonia_pilosa:0):0,QLJ92357.1__XX__Agrimonia_pilosa:0):0,YP_009912651.1__XX__Agrimonia_pilosa:0):0,QJW34425.1__XX__Agrimonia_pilosa:0):0,UED14881.1__XX__Agrimonia_coreana:0):0,UCC42013.1__XX__Agrimonia_nipponica:0):0.00000253,YP_010222248.1__XX__Agrimonia_coreana:0.00000253)99:0.00000253,ARC97666.1__XX__Agrimonia_pilosa:0.00148432)100:0.006833,ARC96659.1__XX__Leucosidea_sericea:0.00316324)100:0.00225138,(ARD04161.1__XX__Hagenia_abyssinica:0.00000253,ANY93381.1__XX__Hagenia_abyssinica:0.00074212)100:0.00165623)100:0.00672914,ARD01770.1__XX__Spenceria_ramalana:0.00615636)100:0.00623449,(((((UED15838.1__XX__Sanguisorba_tenuifolia_var__alba:0.00000253,QWM94376.1__XX__Sanguisorba_officinalis:0.00000253)100:0.000742,ARD00219.1__XX__Sanguisorba_officinalis:0.00000253)100:0.00074194,(((((((YP_010134773.1__XX__Sanguisorba_stipulata:0,QEG58391.1__XX__Sanguisorba_tenuifolia_var__alba:0):0,QCA41016.1__XX__Sanguisorba_tenuifolia:0):0,YP_009691780.1__XX__Sanguisorba_officinalis:0):0,YP_009691612.1__XX__Sanguisorba_tenuifolia_var__alba:0):0,QEG58559.1__XX__Sanguisorba_officinalis:0):0,YP_009631151.1__XX__Sanguisorba_tenuifolia:0):0.00000253,QWM94461.1__XX__Sanguisorba_stipulata:0.00000253)99:0.00000253)100:0.00627534,(((YP_010134688.1__XX__Sanguisorba_hakusanensis:0.00000253,QWM94291.1__XX__Sanguisorba_hakusanensis:0.00000253)100:0.0007408,((YP_009691696.1__XX__Sanguisorba_filiformis:0,ARC95963.1__XX__Sanguisorba_filiformis:0):0.00000253,QEG58475.1__XX__Sanguisorba_filiformis:0.00000253)100:0.0069345)64:0.00074991,(YP_009691528.1__XX__Sanguisorba_sitchensis:0.00000253,QEG58307.1__XX__Sanguisorba_sitchensis:0.00000253)100:0.00148746)62:0.00055739)63:0.00075418,((((((YP_009538484.1__XX__Bencomia_exstipulata:0,ARD01071.1__XX__Bencomia_sphaerocarpa:0):0,ARC99522.1__XX__Dendriopoterium_menendezii:0):0,ARD03929.1__XX__Bencomia_moquiniana:0):0.00000253,AYU74322.1__XX__Bencomia_exstipulata:0.00000253)100:0.00074452,ARC98129.1__XX__Poterium_spinosum:0.00000253)100:0.01825552,((((ARD01537.1__XX__Polylepis_sp__SCZ_____:0,ARC96041.1__XX__Polylepis_reticulata:0):0.00000253,ARD01305.1__XX__Polylepis_australis:0.00000253)100:0.00302674,(ARD00916.1__XX__Acaena_pinnatifida:0.00147853,ARC99987.1__XX__Margyricarpus_pinnatus:0.00000253)100:0.00504371)100:0.00163062,ARD00838.1__XX__Cliffortia_repens:0.00172239)100:0.00343289)100:0.00238209)100:0.00391626)100:0.01009318,((((((((((YP_010210065.1__XX__Fragaria_nubicola:0.00000253,UBD06001.1__XX__Fragaria_nubicola:0.00000253)100:0.00148259,((((UDH59294.1__XX__Fragaria_gracilis:0,AFQ39300.1__XX__Fragaria_nipponica:0):0,YP_009408966.1__XX__Fragaria_nipponica:0):0,ASL06380.1__XX__Fragaria_nipponica:0):0.00000253,UBD04896.1__XX__Fragaria_corymbosa:0.00000253)99:0.00000253)100:0.00149891,((((((((((((((YP_010209895.1__XX__Fragaria_moupinensis:0,AFQ39303.1__XX__Fragaria_chinensis:0):0,UBD05746.1__XX__Fragaria_moupinensis:0):0,UBD06341.1__XX__Fragaria_pentaphylla:0):0,ARB52374.1__XX__Fragaria_pentaphylla:0):0,YP_009355700.1__XX__Fragaria_pentaphylla:0):0,UBD05661.1__XX__Fragaria_moupinensis:0):0,UDH59126.1__XX__Fragaria_moupinensis:0):0,AFQ39309.1__XX__Fragaria_tibetica:0):0,AFQ39306.1__XX__Fragaria_moupinensis:0):0.00000253,UDH59545.1__XX__Fragaria_tibetica:0.00000253)100:0.00074268,(((((((YP_010209810.1__XX__Fragaria_daltoniana:0,UBD05236.1__XX__Fragaria_daltoniana:0):0,UBD05321.1__XX__Fragaria_daltoniana:0):0,UBD05151.1__XX__Fragaria_daltoniana:0):0,UBD05066.1__XX__Fragaria_daltoniana:0):0.00000253,UBD05406.1__XX__Fragaria_daltoniana:0.00000253)100:0.0007403,(YP_010209640.1__XX__Fragaria_chinensis:0.00000253,UBD04641.1__XX__Fragaria_chinensis:0.00000253)100:0.00148331)61:0.00000253,UBD04726.1__XX__Fragaria_chinensis:0.00074265)50:0.00074028)44:0.00000253,((((((((UDH59377.1__XX__Fragaria_chinensis:0,UBD06171.1__XX__Fragaria_pentaphylla:0):0,AFQ39312.1__XX__Fragaria_daltoniana:0):0,UDH58957.1__XX__Fragaria_corymbosa:0):0,UBD06256.1__XX__Fragaria_pentaphylla:0):0,AFQ39318.1__XX__Fragaria_gracilis:0):0,AFQ39315.1__XX__Fragaria_corymbosa:0):0,UBD06086.1__XX__Fragaria_pentaphylla:0):0.00000253,UDH59210.1__XX__Fragaria_daltoniana:0.00000253)60:0.00000253)32:0.00000253,UDH59041.1__XX__Fragaria_nilgerrensis:0.00074045)57:0.00074245,(((YP_010209725.1__XX__Fragaria_corymbosa:0,UBD04811.1__XX__Fragaria_corymbosa:0):0,UBD04981.1__XX__Fragaria_corymbosa:0):0.00000253,UDH59461.1__XX__Fragaria_nubicola:0.00000253)94:0.00000253)57:0.00000253)100:0.00298211,(((((YP_010209980.1__XX__Fragaria_nilgerrensis:0,AFQ39297.1__XX__Fragaria_nilgerrensis:0):0,UBD05831.1__XX__Fragaria_nilgerrensis:0):0,QWY23204.1__XX__Fragaria_nilgerrensis:0):0.00000253,UBD05916.1__XX__Fragaria_nilgerrensis:0.00000253)100:0.00450973,(((((((UDH59628.1__XX__Fragaria_moschata:0,AFQ39291.1__XX__Fragaria_orientalis:0):0,ASL06464.1__XX__Fragaria_orientalis:0):0.00000253,YP_009409050.1__XX__Fragaria_orientalis:0.00000253)100:0.00074042,(((((UBD05576.1__XX__Fragaria_mandshurica:0,AKI30897.1__XX__Fragaria_mandshurica:0):0,AFC17724.1__XX__Fragaria_mandshurica:0):0,YP_006883345.1__XX__Fragaria_mandshurica:0):0,AGN72142.1__XX__Fragaria_mandshurica:0):0.00000253,UBD05491.1__XX__Fragaria_mandshurica:0.00000253)100:0.00148169)81:0.00000253,(((((((((((((((((UBD06681.1__XX__Fragaria_vesca_subsp__vesca:0,UBD06426.1__XX__Fragaria_vesca_subsp__bracteata:0):0,QWY23121.1__XX__Fragaria_mandshurica:0):0,AFQ39276.1__XX__Fragaria_x_bifera:0):0,AGN71887.1__XX__Fragaria_vesca_subsp__bracteata:0):0,AGN71717.1__XX__Fragaria_vesca_subsp__bracteata:0):0,AFC17650.1__XX__Fragaria_vesca_subsp__bracteata:0):0,AKI31134.1__XX__Fragaria_vesca_subsp__bracteata:0):0,AKI30975.1__XX__Fragaria_vesca_subsp__bracteata:0):0,UBD06511.1__XX__Fragaria_vesca_subsp__vesca:0):0,ADY15359.1__XX__Fragaria_vesca_subsp__vesca:0):0,AFQ39288.1__XX__Fragaria_bucharica:0):0,AGN71802.1__XX__Fragaria_vesca_subsp__bracteata:0):0,AFQ39270.1__XX__Fragaria_vesca_subsp__americana:0):0,YP_004286110.1__XX__Fragaria_vesca_subsp__vesca:0):0,AFQ39279.1__XX__Fragaria_iturupensis:0):0,YP_006883271.1__XX__Fragaria_vesca_subsp__bracteata:0):0.00000253,UBD06596.1__XX__Fragaria_vesca_subsp__vesca:0.00000253)98:0.00000253)91:0.00074082,(((((((((((((UBD06851.1__XX__Fragaria_x_ananassa:0,AET62747.1__XX__Fragaria_virginiana:0):0,AFQ39285.1__XX__Fragaria_virginiana:0):0,AFQ39282.1__XX__Fragaria_x_ananassa_subsp__cuneifolia:0):0,ARJ62538.1__XX__Fragaria_virginiana:0):0,AFS89555.1__XX__Fragaria_chiloensis:0):0,AET62662.1__XX__Fragaria_chiloensis:0):0,AKI30820.1__XX__Fragaria_chiloensis:0):0,YP_007025391.1__XX__Fragaria_chiloensis:0):0,YP_007025476.1__XX__Fragaria_virginiana:0):0,AKI31210.1__XX__Fragaria_virginiana:0):0,AQW41438.1__XX__Fragaria_x_ananassa:0):0,YP_009430550.1__XX__Fragaria_x_ananassa:0):0.00000253,QGV12464.1__XX__Fragaria_virginiana:0.00000253)99:0.00000253)91:0.00000289,(((UDH58874.1__XX__Fragaria_viridis:0,QCI56155.1__XX__Fragaria_viridis:0):0.00000253,YP_009826258.1__XX__Fragaria_viridis:0.00000253)100:0.00073939,(UBD06766.1__XX__Fragaria_viridis:0.00000253,AFQ39294.1__XX__Fragaria_viridis:0.00000253)99:0.00000253)100:0.00073694)100:0.00377728)99:0.00149941)94:0.00000253,(((YP_009040215.1__XX__Fragaria_iinumae:0,AKI31053.1__XX__Fragaria_iinumae:0):0,AFQ39321.1__XX__Fragaria_iinumae:0):0.00000253,AGN72057.1__XX__Fragaria_iinumae:0.00000253)99:0.00000253)100:0.00383557,((((((((((((YP_010140277.1__XX__Potentilla_glabra:0,ATX68246.1__XX__Dasiphora_fruticosa:0):0,ARD04703.1__XX__Potentilla_parvifolia:0):0,QOP62843.1__XX__Potentilla_parvifolia:0):0,YP_009445665.1__XX__Dasiphora_fruticosa:0):0,QQK90152.1__XX__Potentilla_glabra:0):0,AGN71972.1__XX__Dasiphora_fruticosa_subsp__floribunda:0):0,YP_010023508.1__XX__Potentilla_parvifolia:0):0,QUB07603.1__XX__Potentilla_glabra:0):0.00000253,QUJ09466.1__XX__Potentilla_glabra_var__mandshurica:0.00000253)100:0.00224366,(((YP_009744585.1__XX__Potaninia_mongolica:0,ARC98981.1__XX__Potaninia_mongolica:0):0.00000253,QIF10491.1__XX__Potaninia_mongolica:0.00000253)100:0.00223763,ARD03390.1__XX__Dasiphora_fruticosa:0.00074768)100:0.00000289)93:0.00073331,AWX92078.1__XX__Dasiphora_fruticosa:0.00074422)100:0.00304101,(((YP_009941824.1__XX__Drymocallis_saviczii:0.00000253,QOC70894.1__XX__Drymocallis_saviczii:0.00000253)99:0.00000253,ARD03312.1__XX__Drymocallis_glandulosa:0.0014793)100:0.00157967,ARD02231.1__XX__Chamaerhodos_erecta:0.0083411)100:0.00218879)88:0.00234895)87:0.00086478,(((YP_009865199.1__XX__Alchemilla_pedata:0.00000253,QKE47269.1__XX__Alchemilla_pedata:0.00000253)100:0.00251332,(YP_009865112.1__XX__Alchemilla_argyrophylla:0.00000253,QKE47182.1__XX__Alchemilla_argyrophylla:0.00000253)100:0.00122762)100:0.00324889,(ARD02847.1__XX__Alchemilla_acutiloba:0.00987489,ARC97280.1__XX__Alchemilla_pectinata:0.00740385)72:0.00123055)100:0.0130716)81:0.00185012,((((((YP_009995004.1__XX__Sibbaldianthe_bifurca:0.00000253,QNP09298.1__XX__Sibbaldianthe_bifurca:0.00000253)100:0.00073986,QNQ65188.1__XX__Sibbaldianthe_bifurca:0.00000253)99:0.00000253,QRF93251.1__XX__Sibbaldianthe_bifurca:0.00073985)100:0.00150235,((YP_009939613.1__XX__Sibbaldianthe_adpressa:0.00000253,QNV48853.1__XX__Sibbaldianthe_adpressa:0.00000253)100:0.00074332,ARD01615.1__XX__Sibbaldianthe_sericea:0.00000253)100:0.00223259)100:0.00611917,(((YP_009941908.1__XX__Sibbaldia_aphanopetala:0,ARC97124.1__XX__Sibbaldia_procumbens:0):0.00000253,QOC70978.1__XX__Sibbaldia_aphanopetala:0.00000253)100:0.00148247,ARD04937.1__XX__Sibbaldia_retusa:0.00223061)100:0.00451835)100:0.00227443,((YP_009939419.1__XX__Comarum_salesovianum:0.00000253,QNV48659.1__XX__Comarum_salesovianum:0.00000253)100:0.00073988,ARD04781.1__XX__Comarum_salesovianum:0.00000253)100:0.00150746)81:0.00169328)100:0.00388014,((((YP_010183428.1__XX__Potentilla_lineata:0,ARC98207.1__XX__Potentilla_lineata:0):0.00000253,QVG61140.1__XX__Potentilla_lineata:0.00000253)100:0.0022426,((YP_009939697.1__XX___Argentina:0.00000253,QNV48937.1__XX___Argentina:0.00000253)100:0.00223152,ARD03774.1__XX__Potentilla_micropetala:0.00300998)100:0.0046001)100:0.00377493,(((((((((YP_010181120.1__XX__Potentilla_sischanensis:0.00000253,QVD40807.1__XX__Potentilla_sischanensis:0.00000253)100:0.00148432,(ARC99677.1__XX__Potentilla_lancinata:0.00374013,AFQ39324.1__XX__Potentilla_villosa:0.00149404)78:0.00149445)78:0.00000253,(QPZ75938.1__XX__Potentilla_stolonifera:0.00074176,QJS52676.1__XX__Potentilla_chinensis:0.00000253)100:0.00074377)100:0.00084017,QGV12431.1__XX__Potentilla_norvegica:0.002212)100:0.00449793,(((((((UDF84290.1__XX__Potentilla_gageodoensis:0,QDK99780.1__XX__Potentilla_stolonifera_var__quelpaertensis:0):0,QDL00133.1__XX__Potentilla_freyniana_var___chejuensis_:0):0,YP_009685096.1__XX__Potentilla_stolonifera:0):0,QBB74489.1__XX__Potentilla_freyniana:0):0,QDK99864.1__XX__Potentilla_stolonifera:0):0,YP_009567612.1__XX__Potentilla_freyniana:0):0.00000253,QYK92441.1__XX__Potentilla_gageodoensis:0.00000253)100:0.00375563)100:0.00229866,(ARD04316.1__XX__Potentilla_tilingii:0.00000253,ARD00529.1__XX__Potentilla_purpurascens:0.00148598)100:0.0022852)100:0.00225372,(YP_009945856.1__XX__Potentilla_dickinsii_var__glabrata:0.00000253,QOE56403.1__XX__Potentilla_dickinsii_var__glabrata:0.00000253)100:0.00257099)100:0.00348267,(((QDH12247.1__XX__Potentilla_hebiichigo:0,QBB73283.1__XX__Potentilla_hebiichigo:0):0.00000253,YP_009566747.1__XX__Potentilla_hebiichigo:0.00000253)100:0.00072446,((YP_009565446.1__XX__Potentilla_indica:0,ARD03234.1__XX__Potentilla_indica:0):0.00000253,QBB08861.1__XX__Potentilla_indica:0.00000253)100:0.00226284)100:0.00828624)100:0.00186338,(((YP_009939529.1__XX__Potentilla_suavis:0.00000253,QNV48769.1__XX__Potentilla_suavis:0.00000253)100:0.00074435,ARC98516.1__XX__Potentilla_purpurea:0.00074565)100:0.00293207,(YP_009567528.1__XX__Potentilla_centigrana:0.00000253,QBB74405.1__XX__Potentilla_centigrana:0.00000253)100:0.00830496)100:0.00093946)100:0.00688577)100:0.00179517)100:0.00198344,(((((((((YP_010156884.1__XX__Rosa_davurica:0.00000253,QRG00682.1__XX__Rosa_davurica:0.00000253)100:0.00074206,((((QQP00661.1__XX__Rosa_rugosa:0,QDH12418.1__XX__Rosa_rugosa:0):0,YP_009679898.1__XX__Rosa_rugosa:0):0.00000253,QKV09517.1__XX__Rosa_rugosa:0.00000253)100:0.00074201,(YP_009681414.1__XX__Rosa_hybrid_cultivar:0.00000253,QDH12084.1__XX__Rosa_hybrid_cultivar:0.00000253)92:0.00000253)90:0.00000253)100:0.00074212,QGV12434.1__XX__Rosa_arkansana:0.00000253)100:0.00074205,(YP_010015898.1__XX__Rosa_minutifolia:0.00000253,QOI72895.1__XX__Rosa_minutifolia:0.00000253)99:0.00000253)100:0.00000108,(QTT60674.1__XX__Rosa_kokanica:0.00074151,QGS65086.1__XX__Rosa_acicularis:0.00000253)100:0.00074088)98:0.00108598,(((((((((((((QKN19095.1__XX__Rosa_multiflora:0,AZZ05995.1__XX__Rosa_maximowicziana:0):0,QGU83734.1__XX__Rosa_odorata_var__pseudindica:0):0,YP_009559915.1__XX__Rosa_lucieae:0):0,YP_009542330.1__XX__Rosa_multiflora:0):0,AHF72017.1__XX__Rosa_odorata_var__gigantea:0):0,AZZ05819.1__XX__Rosa_multiflora:0):0,AZZ05907.1__XX__Rosa_lucieae:0):0,YP_009558035.1__XX__Rosa_maximowicziana:0):0,QOV02935.1__XX__Rosa_filipes:0):0,AYU56917.1__XX__Rosa_multiflora:0):0.00000253,YP_010031544.1__XX__Rosa_filipes:0.00000253)45:0.00000253,((((((((YP_010034352.1__XX__Rosa_sterilis__nom__nud__:0,QFI36060.1__XX__Rosa_chinensis:0):0,YP_009500498.1__XX__Rosa_chinensis_var__spontanea:0):0,QGT35105.1__XX__Rosa_lucidissima:0):0,QIS64075.1__XX__Rosa_rugosa:0):0,AXE43668.1__XX__Rosa_chinensis_var__spontanea:0):0.00000253,QOW83929.1__XX__Rosa_sterilis__nom__nud__:0.00000253)97:0.00000253,((YP_009947949.1__XX__Rosa_cymosa:0,QGS64738.1__XX__Rosa_pricei:0):0.00000253,QOH97117.1__XX__Rosa_cymosa:0.00000253)100:0.00074131)99:0.00074366,((SPO51773.1__XX__Rosa_canina:0.00149134,(((YP_009763727.1__XX__Rosa_canina:0.00000253,QIS64245.1__XX__Rosa_canina:0.00000253)100:0.00074157,((ARC99059.1__XX__Rosa_roxburghii_f__normalis:0,APD28240.1__XX__Rosa_roxburghii:0):0.00000253,YP_009326425.1__XX__Rosa_roxburghii:0.00000253)100:0.0014926)92:0.00074497,(YP_009630184.1__XX__Rosa_banksiae:0.00000253,QBO27280.1__XX__Rosa_banksiae:0.00000253)97:0.00000253)43:0.00000253)44:0.00000253,((((YP_009773202.1__XX__Rosa_laevigata_var__leiocarpa:0,QII91767.1__XX__Rosa_laevigata:0):0,YP_009749633.1__XX__Rosa_laevigata:0):0,QIS64160.1__XX__Rosa_laevigata:0):0.00000253,QIZ12357.1__XX__Rosa_laevigata_var__leiocarpa:0.00000253)100:0.00223418)46:0.00074365)33:0.00000253)18:0.00000253,(((QKY64064.1__XX__Rosa_lucieae:0,QHQ97280.1__XX__Rosa_lucieae:0):0.00000253,QHQ97364.1__XX__Rosa_lucieae:0.00000253)100:0.00074251,ARC97046.1__XX__Rosa_lichiangensis:0.00223298)43:0.00000253)99:0.00118113)100:0.003755,(YP_009947636.1__XX__Rosa_xanthina:0.00000253,QOH92147.1__XX__Rosa_xanthina:0.00000253)100:0.00227977)96:0.00073841,(YP_009478999.1__XX__Rosa_praelucens:0.00000253,AVP74959.1__XX__Rosa_praelucens:0.00000253)100:0.0007494)96:0.00069637,((YP_009709806.1__XX__Rosa_berberifolia:0,ARC95808.1__XX__Rosa_persica:0):0.00000253,QEX95668.1__XX__Rosa_berberifolia:0.00000253)100:0.00609514)100:0.00700143)100:0.00318718)100:0.00690798,((((((((UDN42094.1__XX__Rubus_hirsutus:0.00000253,QTG40363.1__XX__Rubus_hirsutus:0.00000253)100:0.00147956,((YP_010172111.1__XX__Rubus_taiwanicola:0.00000253,QSF19991.1__XX__Rubus_taiwanicola:0.00000253)99:0.00000253,(((YP_010171943.1__XX__Rubus_rubroangustifolius:0,QSF19403.1__XX__Rubus_glandulosopunctatus:0):0,QSF19823.1__XX__Rubus_rubroangustifolius:0):0.00000253,YP_010171523.1__XX__Rubus_glandulosopunctatus:0.00000253)100:0.00074126)100:0.00225311)100:0.00378071,(((((((YP_010141566.1__XX__Rubus_corchorifolius:0,ARC98903.1__XX__Rubus_corchorifolius:0):0,QLX47757.1__XX__Rubus_chingii:0):0,YP_009918452.1__XX__Rubus_chingii:0):0.00000253,QQK91811.1__XX__Rubus_corchorifolius:0.00000253)100:0.00073917,((YP_010141139.1__XX__Rubus_peltatus:0.00000253,QQK91299.1__XX__Rubus_peltatus:0.00000253)100:0.00378494,QTG40277.1__XX__Rubus_longisepalus:0.00072987)100:0.0015185)100:0.00074125,((YP_009742030.1__XX__Rubus_trifidus:0.00000253,QID77005.1__XX__Rubus_trifidus:0.00000253)100:0.00148277,(YP_009731046.1__XX__Rubus_boninensis:0.00000253,QEP09275.1__XX__Rubus_boninensis:0.00000253)96:0.00000253)100:0.00148089)40:0.00000253,(((YP_009528615.1__XX__Rubus_crataegifolius:0,YP_009495618.1__XX__Rubus_takesimensis:0):0,AWQ64348.1__XX__Rubus_takesimensis:0):0.00000253,AXU05627.1__XX__Rubus_crataegifolius:0.00000253)100:0.00073931)42:0.00000205)64:0.00299547,(((((((YP_010140799.1__XX__Rubus_wallichianus:0,YP_010140459.1__XX__Rubus_ellipticus:0):0,QYJ55094.1__XX__Rubus_pinfaensis:0):0,QQK90959.1__XX__Rubus_wallichianus:0):0,QQK90789.1__XX__Rubus_columellaris:0):0,QQK90449.1__XX__Rubus_ellipticus:0):0.00000253,YP_010140714.1__XX__Rubus_columellaris:0.00000253)100:0.00073987,(QYJ55265.1__XX__Rubus_ellipticus_var__obcordatus:0.00000253,QQK90874.1__XX__Rubus_ellipticus_var__obcordatus:0.00000253)99:0.00000253)100:0.00074316)47:0.00000234,(((YP_010171165.1__XX__Rubus_eucalyptus:0.00000253,QSD57319.1__XX__Rubus_eucalyptus:0.00000253)100:0.00074378,(YP_010141225.1__XX__Rubus_xanthocarpus:0.00000253,QQK91385.1__XX__Rubus_xanthocarpus:0.00000253)98:0.00000253)100:0.00376518,QFR99485.1__XX__Rubus_leucanthus:0.00226233)100:0.00147157)54:0.00183522,(YP_010171691.1__XX__Rubus_kawakamii:0.00000253,QSF19572.1__XX__Rubus_kawakamii:0.00000253)100:0.00359546)48:0.00132077,((((((((((YP_010171775.1__XX__Rubus_laciniatostipulatus:0.00000253,QSF19656.1__XX__Rubus_laciniatostipulatus:0.00000253)97:0.00000253,((YP_010134389.1__XX__Rubus_rufus:0.00000253,QWM93879.1__XX__Rubus_rufus:0.00000253)100:0.00074066,((YP_010128016.1__XX__Rubus_cochinchinensis:0,QPP20543.1__XX__Rubus_cochinchinensis:0):0.00000253,QQK90619.1__XX__Rubus_reflexus_var__lanceolobus:0.00000253)100:0.00074058)95:0.00000253)100:0.00074111,(((YP_010141481.1__XX__Rubus_crassifolius:0,QQK91641.1__XX__Rubus_crassifolius:0):0,QQK91129.1__XX__Rubus_ichangensis:0):0.00000253,YP_010140969.1__XX__Rubus_ichangensis:0.00000253)96:0.00000253)97:0.00000253,((YP_010140629.1__XX__Rubus_lambertianus:0,QQK90704.1__XX__Rubus_lambertianus:0):0.00000253,QYJ55180.1__XX__Rubus_lambertianus_var__paykouangensis:0.00000253)100:0.00074657)100:0.00074067,(((YP_010141907.1__XX__Rubus_setchuenensis:0,QQK92152.1__XX__Rubus_setchuenensis:0):0,QUM11205.1__XX__Rubus_setchuenensis:0):0.00000253,QYJ55010.1__XX__Rubus_setchuenensis:0.00000253)100:0.00074491)56:0.00000253,((((YP_010141822.1__XX__Rubus_henryi:0,QQK56148.1__XX__Rubus_henryi:0):0,QQK92067.1__XX__Rubus_henryi:0):0,QQK56010.1__XX__Rubus_bambusarum:0):0.00000253,YP_010139795.1__XX__Rubus_bambusarum:0.00000253)20:0.00000253)32:0.00000253,(YP_010140884.1__XX__Rubus_xanthoneurus:0.00000253,QQK91044.1__XX__Rubus_xanthoneurus:0.00000253)100:0.00074153)60:0.00000253,QQK91726.1__XX__Rubus_pyrifolius_var__permollis:0.00148696)99:0.00223279,(YP_010141737.1__XX__Rubus_pectinaris:0.00000253,QQK91982.1__XX__Rubus_pectinaris:0.00000253)99:0.00148601)81:0.00000253,((((YP_010141652.1__XX__Rubus_lineatus:0,QQK91897.1__XX__Rubus_lineatus:0):0,QQK91214.1__XX__Rubus_pentagonus:0):0.00000253,YP_010141054.1__XX__Rubus_pentagonus:0.00000253)100:0.00223725,ARD03544.1__XX__Rubus_fockeanus:0.00073789)67:0.00074304)98:0.00223671)39:0.00000253,((((((((((YP_010172027.1__XX__Rubus_taitoensis:0,QSF19488.1__XX__Rubus_incanus:0):0,YP_010171607.1__XX__Rubus_incanus:0):0,QSF19740.1__XX__Rubus_parviaraliifolius:0):0,YP_010141310.1__XX__Rubus_innominatus:0):0,QSF19908.1__XX__Rubus_taitoensis:0):0,QQK91470.1__XX__Rubus_innominatus:0):0.00000253,YP_010171859.1__XX__Rubus_parviaraliifolius:0.00000253)99:0.00000253,(((YP_010140544.1__XX__Rubus_niveus:0,QQK90534.1__XX__Rubus_niveus:0):0,ARC99137.1__XX__Rubus_niveus:0):0.00000253,QYJ54925.1__XX__Rubus_niveus:0.00000253)100:0.00148428)100:0.00375407,((YP_010169925.1__XX__Rubus_irritans:0.00000253,QRZ59746.1__XX__Rubus_irritans:0.00000253)97:0.00000253,(((YP_010150874.1__XX__Rubus_phoenicolasius:0.00000253,QQV73243.1__XX__Rubus_phoenicolasius:0.00000253)98:0.00000253,(YP_010141992.1__XX__Rubus_pileatus:0.00000253,QQK92237.1__XX__Rubus_pileatus:0.00000253)100:0.00149471)100:0.00148296,(YP_009758250.1__XX__Rubus_amabilis:0.00000253,QIN90029.1__XX__Rubus_amabilis:0.00000253)100:0.00148295)100:0.00074288)83:0.00074248)73:0.00074144,((YP_010142808.1__XX__Rubus_sachalinensis:0.00000253,QQL03825.1__XX__Rubus_sachalinensis:0.00000253)97:0.00000253,AFX88465.1__XX__Rubus_idaeus:0.00074131)100:0.00224053)76:0.00074677)100:0.00623551)100:0.0008615,(((((QZL39075.1__XX___Taihangia:0,QXU57529.1__XX___Taihangia:0):0.00000253,QZL38990.1__XX__Geum_rupestre:0.00000253)98:0.00000253,((QXU57442.1__XX__Geum_rupestre_var__rupestre:0,AVI26235.1__XX__Geum_rupestre:0):0.00000253,YP_009473356.1__XX__Geum_rupestre:0.00000253)100:0.00074083)100:0.00493622,((((QXL59131.1__XX__Geum_japonicum_var__chinense:0.00000253,ARC97202.1__XX__Geum_macrophyllum:0.00073836)100:0.00073768,QXL59047.1__XX__Geum_japonicum_var__chinense:0.00000253)100:0.00456079,((YP_010026858.1__XX__Geum_macrophyllum:0.00000253,QOS02624.1__XX__Geum_macrophyllum:0.00000253)100:0.00150167,ARD00375.1__XX__Geum_triflorum:0.00223006)100:0.00072823)100:0.00318418,ARD00297.1__XX__Geum_elatum:0.00207092)100:0.00148984)100:0.01504909,ARD02076.1__XX__Fallugia_paradoxa:0.003922)100:0.0064744)100:0.00407524,(AQU14053.1__XX__Filipendula_sp__SDZ_____:0.00070966,AQU14010.1__XX__Filipendula_vestita:0.0022721)100:0.03326949)100:0.0119137)86:0.00073405,((ARD04394.1__XX__Dryas_octopetala_var__asiatica:0.00073934,ARC98439.1__XX__Dryas_drummondii:0.00000253)100:0.0054236,((ARD04007.1__XX__Cercocarpus_montanus_var__minutiflorus:0.00147271,ARD02154.1__XX__Purshia_tridentata:0.00528158)100:0.00084096,ARC98285.1__XX__Chamaebatia_foliolosa:0.0051547)86:0.00069601)100:0.00744169)100:0.01785576)100:0.00520394)92:0.00159709)50:0.00158208,((((((((((((Euphorbia_helioscopia:0.00000253,SBO07499.1__XX__Euphorbia_helioscopia:0.00000253)100:0.0099765,((UEQ12846.1__XX__Euphorbia_hirta:0.00000253,(YP_010178085.1__XX__Euphorbia_hirta:0.00000253,QUV73595.1__XX__Euphorbia_hirta:0.00000253)100:0.00148246)100:0.00298779,((YP_009989926.1__XX__Euphorbia_maculata:0,AFU96116.1__XX__Euphorbia_maculata:0):0.00000253,QNN01541.1__XX__Euphorbia_maculata:0.00000253)100:0.00149818)100:0.00532372)100:0.00597477,(QJQ26811.1__XX__Euphorbia_milii:0.0022465,(YP_009630101.1__XX__Euphorbia_tirucalli:0.00000253,QBO27145.1__XX__Euphorbia_tirucalli:0.00000253)100:0.0007346)100:0.00686691)100:0.00238895,(QJD22388.1__XX__Euphorbia_smithii:0.00380653,QJD22303.1__XX__Euphorbia_larica:0.00369841)100:0.00408981)100:0.00195178,(((Euphorbia_microsphaera:0.00303067,(YP_010217100.1__XX__Euphorbia_pekinensis:0.00000253,UBT68431.1__XX__Euphorbia_pekinensis:0.00000253)100:0.00531597)100:0.00068998,QJQ26643.1__XX__Euphorbia_helioscopia:0.01084129)100:0.00299309,(((((YP_010223264.1__XX__Euphorbia_peplus:0.00000253,UCL27257.1__XX__Euphorbia_peplus:0.00000253)100:0.00688455,((QGV12463.1__XX__Euphorbia_esula:0,APY18484.1__XX__Euphorbia_esula:0):0.00000253,YP_009348361.1__XX__Euphorbia_esula:0.00000253)99:0.00000253)100:0.00148532,QGR22976.1__XX__Euphorbia_kansui:0.00073562)100:0.00530974,(YP_009990087.1__XX__Euphorbia_ebracteolata:0.00000253,QNN01702.1__XX__Euphorbia_ebracteolata:0.00000253)100:0.00297247)100:0.00075024,((QRN71430.1__XX__Euphorbia_lathyris:0,QNN01622.1__XX__Euphorbia_lathyris:0):0.00000253,YP_009990007.1__XX__Euphorbia_lathyris:0.00000253)100:0.0045315)77:0.00000253)100:0.00382563)100:0.01155119,(UEQ12761.1__XX__Excoecaria_agallocha:0.00704165,((YP_010145730.1__XX__Balakata_baccata:0.00000253,QQO79569.1__XX__Balakata_baccata:0.00000253)100:0.00536296,AAY16676.1__XX__Ditrysinia_fruticosa:0.01683063)100:0.00570253)100:0.00232705)100:0.00407717,(((((Mercurialis_annua:0.00000253,SBO07515.1__XX__Mercurialis_annua:0.00000253)100:0.02970974,((YP_010177385.1__XX__Plukenetia_volubilis:0,ATI24761.1__XX__Plukenetia_volubilis:0):0.00000253,QSQ87210.1__XX__Plukenetia_volubilis:0.00000253)100:0.00743202)77:0.00165437,((UEQ13105.1__XX__Cleidiocarpon_cavaleriei:0.01244682,AAY16733.1__XX__Adriana_tomentosa_var__tomentosa:0.00607182)100:0.00214667,(((((((((((((QWQ51227.1__XX__Ricinus_communis:0,QWQ50802.1__XX__Ricinus_communis:0):0,QWQ50717.1__XX__Ricinus_communis:0):0,YP_005090186.1__XX__Ricinus_communis:0):0,AEJ82563.1__XX__Ricinus_communis:0):0,QWQ51057.1__XX__Ricinus_communis:0):0,QWQ50887.1__XX__Ricinus_communis:0):0,QWQ50377.1__XX__Ricinus_communis:0):0,QWQ50632.1__XX__Ricinus_communis:0):0,QWQ50547.1__XX__Ricinus_communis:0):0,QWQ50292.1__XX__Ricinus_communis:0):0,QWQ50972.1__XX__Ricinus_communis:0):0.00000253,QWQ51142.1__XX__Ricinus_communis:0.00000253)99:0.00000253,QWQ50462.1__XX__Ricinus_communis:0.0007396)100:0.00522931)100:0.00317015)79:0.00094467,(QQV39181.1__XX__Macaranga_tanarius:0.00839793,(((((((BBO37081.1__XX__Mallotus_repandus:0,BBO37054.1__XX__Mallotus_repandus:0):0,BBO37027.1__XX__Mallotus_repandus:0):0,BBO37045.1__XX__Mallotus_repandus:0):0,BBO37036.1__XX__Mallotus_repandus:0):0,BBO37018.1__XX__Mallotus_repandus:0):0,BBO37063.1__XX__Mallotus_repandus:0):0.00000253,BBO37072.1__XX__Mallotus_repandus:0.00000253)100:0.0091182)100:0.01351257)100:0.00239576,AAY16770.1__XX__Alchornea_sp__Bell_et_al________:0.02010589)100:0.00074179)100:0.00278544,(((((((((((((((((((((((((((((((((((((((Manihot_esculenta:0,QFO47557.1__XX__Manihot_esculenta:0):0,QFO47545.1__XX__Manihot_esculenta:0):0,SBO07514.1__XX__Manihot_esculenta:0):0,QFO47556.1__XX__Manihot_esculenta:0):0,QFO47535.1__XX__Manihot_esculenta:0):0,QFO47550.1__XX__Manihot_esculenta:0):0,QFO47538.1__XX__Manihot_esculenta:0):0,QFO47552.1__XX__Manihot_esculenta:0):0,QFO47529.1__XX__Manihot_esculenta:0):0,QFO47551.1__XX__Manihot_esculenta:0):0,QFO47554.1__XX__Manihot_esculenta:0):0,QFO47548.1__XX__Manihot_esculenta:0):0,QFO47544.1__XX__Manihot_esculenta:0):0,YP_001718445.1__XX__Manihot_esculenta:0):0,QFO47540.1__XX__Manihot_esculenta:0):0,QFO47553.1__XX__Manihot_esculenta:0):0,QFO47541.1__XX__Manihot_esculenta:0):0,QFO47547.1__XX__Manihot_esculenta:0):0,QFO47555.1__XX__Manihot_esculenta:0):0,QFO47539.1__XX__Manihot_esculenta:0):0,QFO47559.1__XX__Manihot_esculenta:0):0,QFO47530.1__XX__Manihot_esculenta:0):0,QFO47549.1__XX__Manihot_esculenta:0):0,QFO47532.1__XX__Manihot_esculenta:0):0,QFO47546.1__XX__Manihot_esculenta:0):0,QFO47536.1__XX__Manihot_esculenta:0):0,QFO47534.1__XX__Manihot_esculenta:0):0,QFO47537.1__XX__Manihot_esculenta:0):0,QFO47531.1__XX__Manihot_esculenta:0):0,QFO47542.1__XX__Manihot_esculenta:0):0,QFO47558.1__XX__Manihot_esculenta:0):0,QFO47533.1__XX__Manihot_esculenta:0):0,ABV66162.1__XX__Manihot_esculenta:0):0,QFO47543.1__XX__Manihot_esculenta:0):0.00000253,QFO47560.1__XX__Manihot_esculenta:0.00000253)100:0.0014928,QFO47561.1__XX__Manihot_carthagenensis:0.00148848)100:0.0034173,QXE40027.1__XX__Cnidoscolus_aconitifolius:0.00378922)100:0.00279698,((((((((((((((((((QYL70398.1__XX__Hevea_nitida:0,ARK37832.1__XX__Hevea_brasiliensis:0):0,ARK37583.1__XX__Hevea_brasiliensis:0):0,ARK37749.1__XX__Hevea_brasiliensis:0):0,ARK37499.1__XX__Hevea_brasiliensis:0):0,ARK37998.1__XX__Hevea_brasiliensis:0):0,ADO33565.1__XX__Hevea_brasiliensis:0):0,ARK37416.1__XX__Hevea_brasiliensis:0):0,ARK38081.1__XX__Hevea_brasiliensis:0):0,QJQ36260.1__XX__Hevea_benthamiana:0):0,QTC30775.1__XX__Hevea_pauciflora:0):0,ARK38334.1__XX__Hevea_brasiliensis:0):0,ARK38164.1__XX__Hevea_brasiliensis:0):0,QJQ36174.1__XX__Hevea_camargoana:0):0,ARK37666.1__XX__Hevea_brasiliensis:0):0,YP_004327670.1__XX__Hevea_brasiliensis:0):0,ARK38249.1__XX__Hevea_brasiliensis:0):0,ARK37915.1__XX__Hevea_brasiliensis:0):0.00000253,QTC30861.1__XX__Hevea_spruceana:0.00000253)100:0.00605832)100:0.01006273,((((((YP_010145893.1__XX__Vernicia_montana:0.00000253,QQO79732.1__XX__Vernicia_montana:0.00000253)100:0.00151501,(YP_009371068.1__XX__Vernicia_fordii:0.00000253,ARQ82044.1__XX__Vernicia_fordii:0.00000253)100:0.00146404)100:0.00072436,(YP_009561440.1__XX__Deutzianthus_tonkinensis:0.00000253,QAT19529.1__XX__Deutzianthus_tonkinensis:0.00000253)100:0.00604409)100:0.00151145,QEJ82209.1__XX__Trigonostemon_villosus_var__merrillianus:0.00602186)99:0.00000253,QVL29644.1__XX__Aleurites_moluccanus:0.0029406)100:0.00591322,(((QQY86720.1__XX__Jatropha_curcas:0,YP_002720120.1__XX__Jatropha_curcas:0):0.00000253,ACN72700.1__XX__Jatropha_curcas:0.00000253)100:0.00282637,((((((((BBO37078.1__XX__Croton_caudatus:0,BBO37051.1__XX__Croton_caudatus:0):0,BBO37042.1__XX__Croton_caudatus:0):0,BBO37033.1__XX__Croton_caudatus:0):0,BBO37060.1__XX__Croton_caudatus:0):0,BBO37015.1__XX__Croton_caudatus:0):0,BBO37024.1__XX__Croton_caudatus:0):0.00000253,BBO37069.1__XX__Croton_caudatus:0.00000253)100:0.00577937,(QJQ26730.1__XX__Croton_laevigatus:0.00315987,(YP_009544055.1__XX__Croton_tiglium:0.00000253,AZF98917.1__XX__Croton_tiglium:0.00000253)100:0.00133238)100:0.00300089)100:0.02101608)97:0.00602487)97:0.0046158)97:0.00219704)97:0.00366522,AFU96134.1__XX__Pera_bumeliifolia:0.01360846)97:0.00631913,(((((((UFO89677.1__XX__Marathrum_capillaceum:0.00923172,((UCU20266.1__XX__Marathrum_utile:0.00459434,(YP_009869688.1__XX__Marathrum_foeniculaceum:0.00000253,QKJ81628.1__XX__Marathrum_foeniculaceum:0.00000253)100:0.00226879)100:0.00224079,AFU96138.1__XX__Podostemum_ceratophyllum:0.00920771)100:0.00071563)100:0.0008286,UBZ24918.1__XX__Apinagia_riedelii:0.00448983)100:0.04180681,(YP_009869769.1__XX__Tristicha_trifaria:0.00000253,QKJ81709.1__XX__Tristicha_trifaria:0.00000253)100:0.05783131)100:0.04676869,(((QKJ81790.2__XX__Cratoxylum_cochinchinense:0.00000253,(YP_009869876.1__XX__Cratoxylum_cochinchinense:0.00000253,QJI81230.1__XX__Cratoxylum_cochinchinense:0.00000253)100:0.00147927)100:0.01553118,AFU96147.1__XX__Vismia_ferruginea:0.03902743)100:0.00703131,(UCU57512.1__XX__Hypericum_ascyron:0.0094224,QVL23013.1__XX__Hypericum_monogynum:0.00357254)100:0.03054075)100:0.00506172)97:0.01527557,((((((YP_010224472.1__XX__Garcinia_subelliptica:0.00000253,UCS08388.1__XX__Garcinia_subelliptica:0.00000253)100:0.00000253,(YP_009861900.1__XX__Garcinia_pedunculata:0.00000253,QKD75917.1__XX__Garcinia_pedunculata:0.00000253)100:0.00149792)100:0.00452127,(YP_009443070.1__XX__Garcinia_mangostana:0.00000253,APS85684.1__XX__Garcinia_mangostana:0.00000253)100:0.01008063)100:0.00298479,(((YP_010139184.1__XX__Garcinia_paucinervis:0,QQK54563.1__XX__Garcinia_paucinervis:0):0.00000253,QXF60364.1__XX__Garcinia_paucinervis:0.00000253)100:0.00766686,(QUJ10279.1__XX__Garcinia_anomala:0.00149245,(YP_009760295.1__XX__Garcinia_gummi_gutta:0.00000253,QIQ57098.1__XX__Garcinia_gummi_gutta:0.00000253)100:0.00000253)100:0.00150962)65:0.00070954)65:0.00000253,((YP_009922318.1__XX__Garcinia_oblongifolia:0.00000253,QNA48175.1__XX__Garcinia_oblongifolia:0.00000253)100:0.00225384,AFU96120.1__XX__Garcinia_mangostana:0.00603012)65:0.00073747)100:0.01010102,AFU96112.1__XX__Clusia_rosea:0.00825591)100:0.01652494)87:0.00215061,(((UDP58595.1__XX__Mahurea_exstipulata:0.00223778,(((UDP58509.1__XX__Kielmeyera_coriacea:0.00000253,UDP58423.1__XX__Kielmeyera_appariciana:0.00000253)100:0.00300213,UDP58339.1__XX__Caraipa_heterocarpa:0.00377297)100:0.00226558,(UDP58253.1__XX__Calophyllum_brasiliense:0.00302459,((QKJ81900.1__XX__Mesua_ferrea:0.00000253,QJX65488.1__XX__Mesua_ferrea:0.00000253)99:0.00000253,YP_009869960.1__XX__Mesua_ferrea:0.00148359)100:0.00298808)100:0.00298882)99:0.00000253)99:0.00113368,AFU96129.1__XX__Mammea_americana:0.01107535)100:0.00943855,((YP_009870044.1__XX__Bonnetia_paniculata:0.00000253,QKJ81984.1__XX__Bonnetia_paniculata:0.00000253)100:0.02881561,AFU96136.1__XX__Ploiarium_sp__CCD_____:0.00746353)100:0.00867602)100:0.00136811)87:0.01016033,AFU96119.1__XX__Galearia_maingayi:0.03043818)49:0.00204013)40:0.00126227,((((((((((Flueggea_suffruticosa:0,AFU96118.1__XX__Flueggea_suffruticosa:0):0.00000253,SBO07503.1__XX__Flueggea_suffruticosa:0.00000253)100:0.01928248,(((((YP_010179127.1__XX__Sauropus_spatulifolius:0.00000253,QUV75357.1__XX__Sauropus_spatulifolius:0.00000253)100:0.00000268,((YP_009776574.1__XX__Phyllanthus_amarus:0.00000253,QJA27060.1__XX__Phyllanthus_amarus:0.00000253)100:0.00604352,(YP_009660870.1__XX__Glochidion_chodoense:0.00000253,QCT09624.1__XX__Glochidion_chodoense:0.00000253)100:0.00374193)100:0.00150243)97:0.00081314,(YP_010177838.1__XX__Breynia_fruticosa:0.00000253,QST15699.1__XX__Breynia_fruticosa:0.00000253)100:0.00445047)97:0.00172775,((QZR91633.1__XX__Phyllanthus_emblica:0.00074007,(YP_009776831.1__XX__Phyllanthus_emblica:0.00000253,QJA27485.1__XX__Phyllanthus_emblica:0.00000253)100:0.00073865)100:0.0009,AFU96135.1__XX__Phyllanthus_urinaria:0.0059106)100:0.00347616)97:0.00254432,(((DAZ85435.1__XX__Flueggea_virosa:0,QOE56240.1__XX__Flueggea_virosa:0):0.00000253,YP_009945690.1__XX__Flueggea_virosa:0.00000253)100:0.00583524,(YP_009948503.1__XX__Berchemia_lineata:0.00000253,QOH97684.1__XX__Berchemia_lineata:0.00000253)100:0.01696419)85:0.00080145)100:0.01699084)97:0.0027174,QVV41395.1__XX__Bridelia_tomentosa:0.03492396)100:0.00777738,(UCS08892.1__XX__Bischofia_polycarpa:0.01082144,((YP_010160841.1__XX__Baccaurea_ramiflora:0,QRH18348.1__XX__Baccaurea_ramiflora:0):0.00000253,QXF60447.1__XX__Baccaurea_ramiflora:0.00000253)100:0.02599057)100:0.0079808)91:0.00450418,((((((YP_010160675.1__XX__Eugenia_brasiliensis:0.00000253,QRH18182.1__XX__Eugenia_brasiliensis:0.00000253)100:0.00583068,(YP_009907667.1__XX__Aspidopterys_obcordata:0.00000253,QLI54224.1__XX__Aspidopterys_obcordata:0.00000253)100:0.00646256)100:0.00425344,(YP_009493428.1__XX__Banisteriopsis_caapi:0.00000253,AWM97683.1__XX__Banisteriopsis_caapi:0.00000253)100:0.0066704)100:0.0026596,(YP_009577975.1__XX__Bunchosia_argentea:0.00000253,QBK32592.1__XX__Bunchosia_argentea:0.00000253)100:0.01296167)100:0.00440672,(YP_009668994.1__XX__Galphimia_angustifolia:0.00000253,QCW93992.1__XX__Galphimia_angustifolia:0.00000253)100:0.01389147)100:0.00303881,((YP_009469346.1__XX__Byrsonima_crassifolia:0.00000253,AVD96573.1__XX__Byrsonima_crassifolia:0.00000253)100:0.00207407,(YP_009469258.1__XX__Byrsonima_coccolobifolia:0.00000253,AVD96485.1__XX__Byrsonima_coccolobifolia:0.00000253)100:0.00320724)100:0.01104163)100:0.01539186)51:0.00147698,((QWY89221.1__XX__Testulea_gabonensis:0.01293469,(((QWY89136.1__XX__Lophira_lanceolata:0.00000253,QWY89051.1__XX__Lophira_alata:0.00000253)100:0.00672828,AFU96132.1__XX__Ouratea_sp__CCD_____:0.01341318)88:0.00179744,QUQ06937.1__XX__Sauvagesia_rhodoleuca:0.02249977)88:0.00119603)100:0.01229725,(QFK69460.1__XX__Ixonanthes_chinensis:0.00107403,AFU96126.1__XX__Ixonanthes_sp__CCD_____:0.00190688)100:0.03547622)76:0.00208491)48:0.00229089,((((((((UFH78815.1__XX__Linum_leonii:0.00000253,(YP_010209445.1__XX__Linum_lewisii:0.00000253,UBA16934.1__XX__Linum_lewisii:0.00000253)100:0.00296656)100:0.00222226,ACR07799.1__XX__Linum_austriacum:0.00000253)100:0.00790642,((YP_010213939.1__XX__Linum_narbonense:0.00000253,UBN07388.1__XX__Linum_narbonense:0.00000253)100:0.00596164,((YP_010213144.1__XX__Linum_grandiflorum:0.00000253,UBK11706.1__XX__Linum_grandiflorum:0.00000253)100:0.00678195,(((YP_009443532.1__XX__Linum_usitatissimum:0,ARU80540.1__XX__Linum_usitatissimum:0):0,AFU96128.1__XX__Linum_usitatissimum:0):0.00000253,ATU06732.1__XX__Linum_usitatissimum:0.00000253)100:0.00687637)99:0.00000253)100:0.00583251)100:0.00358605,ACR07814.1__XX__Linum_hirsutum:0.01370571)100:0.00806392,((ACR07824.1__XX__Linum_tenuifolium:0.00073737,ACR07821.1__XX__Linum_suffruticosum:0.00000253)100:0.00828702,ACR07797.1__XX__Linum_africanum:0.01277583)100:0.00800229)100:0.00224163,ACR07831.1__XX__Tirpitzia_sinensis:0.00544661)100:0.03603462,(((((((((((((((UEC44716.1__XX__Viola_philippica:0,QSJ54299.1__XX__Viola_prionantha:0):0,QRM87587.1__XX__Viola_japonica:0):0,YP_010164402.1__XX__Viola_japonica:0):0,YP_009996149.1__XX__Viola_philippica:0):0,YP_009136609.1__XX__Viola_seoulensis:0):0,QNQ65274.1__XX__Viola_philippica:0):0,AKE07213.1__XX__Viola_seoulensis:0):0.00000253,YP_010173674.1__XX__Viola_prionantha:0.00000253)99:0.00000253,(QTF74836.1__XX__Corydalis_bungeana:0.00000253,QTF74808.1__XX__Corydalis_bungeana:0.00000253)100:0.00073438)100:0.00000252,QQO80743.1__XX__Viola_philippica:0.00073199)100:0.0022165,((((QXI86485.1__XX__Viola_selkirkii:0.00073494,QTH78882.1__XX__Viola_selkirkii:0.00000253)100:0.00073564,((QTH79050.1__XX__Viola_ulleungdoensis:0,QFP99218.1__XX__Viola_sp__JY_____:0):0.00000253,QTH78966.1__XX__Viola_selkirkii:0.00000253)100:0.00073844)100:0.00148283,(YP_009927550.1__XX__Viola_ulleungdoensis:0.00000253,QFP99135.1__XX__Viola_ulleungdoensis:0.00000253)100:0.00222483)100:0.00073625,(QBL56748.1__XX__Viola_phalacrocarpa:0.00000253,YP_009584637.1__XX__Viola_phalacrocarpa:0.00000253)95:0.00000253)99:0.00000253)100:0.0014747,(QWX90220.1__XX__Viola_verecunda:0.00132154,(QBL56832.1__XX__Viola_raddeana:0.00000253,YP_009584721.1__XX__Viola_raddeana:0.00000253)100:0.00016315)100:0.00223451)100:0.00072546,AFU96146.1__XX__Viola_pubescens:0.00447945)100:0.00150138,(QKY60327.1__XX__Viola_mirabilis:0.00000253,((QBL56916.1__XX__Viola_websteri:0.00000253,YP_009584805.1__XX__Viola_websteri:0.00000253)100:0.00147096,(QBL56666.1__XX__Viola_mirabilis:0.00000253,YP_009584555.1__XX__Viola_mirabilis:0.00000253)100:0.00073473)98:0.00000253)100:0.00074231)100:0.02033616,UDP57192.1__XX__Melicytus_alpinus:0.01560693)100:0.02491327)39:0.00322596,(((((YP_009975704.1__XX__Balanops_pedicellata:0.00000253,QNK05122.1__XX__Balanops_pedicellata:0.00000253)100:0.0014838,(YP_009975621.1__XX__Balanops_balansae:0.00000253,QNK05039.1__XX__Balanops_balansae:0.00000253)99:0.00000253)100:0.00071819,AFU96104.1__XX__Balanops_pachyphylla:0.00076328)100:0.01148082,((((((((YP_009265527.1__XX__Licania_tomentosa:0.00000253,ANJ19827.1__XX__Licania_tomentosa:0.00000253)100:0.00213608,((((((YP_009265278.1__XX__Licania_micrantha:0.00000253,ANJ19578.1__XX__Licania_micrantha:0.00000253)96:0.00000253,(YP_009265112.1__XX__Licania_membranacea:0.00000253,ANJ19413.1__XX__Licania_membranacea:0.00000253)100:0.00073998)100:0.00157753,(YP_009264780.1__XX__Licania_canescens:0.00000253,ANJ19082.1__XX__Licania_canescens:0.00000253)100:0.0029044)100:0.00223439,(YP_009028227.1__XX__Licania_alba:0.00000253,AHX80963.1__XX__Licania_alba:0.00000253)100:0.00371013)62:0.00082601,(YP_009265029.1__XX__Licania_majuscula:0.00000253,ANJ19330.1__XX__Licania_majuscula:0.00000253)99:0.00000253)100:0.00157192,(YP_009028310.1__XX__Licania_sprucei:0.00000253,AHX81046.1__XX__Licania_sprucei:0.00000253)100:0.00441489)62:0.00074586)44:0.0008326,((((((YP_009265361.1__XX__Licania_minutiflora:0.00000253,ANJ19661.1__XX__Licania_minutiflora:0.00000253)100:0.00377104,((((YP_009263786.1__XX__Couepia_subcordata:0.00000253,ANJ18004.1__XX__Couepia_subcordata:0.00000253)99:0.00074498,((((((((YP_009263703.1__XX__Couepia_sandwithii:0,YP_009028144.1__XX__Couepia_guianensis:0):0,ANJ17921.1__XX__Couepia_sandwithii:0):0,ANJ17838.1__XX__Couepia_rankiniae:0):0,AHX80880.1__XX__Couepia_guianensis:0):0,YP_009263205.1__XX__Couepia_caryophylloides:0):0,ANJ17340.1__XX__Couepia_caryophylloides:0):0.00000253,YP_009263620.1__XX__Couepia_rankiniae:0.00000253)100:0.00074311,(((YP_009263454.1__XX__Couepia_paraensis:0,ANJ17423.1__XX__Couepia_grandiflora:0):0,ANJ17589.1__XX__Couepia_paraensis:0):0.00000253,YP_009263288.1__XX__Couepia_grandiflora:0.00000253)93:0.00000253)98:0.00000253)46:0.00074066,((YP_009263371.1__XX__Couepia_ovalifolia:0.00000253,ANJ17506.1__XX__Couepia_ovalifolia:0.00000253)100:0.00148411,ANJ17672.1__XX__Couepia_paraensis_subsp__cerradoana:0.00000253)77:0.00000253)52:0.00000204,(YP_009263537.1__XX__Couepia_polyandra:0.00000253,ANJ17755.1__XX__Couepia_polyandra:0.00000253)100:0.00299156)95:0.00225074)75:0.00148241,((YP_009264946.1__XX__Licania_macrophylla:0.00000253,ANJ19247.1__XX__Licania_macrophylla:0.00000253)99:0.00000253,(YP_009264863.1__XX__Licania_glabriflora:0.00000253,ANJ19164.1__XX__Licania_glabriflora:0.00000253)100:0.0007414)100:0.00149564)47:0.00073181,(((((YP_009264450.1__XX__Hirtella_suffulta:0,AHX80631.1__XX__Hirtella_racemosa:0):0,YP_009027895.1__XX__Hirtella_racemosa:0):0,ANJ18668.1__XX__Hirtella_racemosa:0):0.00000253,ANJ18751.1__XX__Hirtella_suffulta:0.00000253)99:0.00000253,(YP_009028393.1__XX__Hirtella_physophora:0.00000253,AHX81129.1__XX__Hirtella_physophora:0.00000253)100:0.00074143)100:0.00298263)41:0.00074938,((YP_009264201.1__XX__Gaulettia_elata:0.00000253,ANJ18419.1__XX__Gaulettia_elata:0.00000253)100:0.00375466,(YP_009028061.1__XX__Licania_heteromorpha:0.00000253,AHX80797.1__XX__Licania_heteromorpha:0.00000253)100:0.00298808)81:0.00074468)21:0.00000253,(YP_009262956.1__XX__Afrolicania_elaeosperma:0.00000253,ANJ17091.1__XX__Afrolicania_elaeosperma:0.00000253)100:0.00074188)54:0.00148471)79:0.00151763,(YP_009265195.1__XX__Licania_michauxii:0.00000253,ANJ19496.1__XX__Licania_michauxii:0.00000253)100:0.00379423)51:0.00071803,(((((((((YP_009266191.1__XX__Parinari_oblongifolia:0,ANJ20409.1__XX__Parinari_capensis:0):0,ANJ20491.1__XX__Parinari_curatellifolia:0):0,ANJ20574.1__XX__Parinari_oblongifolia:0):0,YP_009266025.1__XX__Parinari_capensis:0):0.00000253,YP_009266108.1__XX__Parinari_curatellifolia:0.00000253)100:0.00074522,(YP_009028476.1__XX__Parinari_campestris:0.00000253,AHX81212.1__XX__Parinari_campestris:0.00000253)100:0.00073613)100:0.00451554,(YP_009265942.1__XX__Neocarya_macrophylla:0.00000253,ANJ20242.1__XX__Neocarya_macrophylla:0.00000253)100:0.00373534)46:0.00150863,((((YP_009265859.1__XX__Maranthes_kerstingii:0.00000253,ANJ20160.1__XX__Maranthes_kerstingii:0.00000253)100:0.00073904,(((YP_009265776.1__XX__Maranthes_glabra:0.00000253,ANJ20077.1__XX__Maranthes_glabra:0.00000253)99:0.00000253,(YP_009265693.1__XX__Maranthes_gabunensis:0.00000253,ANJ19994.1__XX__Maranthes_gabunensis:0.00000253)98:0.00074321)76:0.0007389,(YP_009263122.1__XX__Atuna_racemosa:0.00000253,ANJ17256.1__XX__Atuna_racemosa:0.00000253)100:0.00148901)94:0.00000253)76:0.00074153,((YP_009265610.1__XX__Magnistipula_butayei:0.00000253,ANJ19910.1__XX__Magnistipula_butayei:0.00000253)100:0.00672894,(YP_009261873.1__XX__Parastemon_urophyllus:0.00000253,ANJ20326.1__XX__Parastemon_urophyllus:0.00000253)100:0.00348081)73:0.00032047)86:0.00149833,(YP_009264284.1__XX__Grangeria_borbonica:0.00000253,ANJ18502.1__XX__Grangeria_borbonica:0.00000253)100:0.0045018)76:0.00148183)23:0.00000253,((YP_009027978.1__XX__Chrysobalanus_icaco:0.00000253,AHX80714.1__XX__Chrysobalanus_icaco:0.00000253)100:0.00148199,AFU96111.1__XX__Chrysobalanus_icaco:0.00000253)100:0.00448559)18:0.00000253)14:0.00000287,(((YP_009262533.1__XX__Acioa_guianensis:0.00000253,ANI87195.1__XX__Acioa_guianensis:0.00000253)100:0.00074195,(((YP_009264616.1__XX__Hunga_gerontogea:0.00000253,ANJ18917.1__XX__Hunga_gerontogea:0.00000253)99:0.00000253,((YP_009264533.1__XX__Hirtella_zanzibarica:0.00000253,ANJ18834.1__XX__Hirtella_zanzibarica:0.00000253)100:0.00223581,((((YP_009264035.1__XX__Dactyladenia_floretii:0,ANJ18253.1__XX__Dactyladenia_floretii:0):0,ANJ18087.1__XX__Dactyladenia_bellayana:0):0.00000253,YP_009263869.1__XX__Dactyladenia_bellayana:0.00000253)100:0.00148469,(YP_009263952.1__XX__Dactyladenia_buchneri:0.00000253,ANJ18170.1__XX__Dactyladenia_buchneri:0.00000253)98:0.00000253)100:0.00073835)100:0.00223413)94:0.00073986,(((YP_009264118.1__XX__Exellodendron_barbatum:0,ANJ18336.1__XX__Exellodendron_barbatum:0):0,ANJ17174.1__XX__Angelesia_splendens:0):0.00000253,YP_009263039.1__XX__Angelesia_splendens:0.00000253)99:0.00000253)90:0.00073969)46:0.00074489,(YP_009264699.1__XX__Kostermanthus_robustus:0.00000253,ANJ18999.1__XX__Kostermanthus_robustus:0.00000253)100:0.00297946)27:0.00000267)100:0.01677507,ANS11027.1__XX__Euphronia_guianensis:0.03294547)100:0.00968894,AFU96113.1__XX__Dichapetalum_zenkeri:0.02771671)100:0.00440589)100:0.00766605,AFU96137.1__XX__Podocalyx_loranthoides:0.02204574)51:0.00175206)14:0.00000253)29:0.00075923,(((YP_009872705.1__XX__Ctenolophon_englerianus:0.00000253,QKT26945.1__XX__Ctenolophon_englerianus:0.00000253)100:0.01806828,AFU96127.1__XX__Lacistema_robustum:0.02081293)85:0.0037386,(AFU96110.1__XX__Centroplacus_glaucinus:0.01775641,AFU96106.1__XX__Bhesa_sp__CCD_____:0.02821399)92:0.00296064)26:0.00185095)16:0.00073014,(((((((((((((UFR82409.1__XX__Rhizophora_mucronata:0,YP_009654955.1__XX__Rhizophora_stylosa:0):0,QIC55029.1__XX__Rhizophora_x_lamarckii:0):0,QCI56288.1__XX__Rhizophora_stylosa:0):0,QGX43652.1__XX__Rhizophora_mucronata:0):0.00000253,YP_009740265.1__XX__Rhizophora_x_lamarckii:0.00000253)100:0.00000253,AFU96141.1__XX__Rhizophora_mangle:0.00299794)97:0.00147783,(YP_010163800.1__XX__Rhizophora_apiculata:0.00000253,QRK25604.1__XX__Rhizophora_apiculata:0.00000253)100:0.00075893)100:0.01331294,((((YP_010163884.1__XX__Bruguiera_gymnorhiza:0,QRK25687.1__XX__Bruguiera_gymnorhiza:0):0.00000253,QWE50582.1__XX__Bruguiera_gymnorhiza:0.00000253)99:0.00000253,(QWE50833.1__XX__Bruguiera_sexangula:0.00000253,(QWE50665.1__XX__Bruguiera_hainesii:0.00000253,QWE50498.1__XX__Bruguiera_cylindrica:0.00000253)100:0.00074356)100:0.00074359)100:0.00602366,QWE50749.1__XX__Bruguiera_parviflora:0.00230417)100:0.00379606)100:0.00154288,((((QKN98772.1__XX__Kandelia_obovata:0,YP_009650751.1__XX__Kandelia_obovata:0):0,QCF40135.1__XX__Kandelia_obovata:0):0.00000253,QEG54986.1__XX__Kandelia_obovata:0.00000253)99:0.00000253,QJC59168.1__XX__Kandelia_obovata:0.00223447)100:0.01143606)100:0.00137957,(YP_009862709.1__XX__Pellacalyx_yunnanensis:0.00000253,QKD76084.1__XX__Pellacalyx_yunnanensis:0.00000253)100:0.00924869)100:0.00966728,((YP_009266713.1__XX__Erythroxylum_novogranatense:0.00000253,ANK79177.1__XX__Erythroxylum_novogranatense:0.00000253)100:0.00237529,AFU96115.1__XX__Erythroxylum_areolatum:0.00060016)100:0.03097625)97:0.01078141,(((((((YP_009975555.1__XX__Sibangea_similis:0.00000253,QNK04896.1__XX__Sibangea_similis:0.00000253)100:0.00376189,((YP_009975179.1__XX__Drypetes_diopa:0.00000253,QNK04520.1__XX__Drypetes_diopa:0.00000253)100:0.00148902,(YP_009975104.1__XX__Drypetes_chevalieri:0.00000253,QNK04446.1__XX__Drypetes_chevalieri:0.00000253)100:0.00000253)100:0.0037485)100:0.00220446,(YP_009975254.1__XX__Drypetes_hainanensis:0.00000253,QNK04595.1__XX__Drypetes_hainanensis:0.00000253)100:0.00075764)99:0.00149412,(YP_009975480.1__XX__Drypetes_longifolia:0.00000253,QNK04821.1__XX__Drypetes_longifolia:0.00000253)100:0.0022568)99:0.00066818,((YP_009975404.1__XX__Drypetes_lateriflora:0.00000253,QNK04745.1__XX__Drypetes_lateriflora:0.00000253)100:0.0022203,(YP_009975328.1__XX__Drypetes_indica:0.00000253,QNK04669.1__XX__Drypetes_indica:0.00000253)100:0.00148156)100:0.00077955)100:0.04541596,(YP_009926670.1__XX__Lophopyxis_maingayi:0.00000253,QNK04962.1__XX__Lophopyxis_maingayi:0.00000253)100:0.04633341)83:0.00356823,((YP_009687026.1__XX__Klainedoxa_gabonensis:0.00000253,QDW75773.1__XX__Klainedoxa_gabonensis:0.00000253)100:0.00370876,AFU96125.1__XX__Irvingia_malayana:0.00463424)100:0.03384922)36:0.00193941)25:0.00000253,(((((((((((UFP90359.1__XX__Bennettiodendron_leprosipes:0,QDC35217.1__XX__Bennettiodendron_brevipes:0):0.00000253,YP_009674669.1__XX__Bennettiodendron_brevipes:0.00000253)99:0.00000253,(YP_009728549.1__XX__Bennettiodendron_leprosipes:0.00000253,QIA95462.1__XX__Bennettiodendron_leprosipes:0.00000253)100:0.00074241)100:0.00430274,(YP_009327683.1__XX__Idesia_polycarpa:0.00000253,APB02872.1__XX__Idesia_polycarpa:0.00000253)100:0.00093621)99:0.00223909,((((((((((((((((((((((((((((((((((((((((((((((((((((((((((((((((((UFI57763.1__XX__Populus_yunnanensis:0,QBK32510.1__XX__Populus_afghanica:0):0,UFI52086.1__XX__Populus_lasiocarpa:0):0,YP_009434031.1__XX__Populus_lasiocarpa:0):0,AOS86456.1__XX__Populus_lasiocarpa:0):0,UFI50981.1__XX__Populus_haoana:0):0,UFI49366.1__XX__Populus_afghanica:0):0,UFI54624.1__XX__Populus_yunnanensis_var__microphylla:0):0,UFI53774.1__XX__Populus_qamdoensis:0):0,AVK42018.1__XX__Populus_yunnanensis:0):0,UFI54454.1__XX__Populus_szechuanica_var__rockii:0):0,AZZ07166.1__XX__Populus_szechuanica_var__tibetica:0):0,YP_009474708.1__XX__Populus_trinervis:0):0,AZZ07252.1__XX__Populus_szechuanica:0):0,UFI54879.1__XX__Populus_simonii:0):0,UFI54794.1__XX__Populus_simonii:0):0,QPF24073.1__XX__Populus_simonii:0):0,QPF23815.1__XX__Populus_yunnanensis:0):0,UFI57253.1__XX__Populus_xiangchengensis:0):0,UFI57593.1__XX__Populus_yatungensis:0):0,YP_009722183.1__XX__Populus_afghanica:0):0,UFI55389.1__XX__Populus_szechuanica:0):0,AKF33997.1__XX__Populus_yunnanensis:0):0,YP_009554559.1__XX__Populus_schneideri:0):0,UFI55219.1__XX__Populus_szechuanica:0):0,UFI54284.1__XX__Populus_szechuanica_var__rockii:0):0,AVK41852.1__XX__Populus_trinervis:0):0,AVK41134.1__XX__Populus_lasiocarpa:0):0,UFI51661.1__XX__Populus_kangdingensis:0):0,UFI57168.1__XX__Populus_xiangchengensis:0):0,YP_009554645.1__XX__Populus_qamdoensis:0):0,UFI55304.1__XX__Populus_szechuanica:0):0,UFI50216.1__XX__Populus_ciliata:0):0,UFI53689.1__XX__Populus_pseudomaximowiczii:0):0,AVK41692.1__XX__Populus_simonii:0):0,UFI54199.1__XX__Populus_szechuanica_var__rockii:0):0,UFI51066.1__XX__Populus_haoana:0):0,YP_009554989.1__XX__Populus_haoana:0):0,YP_009474788.1__XX__Populus_yunnanensis:0):0,UFI52001.1__XX__Populus_lasiocarpa:0):0,AZZ07596.1__XX__Populus_qamdoensis:0):0,AZZ07854.1__XX__Populus_kangdingensis:0):0,UFI53859.1__XX__Populus_qamdoensis:0):0,AZZ07338.1__XX__Populus_simonii:0):0,UFI53189.1__XX__Populus_platyphylla:0):0,YP_009554817.1__XX__Populus_kangdingensis:0):0,UFI56492.1__XX__Populus_trinervis:0):0,YP_009474548.1__XX__Populus_simonii:0):0,UFI54369.1__XX__Populus_szechuanica_var__rockii:0):0,UFI56407.1__XX__Populus_trinervis:0):0,AZZ07424.1__XX__Populus_schneideri:0):0,UFI55134.1__XX__Populus_szechuanica:0):0,AZZ07768.1__XX__Populus_lasiocarpa:0):0,UFI54114.1__XX__Populus_szechuanica_var__rockii:0):0,AZZ07682.1__XX__Populus_pseudoglauca:0):0,AZZ08026.1__XX__Populus_haoana:0):0,AZZ06908.1__XX__Populus_yunnanensis:0):0,YP_009554731.1__XX__Populus_pseudoglauca:0):0,QPF23901.1__XX__Populus_trinervis:0):0.00000253,UFI57678.1__XX__Populus_yunnanensis:0.00000253)99:0.00000253,((((((((((((((((((((((((((((((((((((((((((((((((((((((UFI57423.1__XX__Populus_x_jrtyschensis:0,QOW38978.1__XX__Populus_qiongdaoensis:0):0,UFI57083.1__XX__Populus_wulianensis:0):0,QPF23729.1__XX__Populus_tremula:0):0,QGN05684.1__XX__Populus_tomentosa:0):0,BAE97213.1__XX__Populus_alba:0):0,QDF63954.1__XX__Populus_alba_var__pyramidalis:0):0,QGA69941.1__XX__Populus_nigra:0):0,QGQ55980.1__XX__Populus_tomentosa:0):0,UFI55982.1__XX__Populus_tremula:0):0,AVK40814.1__XX__Populus_alba_var__pyramidalis:0):0,YP_009182657.1__XX__Populus_tremula_x_Populus_alba:0):0,UFI53019.1__XX__Populus_ningshanica:0):0,UBK11988.1__XX__Populus_wulianensis:0):0,SPO52250.1__XX__Populus_nigra:0):0,UFI52849.1__XX__Populus_nigra:0):0,QDF64126.1__XX__Populus_tomentosa:0):0,YP_009474389.1__XX__Populus_nigra:0):0,AZZ08714.1__XX__Populus_alba:0):0,AZZ08800.1__XX__Populus_adenopoda:0):0,QDF64040.1__XX__Populus_adenopoda:0):0,APH07570.1__XX__Populus_adenopoda:0):0,QOW39150.1__XX__Populus_nigra:0):0,YP_009307673.1__XX__Populus_qiongdaoensis:0):0,UFI51491.1__XX__Populus_iliensis:0):0,QFO87122.1__XX__Populus_tomentosa:0):0,AOR82507.1__XX__Populus_qiongdaoensis:0):0,UFI55897.1__XX__Populus_tremula:0):0,AJV86759.1__XX__Populus_tremula:0):0,UFI52764.1__XX__Populus_nigra:0):0,UFI49196.1__XX__Populus_adenopoda:0):0,YP_010213263.1__XX__Populus_wulianensis:0):0,AVK41533.1__XX__Populus_nigra:0):0,AZZ07080.1__XX__Populus_tomentosa:0):0,YP_665566.1__XX__Populus_alba:0):0,AVK40974.1__XX__Populus_tremula_x_Populus_alba:0):0,QDF64212.1__XX__Populus_tomentosa:0):0,YP_009154418.1__XX__Populus_tremula:0):0,UFI49281.1__XX__Populus_adenopoda:0):0,UFI52679.1__XX__Populus_nigra:0):0,UFI49451.1__XX__Populus_alba:0):0,UFI54029.1__XX__Populus_qiongdaoensis:0):0,QVE47784.1__XX__Populus_alba_x_Populus_glandulosa:0):0,YP_009331952.1__XX__Populus_adenopoda:0):0,UFI55812.1__XX__Populus_tomentosa:0):0,UFI56998.1__XX__Populus_wulianensis:0):0,ALH07366.1__XX__Populus_tremula_x_Populus_alba:0):0,YP_009554473.1__XX__Populus_tomentosa:0):0,YP_010183173.1__XX__Populus_alba_x_Populus_glandulosa:0):0,UFI53944.1__XX__Populus_qiongdaoensis:0):0,AZZ08628.1__XX__Populus_alba_var__pyramidalis:0):0,APO09004.1__XX__Populus_nigra:0):0.00000253,UFI57338.1__XX__Populus_tremula_x_Populus_alba:0.00000253)70:0.00000253,((((UFI56152.1__XX__Populus_tremuloides:0.00000253,(YP_010183343.1__XX__Populus_tremuloides:0.00000253,QVE47954.1__XX__Populus_tremuloides:0.00000253)100:0.00073981)100:0.00073963,UFI56067.1__XX__Populus_tremuloides:0.00000253)98:0.00000253,AAA82698.1__XX__Populus_tremuloides:0.00751825)100:0.00073951,(((((((((((((((((((UFI54539.1__XX__Populus_rotundifolia:0,APR73102.1__XX__Populus_rotundifolia:0):0,QDF63868.1__XX__Populus_hopeiensis:0):0,QVE47869.1__XX__Populus_glandulosa:0):0,YP_009346694.1__XX__Populus_rotundifolia:0):0,APO15393.1__XX__Populus_davidiana:0):0,YP_009335959.1__XX__Populus_davidiana:0):0,QPF23987.1__XX__Populus_adenopoda:0):0,AVK59868.1__XX__Populus_davidiana:0):0,YP_009554903.1__XX__Populus_hopeiensis:0):0,AAM88420.1__XX__Populus_tomentosa:0):0,YP_010183258.1__XX__Populus_glandulosa:0):0,AZZ08455.1__XX__Populus_davidiana:0):0,AZZ07509.1__XX__Populus_rotundifolia_var__duclouxiana:0):0,QPF24243.1__XX__Populus_rotundifolia:0):0,AZZ07939.1__XX__Populus_hopeiensis:0):0,UFI50386.1__XX__Populus_davidiana:0):0,QJW34346.1__XX__Populus_davidiana:0):0,UFI50301.1__XX__Populus_davidiana:0):0.00000253,UFI52934.1__XX__Populus_ningshanica:0.00000253)100:0.0007395)49:0.00000253)50:0.00000253,(UFI50896.1__XX__Populus_grandidentata:0.00000253,UFI50811.1__XX__Populus_grandidentata:0.00000253)100:0.0007395)100:0.00224555)100:0.00455333,(((((((((((((((((((((((((((((((((((((((UFI57508.1__XX__Populus_x_jrtyschensis:0,UFI52256.1__XX__Populus_laurifolia:0):0,UFI49876.1__XX__Populus_cathayana:0):0,UFI55727.1__XX__Populus_talassica:0):0,UFI50131.1__XX__Populus_cathayana:0):0,UFI51831.1__XX__Populus_koreana:0):0,UFI49961.1__XX__Populus_cathayana:0):0,UFI55559.1__XX__Populus_szechuanica_var__tibetica:0):0,UFI53104.1__XX__Populus_pamirica:0):0,UFI51916.1__XX__Populus_koreana:0):0,AZZ06994.1__XX__Populus_trinervis:0):0,QJT42770.1__XX__Populus_koreana:0):0,UFI51746.1__XX__Populus_koreana:0):0,UFI55049.1__XX__Populus_suaveolens:0):0,YP_009474628.1__XX__Populus_szechuanica:0):0,UFI54964.1__XX__Populus_suaveolens:0):0,UFI54709.1__XX__Populus_shanxiensis:0):0,QOW38892.1__XX__Populus_szechuanica:0):0,YP_009474310.1__XX__Populus_laurifolia:0):0,UFI52171.1__XX__Populus_laurifolia:0):0,AKF33918.1__XX__Populus_cathayana:0):0,AZZ08112.1__XX__Populus_gonggaensis:0):0,YP_009555161.1__XX__Populus_cathayana:0):0,UFI55474.1__XX__Populus_szechuanica_var__tibetica:0):0,YP_009474230.1__XX__Populus_koreana:0):0,AVK41772.1__XX__Populus_szechuanica:0):0,UFI56577.1__XX__Populus_ussuriensis:0):0,YP_009557628.1__XX__Populus_xiangchengensis:0):0,AZZ08542.1__XX__Populus_cathayana:0):0,QJQ35701.1__XX__Populus_pamirica:0):0,QOW39236.1__XX__Populus_laurifolia:0):0,UFI50046.1__XX__Populus_cathayana:0):0,QBC73014.1__XX__Populus_xiangchengensis:0):0,UFI52424.1__XX__Populus_maximowiczii:0):0,AVK41214.1__XX__Populus_laurifolia:0):0,AVK41053.1__XX__Populus_koreana:0):0,YP_009555075.1__XX__Populus_gonggaensis:0):0.00000253,UFI56662.1__XX__Populus_ussuriensis:0.00000253)98:0.00000253,UFI51576.1__XX__Populus_intramongolica:0.0007366)100:0.00000224,(((((((((((((((((((((((((UFI56747.1__XX__Populus_wenxianica:0,QSX43145.1__XX__Populus_deltoides:0):0,QNP09467.1__XX__Populus_deltoides:0):0,QOW39494.1__XX__Populus_angustifolia:0):0,YP_009474150.1__XX__Populus_angustifolia:0):0,AVK40894.1__XX__Populus_angustifolia:0):0,QQY86157.1__XX__Populus_deltoides:0):0,AZZ08284.1__XX__Populus_x_canadensis:0):0,UFI49536.1__XX__Populus_angustifolia:0):0,YP_009054063.1__XX__Populus_fremontii:0):0,QPG86347.1__XX__Populus_deltoides:0):0,YP_009555905.1__XX__Populus_deltoides:0):0,AID60397.1__XX__Populus_fremontii:0):0,QPK43033.1__XX__Populus_deltoides:0):0,QOW38806.1__XX__Populus_fremontii:0):0,UFI50471.1__XX__Populus_deltoides:0):0,QNS26132.1__XX__Populus_deltoides:0):0,AZZ08370.1__XX__Populus_deltoides:0):0,YP_009555819.1__XX__Populus_x_canadensis:0):0.00000253,UFI50726.1__XX__Populus_fremontii:0.00000253)52:0.00000253,((UFI51236.1__XX__Populus_heterophylla:0.00000253,UFI51151.1__XX__Populus_heterophylla:0.00000253)100:0.00073639,UFI50556.1__XX__Populus_deltoides:0.00073629)44:0.00000253)41:0.00000253,UFI49621.1__XX__Populus_angustifolia:0.00073668)61:0.00000253,AAD26422.1__XX__Populus_deltoides:0.00295935)100:0.00225389,((((((UFI52594.1__XX__Populus_mexicana:0,AVK41373.1__XX__Populus_mexicana:0):0,AVK41453.1__XX__Populus_mexicana:0):0,QIS90839.1__XX__Populus_mexicana:0):0,AVK41293.1__XX__Populus_mexicana:0):0,YP_009764086.1__XX__Populus_mexicana:0):0.00000253,UFI52509.1__XX__Populus_mexicana:0.00000253)100:0.0007361)70:0.00147718,(((UFI49791.1__XX__Populus_balsamifera:0,AID60478.1__XX__Populus_balsamifera:0):0,YP_009054144.1__XX__Populus_balsamifera:0):0.00000253,UFI49706.1__XX__Populus_balsamifera:0.00000253)100:0.00375233)70:0.00000253,((((UFI56322.1__XX__Populus_trichocarpa:0,ABO36712.1__XX__Populus_trichocarpa:0):0,AIW56842.1__XX__Populus_trichocarpa:0):0,YP_001109509.1__XX__Populus_trichocarpa:0):0.00000253,UFI56237.1__XX__Populus_trichocarpa:0.00000253)100:0.00073926)100:0.00296984)52:0.00150721)57:0.0007247,(((((((((((((((((UFI53357.1__XX__Populus_pruinosa:0,UFI51321.1__XX__Populus_ilicifolia:0):0,UFI50641.1__XX__Populus_euphratica:0):0,QPB69561.1__XX__Populus_euphratica:0):0,QOW39408.1__XX__Populus_euphratica:0):0,UFI51406.1__XX__Populus_ilicifolia:0):0,AZZ08198.1__XX__Populus_euphratica:0):0,AVK41613.1__XX__Populus_pruinosa:0):0,AIJ19601.1__XX__Populus_euphratica:0):0,QLI52260.1__XX__Populus_pruinosa:0):0,QOW39322.1__XX__Populus_ilicifolia:0):0,AOQ30511.1__XX__Populus_ilicifolia:0):0,YP_009474469.1__XX__Populus_pruinosa:0):0,QOW39064.1__XX__Populus_pruinosa:0):0,YP_009306569.1__XX__Populus_ilicifolia:0):0,YP_009054437.1__XX__Populus_euphratica:0):0,QNO33454.1__XX__Populus_euphratica:0):0.00000253,UFI53274.1__XX__Populus_pruinosa:0.00000253)100:0.00295961)28:0.00000266,((((((((((UFI56915.1__XX__Populus_glauca:0,UFI53523.1__XX__Populus_pseudoglauca:0):0,UFI55644.1__XX__Populus_szechuanica_var__tibetica:0):0,AVF96981.1__XX__Populus_wilsonii:0):0,UFI53440.1__XX__Populus_pseudoglauca:0):0,UFI52341.1__XX__Populus_mainlingensis:0):0,UFI53606.1__XX__Populus_pseudoglauca:0):0,AVK41934.1__XX__Populus_wilsonii:0):0,QPF24159.1__XX__Populus_wilsonii:0):0,YP_009470552.1__XX__Populus_wilsonii:0):0.00000253,UFI56832.1__XX__Populus_glauca:0.00000253)98:0.00000253)65:0.00222118,((((((((((((YP_010225831.1__XX__Salix_matsudana:0,QOP63686.1__XX__Salix_matsudana_f__tortuosa:0):0,AVK42098.1__XX__Salix_babylonica:0):0,YP_009179175.1__XX__Salix_babylonica:0):0,ASR93381.1__XX__Salix_babylonica:0):0,ALK27108.1__XX__Salix_babylonica:0):0,QWW34119.1__XX__Salix_chienii:0):0.00000253,UDD75375.1__XX__Salix_matsudana:0.00000253)98:0.00000253,((((((((UEC44847.1__XX__Salix_alba:0,YP_009475187.1__XX__Salix_paraplesia:0):0,QUT11125.1__XX__Salix_fragilis:0):0,QUT09853.1__XX__Salix_alba:0):0,QNT09713.1__XX__Salix_pentandra:0):0,AVK42496.1__XX__Salix_paraplesia:0):0,QUT12123.1__XX__Salix_pentandra:0):0,QUT09798.1__XX__Salix_alba:0):0.00000253,QUT12208.1__XX__Salix_pentandra:0.00000253)100:0.00074009)100:0.00148332,(YP_009421536.1__XX__Salix_tetrasperma:0.00000253,ASR93550.1__XX__Salix_tetrasperma:0.00000253)100:0.00224196)57:0.00000295,((((YP_010222939.1__XX__Salix_dunnii:0,YP_009474868.1__XX__Salix_chaenomeloides:0):0,AVK42178.1__XX__Salix_chaenomeloides:0):0.00000253,UCJ02540.1__XX__Salix_dunnii:0.00000253)99:0.00000253,(YP_010015841.1__XX__Salix_wilsonii:0.00000253,QOI72837.1__XX__Salix_wilsonii:0.00000253)100:0.00371434)91:0.00147859)91:0.0007426,(ACY54541.1__XX__Salix_lucida:0.00299403,((YP_009051570.1__XX__Salix_interior:0.00000253,AII01917.1__XX__Salix_interior:0.00000253)100:0.00073937,CCE53518.1__XX__Salix_exigua:0.00000253)100:0.00298829)100:0.00302791)100:0.00299565,((((YP_010223021.1__XX__Salix_triandroides:0,QJE37216.1__XX__Salix_triandra:0):0.00000253,UCJ02622.1__XX__Salix_triandroides:0.00000253)100:0.00298062,(QUT12870.1__XX__Salix_triandra:0.00000253,CCE53509.1__XX__Salix_triandra:0.00000253)100:0.00300459)100:0.00148392,((((((((((((((((((((((((((((((((((((((((((((((((((((((((((((((((((((((((((((((((((((((((((((YP_010222858.1__XX__Salix_brachista:0,QUT12457.1__XX__Salix_retusa:0):0,QQK57649.1__XX__Salix_sp_:0):0,CCE53519.1__XX__Salix_daphnoides:0):0,QUT11291.1__XX__Salix_glaucosericea:0):0,QUT12038.1__XX__Salix_myrtilloides:0):0,QUT10879.1__XX__Salix_daphnoides:0):0,QUT11374.1__XX__Salix_hastata:0):0,QUT11208.1__XX__Salix_glabra:0):0,ANV27851.1__XX__Salix_suchowensis:0):0,YP_010041200.1__XX__Salix_sinopurpurea:0):0,QUT10547.1__XX__Salix_caprea:0):0,QUT10215.1__XX__Salix_bicolor:0):0,QUT09713.1__XX__Salix_acutifolia:0):0,CCE53513.1__XX__Salix_eriocephala:0):0,QNH92774.1__XX__Salix_psammophila:0):0,YP_009121579.1__XX__Salix_suchowensis:0):0,QUT10104.1__XX__Salix_aurita:0):0,YP_009475026.1__XX__Salix_magnifica:0):0,QPO05101.1__XX__Salix_argyracea:0):0,AVK42337.1__XX__Salix_magnifica:0):0,QUT12263.1__XX__Salix_reticulata:0):0,QUT12706.1__XX__Salix_silesiaca:0):0,QUT11623.1__XX__Salix_herbacea:0):0,YP_009475425.1__XX__Salix_taoensis:0):0,QUT12761.1__XX__Salix_sitchensis:0):0,YP_009674215.1__XX__Salix_gracilistyla:0):0,AVK42257.1__XX__Salix_hypoleuca:0):0,CCE53510.1__XX__Salix_dasyclados:0):0,QJS33005.1__XX__Salix_viminalis:0):0,YP_010126435.1__XX__Salix_integra:0):0,QUT12540.1__XX__Salix_repens_subsp__rosmarinifolia:0):0,YP_009421451.1__XX__Salix_oreinoma:0):0,YP_009973324.1__XX__Salix_psammophila:0):0,ASR93465.1__XX__Salix_oreinoma:0):0,QAY80910.1__XX__Salix_koriyanagi:0):0,YP_009475107.1__XX__Salix_minjiangensis:0):0,AVK42576.1__XX__Salix_rehderiana:0):0,AVK42735.1__XX__Salix_taoensis:0):0,QUT10353.1__XX__Salix_breviserrata:0):0,YP_010166433.1__XX__Salix_cupularis:0):0,AJF48538.1__XX__Salix_suchowensis:0):0,SPO51706.1__XX__Salix_viminalis:0):0,QUT12374.1__XX__Salix_reticulata:0):0,YP_010126349.1__XX__Salix_eriocephala:0):0,QUT10602.1__XX__Salix_caprea:0):0,QUT10298.1__XX__Salix_breviserrata:0):0,CCE53512.1__XX__Salix_viminalis:0):0,QUT10768.1__XX__Salix_cinerea:0):0,YP_009685207.1__XX__Salix_koriyanagi:0):0,QUT10713.1__XX__Salix_cinerea:0):0,YP_010177246.1__XX__Salix_gordejevii:0):0,UCJ02459.1__XX__Salix_brachista:0):0,CCE53511.1__XX__Salix_sachalinensis:0):0,QUT12953.1__XX__Salix_viminalis:0):0,QUT11872.1__XX__Salix_myrsinifolia:0):0,UDH53834.1__XX__Salix_cupularis:0):0,QRV61102.1__XX__Salix_cupularis:0):0,QUT13036.1__XX__Salix_waldsteiniana:0):0,QUT11789.1__XX__Salix_mielichhoferi:0):0,CCE53516.1__XX__Salix_x_rubra:0):0,QUA05934.1__XX__Salix_maizhokunggarensis:0):0,QUT10934.1__XX__Salix_elaeagnos:0):0,CCE53517.1__XX__Salix_schwerinii:0):0,CCE53515.1__XX__Salix_viminalis_x_Salix_schwerinii:0):0,YP_009475266.1__XX__Salix_rehderiana:0):0,QDK59215.1__XX__Salix_gracilistyla:0):0,CCE53514.1__XX__Salix_viminalis_x_Salix_schwerinii:0):0,QUT11040.1__XX__Salix_foetida:0):0,QPO05445.1__XX__Salix_suchowensis:0):0,QUT10464.1__XX__Salix_caesia:0):0,QPO05273.1__XX__Salix_eriocephala:0):0,YP_009474947.1__XX__Salix_hypoleuca:0):0,QUT11429.1__XX__Salix_helvetica:0):0,QUT10049.1__XX__Salix_aurita:0):0,YP_010126177.1__XX__Salix_argyracea:0):0,AJR28240.1__XX__Salix_purpurea:0):0,QPO05359.1__XX__Salix_integra:0):0,QPA35900.1__XX__Salix_sinopurpurea:0):0,QUT11927.1__XX__Salix_myrsinifolia:0):0,QSQ86946.1__XX__Salix_gordejevii:0):0,QUT09938.1__XX__Salix_appendiculata:0):0,AVK42417.1__XX__Salix_minjiangensis:0):0,QUT11540.1__XX__Salix_helvetica:0):0,QUT11706.1__XX__Salix_lapponum:0):0,YP_009128753.1__XX__Salix_purpurea:0):0,QDL00305.1__XX__Salix_koriyanagi:0):0,QUT12623.1__XX__Salix_serpyllifolia:0):0.00000253,UEC44783.1__XX__Salix_myrsinifolia:0.00000253)98:0.00000253,((ACY54521.1__XX__Salix_magnifica:0.00000253,ACY54518.1__XX__Salix_cheilophila:0.00000253)99:0.00000253,ACY54517.1__XX__Salix_heterochroma:0.00372125)100:0.00222596)100:0.00074343,((((UDH53919.1__XX__Salix_annulifera:0,YP_009475345.1__XX__Salix_rorida:0):0,AVK42656.1__XX__Salix_rorida:0):0,QVX27483.1__XX__Salix_linearistipularis:0):0.00000253,UDH53750.1__XX__Salix_spathulifolia:0.00000253)98:0.00000253)97:0.00000253,(((YP_010159790.1__XX__Salix_variegata:0,QPO05187.1__XX__Salix_dasyclados:0):0,QRG32807.1__XX__Salix_variegata:0):0.00000253,YP_010126263.1__XX__Salix_dasyclados:0.00000253)100:0.00074007)100:0.00074004,(((QKY75543.1__XX__Salix_arbutifolia:0,ART30219.1__XX__Salix_arbutifolia:0):0,YP_009453589.1__XX__Salix_arbutifolia:0):0.00000253,AVK40479.1__XX__Salix_arbutifolia:0.00000253)99:0.00000253)100:0.00074037)100:0.00224246)100:0.00772985)100:0.00376497,((QGU84763.1__XX__Itoa_orientalis:0,AVK40645.1__XX__Itoa_orientalis:0):0.00000253,YP_009473980.1__XX__Itoa_orientalis:0.00000253)100:0.0022385)100:0.00147175,(((QNS25921.1__XX__Carrierea_calycina:0,QDC34960.1__XX__Carrierea_calycina:0):0.00000253,YP_009674583.1__XX__Carrierea_calycina:0.00000253)100:0.00221574,(YP_009474065.1__XX__Poliothyrsis_sinensis:0.00000253,AVK40730.1__XX__Poliothyrsis_sinensis:0.00000253)100:0.00073844)100:0.00074332)100:0.00093824)91:0.00069384,(YP_009674754.1__XX__Olmediella_betschleriana:0.00000253,QDC35045.1__XX__Olmediella_betschleriana:0.00000253)100:0.00132267)100:0.00087924,(((((YP_010145810.1__XX__Xylosma_longifolia:0.00000253,QQO79648.1__XX__Xylosma_longifolia:0.00000253)100:0.00074719,(QXJ41467.1__XX__Xylosma_congesta:0.00000253,QGU83819.1__XX__Xylosma_congesta:0.00000253)100:0.0030112)100:0.00083086,((((((YP_009742758.1__XX__Flacourtia_jangomas:0,YP_009473894.1__XX__Flacourtia_indica:0):0,AVK40558.1__XX__Flacourtia_indica:0):0.00000253,QID91119.1__XX__Flacourtia_jangomas:0.00000253)99:0.00000253,QGU84677.1__XX__Flacourtia_indica:0.00073766)100:0.00223847,QGU84077.1__XX__Flacourtia_inermis:0.00298582)99:0.00074359,(YP_009726457.1__XX__Flacourtia_rukam:0.00000253,QIA91328.1__XX__Flacourtia_rukam:0.00000253)98:0.00000253)99:0.00139194)99:0.0037438,(((QGU84849.1__XX__Prockia_crucis:0.00546211,(YP_009675439.1__XX__Banara_guianensis:0.00000253,QDC35132.1__XX__Banara_guianensis:0.00000253)100:0.00357244)100:0.00476344,QGU84163.1__XX__Abatia_parviflora:0.01518173)100:0.00384143,(QBM92212.1__XX__Azara_serrata:0.00000253,YP_009573484.1__XX__Azara_serrata:0.00000253)100:0.00521281)99:0.00548272)91:0.00000253,(((((((YP_010040846.1__XX__Homalium_hainanense:0,YP_009711568.1__XX__Homalium_ceylanicum:0):0,QGA47110.1__XX__Homalium_ceylanicum:0):0.00000253,QOZ41779.1__XX__Homalium_hainanense:0.00000253)99:0.00000253,(YP_009729570.1__XX__Homalium_cochinchinense:0.00000253,QHW07296.1__XX__Homalium_cochinchinense:0.00000253)100:0.00147416)100:0.00149088,QGU83905.1__XX__Homalium_racemosum:0.00373586)100:0.00146831,((((QGU84249.1__XX__Homalium_cochinchinense:0,QGA47027.1__XX__Homalium_stenophyllum:0):0,QGA46946.1__XX__Homalium_paniculiflorum:0):0,YP_009711404.1__XX__Homalium_paniculiflorum:0):0.00000253,YP_009711485.1__XX__Homalium_stenophyllum:0.00000253)100:0.00000253)100:0.00379291,((QGU84591.1__XX__Scolopia_chinensis:0.00000253,QGU84505.1__XX__Scolopia_saeva:0.00000253)100:0.00520799,QGU83990.1__XX__Dovyalis_caffra:0.00307682)100:0.00227327)92:0.0007617)92:0.00140488)100:0.00248099,(YP_010044912.1__XX__Dianyuea_turbinata:0.00000253,QPF96135.1__XX__Dianyuea_turbinata:0.00000253)100:0.02240753)100:0.007662,(((QTA72473.1__XX__Casearia_glomerata:0.00000253,QGU84335.1__XX__Casearia_velutina:0.00074043)100:0.00152661,QGU84420.1__XX__Casearia_decandra:0.00599398)100:0.00063606,AFU96109.1__XX__Casearia_nitida:0.00310426)100:0.02234849)100:0.00412237,((((((((((((((((((((((((QVL28901.1__XX__Passiflora_edulis_f__flavicarpa:0,QNZ92544.1__XX__Passiflora_edulis:0):0,YP_009353238.1__XX__Passiflora_edulis:0):0,APL97557.1__XX__Passiflora_edulis:0):0,AXB37591.1__XX__Passiflora_edulis:0):0,QOP62941.1__XX__Passiflora_caerulea:0):0.00000253,YP_010023592.1__XX__Passiflora_caerulea:0.00000253)96:0.00000253,QQQ89406.1__XX__Passiflora_edulis:0.00073829)99:0.00073812,((YP_009501255.1__XX__Passiflora_nitida:0.00000253,AXB37822.1__XX__Passiflora_nitida:0.00000253)100:0.00224969,(YP_009501101.1__XX__Passiflora_laurifolia:0.00000253,AXB37668.1__XX__Passiflora_laurifolia:0.00000253)100:0.00524597)100:0.00074334)73:0.00074433,(((YP_010006547.1__XX__Passiflora_alata:0.00000253,QNR05314.1__XX__Passiflora_alata:0.00000253)100:0.00224261,((YP_009501489.1__XX__Passiflora_quadrangularis:0,ARU80539.1__XX__Passiflora_quadrangularis:0):0.00000253,AXB38056.1__XX__Passiflora_quadrangularis:0.00000253)99:0.00000253)100:0.00148075,(YP_009483929.1__XX__Passiflora_cincinnata:0.00000253,ARS01222.1__XX__Passiflora_cincinnata:0.00000253)100:0.0029971)100:0.00149185)100:0.00000253,QVX27972.1__XX__Passiflora_malacophylla:0.0037474)68:0.00074097,(YP_010006783.1__XX__Passiflora_cristalina:0.00000253,QNR05550.1__XX__Passiflora_cristalina:0.00000253)100:0.00221957)48:0.00000253,(QVX27818.1__XX__Passiflora_elegans:0.00073346,(YP_009500847.1__XX__Passiflora_actinia:0.00000253,AXB37239.1__XX__Passiflora_actinia:0.00000253)100:0.0007453)100:0.00450104)82:0.00072672,((YP_010007244.1__XX__Passiflora_recurva:0.00000253,QNR06087.1__XX__Passiflora_recurva:0.00000253)100:0.00675545,(((YP_009942017.1__XX__Passiflora_miniata:0.00000253,QOC71101.1__XX__Passiflora_miniata:0.00000253)100:0.00000255,QNR05936.1__XX__Passiflora_miniata:0.00222481)83:0.00147783,(YP_009501643.1__XX__Passiflora_vitifolia:0.00000253,AXB38289.1__XX__Passiflora_vitifolia:0.00000253)100:0.00148143)100:0.00300472)82:0.00149854)96:0.00150388,(((QVX28049.1__XX__Passiflora_maliformis:0.00145152,(YP_009940494.1__XX__Passiflora_serrulata:0.00000253,QNZ92132.1__XX__Passiflora_serrulata:0.00000253)100:0.00150685)100:0.00074304,(YP_009501566.1__XX__Passiflora_serratodigitata:0.00000253,AXB38212.1__XX__Passiflora_serratodigitata:0.00000253)100:0.00378271)58:0.00076163,QVX27895.1__XX__Passiflora_incarnata:0.0060614)46:0.00071972)46:0.00000253,(YP_009501720.1__XX__Passiflora_serratifolia:0.00000253,AXB38366.1__XX__Passiflora_serratifolia:0.00000253)100:0.00600852)46:0.00074272,(YP_009501178.1__XX__Passiflora_ligularis:0.00000253,AXB37745.1__XX__Passiflora_ligularis:0.00000253)100:0.0045404)60:0.00201108,(((YP_010007402.1__XX__Passiflora_watsoniana:0.00000253,QNR06245.1__XX__Passiflora_watsoniana:0.00000253)100:0.00171282,((YP_010007093.1__XX__Passiflora_loefgrenii:0.00000253,QNR05860.1__XX__Passiflora_loefgrenii:0.00000253)100:0.00224651,((YP_009671548.1__XX__Passiflora_menispermifolia:0.00000253,QCX30823.1__XX__Passiflora_menispermifolia:0.00000253)100:0.00222677,(YP_009501332.1__XX__Passiflora_oerstedii:0.00000253,AXB37899.1__XX__Passiflora_oerstedii:0.00000253)100:0.0014825)100:0.00149206)100:0.00276483)53:0.00149743,((YP_010006941.1__XX__Passiflora_edmundoi:0.00000253,QNR05708.1__XX__Passiflora_edmundoi:0.00000253)100:0.00322943,(YP_009503434.1__XX__Passiflora_retipetala:0.00000253,AXB38133.1__XX__Passiflora_retipetala:0.00000253)100:0.00424412)53:0.00075272)100:0.00150149)47:0.00084754,(QVX28126.1__XX__Passiflora_mucronata:0.00148592,(YP_010007168.1__XX__Passiflora_mucronata:0.00000253,QNR06011.1__XX__Passiflora_mucronata:0.00000253)98:0.00000253)100:0.00312801)51:0.0014483,((YP_009671468.1__XX__Passiflora_foetida:0.00000253,QCX30747.1__XX__Passiflora_foetida:0.00000253)100:0.00073817,AFU96133.1__XX__Passiflora_ciliata:0.00000253)100:0.0038994)100:0.01028469,(((((QSV37359.1__XX__Passiflora_xishuangbannaensis:0.00983202,(((YP_010007566.1__XX__Passiflora_capsularis:0.00000253,QNR06409.1__XX__Passiflora_capsularis:0.00000253)100:0.00147249,(YP_009970877.1__XX__Passiflora_costaricensis:0.00000253,QNE88495.1__XX__Passiflora_costaricensis:0.00000253)100:0.00000253)100:0.01488862,(((((YP_010007340.1__XX__Passiflora_vespertilio:0.00000253,QNR06183.1__XX__Passiflora_vespertilio:0.00000253)100:0.0023008,(YP_009671163.1__XX__Passiflora_misera:0.00000253,QCX30416.1__XX__Passiflora_misera:0.00000253)100:0.00364417)100:0.00371571,(YP_010006643.1__XX__Passiflora_candollei:0.00000253,QNR05410.1__XX__Passiflora_candollei:0.00000253)100:0.0015542)100:0.00900449,((YP_009671319.1__XX__Passiflora_affinis:0.00000253,QCX30583.1__XX__Passiflora_affinis:0.00000253)100:0.00221256,((YP_009501031.1__XX__Passiflora_biflora:0,ABU85538.1__XX__Passiflora_biflora:0):0.00000253,AXB37522.1__XX__Passiflora_biflora:0.00000253)100:0.00521119)100:0.00000221)100:0.00554692,((YP_009671237.1__XX__Passiflora_filipes:0.00000253,QCX30500.1__XX__Passiflora_filipes:0.00000253)100:0.03262139,(((YP_009670682.1__XX__Passiflora_lutea:0,QCX29895.1__XX__Passiflora_lutea:0):0,QCX29896.1__XX__Passiflora_lutea:0):0.00000253,YP_009670630.1__XX__Passiflora_lutea:0.00000253)100:0.006201)100:0.00559423)51:0.00109443)100:0.00496293)55:0.00073725,((((((((YP_009670868.1__XX__Passiflora_rufa:0,QCX30084.1__XX__Passiflora_rufa:0):0,YP_009670497.1__XX__Passiflora_jatunsachensis:0):0,QCX29714.1__XX__Passiflora_jatunsachensis:0):0,YP_009670446.1__XX__Passiflora_jatunsachensis:0):0,QCX29713.1__XX__Passiflora_jatunsachensis:0):0,QCX30085.1__XX__Passiflora_rufa:0):0.00000253,YP_009670817.1__XX__Passiflora_rufa:0.00000253)98:0.00000253,(((((YP_009500985.1__XX__Passiflora_auriculata:0,AXB37424.1__XX__Passiflora_auriculata:0):0,AXB37477.1__XX__Passiflora_auriculata:0):0,AXB37379.1__XX__Passiflora_auriculata:0):0,AXB37327.1__XX__Passiflora_auriculata:0):0.00000253,YP_009500934.1__XX__Passiflora_auriculata:0.00000253)100:0.00222076)100:0.00895104)55:0.00190239,(((QNR05284.1__XX__Passiflora_suberosa:0.00000253,QNR05234.1__XX__Passiflora_suberosa:0.00000253)99:0.00000253,(((YP_009670588.1__XX__Passiflora_suberosa:0,QCX29805.1__XX__Passiflora_suberosa:0):0,QCX29806.1__XX__Passiflora_suberosa:0):0.00000253,YP_009670538.1__XX__Passiflora_suberosa:0.00000253)100:0.00147657)100:0.0016827,(((YP_009670775.1__XX__Passiflora_tenuiloba:0,QCX29992.1__XX__Passiflora_tenuiloba:0):0,QCX29993.1__XX__Passiflora_tenuiloba:0):0.00000253,YP_009670725.1__XX__Passiflora_tenuiloba:0.00000253)100:0.00352492)100:0.04277009)100:0.00664151,(YP_009671389.1__XX__Passiflora_obovata:0.00000253,QCX30668.1__XX__Passiflora_obovata:0.00000253)100:0.00834411)100:0.00595875,(YP_009671624.1__XX__Passiflora_microstipula:0.00000253,QCX30904.1__XX__Passiflora_microstipula:0.00000253)100:0.01006772)100:0.00340648)71:0.00178265,(((((((YP_010007477.1__XX__Passiflora_rhamnifolia:0.00000253,QNR06320.1__XX__Passiflora_rhamnifolia:0.00000253)100:0.00073656,(YP_010007016.1__XX__Passiflora_haematostigma:0.00000253,QNR05783.1__XX__Passiflora_haematostigma:0.00000253)96:0.00000253)100:0.00222905,(YP_009501407.1__XX__Passiflora_pittieri:0.00000253,AXB37976.1__XX__Passiflora_pittieri:0.00000253)100:0.00524234)100:0.00073795,(YP_010006689.1__XX__Passiflora_cerradensis:0.00000253,QNR05456.1__XX__Passiflora_cerradensis:0.00000253)100:0.0029508)100:0.00000253,(YP_009670978.1__XX__Passiflora_arbelaezii:0.00000253,QCX30257.1__XX__Passiflora_arbelaezii:0.00000253)100:0.00298676)100:0.00312826,(((YP_010006465.1__XX__Mitostemma_brevifilis:0.00000253,QNR05140.1__XX__Mitostemma_brevifilis:0.00000253)100:0.00304901,(YP_010006385.1__XX__Dilkea_retusa:0.00000253,QNR05060.1__XX__Dilkea_retusa:0.00000253)100:0.00598866)100:0.00680276,(YP_009671061.1__XX__Passiflora_tetrandra:0.00000253,QCX30341.1__XX__Passiflora_tetrandra:0.00000253)100:0.00599428)100:0.00146779)41:0.00221201,((YP_010006855.1__XX__Passiflora_deidamioides:0.00000253,QNR05622.1__XX__Passiflora_deidamioides:0.00000253)100:0.00223849,((QNM40120.1__XX__Passiflora_contracta:0,QCX30176.1__XX__Passiflora_contracta:0):0.00000253,YP_009670896.1__XX__Passiflora_contracta:0.00000253)100:0.00300888)100:0.0023995)26:0.00000253)42:0.00271048,ARU80538.1__XX__Passiflora_cirrhiflora:0.00400237)74:0.00482523,(YP_009668657.1__XX__Adenia_mannii:0.00000253,QCW93417.1__XX__Adenia_mannii:0.00000253)100:0.02030787)52:0.00480672,AFU96145.1__XX__Turnera_ulmifolia:0.05605298)100:0.02854606)67:0.00163385,((YP_009650917.1__XX__Hydnocarpus_hainanensis:0.00000253,QCY72355.1__XX__Hydnocarpus_hainanensis:0.00000253)100:0.00838853,AFU96108.1__XX__Caloncoba_echinata:0.01461415)100:0.0057588)66:0.00215585)22:0.00075394)19:0.00000253)90:0.00735386,(((((((UFR82738.1__XX__Tripterygium_wilfordii:0.00147139,QXJ80104.1__XX__Celastrus_orbiculatus:0.00147783)100:0.0007336,UCU57617.1__XX__Tripterygium_hypoglaucum:0.00000253)100:0.00297161,(((((((YP_010184654.1__XX__Buxus_megistophylla:0,YP_009171692.1__XX__Euonymus_japonicus:0):0,AKF33730.1__XX__Euonymus_japonicus:0):0,QVH34086.1__XX__Buxus_megistophylla:0):0,QQO80967.1__XX__Euonymus_fortunei:0):0.00000253,YP_010146076.1__XX__Euonymus_fortunei:0.00000253)100:0.00221244,((((YP_010146247.1__XX__Euonymus_phellomanus:0.00000253,QQO81138.1__XX__Euonymus_phellomanus:0.00000253)100:0.00295503,(YP_009775953.1__XX__Euonymus_szechuanensis:0.00000253,QJA16237.1__XX__Euonymus_szechuanensis:0.00000253)100:0.00073986)100:0.00148808,ABV65249.1__XX__Euonymus_americanus:0.00371991)100:0.00073332,(YP_009433526.1__XX__Euonymus_schensianus:0.00000253,ATD85438.1__XX__Euonymus_schensianus:0.00000253)99:0.00000253)100:0.0014854)97:0.00000253,(((YP_010146161.1__XX__Euonymus_maackii:0.00000253,QQO81052.1__XX__Euonymus_maackii:0.00000253)100:0.00073707,((QVX31359.1__XX__Euonymus_maackii:0,AVY52372.1__XX__Euonymus_hamiltonianus:0):0.00000253,YP_009480103.1__XX__Euonymus_hamiltonianus:0.00000253)100:0.0007367)100:0.00221811,QXL58962.1__XX__Euonymus_yunnanensis:0.00074028)100:0.002219)100:0.00296683)100:0.00236091,(((YP_009764173.1__XX__Maytenus_guangxiensis:0.00000253,QIS90927.1__XX__Maytenus_guangxiensis:0.00000253)100:0.00074606,ANG08341.1__XX__Catha_edulis:0.00147752)100:0.00290988,((YP_009758423.1__XX__Salacia_amplifolia:0.00000253,QIN90229.1__XX__Salacia_amplifolia:0.00000253)100:0.00622682,AFU96114.1__XX__Elaeodendron_orientale:0.00772997)100:0.00055951)100:0.00071707)100:0.00731485,QGQ56161.1__XX__Monimopetalum_chinense:0.01684372)95:0.00073168,((((QXT43475.1__XX__Parnassia_trinervis:0,QDI95282.1__XX__Parnassia_trinervis:0):0.00000253,YP_009678638.1__XX__Parnassia_trinervis:0.00000253)100:0.00431177,(YP_009714409.1__XX__Parnassia_palustris:0.00000253,QGK85797.1__XX__Parnassia_palustris:0.00000253)100:0.00679861)99:0.00000253,((((QXT43389.1__XX__Parnassia_delavayi:0.00000253,AZJ16848.1__XX__Parnassia_brevistyla:0.00000253)100:0.00073318,QXT43213.1__XX__Parnassia_crassifolia:0.00220583)62:0.00000253,(QXT43125.1__XX__Parnassia_wightiana:0.00000253,QJS35560.1__XX__Parnassia_wightiana:0.00000253)100:0.00368844)100:0.00073501,QXT43301.1__XX__Parnassia_longipetala:0.00073351)100:0.00308332)100:0.02330116)100:0.02768868,(((((((((((((UFH79292.1__XX__Elaeocarpus_sylvestris:0,QXO01975.1__XX__Elaeocarpus_glabripetalus:0):0,QZQ52957.1__XX__Elaeocarpus_decipiens:0):0.00000253,YP_010193713.1__XX__Elaeocarpus_decipiens:0.00000253)100:0.00148006,(YP_010044236.1__XX__Elaeocarpus_braceanus:0.00000253,QPF22885.1__XX__Elaeocarpus_braceanus:0.00000253)99:0.00000253)100:0.00148542,(UDH57836.1__XX__Elaeocarpus_reticulatus:0.00000253,((QNQ65509.1__XX__Elaeocarpus_japonicus:0,QOL12524.1__XX__Elaeocarpus_japonicus:0):0.00000253,YP_010022314.1__XX__Elaeocarpus_japonicus:0.00000253)100:0.00374156)100:0.00074309)100:0.00215697,(UDH57919.1__XX__Elaeocarpus_rotundifolius:0.00074019,UDH57421.1__XX__Elaeocarpus_alaternoides:0.00000253)100:0.001578)79:0.0015004,UDH57504.1__XX__Elaeocarpus_arnhemicus:0.00228951)74:0.00000253,(UDH57753.1__XX__Elaeocarpus_hookerianus:0.00148138,UDH57587.1__XX__Elaeocarpus_dentatus:0.00000253)100:0.00292058)74:0.00151281,UDH57670.1__XX__Elaeocarpus_holopetalus:0.00154462)100:0.00750535,(((((YP_010193888.1__XX__Sloanea_hemsleyana:0,QQH14343.1__XX__Sloanea_sinensis:0):0,YP_010132674.1__XX__Sloanea_sinensis:0):0.00000253,QZQ53535.1__XX__Sloanea_hemsleyana:0.00000253)100:0.00074337,((YP_010190759.1__XX__Sloanea_leptocarpa:0,QTI83099.1__XX__Sloanea_sinensis:0):0.00000253,QZK26141.1__XX__Sloanea_leptocarpa:0.00000253)99:0.00000253)100:0.00471393,(UDH58085.1__XX__Vallea_stipularis:0.00512014,((((UDH57338.1__XX__Aristotelia_serrata:0.00000253,AAG34309.1__XX__Aristotelia_serrata:0.00000253)100:0.00000253,UDH57172.1__XX__Aristotelia_fruticosa:0.00147612)100:0.00224121,(UDH57255.1__XX__Aristotelia_peduncularis:0.00299475,UDH57006.1__XX__Aristotelia_australasica:0.00072327)100:0.00302157)100:0.00310552,((UDH57089.1__XX__Aristotelia_chilensis:0,AAG34308.1__XX__Aristotelia_chilensis:0):0.00000253,QYC35544.1__XX__Aristotelia_chilensis:0.00000253)100:0.00214318)100:0.00471742)100:0.00468227)100:0.00082246)100:0.0038391,((YP_009646936.1__XX__Cephalotus_follicularis:0.00000253,QCX32013.1__XX__Cephalotus_follicularis:0.00000253)100:0.02232193,AAG34338.1__XX__Weinmannia_racemosa:0.0211359)93:0.00000243)94:0.00221098,(QHB75042.1__XX__Brunellia_antioquensis:0.00000253,QHB74955.1__XX__Brunellia_trianae:0.00000253)100:0.01649972)100:0.00448406,((((UBX38583.1__XX__Bupleurum_fruticosum:0.00687484,QWE50229.1__XX__Biophytum_sensitivum:0.00373725)100:0.01760317,((((QWE50145.1__XX__Averrhoa_carambola:0,ANY60278.1__XX__Averrhoa_carambola:0):0,YP_009338638.1__XX__Averrhoa_carambola:0):0.00000253,ANU80162.1__XX__Averrhoa_carambola:0.00000253)100:0.0037639,QWE50060.1__XX__Averrhoa_bilimbi:0.00369747)100:0.00079302)99:0.00116113,(((QXE43487.1__XX__Oxalis_pes_caprae:0.00000253,(QWE50313.1__XX__Oxalis_corymbosa:0.00000253,QPK76614.1__XX__Oxalis_corniculata:0.00000253)100:0.0022225)100:0.00760661,(YP_009973497.1__XX__Oxalis_corniculata:0.00000253,QNH92949.1__XX__Oxalis_corniculata:0.00000253)99:0.00000253)100:0.02682596,(QQH14453.1__XX__Oxalis_corymbosa:0.00000253,((YP_009859998.1__XX__Oxalis_corymbosa:0.00000253,QKK36582.1__XX__Oxalis_corymbosa:0.00000253)100:0.00223901,((YP_009669577.1__XX__Oxalis_drummondii:0,ABV65254.1__XX__Oxalis_latifolia:0):0.00000253,QCW94861.1__XX__Oxalis_drummondii:0.00000253)100:0.0068462)100:0.00376329)100:0.01473373)100:0.00963299)93:0.00000253,QWE50398.1__XX__Rourea_microphylla:0.01655585)100:0.00488876)100:0.00909445)97:0.0001895)88:0.00172211)50:0.00229892,((((((UAA82439.1__XX__Zygophyllum_xanthoxylon:0.00492136,(((QSX42808.1__XX__Zygophyllum_fabago:0,QNM99096.1__XX__Zygophyllum_fabago:0):0.00000253,YP_009990592.1__XX__Zygophyllum_fabago:0.00000253)100:0.00202167,QQV73537.1__XX__Zygophyllum_fabago:0.00249686)100:0.00703433)100:0.00819145,((((ALP73363.1__XX__Fagonia_paulayana:0.00074405,(AKE49493.1__XX__Fagonia_paulayana:0.00000253,AKE49485.1__XX__Fagonia_paulayana:0.00000253)98:0.00000253)100:0.00149598,((((((ALP73361.1__XX__Fagonia_indica:0,ALP73357.1__XX__Fagonia_indica:0):0,ALP73359.1__XX__Fagonia_indica:0):0,ALP73356.1__XX__Fagonia_indica:0):0,ALP73358.1__XX__Fagonia_indica:0):0,ALP73350.1__XX__Fagonia_indica:0):0.00000253,ALP73360.1__XX__Fagonia_indica:0.00000253)100:0.00074277)100:0.00459147,((ALP73355.1__XX__Fagonia_bruguieri:0.00000253,ALP73354.1__XX__Fagonia_bruguieri:0.00000253)100:0.00225068,AKE49483.1__XX__Fagonia_acerosa:0.00075404)100:0.00148096)100:0.00614736,((ALP73353.1__XX__Fagonia_pachyacantha:0.00000253,ALP73351.1__XX__Fagonia_laevis:0.00000253)100:0.00046972,(AKE49492.2__XX__Fagonia_californica:0.00000253,AKE49491.2__XX__Fagonia_densa:0.00000253)100:0.0025277)100:0.00179844)100:0.02500054)100:0.00414925,((((QUL61147.1__XX__Tetraena_mongolica:0,YP_009542217.1__XX__Tetraena_mongolica:0):0,AYU56601.1__XX__Tetraena_mongolica:0):0,AYU56681.1__XX__Tetraena_mongolica:0):0.00000253,QHD45493.1__XX__Tetraena_mongolica:0.00000253)100:0.00895357)100:0.03203458,(((YP_009669078.1__XX__Guaiacum_angustifolium:0.00000253,QCW94076.1__XX__Guaiacum_angustifolium:0.00000253)100:0.02104401,ABV65247.1__XX__Bulnesia_arborea:0.01313359)100:0.00390822,((QCW94659.1__XX__Larrea_tridentata:0,ALE28866.1__XX__Larrea_tridentata:0):0.00000253,YP_009170076.1__XX__Larrea_tridentata:0.00000253)100:0.01163338)100:0.02871903)100:0.01450695,((QSX43046.1__XX__Tribulus_terrestris:0,QIH29943.1__XX__Tribulus_terrestris:0):0.00000253,YP_009745503.1__XX__Tribulus_terrestris:0.00000253)100:0.0188187)100:0.01219966,((YP_009669495.1__XX__Krameria_lanceolata:0.00000253,QCW94493.1__XX__Krameria_lanceolata:0.00000253)100:0.00147602,(YP_009669411.1__XX__Krameria_bicolor:0.00000253,QCW94409.1__XX__Krameria_bicolor:0.00000253)100:0.00076947)100:0.03334261)100:0.01652316)52:0.00358989,((((YP_010216756.1__XX__Stachyurus_yunnanensis:0.00000253,UBS93920.1__XX__Stachyurus_yunnanensis:0.00000253)100:0.00147449,((YP_010216672.1__XX__Stachyurus_retusus:0.00000253,UBS93836.1__XX__Stachyurus_retusus:0.00000253)100:0.00073602,((YP_010216588.1__XX__Stachyurus_chinensis:0,UBS93668.1__XX__Stachyurus_chinensis:0):0.00000253,UBS93752.1__XX__Stachyurus_chinensis:0.00000253)93:0.00000253)99:0.00000253)100:0.00523423,((QYJ09084.1__XX__Staphylea_holocarpa:0.00136151,(((((YP_009974996.1__XX__Turpinia_montana:0,QNV47214.1__XX__Turpinia_arguta:0):0,QNK03996.1__XX__Turpinia_montana:0):0.00000253,YP_009938981.1__XX__Turpinia_arguta:0.00000253)100:0.0007826,QHE50509.1__XX__Staphylea_trifolia:0.00295808)100:0.00149465,ABV65257.1__XX__Staphylea_colchica:0.00228466)100:0.00081517)100:0.00146669,(QNQ65763.1__XX__Euscaphis_japonica:0.00000253,YP_009996377.1__XX__Euscaphis_japonica:0.00000253)100:0.00161477)100:0.00880138)100:0.01391616,CAC04412.1__XX__Strasburgeria_robusta:0.01579092)36:0.00263002)28:0.00134929,(((((((((((((((((((((((Lepidium_campestre:0.00000253,SBO07510.1__XX__Lepidium_campestre:0.00000253)100:0.00074381,((QOJ51831.1__XX__Lepidium_perfoliatum:0,QKK44875.1__XX__Lepidium_perfoliatum:0):0.00000253,YP_009898155.1__XX__Lepidium_perfoliatum:0.00000253)100:0.00148464)100:0.00206935,((((((YP_010029951.1__XX__Lepidium_latifolium:0.00000253,QOU99833.1__XX__Lepidium_latifolium:0.00000253)100:0.00148879,(YP_001123645.1__XX__Lepidium_virginicum:0.00000253,BAF50469.1__XX__Lepidium_virginicum:0.00000253)100:0.00298731)83:0.00073405,(((QKE47409.1__XX__Lepidium_meyenii:0,ARI44114.1__XX__Lepidium_meyenii:0):0,AQV10610.1__XX__Lepidium_meyenii:0):0.00000253,YP_009356448.1__XX__Lepidium_meyenii:0.00000253)100:0.00449989)83:0.00074519,QOJ51916.1__XX__Lepidium_apetalum:0.00074516)34:0.00000253,(YP_009947383.1__XX__Lepidium_apetalum:0.00000253,QOH91881.1__XX__Lepidium_apetalum:0.00000253)68:0.00000253)53:0.00000253,((QKK44962.1__XX__Lepidium_sativum:0,QIZ75176.1__XX__Lepidium_sativum:0):0.00000253,YP_009756462.1__XX__Lepidium_sativum:0.00000253)100:0.00073926)100:0.00595579)100:0.00331721,((YP_009897897.1__XX__Lepidium_echinatum:0.00000253,QKK44617.1__XX__Lepidium_echinatum:0.00000253)100:0.00607472,(YP_009895326.1__XX__Delpinophytum_patagonicum:0.00000253,QKK41785.1__XX__Delpinophytum_patagonicum:0.00000253)100:0.00229899)100:0.00066826)56:0.00076529,QKK49443.1__XX__Stevenia_cheiranthoides:0.00599756)36:0.00072435,(YP_009898930.1__XX__Macropodium_nivale:0.00000253,QKK45737.1__XX__Macropodium_nivale:0.00000253)100:0.00148485)12:0.00000253,(((YP_009898585.1__XX__Mancoa_hispida:0.00000253,QKK45392.1__XX__Mancoa_hispida:0.00000253)100:0.00522605,(((YP_009896103.1__XX__Exhalimolobos_weddellii:0.00000253,QKK42649.1__XX__Exhalimolobos_weddellii:0.00000253)100:0.00147989,QKK49617.1__XX__Sphaerocardamum_divaricatum:0.00147992)69:0.00000253,(QKK51957.1__XX__Halimolobos_jaegeri:0.00074047,QKK47716.1__XX__Pennellia_longifolia:0.00073929)100:0.0007399)96:0.00000245)40:0.00073935,(((((((((((YP_009892726.1__XX__Boechera_suffrutescens:0,QKK39098.1__XX__Boechera_suffrutescens:0):0,QKK38924.1__XX__Boechera_pulchra:0):0.00000253,YP_009892552.1__XX__Boechera_pulchra:0.00000253)100:0.00074178,((YP_009890832.1__XX__Anelsonia_eurycarpa:0.00000253,QKK37204.1__XX__Anelsonia_eurycarpa:0.00000253)100:0.00073943,QKK52475.1__XX__Yosemitea_repanda:0.0007403)91:0.00000253)100:0.00073955,(YP_009892639.1__XX__Boechera_stricta:0.00000253,QKK39011.1__XX__Boechera_stricta:0.00000253)93:0.00000253)98:0.00000253,(YP_009892378.1__XX__Boechera_laevigata:0.00000253,QKK38750.1__XX__Boechera_laevigata:0.00000253)100:0.00148159)99:0.00073958,(YP_009892465.1__XX__Boechera_puberula:0.00000253,QKK38837.1__XX__Boechera_puberula:0.00000253)100:0.00073977)60:0.00000253,(((YP_009892205.1__XX__Boechera_davidsonii:0,QKK38577.1__XX__Boechera_davidsonii:0):0,QKK38490.1__XX__Boechera_breweri:0):0.00000253,YP_009892118.1__XX__Boechera_breweri:0.00000253)95:0.00000253)61:0.00000253,QKK50226.1__XX__Sandbergia_perplexa:0.0052327)99:0.00148955,QKK47281.1__XX__Phoenicaulis_cheiranthoides:0.00526506)99:0.00147592,QKK47455.1__XX__Polyctenium_fremontii:0.00149544)100:0.00223142)6:0.00000253)12:0.00000253,((((((((((((UDP55988.1__XX__Camelina_sativa:0,YP_009231083.1__XX__Camelina_sativa:0):0,CUA65666.1__XX__Camelina_sativa:0):0.00000253,AQV10542.1__XX__Camelina_sativa:0.00000253)100:0.00605661,(((((((QXM16436.1__XX__Arabidopsis_thaliana:0.00074026,(((((QDK58787.1__XX__Arabidopsis_thaliana:0,ANW47798.1__XX__Arabidopsis_thaliana:0):0,QBI37812.1__XX__Arabidopsis_thaliana:0):0,BAA84393.1__XX__Arabidopsis_thaliana:0):0,NP_051067.1__XX__Arabidopsis_thaliana:0):0.00000253,QDK58702.1__XX__Arabidopsis_thaliana:0.00000253)98:0.00000253)100:0.00074599,AAB68400.1__XX__Arabidopsis_thaliana:0.00222824)53:0.00000253,(((YP_009258176.1__XX__Arabidopsis_suecica:0,CZF94894.1__XX__Arabidopsis_suecica:0):0,CZF94809.1__XX__Arabidopsis_suecica:0):0.00000253,CZF94979.1__XX__Arabidopsis_suecica:0.00000253)93:0.00000253)53:0.00000253,QDK58872.1__XX__Arabidopsis_thaliana:0.00148244)100:0.00449038,((((YP_009900128.1__XX__Oreophyton_falcatum:0.00000253,QKK47022.1__XX__Oreophyton_falcatum:0.00000253)100:0.00074112,(YP_009898498.1__XX__Murbeckiella_boryi:0.00000253,QKK45305.1__XX__Murbeckiella_boryi:0.00000253)94:0.00000253)94:0.00000253,(YP_009899360.1__XX__Murbeckiella_pinnatifida:0.00000253,QKK46167.1__XX__Murbeckiella_pinnatifida:0.00000253)100:0.00073932)100:0.00375747,(((QIZ11663.1__XX__Capsella_bursa_pastoris:0,BAF50205.1__XX__Capsella_bursa_pastoris:0):0.00000253,YP_001123381.1__XX__Capsella_bursa_pastoris:0.00000253)99:0.00000253,((((CUA65582.1__XX__Capsella_rubella:0,AKS28779.1__XX__Capsella_rubella:0):0,AKU47258.1__XX__Capsella_grandiflora:0):0,YP_009161929.1__XX__Capsella_rubella:0):0.00000253,YP_009182899.1__XX__Capsella_grandiflora:0.00000253)100:0.0022294)100:0.00220413)100:0.00000253)88:0.00150322,(((((((((((((((((((((((((((((((((((((((((((((((((((((((((((((((((ANH20964.1__XX__Arabidopsis_lyrata_subsp__petraea:0,YP_009356620.1__XX__Arabidopsis_lyrata:0):0,SOG98709.1__XX__Arabidopsis_lyrata_subsp__petraea:0):0,SOG98656.1__XX__Arabidopsis_lyrata_subsp__petraea:0):0,ANY60198.1__XX__Arabidopsis_lyrata:0):0,CZF93109.1__XX__Arabidopsis_neglecta_subsp__neglecta:0):0,CZF92174.1__XX__Arabidopsis_lyrata_subsp__petraea:0):0,CZF89029.1__XX__Arabidopsis_arenosa:0):0,CZF94554.1__XX__Arabidopsis_petrogena:0):0,YP_009357275.1__XX__Arabidopsis_lyrata_subsp__lyrata:0):0,CZF92344.1__XX__Arabidopsis_lyrata_subsp__petraea:0):0,CZF89284.1__XX__Arabidopsis_arenosa:0):0,SOG99385.1__XX__Arabidopsis_lyrata_subsp__petraea:0):0,CZF94724.1__XX__Arabidopsis_petrogena:0):0,CZF92514.1__XX__Arabidopsis_lyrata_subsp__petraea:0):0,CZF92684.1__XX__Arabidopsis_lyrata_subsp__petraea:0):0,CZF90304.1__XX__Arabidopsis_halleri_subsp__gemmifera:0):0,CZF91154.1__XX__Arabidopsis_kamchatica_subsp__kawasakiana:0):0,BAW02994.1__XX__Arabidopsis_lyrata_subsp__lyrata:0):0,CZF90559.1__XX__Arabidopsis_halleri_subsp__ovirensis:0):0,CZF91919.1__XX__Arabidopsis_lyrata_subsp__petraea:0):0,CZF91069.1__XX__Arabidopsis_kamchatica_subsp__kamchatica:0):0,CZF94214.1__XX__Arabidopsis_petraea_subsp__umbrosa:0):0,CZF94129.1__XX__Arabidopsis_petraea_subsp__septentrionalis:0):0,SOG98826.1__XX__Arabidopsis_lyrata_subsp__petraea:0):0,CZF92429.1__XX__Arabidopsis_lyrata_subsp__petraea:0):0,CZF90219.1__XX__Arabidopsis_halleri_subsp__gemmifera:0):0,CZF90729.1__XX__Arabidopsis_halleri_subsp__tatrica:0):0,CZF89199.1__XX__Arabidopsis_arenosa:0):0,CZF89539.1__XX__Arabidopsis_arenosa:0):0,CZF90984.1__XX__Arabidopsis_kamchatica_subsp__kamchatica:0):0,CZF88774.1__XX__Arabidopsis_arenosa:0):0,CZF90899.1__XX__Arabidopsis_kamchatica_subsp__kamchatica:0):0,CUA65412.1__XX__Arabidopsis_lyrata_subsp__lyrata:0):0,YP_009356705.1__XX__Arabidopsis_halleri:0):0,CZF88859.1__XX__Arabidopsis_arenosa:0):0,CZF87839.1__XX__Arabidopsis_arenosa:0):0,CZF94299.1__XX__Arabidopsis_petraea_subsp__umbrosa:0):0,CZF94469.1__XX__Arabidopsis_petrogena:0):0,SOG98498.1__XX__Arabidopsis_lyrata_subsp__petraea:0):0,SOG99098.1__XX__Arabidopsis_lyrata_subsp__petraea:0):0,SOH00062.1__XX__Arabidopsis_lyrata_subsp__petraea:0):0,YP_009258261.1__XX__Arabidopsis_umezawana:0):0,CZF90474.1__XX__Arabidopsis_halleri_subsp__halleri:0):0,CZF90134.1__XX__Arabidopsis_halleri_subsp__dacica:0):0,CZF92259.1__XX__Arabidopsis_lyrata_subsp__petraea:0):0,SOG99089.1__XX__Arabidopsis_lyrata_subsp__petraea:0):0,SOG98533.1__XX__Arabidopsis_lyrata_subsp__petraea:0):0,CZF91239.1__XX__Arabidopsis_lyrata_subsp__lyrata:0):0,CZF92599.1__XX__Arabidopsis_lyrata_subsp__petraea:0):0,SOG98774.1__XX__Arabidopsis_lyrata_subsp__petraea:0):0,CZF95064.1__XX__Arabidopsis_umezawana:0):0,AQV10799.1__XX__Arabidopsis_lyrata:0):0,SOG98702.1__XX__Arabidopsis_arenosa_subsp__borbasii:0):0,CZF94044.1__XX__Arabidopsis_petraea_subsp__septentrionalis:0):0,SOG98793.1__XX__Arabidopsis_lyrata_subsp__petraea:0):0,CZF90814.1__XX__Arabidopsis_halleri_subsp__tatrica:0):0,CZF90644.1__XX__Arabidopsis_halleri_subsp__ovirensis:0):0,CZF92089.1__XX__Arabidopsis_lyrata_subsp__petraea:0):0,AQV10884.1__XX__Arabidopsis_halleri:0):0,SOG98705.1__XX__Arabidopsis_lyrata_subsp__petraea:0):0,SOH00262.1__XX__Arabidopsis_arenosa_subsp__borbasii:0):0.00000253,ANH20878.1__XX__Arabidopsis_halleri_subsp__gemmifera:0.00000253)56:0.00000253,(((((((((((((((((((((((SOH00347.1__XX__Arabidopsis_lyrata_subsp__petraea:0,SOH00177.1__XX__Arabidopsis_lyrata_subsp__petraea:0):0,SOG98629.1__XX__Arabidopsis_lyrata_subsp__petraea:0):0,CZF91324.1__XX__Arabidopsis_lyrata_subsp__petraea:0):0,CZF92939.1__XX__Arabidopsis_lyrata_subsp__petraea:0):0,SOG98759.1__XX__Arabidopsis_lyrata_subsp__petraea:0):0,CZF93024.1__XX__Arabidopsis_lyrata_subsp__petraea:0):0,CZF91579.1__XX__Arabidopsis_lyrata_subsp__petraea:0):0,SOG98666.1__XX__Arabidopsis_lyrata_subsp__petraea:0):0,CZF92004.1__XX__Arabidopsis_lyrata_subsp__petraea:0):0,CZF88689.1__XX__Arabidopsis_arenosa:0):0,CZF91494.1__XX__Arabidopsis_lyrata_subsp__petraea:0):0,SOF61607.1__XX__Arabidopsis_lyrata_subsp__petraea:0):0,CZF92769.1__XX__Arabidopsis_lyrata_subsp__petraea:0):0,CZF90389.1__XX__Arabidopsis_halleri_subsp__halleri:0):0,CZF92854.1__XX__Arabidopsis_lyrata_subsp__petraea:0):0,CZF91409.1__XX__Arabidopsis_lyrata_subsp__petraea:0):0,CZF91749.1__XX__Arabidopsis_lyrata_subsp__petraea:0):0,SOG98680.1__XX__Arabidopsis_lyrata_subsp__petraea:0):0,CZF91664.1__XX__Arabidopsis_lyrata_subsp__petraea:0):0.00000253,SOH00029.1__XX__Arabidopsis_lyrata_subsp__petraea:0.00000253)87:0.00000253,(SOG98920.1__XX__Arabidopsis_lyrata_subsp__petraea:0.00074031,CZF91834.1__XX__Arabidopsis_lyrata_subsp__petraea:0.00074001)33:0.00000253)34:0.00000253,(SOG98780.1__XX__Arabidopsis_lyrata_subsp__petraea:0.00000253,SOG98719.1__XX__Arabidopsis_lyrata_subsp__petraea:0.00000253)100:0.0007416)100:0.00074024,(((YP_009257836.1__XX__Arabidopsis_arenicola:0,CZF87669.1__XX__Arabidopsis_arenicola:0):0,CZF87584.1__XX__Arabidopsis_arenicola:0):0.00000253,CZF87754.1__XX__Arabidopsis_arenicola:0.00000253)100:0.00148272)36:0.00000253)20:0.00000253,CUA65327.1__XX__Arabidopsis_halleri_subsp__halleri:0.00074017)38:0.00000253,((((((((((((((((((((((((((((((((((SOG98707.1__XX__Arabidopsis_arenosa_subsp__borbasii:0,CZF87924.1__XX__Arabidopsis_arenosa:0):0,CZF88944.1__XX__Arabidopsis_arenosa:0):0,CZF88179.1__XX__Arabidopsis_arenosa:0):0,CZF88434.1__XX__Arabidopsis_arenosa:0):0,CZF89624.1__XX__Arabidopsis_arenosa:0):0,CZF89369.1__XX__Arabidopsis_arenosa:0):0,YP_009258091.1__XX__Arabidopsis_petrogena:0):0,CZF93449.1__XX__Arabidopsis_neglecta:0):0,CUA65157.1__XX__Arabidopsis_arenosa:0):0,CZF89454.1__XX__Arabidopsis_arenosa:0):0,YP_009258006.1__XX__Arabidopsis_neglecta:0):0,YP_009230829.1__XX__Arabidopsis_arenosa:0):0,CZF94384.1__XX__Arabidopsis_petrogena:0):0,CZF93874.1__XX__Arabidopsis_arenosa:0):0,CZF88604.1__XX__Arabidopsis_arenosa:0):0,CZF93364.1__XX__Arabidopsis_neglecta_subsp__neglecta:0):0,SOG98747.1__XX__Arabidopsis_arenosa_subsp__borbasii:0):0,CZF88094.1__XX__Arabidopsis_arenosa:0):0,CZF93619.1__XX__Arabidopsis_arenosa:0):0,CZF90049.1__XX__Arabidopsis_croatica:0):0,CZF93194.1__XX__Arabidopsis_neglecta_subsp__neglecta:0):0,CZF88009.1__XX__Arabidopsis_arenosa:0):0,CZF93704.1__XX__Arabidopsis_arenosa:0):0,CZF93789.1__XX__Arabidopsis_arenosa:0):0,CZF89114.1__XX__Arabidopsis_arenosa:0):0,CZF93534.1__XX__Arabidopsis_neglecta:0):0,CZF88349.1__XX__Arabidopsis_arenosa:0):0,CZF88264.1__XX__Arabidopsis_arenosa:0):0,CZF94639.1__XX__Arabidopsis_petrogena:0):0,CZF89709.1__XX__Arabidopsis_arenosa:0):0,CZF93279.1__XX__Arabidopsis_neglecta_subsp__neglecta:0):0,CZF88519.1__XX__Arabidopsis_arenosa:0):0.00000253,SOG98623.1__XX__Arabidopsis_arenosa_subsp__borbasii:0.00000253)93:0.00000253,((YP_009257921.1__XX__Arabidopsis_croatica:0.00000253,CZF89964.1__XX__Arabidopsis_croatica:0.00000253)100:0.00074226,(((CZF93959.1__XX__Arabidopsis_pedemontana:0,CUA65497.1__XX__Arabidopsis_pedemontana:0):0.00000253,YP_009230999.1__XX__Arabidopsis_pedemontana:0.00000253)100:0.00074021,(((CZF89879.1__XX__Arabidopsis_cebennensis:0,CUA65242.1__XX__Arabidopsis_cebennensis:0):0,YP_009230914.1__XX__Arabidopsis_cebennensis:0):0.00000253,CZF89794.1__XX__Arabidopsis_cebennensis:0.00000253)99:0.00000253)100:0.00073999)58:0.00000253)60:0.00074079)90:0.00148191)68:0.00000253,((QKK50834.1__XX__Turritis_glabra:0.00000253,BBB05470.1__XX__Turritis_glabra:0.00000253)100:0.002976,QKK48230.1__XX__Pseudoarabidopsis_toxophylla:0.00148114)37:0.00000253)45:0.00000253)65:0.00073961,((((YP_009898843.1__XX__Malcolmia_maritima:0,QKK45650.1__XX__Malcolmia_maritima:0):0.00000253,QKK52043.1__XX__Malcolmia_bicolor:0.00000253)100:0.00371825,(((YP_009896016.1__XX__Erysimum_odoratum:0.00000253,QKK42475.1__XX__Erysimum_odoratum:0.00000253)86:0.00000253,QHN89821.1__XX__Erysimum_cheiranthoides:0.0022294)97:0.00000253,(YP_009895756.1__XX__Erysimum_bicolor:0.00000253,QKK42215.1__XX__Erysimum_bicolor:0.00000253)100:0.00297852)100:0.00073961)58:0.00000253,(((((QKG03949.1__XX__Erysimum_teretifolium:0,QKG03779.1__XX__Erysimum_teretifolium:0):0,QKG03524.1__XX__Erysimum_teretifolium:0):0,QKG03694.1__XX__Erysimum_teretifolium:0):0,QKG03354.1__XX__Erysimum_teretifolium:0):0.00000253,QKG03864.1__XX__Erysimum_teretifolium:0.00000253)68:0.00000253)27:0.00000253)38:0.00000253,((YP_009891264.1__XX__Alyssopsis_mollis:0.00000253,QKK37636.1__XX__Alyssopsis_mollis:0.00000253)99:0.00000253,(YP_001123123.1__XX__Olimarabidopsis_pumila:0.00000253,BAF49947.1__XX__Olimarabidopsis_pumila:0.00000253)100:0.00148097)100:0.0029734)84:0.00070559,(YP_009897472.1__XX__Iberis_amara:0.00000253,QKK44105.1__XX__Iberis_amara:0.00000253)100:0.01145423)63:0.00077557,(((YP_009891859.1__XX__Arabidella_trisecta:0.00000253,QKK38231.1__XX__Arabidella_trisecta:0.00000253)100:0.00222466,(QKK49878.1__XX__Stenopetalum_lineare:0.0007395,((((AMK97115.1__XX__Pachycladon_fastigiatum:0,AFM92287.1__XX__Pachycladon_cheesemanii:0):0,AFQ07799.1__XX__Pachycladon_enysii:0):0,YP_006666300.1__XX__Pachycladon_enysii:0):0.00000253,YP_007889950.1__XX__Pachycladon_cheesemanii:0.00000253)95:0.00000253)99:0.00000253)100:0.00073945,(QKK46339.1__XX__Megadenia_pygmaea:0.00073995,(YP_009355942.1__XX__Megadenia_pygmaea:0.00000253,APO09266.1__XX__Megadenia_pygmaea:0.00000253)96:0.00000253)100:0.00375475)36:0.00000253)28:0.00073948,((YP_009898068.1__XX__Ladakiella_klimesii:0.00000253,QKK44788.1__XX__Ladakiella_klimesii:0.00000253)100:0.00149873,((((YP_009895669.1__XX__Dimorphocarpa_wislizeni:0.00000253,QKK42128.1__XX__Dimorphocarpa_wislizeni:0.00000253)93:0.00000253,QKK52217.1__XX__Nerisyrenia_camporum:0.00074071)99:0.00000253,(YP_009894806.1__XX__Dithyrea_californica:0.00000253,QKK41265.1__XX__Dithyrea_californica:0.00000253)100:0.00374735)100:0.00148839,(QKK47971.1__XX__Physaria_pinetorum:0.00223012,QKK47629.1__XX__Paysonia_grandiflora:0.00148874)100:0.00073836)100:0.00225174)23:0.000725)11:0.00000253,((YP_009894980.1__XX__Dipoma_iberideum:0.00000253,QKK41439.1__XX__Dipoma_iberideum:0.00000253)100:0.00449076,((YP_009893767.1__XX__Crucihimalaya_lasiocarpa:0.00000253,QKK40139.1__XX__Crucihimalaya_lasiocarpa:0.00000253)99:0.00000253,(YP_001123470.1__XX__Crucihimalaya_wallichii:0.00000253,BAF50294.1__XX__Crucihimalaya_wallichii:0.00000253)100:0.00073979)100:0.00222912)11:0.00000253)6:0.00000253,(YP_009897223.1__XX__Hemilophia_sessilifolia:0.00000253,QKK43856.1__XX__Hemilophia_sessilifolia:0.00000253)100:0.00448035)11:0.00073934,((((YP_009897053.1__XX__Hornungia_petraea:0.00000253,QKK43686.1__XX__Hornungia_petraea:0.00000253)100:0.00748514,(((YP_009895413.1__XX__Descurainia_sophia:0.00000253,QKK41872.1__XX__Descurainia_sophia:0.00000253)100:0.00074788,(YP_009894893.1__XX__Descurainia_erodiifolia:0.00000253,QKK41352.1__XX__Descurainia_erodiifolia:0.00000253)100:0.00524427)100:0.00151931,QKK50921.1__XX__Tropidocarpum_gracile:0.00828513)70:0.00072018)70:0.00152069,((QKK49704.1__XX__Smelowskia_flavissima:0.00148948,QKK49096.1__XX__Smelowskia_annua:0.00373823)100:0.00150135,(QKK49356.1__XX__Smelowskia_calycina:0.00000253,QKK48922.1__XX__Smelowskia_altaica:0.00074183)100:0.00148136)99:0.00148685)41:0.00000253,(((QKK51523.1__XX__Yinshania_henryi:0.00000253,QKK51436.1__XX__Yinshania_furcatopilosa:0.00000253)99:0.00000253,QKK51349.1__XX__Yinshania_acutangula:0.00073906)100:0.00372061,QKK48662.1__XX__Robeschia_schimperii:0.00449152)56:0.00000253)53:0.00148183)10:0.00000253)1:0.00148816,((((((((((((((UEV65789.1__XX__Eruca_vesicaria_subsp__sativa:0.00074092,UEV65704.1__XX__Eruca_vesicaria_subsp__sativa:0.00000253)100:0.0052281,((((((((((((((((((((((((((((((((((((QPF25146.1__XX__Brassica_oleracea_var__botrytis:0,ASY94066.1__XX__Brassica_oleracea_var__botrytis:0):0,ASY95110.1__XX__Brassica_napus_var__napus:0):0,ASY95284.1__XX__Brassica_napus_var__napus:0):0,ASY95197.1__XX__Brassica_napus_var__napus:0):0,ANW83285.1__XX__Brassica_napus_var__napus:0):0,YP_009564583.1__XX__Brassica_oleracea:0):0,ASY94240.1__XX__Brassica_oleracea_var__italica:0):0,AEQ19147.1__XX__Brassica_napus:0):0,YP_005089960.1__XX__Brassica_napus:0):0,ANW83803.1__XX__Brassica_napus_var__napus:0):0,QAY81438.1__XX__Brassica_oleracea:0):0,QPF24972.1__XX__Brassica_oleracea_var__botrytis:0):0,ASY93979.1__XX__Brassica_oleracea_var__capitata:0):0,AKD00097.1__XX__Brassica_napus:0):0,AZQ05830.1__XX__Brassica_oleracea_var__italica:0):0,AAB01599.1__XX__Brassica_oleracea:0):0,QGN66824.1__XX__Brassica_oleracea_var__italica:0):0,QXO90754.1__XX__Brassica_oleracea_var__capitata:0):0,ASY94153.1__XX__Brassica_oleracea_var__gongylodes:0):0,ANW83975.1__XX__Brassica_napus_var__napus:0):0,ACY66221.1__XX__Brassica_napus:0):0,AZQ05919.1__XX__Brassica_oleracea_var__italica:0):0,AKM97926.1__XX__Brassica_oleracea_var__capitata:0):0,ASY95023.1__XX__Brassica_napus:0):0,ANW83889.1__XX__Brassica_napus_var__napus:0):0,QXO90841.1__XX__Brassica_oleracea_var__capitata:0):0,UDP56331.1__XX__Brassica_oleracea:0):0,QAY81525.1__XX__Brassica_oleracea:0):0,ANW83717.1__XX__Brassica_napus_var__napus:0):0,QPF24885.1__XX__Brassica_oleracea_var__botrytis:0):0,ANW83629.1__XX__Brassica_napus_var__napus:0):0,ANW83542.1__XX__Brassica_napus_var__napus:0):0,QWC55320.1__XX__Brassica_oleracea_var__gongylodes:0):0.00000253,QPF25059.1__XX__Brassica_oleracea_var__botrytis:0.00000253)99:0.00000253,((((((((((((((((((((((((YP_010213060.1__XX__Brassica_rapa_x_Raphanus_sativus:0,QAY81611.1__XX__Brassica_rapa:0):0,QNQ65421.1__XX__Brassica_rapa:0):0,YP_009553775.1__XX__Brassica_rapa:0):0,ASY93631.1__XX__Brassica_rapa_subsp__rapa:0):0,AEQ19148.1__XX__Brassica_napus:0):0,AIK29012.1__XX__Brassica_napus:0):0,ASY93457.1__XX__Brassica_rapa_subsp__chinensis:0):0,ASY94849.1__XX__Brassica_juncea:0):0,QLI53912.1__XX__Brassica_rapa_subsp__rapa:0):0,YP_009907369.1__XX__Brassica_rapa_subsp__rapa:0):0,ALK26691.1__XX__Brassica_juncea:0):0,AAF78948.1__XX__Brassica_napus:0):0,QAY81351.1__XX__Brassica_rapa:0):0,YP_009177873.1__XX__Brassica_juncea:0):0,ASY93370.1__XX__Brassica_rapa:0):0,AAO38781.1__XX__Brassica_rapa_subsp__oleifera:0):0,ASY94936.1__XX__Brassica_juncea_subsp__integrifolia:0):0,AAO38782.1__XX__Brassica_juncea:0):0,ASY93544.1__XX__Brassica_rapa_subsp__pekinensis:0):0,ANW83372.1__XX__Brassica_napus_var__napus:0):0,AIZ06088.1__XX__Brassica_napus:0):0,ASY94675.1__XX__Brassica_juncea_subsp__integrifolia:0):0.00000253,UBK11520.1__XX__Brassica_rapa_x_Raphanus_sativus:0.00000253)97:0.00000253,ASY94762.1__XX__Brassica_juncea_subsp__integrifolia:0.00074177)100:0.00074161)100:0.00149246,((APW82291.1__XX__Raphanus_sativus_var__raphanistroides:0.00000253,ASY94414.1__XX__Raphanus_sativus_var__raphanistroides:0.00000253)100:0.00074147,((((ASY94588.1__XX__Raphanus_sativus_var__sativus:0,ASY94327.1__XX__Raphanus_raphanistrum_subsp__landra:0):0,YP_009046922.1__XX__Raphanus_sativus:0):0,AIE42474.1__XX__Raphanus_sativus:0):0.00000253,ASY94501.1__XX__Raphanus_sativus_var__sativus:0.00000253)99:0.00000253)100:0.00148732)100:0.00528188)100:0.00000253,QOP63773.1__XX__Eruca_vesicaria_subsp__sativa:0.00073937)100:0.00073968,QUI76300.1__XX__Moricandia_arvensis:0.00073961)100:0.00074802,(YP_009896537.1__XX__Henophyton_deserti:0.00000253,QKK43170.1__XX__Henophyton_deserti:0.00000253)100:0.00148478)100:0.00073416,QKK50139.1__XX__Savignya_parviflora:0.00148379)100:0.00000253,(YP_009896624.1__XX__Horwoodia_dicksoniae:0.00000253,QKK43257.1__XX__Horwoodia_dicksoniae:0.00000253)100:0.00074121)74:0.00074051,(((((((((((((((((((((((((((((((((((((((((((((((((((((((((((((((((((((((((((((((((((((((((((((((((((((((((((((((((((((((((((((((((((((((((((((((((((((((((((((((((((((((UDN38973.1__XX__Erucaria_hispanica:0,QJF60000.1__XX__Cakile_edentula:0):0,QJF63915.1__XX__Cakile_edentula:0):0,QJF61566.1__XX__Cakile_edentula:0):0,QJF67392.1__XX__Cakile_maritima:0):0,QJF63480.1__XX__Cakile_edentula:0):0,QJF68871.1__XX__Cakile_maritima:0):0,QJF67218.1__XX__Cakile_maritima:0):0,YP_010116181.1__XX__Cakile_lanceolata:0):0,QJF67566.1__XX__Cakile_maritima:0):0,QJF63132.1__XX__Cakile_edentula:0):0,QJF65913.1__XX__Cakile_maritima:0):0,QJF62088.1__XX__Cakile_edentula:0):0,QJF67131.1__XX__Cakile_maritima:0):0,QJF66174.1__XX__Cakile_maritima:0):0,QJF72263.1__XX__Cakile_maritima:0):0,QJF69132.1__XX__Cakile_maritima_subsp__baltica:0):0,QJF71828.1__XX__Cakile_maritima:0):0,QJF72179.1__XX__Cakile_maritima:0):0,QJF62001.1__XX__Cakile_edentula:0):0,QJF72698.1__XX__Cakile_maritima:0):0,QJF70088.1__XX__Cakile_maritima:0):0,QJF71480.1__XX__Cakile_maritima:0):0,QJF68088.1__XX__Cakile_maritima:0):0,QJF70436.1__XX__Cakile_maritima:0):0,QJF72524.1__XX__Cakile_maritima:0):0,QJF62958.1__XX__Cakile_edentula:0):0,QJF70523.1__XX__Cakile_maritima:0):0,QJF64959.1__XX__Cakile_edentula:0):0,QJF69914.1__XX__Cakile_maritima:0):0,QJF65046.1__XX__Cakile_edentula:0):0,QJF68958.1__XX__Cakile_maritima:0):0,QJF71741.1__XX__Cakile_maritima:0):0,QJF71915.1__XX__Cakile_maritima:0):0,YP_009893938.1__XX__Cakile_maritima:0):0,QJF71654.1__XX__Cakile_maritima:0):0,QJF66870.1__XX__Cakile_maritima:0):0,QJF66957.1__XX__Cakile_maritima_subsp__baltica:0):0,QJF63219.1__XX__Cakile_edentula:0):0,QJF62262.1__XX__Cakile_edentula:0):0,QJF59913.1__XX__Cakile_edentula:0):0,QJF68175.1__XX__Cakile_maritima:0):0,QJF65393.1__XX__Cakile_lanceolata_subsp__fusiformis:0):0,QJF65739.1__XX__Cakile_maritima_subsp__islandica:0):0,QJF69045.1__XX__Cakile_maritima_subsp__euxina:0):0,QJF62436.1__XX__Cakile_edentula:0):0,QJF61044.1__XX__Cakile_edentula:0):0,QJF61218.1__XX__Cakile_edentula:0):0,QJF70175.1__XX__Cakile_maritima:0):0,QJF69827.1__XX__Cakile_maritima:0):0,QJF64524.1__XX__Cakile_edentula:0):0,QJF65133.1__XX__Cakile_edentula:0):0,QJF63567.1__XX__Cakile_edentula:0):0,QJF62784.1__XX__Cakile_edentula:0):0,QJF67740.1__XX__Cakile_maritima:0):0,QJF60174.1__XX__Cakile_edentula:0):0,QJF61653.1__XX__Cakile_edentula:0):0,QKK40310.1__XX__Cakile_maritima:0):0,QJF70958.1__XX__Cakile_maritima:0):0,QJF61740.1__XX__Cakile_edentula:0):0,QJF61827.1__XX__Cakile_edentula:0):0,QJF59739.1__XX__Cakile_edentula:0):0,QJF64611.1__XX__Cakile_edentula:0):0,QJF65652.1__XX__Cakile_edentula_subsp__lacustris:0):0,QJF64176.1__XX__Cakile_edentula:0):0,QJF65826.1__XX__Cakile_maritima:0):0,QJF71045.1__XX__Cakile_maritima:0):0,QJF60435.1__XX__Cakile_edentula_subsp__harperi:0):0,QJF68436.1__XX__Cakile_maritima:0):0,QJF69306.1__XX__Cakile_maritima_subsp__baltica:0):0,QJF63393.1__XX__Cakile_edentula:0):0,QJF67044.1__XX__Cakile_maritima:0):0,YP_010116094.1__XX__Cakile_edentula_subsp__lacustris:0):0,QJF64698.1__XX__Cakile_edentula:0):0,QJF66783.1__XX__Cakile_maritima:0):0,QJF67827.1__XX__Cakile_maritima:0):0,QJF60957.1__XX__Cakile_edentula:0):0,QJF65565.1__XX__Cakile_lanceolata_subsp__fusiformis:0):0,YP_010116529.1__XX__Cakile_maritima_subsp__euxina:0):0,QJF69479.1__XX__Cakile_maritima:0):0,QJF69740.1__XX__Cakile_maritima:0):0,QJF62697.1__XX__Cakile_edentula:0):0,QJF60348.1__XX__Cakile_edentula_subsp__harperi:0):0,QJF69392.1__XX__Cakile_maritima:0):0,QJF72437.1__XX__Cakile_maritima:0):0,QJF72002.1__XX__Cakile_maritima:0):0,QJF60783.1__XX__Cakile_edentula_subsp__lacustris:0):0,QJF70871.1__XX__Cakile_maritima:0):0,QJF68349.1__XX__Cakile_maritima_subsp__islandica:0):0,QJF62871.1__XX__Cakile_edentula:0):0,QJF66522.1__XX__Cakile_maritima_subsp__euxina:0):0,QJF72785.1__XX__Cakile_maritima:0):0,QJF64002.1__XX__Cakile_edentula:0):0,QJF69566.1__XX__Cakile_maritima:0):0,QJF60609.1__XX__Cakile_edentula_subsp__harperi:0):0,QJF66696.1__XX__Cakile_maritima:0):0,QJF68262.1__XX__Cakile_maritima:0):0,QJF67305.1__XX__Cakile_maritima:0):0,QJF67914.1__XX__Cakile_maritima:0):0,QJF66000.1__XX__Cakile_maritima:0):0,QJF61392.1__XX__Cakile_edentula:0):0,YP_010115833.1__XX__Cakile_arctica:0):0,QJF63045.1__XX__Cakile_edentula:0):0,QJF61305.1__XX__Cakile_edentula:0):0,QJF60261.1__XX__Cakile_edentula:0):0,QJF64437.1__XX__Cakile_edentula:0):0,QJF65478.1__XX__Cakile_lanceolata:0):0,YP_010116355.1__XX__Cakile_lanceolata_subsp__fusiformis:0):0,QJF65307.1__XX__Cakile_lanceolata_subsp__lanceolata:0):0,QJF69219.1__XX__Cakile_maritima_subsp__baltica:0):0,QJF70610.1__XX__Cakile_maritima:0):0,QJF70349.1__XX__Cakile_maritima:0):0,QJF61914.1__XX__Cakile_edentula_subsp__lacustris:0):0,QJF70262.1__XX__Cakile_maritima:0):0,QJF66609.1__XX__Cakile_maritima:0):0,QJF66348.1__XX__Cakile_maritima_subsp__euxina:0):0,QJF66435.1__XX__Cakile_maritima_subsp__euxina:0):0,QJF63828.1__XX__Cakile_edentula:0):0,YP_010115920.1__XX__Cakile_edentula:0):0,QJF60696.1__XX__Cakile_edentula_subsp__lacustris:0):0,QJF62175.1__XX__Cakile_edentula:0):0,QJF70697.1__XX__Cakile_maritima:0):0,QJF63741.1__XX__Cakile_edentula:0):0,QJF62610.1__XX__Cakile_edentula:0):0,QJF71132.1__XX__Cakile_maritima:0):0,QJF68001.1__XX__Cakile_maritima:0):0,QJF65220.1__XX__Cakile_lanceolata:0):0,QJF59652.1__XX__Cakile_arctica:0):0,QJF72612.1__XX__Cakile_maritima:0):0,QJF62523.1__XX__Cakile_edentula:0):0,YP_010116442.1__XX__Cakile_maritima_subsp__islandica:0):0,QJF64350.1__XX__Cakile_edentula:0):0,QJF70001.1__XX__Cakile_maritima:0):0,QJF72350.1__XX__Cakile_maritima:0):0,QJF64872.1__XX__Cakile_edentula:0):0,QJF67479.1__XX__Cakile_maritima:0):0,QJF72089.1__XX__Cakile_maritima:0):0,QJF62349.1__XX__Cakile_edentula:0):0,YP_010116268.1__XX__Cakile_lanceolata_subsp__lanceolata:0):0,QJF63306.1__XX__Cakile_edentula:0):0,QJF60870.1__XX__Cakile_edentula_subsp__lacustris:0):0,QJF64089.1__XX__Cakile_edentula:0):0,QJF69653.1__XX__Cakile_maritima_subsp__euxina:0):0,QJF66261.1__XX__Cakile_maritima_subsp__euxina:0):0,QJF71567.1__XX__Cakile_maritima:0):0,QJF63654.1__XX__Cakile_edentula:0):0,QJF61131.1__XX__Cakile_edentula:0):0,QJF61479.1__XX__Cakile_edentula:0):0,QJF64785.1__XX__Cakile_edentula:0):0,QJF71306.1__XX__Cakile_maritima:0):0,QJF66087.1__XX__Cakile_maritima:0):0,QJF67653.1__XX__Cakile_maritima:0):0,YP_010116007.1__XX__Cakile_edentula_subsp__harperi:0):0,QJF64263.1__XX__Cakile_edentula:0):0,QJF70784.1__XX__Cakile_maritima:0):0,QJF71219.1__XX__Cakile_maritima:0):0,QJF59826.1__XX__Cakile_edentula:0):0,QJF68697.1__XX__Cakile_maritima:0):0,QJF68523.1__XX__Cakile_maritima:0):0,QJF68784.1__XX__Cakile_maritima:0):0,QJF71393.1__XX__Cakile_maritima:0):0,QJF60087.1__XX__Cakile_edentula:0):0,QJF68610.1__XX__Cakile_maritima:0):0.00000253,YP_010116616.1__XX__Cakile_maritima_subsp__baltica:0.00000253)99:0.00000253,((QJF59565.1__XX__Cakile_arabica:0,ANX10051.1__XX__Cakile_arabica:0):0.00000253,YP_009271575.1__XX__Cakile_arabica:0.00000253)100:0.00073951)100:0.00222556,((((((((((((YP_009259587.1__XX__Brassica_nigra:0,ASY95371.1__XX__Brassica_carinata:0):0,ASY93892.1__XX__Brassica_nigra:0):0,ASY93718.1__XX__Brassica_nigra:0):0,ASY93805.1__XX__Brassica_nigra:0):0,ASY95545.1__XX__Brassica_carinata:0):0,ASY95458.1__XX__Brassica_carinata:0):0,ASY95632.1__XX__Brassica_carinata:0):0,ANE10918.1__XX__Brassica_nigra:0):0.00000253,QTD82180.1__XX__Brassica_carinata:0.00000253)100:0.00073884,(YP_009896277.1__XX__Guiraoa_arvensis:0.00000253,QKK42823.1__XX__Guiraoa_arvensis:0.00000253)100:0.00147976)48:0.00000253,(((YP_009730675.1__XX__Sinapis_alba:0,ANK36718.1__XX__Sinapis_arvensis:0):0,YP_009400095.1__XX__Sinapis_arvensis:0):0.00000253,QHU78389.1__XX__Sinapis_alba:0.00000253)88:0.00000253)100:0.00148631,((QWL25049.1__XX__Crambe_hispanica_subsp__abyssinica:0.00000253,AVI26037.1__XX__Crambe_hispanica_subsp__abyssinica:0.00000253)100:0.0007283,(YP_009893680.1__XX__Crambe_kralikii:0.00000253,QKK40052.1__XX__Crambe_kralikii:0.00000253)100:0.00299476)100:0.00374369)100:0.00148158)85:0.00000253,QKK50400.1__XX__Schouwia_purpurea:0.00372834)50:0.00073897,QKK51262.1__XX__Vella_lucentina:0.00297085)50:0.00000253)100:0.00521666,(((((QTC32568.1__XX__Sisymbrium_altissimum:0.00000253,QKK49009.1__XX__Sisymbrium_altissimum:0.00000253)100:0.00073913,((QKK52304.1__XX__Pseudofortuynia_leucoclada:0.00148022,(QKK50052.1__XX__Sisymbrium_officinale:0.00073879,BAP16219.1__XX__Sisymbrium_orientale:0.00222242)94:0.00000253)100:0.0007411,(BBD20026.1__XX__Sisymbrium_irio:0.00000253,YP_009488421.1__XX__Sisymbrium_irio:0.00000253)100:0.00073921)41:0.00000253)43:0.00000253,(YP_009900041.1__XX__Ochthodium_aegyptiacum:0.00000253,QKK46935.1__XX__Ochthodium_aegyptiacum:0.00000253)100:0.0007391)100:0.00222417,(((((YP_009899017.1__XX__Mostacillastrum_orbignyanum:0.00000253,QKK45824.1__XX__Mostacillastrum_orbignyanum:0.00000253)100:0.00296968,QKK49791.1__XX__Sarcodraba_karraikensis:0.00000253)57:0.00000253,(QKK52130.1__XX__Neuontobotrys_berningeri:0.00074123,(QKK51008.1__XX__Thelypodium_laciniatum:0.00140084,QKK50313.1__XX__Stanleya_pinnata:0.00113989)100:0.00267278)61:0.00073953)60:0.0007391,QKK49530.1__XX__Streptanthus_cooperi:0.00222372)57:0.00000253,QKK47368.1__XX__Parodiodoxa_chionophila:0.00447147)100:0.00297198)96:0.00000253,QKK48749.1__XX__Sisymbrium_aculeolatum:0.00297047)100:0.00222346)43:0.00000253,((((((((YP_009900214.1__XX__Orychophragmus_violaceus:0,APO08534.1__XX__Orychophragmus_violaceus:0):0.00000253,QKK47194.1__XX__Orychophragmus_violaceus:0.00000253)100:0.00073985,APS85259.1__XX__Orychophragmus_longisiliquus:0.00148447)48:0.00000253,(YP_009342685.1__XX__Orychophragmus_hupehensis:0.00000253,APS85429.1__XX__Orychophragmus_hupehensis:0.00000253)95:0.00000253)50:0.00000253,(YP_009342600.1__XX__Orychophragmus_taibaiensis:0.00000253,APS85344.1__XX__Orychophragmus_taibaiensis:0.00000253)100:0.00148184)100:0.00073966,((YP_009342515.1__XX__Orychophragmus_diffusus:0.00000253,APS85174.1__XX__Orychophragmus_diffusus:0.00000253)100:0.00222557,APS85089.1__XX__Orychophragmus_zhongtiaoshanus:0.00073953)65:0.00000253)100:0.00527737,((APM86098.1__XX__Sinalliaria_limprichtiana_var__grandifolia:0.00000253,YP_009353314.1__XX__Sinalliaria_limprichtiana_var__grandifolia:0.00000253)97:0.00000253,(YP_009353394.1__XX__Sinalliaria_limprichtiana:0.00000253,APM86178.1__XX__Sinalliaria_limprichtiana:0.00000253)100:0.0007394)100:0.0014992)100:0.00222037,((YP_009896190.1__XX__Fourraea_alpina:0.00000253,QKK42736.1__XX__Fourraea_alpina:0.00000253)100:0.0014851,(YP_009891006.1__XX__Arabis_josiae:0.00000253,QKK37378.1__XX__Arabis_josiae:0.00000253)100:0.00148073)100:0.00074205)45:0.00000253)20:0.00000253,(((((((UDP56073.1__XX__Isatis_tinctoria:0,ANT45675.1__XX__Isatis_tinctoria:0):0,ALL45404.1__XX__Isatis_tinctoria:0):0,YP_009179738.1__XX__Isatis_tinctoria:0):0.00000253,(QYK92358.1__XX__Isatis_minima:0.00073785,((YP_009894373.1__XX__Conringia_planisiliqua:0,QKK40745.1__XX__Conringia_planisiliqua:0):0.00000253,QKK40832.1__XX__Conringia_planisiliqua:0.00000253)100:0.00298259)44:0.00000253)25:0.00000253,QKK44357.1__XX__Isatis_tinctoria:0.00000253)36:0.00000253,(YP_009899273.1__XX__Myagrum_perfoliatum:0.00000253,QKK46080.1__XX__Myagrum_perfoliatum:0.00000253)100:0.0014792)31:0.00000253,QKK49269.1__XX__Schimpera_arabica:0.0007378)99:0.00373172)91:0.00149277,(YP_009896884.1__XX__Hilliella_paradoxa:0.00000253,QKK43517.1__XX__Hilliella_paradoxa:0.00000253)100:0.00223556)50:0.00073038,((((((((YP_010026481.1__XX__Arabis_paniculata:0,YP_001123207.1__XX__Arabis_hirsuta:0):0,BBC42932.1__XX__Arabis_hirsuta:0):0,BAF50031.1__XX__Arabis_hirsuta:0):0,BBC42846.1__XX__Arabis_hirsuta_var__nipponica:0):0,ARI46742.1__XX__Arabis_stelleri_subsp__japonica:0):0.00000253,QOQ85690.1__XX__Arabis_paniculata:0.00000253)94:0.00000253,(((((((((((((((((((((((YP_009827363.1__XX__Arabis_scabra:0,QIV22949.1__XX__Arabis_scabra:0):0,QIV24224.1__XX__Arabis_scabra:0):0,QIV22779.1__XX__Arabis_scabra:0):0,QIV24054.1__XX__Arabis_scabra:0):0,QIV22864.1__XX__Arabis_scabra:0):0,QIV24139.1__XX__Arabis_scabra:0):0,QIV23204.1__XX__Arabis_scabra:0):0,QIV22609.1__XX__Arabis_scabra:0):0,QIV22524.1__XX__Arabis_scabra:0):0,QIV23884.1__XX__Arabis_scabra:0):0,QIV23119.1__XX__Arabis_scabra:0):0,QIV23714.1__XX__Arabis_scabra:0):0,QIV23544.1__XX__Arabis_scabra:0):0,QIV22694.1__XX__Arabis_scabra:0):0,QIV23034.1__XX__Arabis_scabra:0):0,QIV23629.1__XX__Arabis_scabra:0):0,QIV23459.1__XX__Arabis_scabra:0):0,QIV23374.1__XX__Arabis_scabra:0):0,QIV23969.1__XX__Arabis_scabra:0):0,QIV23799.1__XX__Arabis_scabra:0):0,QIV23289.1__XX__Arabis_scabra:0):0.00000253,QIV24309.1__XX__Arabis_scabra:0.00000253)100:0.00522145,(YP_009477983.1__XX__Arabis_flagellosa:0.00000253,BBC43018.1__XX__Arabis_flagellosa:0.00000253)100:0.00147926)80:0.00000253)100:0.0042518,(((((YP_009895582.1__XX__Draba_verna:0.00000253,QKK42041.1__XX__Draba_verna:0.00000253)100:0.0089253,(YP_001123558.1__XX__Draba_nemorosa:0.00000253,BAF50382.1__XX__Draba_nemorosa:0.00000253)100:0.00183199)93:0.00128751,(YP_009894719.1__XX__Draba_aizoides:0.00000253,QKK41178.1__XX__Draba_aizoides:0.00000253)100:0.00520736)82:0.00152596,(((YP_009895239.1__XX__Draba_oligosperma:0.00000253,QKK41698.1__XX__Draba_oligosperma:0.00000253)92:0.00000253,(YP_009895066.1__XX__Draba_incana:0.00000253,QKK41525.1__XX__Draba_incana:0.00000253)100:0.00073848)87:0.00000253,(YP_009486303.1__XX__Draba_oreades:0.00000253,AWB12523.1__XX__Draba_oreades:0.00000253)100:0.00073856)100:0.00074921)100:0.00627235,(YP_009000340.1__XX__Arabis_alpina:0.00000253,CCW28187.1__XX__Arabis_alpina:0.00000253)100:0.00580606)71:0.00072037)71:0.00170665)4:0.00000253,(YP_009894286.1__XX__Cremolobus_peruvianus:0.00000253,QKK40658.1__XX__Cremolobus_peruvianus:0.00000253)19:0.00000253)1:0.00073868,((YP_010187466.1__XX__Eutrema_yungshunense:0.00000253,QZH78792.1__XX__Eutrema_yungshunense:0.00000253)100:0.00442628,(((YP_009891944.1__XX__Arabis_verna:0.00000253,QKK38316.1__XX__Arabis_verna:0.00000253)100:0.00149293,(YP_009891430.1__XX__Aubrieta_parviflora:0.00000253,QKK37802.1__XX__Aubrieta_parviflora:0.00000253)100:0.00073084)100:0.00519203,((YP_009891517.1__XX__Alliaria_petiolata:0.00000253,QKK37889.1__XX__Alliaria_petiolata:0.00000253)100:0.00222433,(((QKK50747.1__XX__Thlaspi_arvense:0,AQV10456.1__XX__Thlaspi_arvense:0):0.00000253,YP_009356361.1__XX__Thlaspi_arvense:0.00000253)100:0.00594805,QKK47542.1__XX__Pseudocamelina_glaucophylla:0.00597635)94:0.00083097)100:0.00158738)55:0.00069184)34:0.00157745,((((((((((QYA17773.1__XX__Eutrema_japonicum:0,BBN91027.1__XX__Eutrema_japonicum:0):0,BBN90941.1__XX__Eutrema_japonicum:0):0,BBN91200.1__XX__Eutrema_japonicum:0):0,BBN91286.1__XX__Eutrema_japonicum:0):0.00000253,BBN91355.1__XX__Eutrema_japonicum:0.00000253)100:0.00073909,(BBN91527.1__XX__Eutrema_tenue:0.00073977,(((BBN91441.1__XX__Eutrema_tenue:0,ALP73231.1__XX__Eutrema_yunnanense:0):0,YP_009192796.1__XX__Eutrema_yunnanense:0):0.00000253,BBN91114.1__XX__Eutrema_japonicum:0.00000253)94:0.00000253)93:0.00000253)100:0.00149266,(YP_009192883.1__XX__Eutrema_heterophyllum:0.00000253,ALP73310.1__XX__Eutrema_heterophyllum:0.00000253)100:0.00223517)100:0.00072836,(YP_009895843.1__XX__Smelowskia_integrifolia:0.00000253,QKK42302.1__XX__Smelowskia_integrifolia:0.00000253)100:0.0052374)100:0.00000225,((QKK42562.1__XX__Eutrema_salsugineum:0.00073919,(((YP_009232364.1__XX__Eutrema_halophilum:0,YP_009175683.1__XX__Eutrema_salsugineum:0):0,ALH16852.1__XX__Eutrema_salsugineum:0):0.00000253,AMA21351.1__XX__Eutrema_halophilum:0.00000253)99:0.00000253)100:0.00073077,(YP_009232451.1__XX__Eutrema_botschantzevii:0.00000253,AMA21438.1__XX__Eutrema_botschantzevii:0.00000253)100:0.00374392)100:0.00298613)86:0.00296583,((((YP_009893506.1__XX__Clypeola_jonthlaspi:0.00000253,QKK39878.1__XX__Clypeola_jonthlaspi:0.00000253)100:0.00600556,(YP_009891092.1__XX__Meniocus_linifolius:0.00000253,QKK37464.1__XX__Meniocus_linifolius:0.00000253)100:0.00146844)100:0.0052682,(((YP_009890747.1__XX__Alyssum_dasycarpum:0.00000253,QKK37119.1__XX__Alyssum_dasycarpum:0.00000253)100:0.00148837,(((YP_009890490.1__XX__Alyssum_alyssoides:0.00000253,QKK36862.1__XX__Alyssum_alyssoides:0.00000253)94:0.00000253,ASM41934.1__XX__Alyssum_gmelinii:0.0007392)98:0.00000253,(YP_009353758.1__XX__Alyssum_desertorum:0.00000253,AQZ25127.1__XX__Alyssum_desertorum:0.00000253)100:0.00073882)100:0.00449435)100:0.0014834,((YP_009890661.1__XX__Aurinia_corymbosa:0.00000253,QKK37033.1__XX__Aurinia_corymbosa:0.00000253)100:0.00331435,QGV12405.1__XX__Berteroa_incana:0.00815133)76:0.00204049)45:0.00000253)47:0.00222187,(YP_009891688.1__XX__Asta_schaffneri:0.00000253,QKK38060.1__XX__Asta_schaffneri:0.00000253)100:0.00073855)17:0.00000253)19:0.00073855,(((((QWT71479.1__XX__Subularia_aquatica:0.00074083,QKK49182.1__XX__Subularia_aquatica:0.00000253)100:0.01176195,QKK51177.1__XX__Teesdalia_nudicaulis:0.0156978)89:0.00193981,(YP_009899618.1__XX__Notothlaspi_australe:0.00000253,QKK46512.1__XX__Notothlaspi_australe:0.00000253)100:0.00528228)15:0.00074411,((((((YP_009899956.1__XX__Noccaea_vesicaria:0.00000253,QKK46850.1__XX__Noccaea_vesicaria:0.00000253)98:0.00000253,(YP_009899787.1__XX__Noccaea_caerulescens:0.00000253,QKK46681.1__XX__Noccaea_caerulescens:0.00000253)100:0.0007396)100:0.00296225,(YP_009899188.1__XX__Microthlaspi_perfoliatum:0.00000253,QKK45995.1__XX__Microthlaspi_perfoliatum:0.00000253)100:0.00377463)100:0.00681946,(YP_009894025.1__XX__Conringia_orientalis:0.00000253,QKK40397.1__XX__Conringia_orientalis:0.00000253)100:0.00296527)82:0.00000253,(QKK51783.1__XX__Conringia_clavata:0.00220008,QKK51609.1__XX__Zuvanda_crenulata:0.00300087)100:0.00376151)100:0.00524218,((YP_009896364.1__XX__Goldbachia_laevigata:0.00000253,QKK42910.1__XX__Goldbachia_laevigata:0.00000253)100:0.00299273,(YP_009893420.1__XX__Calepina_irregularis:0.00000253,QKK39792.1__XX__Calepina_irregularis:0.00000253)100:0.00150156)55:0.00071496)29:0.00075309)12:0.00000253,(((YP_009895930.1__XX__Eudema_nubigena:0.00000253,QKK42389.1__XX__Eudema_nubigena:0.00000253)98:0.00000253,(YP_009892031.1__XX__Brayopsis_alpaminae:0.00000253,QKK38403.1__XX__Brayopsis_alpaminae:0.00000253)100:0.00073938)100:0.00517395,((YP_009891350.1__XX__Aphragmus_nepalensis:0.00000253,QKK37722.1__XX__Aphragmus_nepalensis:0.00000253)100:0.00676499,(YP_009890919.1__XX__Aphragmus_involucratus:0.00000253,QKK37291.1__XX__Aphragmus_involucratus:0.00000253)100:0.00936863)82:0.00291985)36:0.00083898)1:0.00000253,(((((((((QWT71396.1__XX__Heliophila_variabilis:0.00299213,QWT70481.1__XX__Heliophila_biseriata:0.00224895)99:0.00073326,QWT70564.1__XX__Heliophila_collina:0.00149168)83:0.00000253,QWT70814.1__XX__Heliophila_deserticola:0.00000253)83:0.00000253,((QWT70314.1__XX__Heliophila_amplexicaulis:0,QKK42996.1__XX__Heliophila_amplexicaulis:0):0.00000253,YP_009896450.1__XX__Heliophila_amplexicaulis:0.00000253)100:0.00371902)99:0.00148013,((QWT71313.1__XX__Heliophila_pusilla:0,QKK43771.1__XX__Heliophila_pusilla:0):0.00000253,YP_009897138.1__XX__Heliophila_pusilla:0.00000253)100:0.00372729)40:0.00000253,((((QWT71228.1__XX__Heliophila_linearis:0.0007392,(YP_009896797.1__XX__Heliophila_longifolia:0.00000253,QKK43430.1__XX__Heliophila_longifolia:0.00000253)100:0.00148087)98:0.00000253,(QWT70398.1__XX__Heliophila_arenaria:0.00000253,QWT70229.1__XX__Heliophila_africana:0.00000253)95:0.00000253)100:0.00074119,QWT70980.1__XX__Heliophila_elongata:0.00148034)18:0.00000253,((QWT71145.1__XX__Heliophila_lactea:0.00000253,QWT70648.1__XX__Heliophila_cornuta:0.00000253)100:0.00073896,(QWT71062.1__XX__Heliophila_juncea:0.00000253,(YP_009896711.1__XX__Heliophila_juncea:0.00000253,QKK43344.1__XX__Heliophila_juncea:0.00000253)100:0.00073907)100:0.00147978)36:0.00000253)17:0.00000253)50:0.00000253,QWT70897.1__XX__Heliophila_diffusa:0.00147977)100:0.00297763,((QWT70144.1__XX__Chamira_circaeoides:0,QKK39446.1__XX__Chamira_circaeoides:0):0.00000253,YP_009893074.1__XX__Chamira_circaeoides:0.00000253)100:0.00526305)51:0.00147582,((((((((((QWT69836.1__XX__Cardamine_fallax:0.00000253,QWT69751.1__XX__Cardamine_occulta:0.00000253)100:0.00147882,(YP_009460433.1__XX__Cardamine_parviflora:0.00000253,AUT81716.1__XX__Cardamine_parviflora:0.00000253)100:0.00073812)45:0.00000253,QWT69665.1__XX__Cardamine_amariformis:0.00000253)44:0.00000253,(YP_009893161.1__XX__Cardamine_enneaphyllos:0.00000253,QKK39533.1__XX__Cardamine_enneaphyllos:0.00000253)100:0.00073808)100:0.00074157,(YP_009460262.1__XX__Cardamine_amara:0.00000253,AUT81545.1__XX__Cardamine_amara:0.00000253)100:0.00222149)100:0.00074261,((((YP_009894460.1__XX__Cardamine_quinquefolia:0.00000253,QKK40919.1__XX__Cardamine_quinquefolia:0.00000253)100:0.0007391,(AHN07263.1__XX__Cardamine_resedifolia:0.00000253,YP_009121096.1__XX__Cardamine_resedifolia:0.00000253)100:0.00222326)99:0.00000253,(YP_009892987.1__XX__Cardamine_bulbifera:0.00000253,QKK39359.1__XX__Cardamine_bulbifera:0.00000253)94:0.00000253)100:0.00073878,((YP_009893333.1__XX__Cardamine_hirsuta:0.00000253,QKK39705.1__XX__Cardamine_hirsuta:0.00000253)98:0.00000253,(YP_009460347.1__XX__Cardamine_oligosperma:0.00000253,AUT81630.1__XX__Cardamine_oligosperma:0.00000253)100:0.00073939)100:0.00147909)32:0.00000253)15:0.00000253,(((YP_009897559.1__XX__Iodanthus_pinnatifidus:0.00000253,QKK44192.1__XX__Iodanthus_pinnatifidus:0.00000253)100:0.00148563,(((YP_009894199.1__XX__Cardamine_pentaphyllos:0,QKK39965.1__XX__Cardamine_kitaibelii:0):0,QKK40571.1__XX__Cardamine_pentaphyllos:0):0.00000253,YP_009893593.1__XX__Cardamine_kitaibelii:0.00000253)100:0.00148449)100:0.00073469,((YP_009893247.1__XX__Cardamine_glanduligera:0.00000253,QKK39619.1__XX__Cardamine_glanduligera:0.00000253)100:0.00073882,ATJ03142.1__XX__Cardamine_macrophylla:0.00000253)73:0.00073864)18:0.00000253)12:0.00000253,(AHN07178.1__XX__Cardamine_impatiens:0.00000253,YP_009121011.1__XX__Cardamine_impatiens:0.00000253)45:0.00000253)40:0.00000253,((QDE52662.1__XX__Nasturtium_officinale:0,BAF50646.1__XX__Nasturtium_officinale:0):0.00000253,YP_001123822.1__XX__Nasturtium_officinale:0.00000253)100:0.00448235)99:0.00279493,(QKK48489.1__XX__Rorippa_islandica:0.00658772,(YP_001123294.1__XX__Barbarea_verna:0.00000253,BAF50118.1__XX__Barbarea_verna:0.00000253)100:0.00239888)100:0.00225559)68:0.00242199)18:0.00000253,(((((YP_009899700.1__XX__Notoceras_bicorne:0.00000253,QKK46594.1__XX__Notoceras_bicorne:0.00000253)100:0.0053021,ASJ64390.1__XX__Farsetia_stylosa:0.00605292)100:0.00142275,((QKK47803.1__XX__Parolinia_ornata:0.00000253,ASJ64049.1__XX__Anastatica_hierochuntica:0.00000253)97:0.00000253,(((YP_009409643.1__XX__Lobularia_libyca:0.00000253,ASJ64725.1__XX__Lobularia_libyca:0.00000253)100:0.00073951,(YP_001123733.1__XX__Lobularia_maritima:0.00000253,BAF50557.1__XX__Lobularia_maritima:0.00000253)100:0.00074205)100:0.00073906,(YP_009409730.1__XX__Morettia_canescens:0.00000253,ASJ64896.1__XX__Morettia_canescens:0.00000253)100:0.0014835)100:0.00074202)86:0.00000253)97:0.0000023,QKK51870.1__XX__Farsetia_occidentalis:0.00524571)88:0.00150982,(YP_009890574.1__XX__Asperuginoides_axillaris:0.00000253,QKK36946.1__XX__Asperuginoides_axillaris:0.00000253)100:0.00756945)30:0.00145463,(((YP_009899531.1__XX__Menonvillea_spathulata:0.00000253,QKK46425.1__XX__Menonvillea_spathulata:0.00000253)100:0.00224851,(SFV96941.1__XX__Ionopsidium_megalospermum:0.0014854,((SFV96858.1__XX__Ionopsidium_abulense:0.00150026,(YP_009230745.1__XX__Ionopsidium_acaule:0.00000253,CRN13479.1__XX__Ionopsidium_acaule:0.00000253)100:0.00297514)100:0.00073833,((((((((((((((((((((((((((((((((((((((((((((((((((((((((((((((((((SFV96773.1__XX__Cochlearia_tridactylites:0,SFV93713.1__XX__Cochlearia_groenlandica:0):0,SFV92353.1__XX__Cochlearia_bavarica:0):0,CRN13396.1__XX__Cochlearia_tridactylites:0):0,SFV92268.1__XX__Cochlearia_bavarica:0):0,SFV94818.1__XX__Cochlearia_pyrenaica:0):0,SFV91673.1__XX__Cochlearia_aestuaria:0):0,CRN13230.1__XX__Cochlearia_islandica:0):0,SFV95073.1__XX__Cochlearia_pyrenaica:0):0,SFV94308.1__XX__Cochlearia_officinalis:0):0,SFV94648.1__XX__Cochlearia_pyrenaica:0):0,CRN13313.1__XX__Cochlearia_pyrenaica:0):0,SFV94733.1__XX__Cochlearia_pyrenaica:0):0,SFV95413.1__XX__Cochlearia_pyrenaica:0):0,SFV95158.1__XX__Cochlearia_pyrenaica:0):0,SFV93288.1__XX__Cochlearia_groenlandica:0):0,SFV93373.1__XX__Cochlearia_groenlandica:0):0,SFV94903.1__XX__Cochlearia_pyrenaica:0):0,SFV92183.1__XX__Cochlearia_anglica:0):0,SFV92693.1__XX__Cochlearia_danica:0):0,SFV92948.1__XX__Cochlearia_excelsa:0):0,SFV93543.1__XX__Cochlearia_groenlandica:0):0,SFV96518.1__XX__Cochlearia_tatrae:0):0,SFV92778.1__XX__Cochlearia_danica:0):0,SFV93968.1__XX__Cochlearia_macrorrhiza:0):0,SFV95923.1__XX__Cochlearia_pyrenaica:0):0,SFV94563.1__XX__Cochlearia_polonica:0):0,SFV96603.1__XX__Cochlearia_tridactylites:0):0,SFV94223.1__XX__Cochlearia_officinalis:0):0,SFV91843.1__XX__Cochlearia_pyrenaica:0):0,YP_009230662.1__XX__Cochlearia_tridactylites:0):0,YP_009229689.1__XX__Cochlearia_borzaeana:0):0,SFV92863.1__XX__Cochlearia_danica:0):0,SFV92608.1__XX__Cochlearia_danica:0):0,SFV95838.1__XX__Cochlearia_pyrenaica:0):0,SFV95498.1__XX__Cochlearia_pyrenaica:0):0,SFV93203.1__XX__Cochlearia_groenlandica:0):0,SFV93118.1__XX__Cochlearia_groenlandica:0):0,SFV94053.1__XX__Cochlearia_micacea:0):0,SFV95753.1__XX__Cochlearia_pyrenaica:0):0,SFV92013.1__XX__Cochlearia_pyrenaica:0):0,SFV94988.1__XX__Cochlearia_pyrenaica:0):0,SFV94478.1__XX__Cochlearia_officinalis:0):0,SFV95328.1__XX__Cochlearia_pyrenaica:0):0,SFV96433.1__XX__Cochlearia_tatrae:0):0,SFV95583.1__XX__Cochlearia_pyrenaica:0):0,SFV93033.1__XX__Cochlearia_excelsa:0):0,SFV93798.1__XX__Cochlearia_hollandica:0):0,SFV96263.1__XX__Cochlearia_sessilifolia:0):0,SFV91928.1__XX__Cochlearia_pyrenaica:0):0,SFV96008.1__XX__Cochlearia_scotica:0):0,SFV93458.1__XX__Cochlearia_groenlandica:0):0,YP_009230579.1__XX__Cochlearia_pyrenaica:0):0,SFV95243.1__XX__Cochlearia_pyrenaica:0):0,SFV92098.1__XX__Cochlearia_pyrenaica:0):0,SFV94138.1__XX__Cochlearia_micacea:0):0,YP_009229772.1__XX__Cochlearia_islandica:0):0,SFV93628.1__XX__Cochlearia_groenlandica:0):0,SFV93883.1__XX__Cochlearia_islandica:0):0,SFV96093.1__XX__Cochlearia_scotica:0):0,SFV92438.1__XX__Cochlearia_borzaeana:0):0,CRN13147.1__XX__Cochlearia_borzaeana:0):0,SFV92523.1__XX__Cochlearia_danica:0):0,SFV94393.1__XX__Cochlearia_officinalis:0):0.00000253,SFV96688.1__XX__Cochlearia_tridactylites:0.00000253)96:0.00000253,SFV96348.1__XX__Cochlearia_tatrae:0.00073965)96:0.00000253,SFV95668.1__XX__Cochlearia_pyrenaica:0.00074009)100:0.00298078)49:0.0007465)100:0.00373318)34:0.0007267,((YP_009898411.1__XX__Mathewsia_auriculata:0,QKK45218.1__XX__Mathewsia_auriculata:0):0.00000253,QKK50660.1__XX__Schizopetalon_walkeri:0.00000253)100:0.00073856)18:0.00000253,((((YP_009899447.1__XX__Megacarpaea_polyandra:0.00000253,QKK46254.1__XX__Megacarpaea_polyandra:0.00000253)100:0.00148646,(YP_009356191.1__XX__Megacarpaea_delavayi:0.00000253,AQV10270.1__XX__Megacarpaea_delavayi:0.00000253)100:0.00224215)100:0.00299272,(QKK48058.1__XX__Pugionium_pterocarpum:0.00073883,(((YP_009261789.1__XX__Pugionium_cornutum:0,ANJ04050.1__XX__Pugionium_dolabratum:0):0,ANJ04135.1__XX__Pugionium_cornutum:0):0.00000253,YP_009261704.1__XX__Pugionium_dolabratum:0.00000253)99:0.00000253)100:0.00149208)89:0.00148323,(YP_009897642.1__XX__Idahoa_scapigera:0.00000253,QKK44275.1__XX__Idahoa_scapigera:0.00000253)100:0.00604309)25:0.0007378,(((YP_009898669.1__XX__Menonvillea_linearis:0,QKK45476.1__XX__Menonvillea_linearis:0):0.00000253,QKK47107.1__XX__Menonvillea_linearis:0.00000253)100:0.00148171,(QKK51696.1__XX__Atacama_nivea:0.00000253,(YP_009192709.1__XX__Schrenkiella_parvula:0.00000253,ALP73132.1__XX__Schrenkiella_parvula:0.00000253)100:0.00597751)25:0.00073865)9:0.00000253,((((YP_009897724.1__XX__Kernera_saxatilis:0.00000253,QKK44444.1__XX__Kernera_saxatilis:0.00000253)100:0.00074001,QKK48402.1__XX__Rhizobotrya_alpina:0.00073763)100:0.00074327,QKK48143.1__XX__Petrocallis_pyrenaica:0.00148097)100:0.00223902,QKK48316.1__XX__Pseudoturritis_turrita:0.00223827)38:0.00072734,(QKK50486.1__XX__Scapiarabis_saxicola:0.0029716,QKK49965.1__XX__Scoliaxon_mexicanus:0.00373081)23:0.00000253)1:0.00000286,((((((((((((((SOR47813.1__XX__Bunias_orientalis:0,ASJ64135.1__XX__Bunias_orientalis:0):0,YP_009438062.1__XX__Bunias_orientalis:0):0,CUA64817.1__XX__Bunias_orientalis:0):0,CUA64987.1__XX__Bunias_orientalis:0):0,CUA65072.1__XX__Bunias_orientalis:0):0.00000253,SOR14609.1__XX__Bunias_orientalis:0.00000253)100:0.00222479,(YP_009437977.1__XX__Bunias_erucago:0.00000253,CUA64902.1__XX__Bunias_erucago:0.00000253)100:0.00452072)100:0.00299534,((((YP_009897304.1__XX__Hesperis_tristis:0,QKK43937.1__XX__Hesperis_tristis:0):0,QKK43601.1__XX__Hesperis_persica:0):0.00000253,YP_009896968.1__XX__Hesperis_persica:0.00000253)100:0.0007362,((((CUA64647.1__XX__Hesperis_matronalis:0,ASJ64477.1__XX__Hesperis_matronalis:0):0,YP_009409473.1__XX__Hesperis_matronalis:0):0,ASJ64563.1__XX__Hesperis_sylvestris:0):0.00000253,YP_009409559.1__XX__Hesperis_sylvestris:0.00000253)100:0.00148688)100:0.006037)94:0.00000253,((((YP_009899103.1__XX__Matthiola_ovatifolia:0.00000253,QKK45910.1__XX__Matthiola_ovatifolia:0.00000253)100:0.00224589,((YP_009898756.1__XX__Matthiola_longipetala:0.00000253,QKK45563.1__XX__Matthiola_longipetala:0.00000253)100:0.00149816,((ASJ64812.1__XX__Matthiola_incana:0,AQV10108.1__XX__Matthiola_incana:0):0.00000253,YP_009356029.1__XX__Matthiola_incana:0.00000253)100:0.00223158)100:0.00605422)100:0.00072592,((YP_009898324.1__XX__Matthiola_alyssifolia:0.00000253,QKK45131.1__XX__Matthiola_alyssifolia:0.00000253)100:0.00297427,QKK50573.1__XX__Sterigmostemum_violaceum:0.00371679)88:0.00000253)100:0.00074066,(YP_009897391.1__XX__Iskandera_alaica:0.00000253,QKK44024.1__XX__Iskandera_alaica:0.00000253)100:0.00297027)95:0.00074342)89:0.00074156,(((YP_009898241.1__XX__Litwinowia_tenuissima:0.00000253,QKK45048.1__XX__Litwinowia_tenuissima:0.00000253)100:0.00074131,QKK47888.1__XX__Parrya_pinnatifida:0.00148522)100:0.00148602,(((YP_009895498.1__XX__Diptychocarpus_strictus:0.00000253,QKK41957.1__XX__Diptychocarpus_strictus:0.00000253)100:0.04603091,((YP_009894634.1__XX__Chorispora_tenella:0,ASJ64648.1__XX__Chorispora_tenella:0):0.00000253,QKK41093.1__XX__Chorispora_tenella:0.00000253)100:0.00161046)100:0.0006205,QKK52390.1__XX__Shehbazia_tibetica:0.0067679)87:0.00000253)100:0.00448671)79:0.00074212,((((YP_009931918.1__XX__Leiospora_pamirica:0,QNR90527.1__XX__Leiospora_eriocalyx:0):0,QNR90612.1__XX__Leiospora_pamirica:0):0.00000253,YP_009931833.1__XX__Leiospora_eriocalyx:0.00000253)100:0.00149127,(YP_009897984.1__XX__Leiospora_exscapa:0.00000253,QKK44704.1__XX__Leiospora_exscapa:0.00000253)100:0.00298332)100:0.00148136)69:0.00000253,((((YP_009895153.1__XX__Dontostemon_micranthus:0,ASJ64221.1__XX__Dontostemon_micranthus:0):0.00000253,QKK41612.1__XX__Dontostemon_micranthus:0.00000253)100:0.00148407,QKM79305.1__XX__Clausia_trichosepala:0.00148294)91:0.00000253,((YP_009892900.1__XX__Clausia_aprica:0.00000253,QKK39272.1__XX__Clausia_aprica:0.00000253)100:0.00074181,CUA64732.1__XX__Clausia_aprica:0.00223311)100:0.00223423)100:0.00297693)43:0.00000253,(((((((((YP_010009986.1__XX__Tetracme_recurvata:0.00000253,QNR95077.1__XX__Tetracme_recurvata:0.00000253)100:0.00222292,(YP_009931748.1__XX__Lachnoloma_lehmannii:0.00000253,QNR90441.1__XX__Lachnoloma_lehmannii:0.00000253)100:0.00222718)35:0.00000253,(((((YP_010009564.1__XX__Spryginia_gracilis:0,QNR94148.1__XX__Spryginia_gracilis:0):0,QNR94063.1__XX__Spryginia_falcata:0):0.00000253,YP_009934195.1__XX__Spryginia_falcata:0.00000253)100:0.00000235,(YP_009932003.1__XX__Leptaleum_filifolium:0.00000253,QNR90867.1__XX__Leptaleum_filifolium:0.00000253)100:0.00224984)41:0.00073887,((((YP_010008634.1__XX__Cryptospora_inconspicua:0.00000253,QNR89677.1__XX__Cryptospora_inconspicua:0.00000253)99:0.00000253,(YP_009931408.1__XX__Cryptospora_falcata:0.00000253,QNR89591.1__XX__Cryptospora_falcata:0.00000253)100:0.00073969)100:0.00148052,((YP_009931238.1__XX__Catenul
[truncated: 2,783,167 more chars]
